# Supplementary material for: Duration of Persistent Atrial Fibrillation Is Associated with Alterations in Human Gut Microbiota and Metabolic Phenotypes
Source: mSystems. 2019 Dec 10;4(6):e00422-19. doi: 10.1128/mSystems.00422-19 (PMC6906738; doi:10.1128/mSystems.00422-19)
Supplement: TABLE S1 [file mSystems.00422-19-st001.xlsx]

## Sheet: Table S1
genus	AF1	AF2	AF3	AF5	AF9	AF12	AF14	AF17	AF19	AF21	AF22	AF27	AF30	AF32	AF33	AF36	AF41	AF43	AF47	AF50	CTR1	CTR2	CTR3	CTR5	CTR9	CTR12	CTR14	CTR17	CTR19	CTR21	CTR22	CTR27	CTR30	CTR32	CTR33	CTR36	CTR41	CTR43	CTR47	CTR50
f__Prevotellaceae;g__Prevotella	0.0127752	0.00139537	0.00289818	0.00283429	0.0358867	0.00529381	0.0437519	0.00111125	0.0836402	0.00225234	0.12928	0.00136389	0.00156801	0.00158393	0.0011254	0.00117037	0.0172659	0.000456397	0.00113764	0.00124316	0.00210302	0.0816693	0.448483	0.281371	0.613439	0.00201497	0.0172263	0.00219357	0.00454024	0.00132364	0.063045	0.425117	0.00242244	0.00786978	0.00176349	0.00529222	0.0884804	0.224305	0.00616424	0.00261108
f__Bacteroidaceae;g__Bacteroides	0.260756	0.428048	0.60662	0.265136	0.0424056	0.40815	0.0669579	0.105707	0.0881806	0.328668	0.102721	0.144447	0.39039	0.118952	0.308977	0.119334	0.110956	0.0368331	0.192466	0.137268	0.179706	0.222831	0.0552427	0.0309432	0.0383963	0.295544	0.00723791	0.206072	0.46779	0.263971	0.0164506	0.0622928	0.261072	0.287537	0.374827	0.341512	0.0319035	0.0608026	0.168389	0.601782
f__Bifidobacteriaceae;g__Bifidobacterium	0.00168816	0.000257798	0.00022616	0.00321235	0.514807	0.000308309	0.000404328	0.0536642	0.0195326	0.00468494	0.000918877	0.00461791	0.0598983	0.0583383	0.0498526	0.0495468	0.0320544	0.00134487	0.0030127	0.0314423	0.00173916	0.00173695	0.00682583	0.00242648	0.000866964	0.00287559	0.00295195	0.00195372	0.00433927	0.00024193	0.00121424	0.00319258	0.000215267	0.00065516	0.000228058	0.00138217	0.0132156	0.00039919	0.00353308	5.42e-05
f__Ruminococcaceae;g__Faecalibacterium	0.0346939	0.0199904	0.00621009	0.0163682	0.0417461	0.0323259	0.00144539	0.0406512	0.000459433	0.0665611	0.0204866	0.10552	0.0381358	0.0395317	0.083287	0.111426	0.109149	0.0381098	0.0183265	0.116884	0.154864	0.0689871	0.0777488	0.162179	0.0416551	0.188792	0.0582917	0.16465	0.000978224	0.241313	0.0997732	0.0352037	0.00791167	0.103791	0.0448725	0.233968	0.047853	0.273389	0.108889	0.0213487
f__Rikenellaceae;g__Alistipes	0.0473655	0.0272161	0.00746127	0.053102	0.000362276	0.000566136	7.14e-05	0.0213959	0.00204899	0.00905122	0.00999318	0.0632083	0.000733023	0.037197	0.0208965	0.049355	0.0166162	0.0600452	0.0195402	0.0269769	0.0976285	0.061038	0.0590157	0.0116535	0.00688844	0.000839591	0.135977	0.0836952	0.000823216	0.0234878	0.0970946	0.00819928	0.169804	0.0633531	0.000407559	0.00134415	0.203061	0.00618774	0.00261916	0.00082073
f__Selenomonadaceae;g__Megamonas	0.00491888	4.4e-05	2.49e-05	0.00337769	3.27e-05	6.18e-05	0.0918488	1.85e-05	0.288667	0.00762471	0.00777116	4.04e-05	1.47e-05	1.26e-05	1.6e-05	0.00186574	0.0341974	3.82e-05	1e-05	1.51e-05	9.71e-05	2.06e-05	1.13e-05	6.13e-05	0.000502884	1.13e-05	0.000106738	1.09e-05	9.88e-06	1.09e-05	2.77e-05	0.000850367	6.15e-06	0.000374745	1.17e-05	7.1e-06	2.23e-05	8.87e-05	1.66e-06	8.27e-07
f__Eubacteriaceae;g__Eubacterium	0.0304914	0.0231724	0.00854188	0.00450894	0.00956056	0.0252888	0.000726703	0.0460942	0.00313613	0.0120091	0.00864069	0.0491439	0.0502121	0.0599565	0.0449969	0.0356331	0.0989134	0.0117628	0.0166703	0.0408604	0.00742508	0.00868623	0.00119276	0.00566164	0.00180685	0.0208151	0.00289004	0.00409809	0.0024136	0.00361765	0.00426471	0.000514636	0.00286014	0.0277275	0.0191111	0.00587506	0.00304406	0.00459281	0.00421625	0.000839761
f__Sutterellaceae;g__Sutterella	0.00741245	0.00575512	8.01e-05	0.0002497	0.0001606	1.7e-07	0.00025938	0.000204597	0.000934932	0.0049871	6.2e-05	0.00116745	8.71e-06	0.000239494	0.000229167	0.000870469	0.000332694	7.75e-06	1.93e-05	0.000193527	0.0620836	7.88e-05	5.3e-05	0.0181547	0.00984061	0.000456301	0.00878871	8.13e-05	0.00763215	0.00448989	0.00103956	0.243828	5.05e-05	7.16e-05	0.000417501	1.26e-05	0.00954795	5.73e-05	0.00391289	0.000225647
f__Ruminococcaceae;g__Ruminococcus	0.0192982	0.0104118	0.00241938	0.0650759	0.0193037	0.0546738	0.000253572	0.240476	0.0033386	0.0224744	0.0136061	0.0228995	0.00351552	0.0277966	0.0193675	0.0198649	0.0277151	0.0141627	0.0416616	0.0427569	0.0108482	0.00560327	0.00448896	0.00431299	0.00161526	0.00211308	0.0379123	0.0136811	0.000737788	0.00162104	0.0401773	0.000263158	0.00798866	0.00669215	0.0290322	0.00722445	0.0301298	0.00692563	0.00449066	0.000624192
f__Enterobacteriaceae;g__Escherichia	9.15e-05	0.00123088	0.00493545	0.000433041	0.00151513	0.000365837	0.115071	0.00310692	0.00237372	5.67e-05	0.0638505	0.00650524	4.25e-05	0.000222224	0.000155647	0.00426821	0.00807298	0.093656	0.0193395	5.31e-05	0.00414825	0.00200654	0.000867436	0.00018397	0.000222115	0.000482394	0.000513334	0.000584183	0.0210345	0.000389935	0.000870125	0.00129315	0.00335	0.00010315	0.000305099	0.000469585	0.0013725	0.000963337	0.000412419	0.00244119
f__Lachnospiraceae;g__Roseburia	0.0273189	0.0482526	0.00342571	0.0057394	0.00694934	0.0379115	6.98e-05	0.00728423	0.00152689	0.100229	0.024944	0.0595064	0.00164751	0.0185483	0.0270593	0.00929352	0.0706686	0.00578159	0.022328	0.0816328	0.0336636	0.00495697	0.0046274	0.0032455	0.00762818	0.045291	0.00162871	0.0255549	0.00048492	0.00638058	0.00179717	0.00219671	0.0079961	0.0201901	0.0452411	0.00308315	0.0023611	0.0142573	0.0077096	0.00376701
f__Coriobacteriaceae;g__Collinsella	0.000358069	0.000540547	2.36e-05	0.000624843	0.000389343	0.000234243	4.26e-05	9.92e-05	0.0438459	9.97e-05	0.00257741	0.00356948	5.79e-05	0.00639573	0.00546857	0.0111674	0.00351489	0.00689936	0.104259	0.00069967	0.00130404	0.000871459	0.00536932	0.00160866	0.000727892	0.000706306	0.0199945	0.000154149	0.00122822	0.000276411	0.00126627	0.00257484	0.000471532	0.000382316	0.000555569	0.000631917	0.0012889	0.00114911	0.000283255	4.96e-06
f__Clostridiaceae;g__Clostridium	0.0889161	0.0320917	0.0186511	0.0223238	0.00628544	0.00987747	0.00218952	0.0233471	0.0802481	0.017368	0.0182667	0.0379766	0.0456918	0.103868	0.0148919	0.0285979	0.045689	0.0202373	0.0262423	0.0336766	0.0258096	0.0310761	0.00762577	0.0182016	0.0173712	0.0386122	0.0239446	0.025885	0.0271621	0.0261051	0.0370783	0.0110897	0.0194334	0.0551338	0.0372592	0.0368507	0.0264538	0.0144859	0.0605314	0.0166863
f__Veillonellaceae;g__Megasphaera	0.00024559	6.3e-05	1.88e-05	0.0390865	0.000741801	3.89e-05	0.00093999	3.34e-05	0.0300784	5.88e-05	0.00313069	0.000111747	0.000351138	0.000370576	3.76e-05	0.00121472	0.000569943	9.71e-05	3.51e-05	7.97e-05	9.23e-05	5.76e-05	0.000753645	7.56e-05	2.68e-05	1.97e-05	0.000150948	8.34e-05	2.4e-05	0.00373575	0.00367292	6.47e-06	2.73e-05	0.000156772	2.08e-05	4.01e-05	0.0103706	0.000207127	0.000230443	2.97e-06
f__Streptococcaceae;g__Streptococcus	0.000342953	0.00037968	0.000174983	0.000274076	0.000346765	0.000300083	0.00226187	0.00697245	0.00107847	0.000625118	0.000213454	0.000710783	0.00611841	0.00750904	0.000746367	0.00534205	0.000919643	0.000637205	0.00228968	0.00123765	0.000347561	8.96e-05	6.67e-05	0.000119449	0.000782695	0.000230981	5.58e-05	0.00011676	0.000136089	8.89e-05	0.000169081	5.44e-05	6.41e-05	0.000943876	0.000839348	0.000150716	9.75e-05	0.000483724	0.000189714	5.91e-05
f__Oscillospiraceae;g__Oscillibacter	0.017732	0.00787822	0.00288358	0.0399877	0.000304589	0.000382948	9.29e-06	0.00379649	0.000212133	0.000511728	0.0045031	0.00338511	0.00021749	0.00649934	0.00101565	0.0108989	0.00412649	0.000800252	0.00118258	0.00250968	0.0277307	0.0324668	0.0150929	0.0291066	0.00349556	0.00151401	0.0498075	0.0499799	0.000263738	0.00938789	0.067955	0.000939917	0.0240785	0.0104137	0.00190636	0.00699817	0.0196417	0.00457767	0.0268774	0.000316633
f__Enterobacteriaceae;g__Klebsiella	1.76e-05	4.44e-05	0.000830443	1.75e-05	0.00239127	9.17e-05	0.00244733	0.00292509	0.000697577	1.66e-05	0.00354886	0.00222361	0.000118564	0.000651715	2.79e-05	8.81e-05	0.000330732	0.00785197	0.000469949	9.42e-05	0.000465183	2.57e-06	1.2e-05	5.58e-05	2.1e-05	6.97e-05	0.00820551	0.00135977	0.000439309	2.14e-05	0.0189892	8.5e-06	0.000558765	2.09e-06	0.000127899	6.81e-06	0.0146046	0.00392014	0.000948578	0.00851768
f__Veillonellaceae;g__Dialister	0.00644536	7.14e-05	2.64e-05	0.00764895	0.0252626	0.00016411	0.000109331	4.99e-05	0.000113015	1.72e-05	0.0106447	0.00203634	2.58e-05	0.0124378	0.000196986	0.0495846	0.00127309	0.00227473	4.86e-05	6.74e-05	0.000104483	1.09e-05	0.0223121	5.12e-05	1.25e-05	3.66e-05	9.68e-05	1e-05	6e-05	8.13e-05	8.11e-05	2.58e-06	1.98e-05	0.00579284	5.55e-06	2.96e-06	0.000146845	5.37e-05	0.00636747	8.76e-06
f__Enterococcaceae;g__Enterococcus	0.000231061	0.000126983	0.000156835	0.000348413	0.000241903	0.000162625	7.91e-05	0.00034518	0.00141707	0.00018564	0.000502621	0.000598757	0.000340995	0.000508963	0.000265658	0.000382121	0.000414294	0.0627897	0.000500366	0.000316154	0.000131339	0.000123213	4.73e-05	0.000169589	3.78e-05	0.000115571	6.66e-05	0.000148332	2.62e-05	0.000120119	9.4e-05	4.77e-06	3.49e-05	0.000196728	0.0001433	0.0001179	0.00015568	0.000127484	0.000127925	3.34e-05
f__Succinivibrionaceae;g__Succinatimonas	8.75e-06	3.19e-07	2.74e-07	5.21e-06	1.75e-06	1.35e-07	0	4.96e-08	0	7.34e-05	3.92e-07	7.29e-06	3.42e-05	1.07e-05	5.02e-06	1.89e-06	2.67e-06	6.38e-07	1.43e-06	2.33e-06	2.32e-06	2.31e-06	9.87e-07	2.34e-06	3.71e-05	2.37e-06	4.25e-05	3.76e-06	0	1.32e-06	1.4e-05	2.22e-06	2.47e-06	1.84e-06	3.73e-06	0	3.18e-05	0	1.97e-06	1.07e-06
f__Lactobacillaceae;g__Lactobacillus	0.000190682	0.000122237	0.000119749	0.000316708	0.0547573	0.000112452	0.0042621	0.000539452	0.000180856	0.000123521	0.000173369	0.000372352	0.000407882	0.000314627	0.000166228	0.057824	0.000237925	0.000187412	0.000209796	0.000276558	0.000120277	5.87e-05	5.58e-05	8.2e-05	0.000339466	6.06e-05	0.00012891	9.68e-05	5.18e-06	0.000109014	0.000103851	0.000153311	2.31e-05	7.74e-05	6.7e-05	3.03e-05	0.000243469	0.00017405	9.49e-05	7.69e-06
f__Enterobacteriaceae;g__Enterobacter	4.59e-05	2.23e-05	0.000245681	7.38e-06	5.04e-05	1.21e-05	0.000608652	7.01e-05	8.37e-05	2.96e-07	0.00237339	0.000302243	2.72e-06	6.01e-06	5.07e-06	2.44e-05	0.000292496	0.000495641	0.000190625	2.05e-06	1.22e-05	9.68e-06	6.88e-05	5.02e-05	0.000216894	0.000114218	0.00588062	0.00255692	0.000182231	1.34e-06	0.000863741	8.54e-05	0.000456633	6.9e-07	1.07e-05	2.88e-06	0.0561896	0.0217504	1.48e-05	8.49e-05
f__Akkermansiaceae;g__Akkermansia	0.000238418	0.000482892	0.00513215	1.04e-05	0.00102099	1.32e-06	4.3e-06	0.000121885	9.17e-06	7.14e-05	4.05e-05	0.0129879	3.4e-06	0.00512739	5.82e-06	0.0113816	7.48e-06	5.26e-05	0.000274506	0.00275375	0.00459811	1.41e-05	5.19e-06	6.28e-07	1.66e-05	7.61e-07	4.96e-05	2.84e-06	3.43e-07	3.43e-06	1.17e-05	6.78e-07	5.38e-05	0.00608686	1.32e-06	1.85e-05	6.97e-05	1.57e-06	0.0250719	6.59e-07
f__Veillonellaceae;g__Veillonella	0.000184366	0.000737048	0.001107	0.00392256	0.000307298	0.000390625	0.0446139	0.00394802	0.000525822	0.00054521	0.000319719	0.000346944	0.00662453	0.000265394	0.00016332	0.00022747	0.001819	9.96e-05	0.000251355	0.000284018	0.000334137	6.34e-05	0.00033473	4.35e-05	0.000193901	0.000410401	7.54e-05	0.00025743	0.000157758	0.000580432	3.95e-05	3.69e-05	5.69e-05	0.000121813	0.000453439	0.00150023	0.000130184	0.000467377	0.000405706	0.001036
f__Lachnospiraceae;g__Coprococcus	0.00243083	0.0021035	0.000594303	0.000766398	0.00161159	0.00121456	4.19e-05	0.00938174	0.00188413	0.00249088	0.00226158	0.0204164	0.00134196	0.0138676	0.00395276	0.00408321	0.00186874	0.00094076	0.00457778	0.00515797	0.00184855	0.00274991	0.00178283	0.00185037	0.000327955	0.0015083	0.000488362	0.00390382	0.000189587	0.000222817	0.000765339	0.000131418	0.000350559	0.00129467	0.00199328	0.000494271	0.00195712	0.000437905	0.000490157	0.00013284
f__Ruminococcaceae;g__Subdoligranulum	0.0079233	0.00585398	0.000177775	0.0271717	0.00229795	0.000126393	4.57e-06	0.00936073	5.44e-05	0.00197196	0.00488928	0.00751741	0.000204263	0.009649	0.0049534	0.00248282	0.0222386	0.00279862	0.00631877	0.0057163	0.0132942	0.01376	0.0095168	0.00678634	0.00218503	0.00547738	0.00951547	0.0147242	3.81e-05	0.00282631	0.00322158	0.000134866	0.00441682	0.00445943	0.00526296	0.00820598	0.00299775	0.00480832	0.0111297	2.11e-05
f__Lachnospiraceae;g__Blautia	0.00408403	0.012672	0.00291648	0.00297841	0.0051351	0.00770692	0.000737688	0.0228597	0.0188943	0.0132938	0.00545024	0.0140422	0.0369988	0.0241377	0.0154187	0.0101665	0.00775994	0.0236612	0.0348018	0.0230242	0.0042414	0.00291978	0.00216805	0.00339638	0.00228074	0.00586968	0.00204045	0.00272333	0.00306626	0.00852103	0.00221163	0.00134199	0.00174764	0.00397281	0.00553618	0.00269494	0.00181357	0.00242988	0.00361981	0.00108404
f__Porphyromonadaceae;g__Parabacteroides	0.0133102	0.0140649	0.00522458	0.00774144	0.00156543	0.0028435	0.00406164	0.00153054	0.0081882	0.0195004	0.00673319	0.00731702	0.00343371	0.00515326	0.0133235	0.00701779	0.00917614	0.0045793	0.00525895	0.00258891	0.0036217	0.0128274	0.00363301	0.00320993	0.00229847	0.0047205	0.00242385	0.00887284	0.0120971	0.00477129	0.00383754	0.00356761	0.00965119	0.010524	0.0159887	0.00461851	0.00292251	0.00213855	0.00271256	0.0156594
f__Lachnospiraceae;g__Dorea	0.00151289	0.00201092	0.000990285	0.000759345	0.00407648	0.00120943	0.000156421	0.00648042	0.0321886	0.00257551	0.00356393	0.00668714	0.00462535	0.00360966	0.0049257	0.02485	0.0037253	0.0126542	0.01007	0.00986936	0.00101536	0.000682406	0.000280477	0.000486154	0.000606565	0.00142468	0.000309032	0.000663768	0.000536736	0.00184556	0.000441393	0.000119798	0.000550462	0.00131085	0.00169479	0.000854915	0.000421443	0.000711832	0.000824902	0.000380648
f__Selenomonadaceae;g__Mitsuokella	1.01e-05	6.96e-06	9.57e-06	0.000154712	0.000823865	1.18e-06	0.000301383	6.09e-06	0.000529888	1.46e-05	4.34e-05	0.001516	3.58e-06	1.84e-05	1.08e-05	6e-05	9.31e-06	4.23e-06	1.42e-05	1.15e-05	4.87e-06	2.96e-06	6.76e-07	2.12e-06	1.43e-06	1.99e-07	5.26e-07	1.13e-07	6.63e-07	9.54e-06	0.00142758	6.48e-07	9.71e-07	1.94e-05	1.23e-05	6.21e-07	0.00189885	2.43e-06	4.13e-06	4.22e-08
f__Desulfovibrionaceae;g__Bilophila	0.00288769	0.00194531	0.00211833	0.00327769	0.0011367	0.00156358	7.52e-07	0.0038474	0.0050441	0.000776585	0.00232506	0.00077453	7.46e-07	0.000948357	7.51e-07	0.00319731	0.00126612	0.00113547	0.000451888	0.00127423	0.0114739	0.00646493	0.00593501	0.00347004	0.00065455	1.57e-05	0.0245233	0.0064769	0.000186447	0.0133602	0.00941836	0.000527883	0.0240077	0.00305388	7.48e-06	9.08e-06	0.00792896	0.000585603	0.0239025	0.00250785
f__Prevotellaceae;g__Paraprevotella	0.000715488	0.000481682	0.000536147	0.000568587	0.000111964	0.000806919	0.000139098	0.000294004	0.000218818	0.000272048	0.00313023	0.000249891	0.000260341	0.00199654	0.000436179	0.00199681	0.00015521	6.35e-05	0.000309017	0.000268919	0.00071007	0.011298	0.000670721	0.0008886	0.00109865	0.000907169	0.000326265	0.000668673	0.000740511	0.000486971	0.00369031	0.000571319	0.0230796	0.00540224	0.000628168	0.00206462	0.000354731	0.000445813	0.000730356	0.000519528
f__Lachnospiraceae;g__Lachnoclostridium	0.00194847	0.00133839	0.00150504	0.00375348	0.000687343	0.00305448	8.83e-05	0.00157749	0.00377248	0.00169878	0.000674289	0.00217317	0.00363275	0.00204147	0.00143622	0.00206828	0.00369198	0.00221622	0.00264789	0.00203485	0.00168303	0.00221932	0.000591385	0.00132432	0.00096811	0.0025918	0.0015891	0.00157683	0.00266936	0.00590494	0.00219586	0.000945112	0.00110534	0.00149031	0.00262669	0.00214797	0.00124151	0.000915416	0.00234002	0.00315863
f__Chlamydiaceae;g__Chlamydia	0.000230273	0.000631274	0.000254213	0.00114172	0.000674204	0.000218516	0.00423331	0.000711515	0.000614781	0.000364547	0.00281736	0.000410407	0.000202379	0.00013459	0.000102194	0.000229401	0.000826264	6.96e-05	0.000149469	0.000580118	0.000108239	0.000245643	0.00114761	0.00818894	0.00106814	0.000209152	0.000427845	6.42e-05	4.44e-05	0.000214316	0.000115493	0.000701654	0.000133083	0.000365796	0.000183573	0.000414195	0.00268527	0.0288661	3.48e-05	0.00141674
f__Rhodospirillaceae;g__Azospirillum	1.72e-05	0	2.19e-06	3.99e-07	1.18e-05	0	1.77e-08	0.000416009	1.76e-07	0.010332	1.19e-07	2.04e-06	0	4.9e-07	1.17e-06	4.41e-06	1.01e-05	1.04e-07	1.9e-07	0.000116173	8.99e-07	2.34e-07	1.05e-05	7.33e-06	0.000585443	2.12e-06	1.62e-06	0.000165757	1.16e-06	6.89e-07	1e-06	6.04e-07	1.19e-06	0.0115769	1.91e-06	1.08e-08	1.29e-06	3.07e-05	1.5e-06	4.81e-06
f__Unclassified;g__Flavonifractor	0.00212831	0.000888321	0.000518478	0.00426628	0.000243362	0.000968395	1.23e-05	0.00114628	0.00100922	0.000251224	0.000491697	0.00126552	0.00415168	0.00169066	0.00109016	0.00143911	0.0024412	0.000446139	0.000520964	0.000917686	0.00432041	0.00284707	0.000893863	0.00479463	0.000404157	0.00107548	0.00405846	0.00290065	0.000698109	0.0158658	0.00517128	0.000471123	0.00207839	0.00107909	0.000731048	0.000951569	0.00303949	0.00217624	0.0243023	0.00182908
f__Desulfovibrionaceae;g__Desulfovibrio	8.84e-05	0.000132311	1.92e-05	0.000192091	1.92e-05	4.25e-05	1.28e-05	8.57e-05	0.000110047	8.94e-05	7.27e-05	0.00261899	1.04e-05	0.00337244	5.75e-06	4.87e-05	0.000731327	2.06e-05	5.88e-06	7.57e-05	0.000281608	5.87e-05	0.000117078	0.000156239	0.000301183	2.04e-05	0.0240774	0.000200512	7.34e-06	0.000230504	0.00523153	2.21e-05	0.000175335	4.26e-05	1.33e-05	8.89e-06	0.000887159	1.12e-05	0.000452429	5.23e-05
f__Acidaminococcaceae;g__Phascolarctobacterium	0.000638164	0.00988257	0.0108005	0.0042055	5.37e-05	0.00888919	0.00448165	0.00387984	0.0139796	0.0010308	6.42e-05	0.000165814	1.38e-05	0.000328092	0.000601478	0.000414712	0.00863864	2.86e-05	0.00412753	0.00235181	0.00259569	0.00758621	0.000290492	0.0189496	0.000512846	0.00766309	0.00579567	0.0033582	0.00368064	0.0065637	0.0113568	0.00120988	0.00471499	0.000145511	0.00641324	0.00270339	0.0136571	0.00204158	6.35e-05	1.07e-05
f__Lachnospiraceae;g__Fusicatenibacter	0.000585448	0.00091358	0.000267184	0.000240729	0.00146443	0.000550627	7.36e-06	0.00187391	0.000319389	0.00164312	0.00110102	0.00399427	0.000401178	0.0057279	0.00452019	0.00253424	0.000365193	0.00432455	0.00864479	0.0144128	0.000378399	0.000598022	0.000351364	0.000443957	0.000477079	0.00186923	0.000132096	0.000283814	0.000102654	0.00691585	0.000296383	4.29e-05	0.000521721	0.000717955	0.00104589	0.000568189	0.000148586	0.000329724	0.000663788	0.000271552
f__Clostridiaceae;g__Butyricicoccus	0.000882186	0.000415815	0.000229916	0.00102404	0.00052114	3.56e-05	3.97e-06	0.00148224	0.00132519	0.000959912	0.00115514	0.000828321	0.000187302	0.00164925	0.00364862	0.00268487	0.00291346	0.000851206	0.00168275	0.00147041	0.00376074	0.00276341	0.00196667	0.00452542	0.00363919	0.01358	0.00255882	0.00790943	0.00686524	0.00316287	0.00302386	0.00143173	0.00159207	0.00151997	0.00469868	0.0107868	0.00147817	0.00327779	0.00418466	0.000290922
f__Eggerthellaceae;g__Adlercreutzia	0.000114512	6.16e-06	7.77e-06	1.91e-05	3.6e-05	1.65e-06	3.03e-07	0.00905111	2.88e-05	0.00109799	5.19e-05	0.00126408	2.18e-05	0.00411636	0.000752957	0.00221376	0.000216612	0.000475953	0.000165342	0.00512548	0.000145946	2.14e-05	0.000548093	0.000214408	7.55e-05	1.81e-05	0.00123638	0.000266808	7.3e-07	1.61e-05	6.35e-05	6.84e-06	5.25e-05	7.72e-05	6.99e-06	3.16e-05	0.000118467	0.000157006	0.000179519	1.63e-06
f__Pasteurellaceae;g__Haemophilus	8.76e-07	0.000171699	0.000251185	1.57e-06	0.000176895	0.0016739	0.000133157	0.000117662	5.15e-05	0.000328773	1.93e-06	3.3e-06	5.94e-05	2.05e-05	0.000113422	1.19e-05	1.11e-05	1.37e-06	1.4e-05	4.27e-06	0.000345189	6.55e-05	3.03e-07	3.57e-06	1.67e-05	0.00101362	1.32e-06	4.63e-05	7.98e-07	2.43e-06	2.25e-06	9.58e-08	6.04e-06	1.76e-05	5.87e-06	8.15e-05	2.46e-05	0.000678623	3.63e-05	3.98e-06
f__Erysipelotrichaceae;g__Holdemanella	5.11e-05	4.6e-05	1.63e-05	3.93e-05	0.0109675	3.36e-05	5.51e-05	0.000162227	9.35e-05	7.1e-05	0.00166084	0.00153403	0.000121587	0.000141374	0.00011596	0.000123659	5.57e-05	0.000225672	0.000102603	8.33e-05	2.56e-05	3.53e-05	1.51e-05	2.87e-05	1.2e-05	8.1e-06	2.18e-05	1.48e-05	5.99e-07	3.3e-06	1.52e-05	1.72e-07	5.09e-06	2.91e-05	1.74e-05	1.04e-05	0.00012777	2.73e-05	1.05e-05	1.16e-05
f__Fusobacteriaceae;g__Fusobacterium	0.000145084	0.000116458	2.59e-05	0.000114259	4.4e-05	5.79e-05	0.000104288	0.00013993	0.00688144	0.0108038	4.68e-05	0.00010747	0.000125912	9.66e-05	3.61e-05	9.57e-05	0.000102512	1.91e-05	0.000155127	6.94e-05	5.92e-05	5.63e-05	1.75e-05	6.92e-05	1.16e-05	8.96e-05	0.000101986	7.57e-05	1.48e-05	5.29e-05	0.000120172	0.000129809	4.15e-05	8.37e-05	4.24e-05	2.69e-05	7.12e-05	2.71e-05	2.97e-05	0.000100751
f__Eggerthellaceae;g__Eggerthella	0.000185918	3.09e-05	9.12e-05	9.63e-05	0.0102507	0.000210171	1.35e-05	0.00145922	0.000715429	0.000230195	0.000107847	0.0020117	0.00203783	0.000987594	0.0002672	0.00187229	0.000260399	0.000564798	0.00260213	0.00107044	0.000389507	9.63e-05	0.000264573	0.000153868	4.58e-05	0.000171628	0.000616671	0.000168015	1.65e-05	0.000816188	0.000204879	2.12e-05	0.000162968	9.2e-05	6.84e-05	0.000148262	0.000178608	0.000262712	0.000638495	3.66e-05
f__Lachnospiraceae;g__Anaerostipes	0.000482128	0.000528615	0.00088742	8.24e-05	0.00108009	0.000402622	0.000121671	0.000373247	0.00370064	0.00205409	0.000160433	0.000444641	0.00932164	0.00243552	0.00351408	0.00287456	0.000257504	0.000485148	0.00104003	0.00260454	8.02e-05	5.68e-05	2.63e-05	5.86e-05	3.37e-05	0.000187586	9.71e-05	6.68e-05	6.95e-05	0.000597679	8.68e-05	8.91e-06	2.54e-05	0.000214221	0.000379789	7.69e-05	7.02e-05	0.000112414	6.42e-05	0.000269083
f__Lachnospiraceae;g__Butyrivibrio	0.0036784	0.0013432	8.9e-05	0.000640083	0.000289403	0.000800831	8e-06	0.000907664	0.000272622	0.000659387	0.000439585	0.00893612	0.000268413	0.000997698	0.000940178	0.000513926	0.000936328	0.000253221	0.000462592	0.000786196	0.000685294	0.00053819	0.000139745	0.000498101	0.000192392	0.000676829	0.000640432	0.0006534	7.05e-05	0.000171769	0.00145549	8.12e-05	0.000149413	0.000531818	0.000598516	0.00027244	0.000972148	0.000184855	0.000587304	9.95e-05
f__Atopobiaceae;g__Olsenella	7.69e-05	3.34e-05	5.16e-06	0.00012368	3.26e-05	2.42e-06	3.33e-07	0.000152693	0.000523086	1.75e-05	6.71e-05	8.37e-05	1.76e-05	0.000204703	0.00164573	0.00278188	5.71e-05	0.000119536	0.000801811	0.000101038	8.12e-05	6.52e-05	7.41e-05	0.00014861	2.34e-05	1.47e-05	0.000422867	0.000154196	3.02e-06	2.65e-05	0.000229051	9.67e-06	2.73e-05	3.77e-05	2.14e-05	9.46e-06	0.000104472	2.3e-05	0.000225723	8.12e-08
f__Synergistaceae;g__Pyramidobacter	4.64e-05	7.82e-05	1.93e-06	0.000730343	9.31e-07	2.55e-06	0	0.000326522	4.39e-07	1.2e-06	6.58e-06	2.48e-05	2.31e-06	7.16e-05	1.15e-05	1.29e-05	2.98e-05	2.04e-06	5.57e-06	2.02e-05	4.85e-05	5.01e-05	1.13e-05	4.14e-05	4.18e-05	1.47e-05	0.00019402	0.000118542	1.51e-06	5.74e-06	0.00264495	3.33e-06	6.83e-05	2.44e-05	4.87e-06	5.84e-06	9.88e-05	1.33e-05	5.02e-05	1.76e-06
f__Odoribacteraceae;g__Butyricimonas	0.0074598	0.00148926	4.83e-05	0.0013494	8.4e-05	9.47e-05	3.52e-05	0.000102051	1.7e-05	0.000408805	0.000513471	0.00035828	0.000117942	0.000579823	2.82e-05	0.00371308	0.000490192	0.00153616	0.000568054	0.00120707	0.0017551	0.00118217	6.8e-05	0.00176726	0.000153226	2.36e-06	8.94e-05	0.000240991	0.000251546	0.000667728	0.000240666	6.28e-05	0.000240141	0.00256954	2.47e-05	0.000363059	0.00115987	3.01e-05	4.54e-06	0.000694813
f__Clostridiaceae;g__Hungatella	0.000795931	0.000491146	0.000315249	0.000926508	0.000172371	0.000443589	7.58e-05	0.000442508	0.000499052	0.000349404	0.000335966	0.000546315	0.000895053	0.000831189	0.00034729	0.000447191	0.0011895	0.000377939	0.00047927	0.000735027	0.00123287	0.000906758	0.000274745	0.00074079	0.00110272	0.00188167	0.000427091	0.00124196	0.00330919	0.00122256	0.000690167	0.000182171	0.000362397	0.000762842	0.00122053	0.0021017	0.000470878	0.000471002	0.00196246	0.000506959
f__Erysipelotrichaceae;g__Coprobacillus	0.000422189	0.000472721	6.17e-05	0.000148785	0.000489383	0.000350359	1.04e-05	0.000385106	0.000566701	0.000525967	0.000324161	0.000404493	0.00734744	0.00178855	0.000392359	0.000532649	0.00166986	0.00407819	0.00100465	0.000395958	3e-05	6.8e-05	1.32e-05	3.24e-05	9.24e-06	4.51e-05	1.76e-05	1.7e-05	1.71e-05	2.53e-05	0.000131688	7.92e-06	1.31e-05	7.95e-05	0.000187296	1.8e-05	8.76e-05	6.15e-06	4.84e-05	6.82e-05
f__Ruminococcaceae;g__Anaerotruncus	0.00101183	0.000545229	0.000103414	0.00158634	0.000147182	7.26e-05	8.3e-06	0.000620788	0.000445372	0.000199271	0.000331907	0.000629391	0.0001926	0.00111071	0.000239392	0.00050664	0.000835285	0.000221081	0.00028077	0.000514863	0.000760707	0.0014364	0.000324491	0.00115357	0.00020344	0.000588034	0.00496428	0.000837211	0.00016901	0.000303503	0.00418699	8.17e-05	0.000423303	0.00117723	0.000287353	0.000509754	0.00159949	0.000369349	0.00120935	7.17e-05
f__Peptostreptococcaceae;g__Romboutsia	9.11e-05	6.06e-05	0.00167761	2.6e-05	5.91e-05	3.1e-05	8.93e-06	0.000216717	7.85e-06	2.38e-05	9.05e-05	0.00267672	0.000295191	0.0050834	0.00242409	0.00149634	0.000604639	0.000922259	8.26e-05	0.000741068	6.45e-06	1.91e-05	3.73e-06	1.57e-05	0.000377925	1.72e-05	2.32e-05	1.45e-05	1.11e-06	5.1e-06	1.14e-05	3.04e-06	2.01e-06	1.13e-06	0.00127408	1.19e-05	1.3e-05	2.39e-05	2.21e-05	0.000193288
f__Odoribacteraceae;g__Odoribacter	0.00340179	0.004276	0.000168615	0.00595728	7.91e-05	0.000108506	0.000103938	0.000198502	0.000188428	0.0032372	0.00474131	0.00418069	0.000102415	0.00205275	0.000189395	0.00321303	0.00176552	0.000553264	0.000625766	0.00107394	0.00309163	0.00222103	0.00111694	0.00120217	6.37e-05	0.000137768	0.000188841	0.000921575	0.000392859	0.00069683	0.000400754	0.000114492	0.00401763	0.00266963	0.000108387	0.000338108	0.00152494	0.00024846	2.34e-05	0.000478523
f__Enterobacteriaceae;g__Shigella	2.44e-06	5.02e-06	0.000118025	4.52e-06	3.16e-05	1.55e-05	0.0057991	0.000161785	9.26e-05	3e-06	0.0040191	0.000269534	1.13e-06	6.07e-06	4.86e-06	0.000181644	0.000437832	0.00426561	0.000982134	9.28e-07	4.71e-06	4.92e-06	7.81e-06	1.34e-06	1.31e-05	7.05e-05	2.92e-05	5.75e-05	0.000900535	3.46e-05	6.28e-05	5.25e-05	0.000197367	2.51e-06	9.3e-06	2.03e-05	0.000237248	0.000210649	4.14e-06	0.000109162
f__Lachnospiraceae;g__Tyzzerella	0.000691901	0.000800979	0.000544397	0.000869607	0.000233641	0.004019	8.4e-05	0.000686923	0.00113692	0.0006601	0.00060659	0.0012687	0.00427732	0.000946095	0.000863472	0.000803878	0.000757334	0.000564612	0.00136021	0.000933636	0.000551066	0.00060691	0.000101994	0.000306176	0.000172063	0.000971458	0.000306153	0.000457773	0.000304668	0.000544169	0.000385695	8.92e-05	0.000221419	0.000588223	0.000638307	0.00059969	0.000283674	0.000342439	0.000421008	0.0002348
f__Enterobacteriaceae;g__Kluyvera	1.46e-06	5.05e-06	2.72e-05	4.1e-06	3.51e-05	1.34e-06	0.000195959	2.11e-05	8.13e-06	4.56e-08	0.00512787	6.82e-05	6.84e-07	3.49e-06	1.41e-05	6.38e-06	1.53e-05	0.000150009	3.49e-05	5.5e-07	3.22e-06	4.02e-07	5.24e-07	3.05e-06	9.11e-06	1.23e-05	8.95e-05	0.00018953	6.09e-05	3.78e-07	0.0001169	1.14e-06	2.09e-05	2.57e-07	2.12e-06	8.62e-07	0.000761567	0.000524439	5.63e-06	5.22e-05
f__Lachnospiraceae;g__Lachnospira	0.00362895	0.000826156	0.000130635	0.00063295	0.000243562	0.00194234	8.77e-06	0.000767142	0.000110792	0.000966659	0.00120557	0.00147931	0.000149305	0.00117748	0.000941744	0.000908481	0.00252021	0.000236442	0.000699853	0.00298285	0.000225536	0.000170371	6e-05	0.000106978	0.00022239	0.000303354	7.56e-05	0.000270452	0.000129509	0.000181993	9.08e-05	1.12e-05	7.82e-05	0.000507602	0.00510285	7.23e-05	0.000105734	0.000177812	0.000131005	7.68e-05
f__Porphyromonadaceae;g__Dysgonomonas	6.91e-05	0.000214114	1.74e-05	0.00122348	6.33e-06	7.55e-05	5.24e-05	1.44e-05	5.69e-05	8.27e-05	9.25e-05	3.42e-05	0.000194042	5.74e-05	5.27e-05	7.35e-05	4.36e-05	3.13e-05	7.85e-06	6.43e-05	1.48e-05	0.000120286	0.000550016	2.55e-05	0.00117326	2.75e-07	7.4e-05	1.9e-05	5.37e-06	9.91e-05	8.97e-05	0.00140728	3.94e-05	6.87e-05	2.17e-05	1.6e-06	0.000155688	0.000368372	1.73e-06	9.52e-05
f__Porphyromonadaceae;g__Barnesiella	0.00114913	0.000238932	1.02e-05	0.00114648	3.1e-05	0.000162025	1.32e-05	2.2e-05	1.35e-05	0.000122814	0.000876915	0.000957941	3.51e-07	0.00145909	3.16e-05	0.00219413	0.000124329	0.00120432	4.59e-06	3.58e-05	5.5e-05	0.000362455	0.000306841	0.000321636	6.18e-05	8.17e-05	0.000290457	0.000266189	3.71e-05	5.84e-06	7.9e-05	3.77e-05	3.11e-05	0.000282297	3.27e-05	9.05e-05	0.00023934	0.000117179	4.11e-07	8.22e-05
f__Acidaminococcaceae;g__Acidaminococcus	7.77e-05	5.96e-05	3.87e-05	0.000513001	0.000127561	7.21e-05	0.000158163	0.000205402	0.000795176	1.64e-05	9.85e-05	0.0001023	3.07e-05	5.52e-05	3.02e-05	0.000182478	6.91e-05	2.6e-05	2.63e-05	4.83e-05	8.4e-05	4.73e-05	0.0001664	3.83e-05	1.44e-05	3.8e-05	0.00022249	1.77e-05	5.35e-05	6.24e-05	0.000159979	4.24e-05	1.73e-05	4.46e-05	5.88e-05	3.8e-05	0.000205459	2.69e-05	4.72e-05	1.14e-05
f__Ruminococcaceae;g__Ruminiclostridium	0.00113323	0.000735377	0.00101797	0.00163167	0.000343562	0.000441937	6.03e-05	0.00125851	0.000285217	0.000646323	0.000462817	0.00189173	0.000294056	0.00286001	0.000615377	0.00113588	0.0018694	0.000466249	0.000629542	0.00104084	0.00249368	0.00127353	0.000404314	0.00137369	0.000465218	0.00120838	0.0015876	0.00137883	0.000360963	0.000784955	0.00377356	0.000220351	0.00046563	0.00147833	0.000815385	0.000977938	0.00149197	0.000685209	0.00135317	0.000218764
f__Methanobacteriaceae;g__Methanobrevibacter	8.18e-06	1.4e-05	1.26e-05	0	1.38e-06	1.6e-06	1.27e-07	0.000107417	2.51e-06	5.24e-05	7.81e-05	0.00017546	8.88e-06	0.00423137	5.24e-06	4.33e-05	5.55e-06	9.14e-06	6.58e-06	1.06e-05	5.18e-06	2.85e-06	1.41e-06	2.6e-05	2.98e-06	6e-08	6.31e-06	5.54e-06	1.35e-07	3.05e-06	1.54e-05	5.14e-08	2.27e-06	8.85e-06	8.86e-07	2.34e-08	0.000118963	2.31e-06	8.04e-06	4.55e-06
f__Mycoplasmataceae;g__Mycoplasma	0.000226931	1.68e-06	2.03e-05	2.64e-06	1.59e-06	4.66e-06	1.15e-06	7.82e-05	0	8.49e-06	3.12e-05	0.000110173	9.92e-06	0.00410942	3.63e-06	3.94e-05	8.15e-06	9.59e-06	2.75e-06	6.27e-05	6.45e-06	9.11e-06	2.11e-07	3.04e-05	8.9e-07	1.11e-06	3.49e-05	2.26e-07	0	0	2.32e-05	4.13e-07	9.78e-07	3.98e-06	1.21e-07	1.35e-06	0.000102575	5.86e-08	6.09e-06	3.21e-06
f__Sutterellaceae;g__Parasutterella	2.74e-05	0.00155938	0.00118724	0.000231263	0.00131533	9.98e-08	3.83e-07	0	9.14e-07	3.86e-05	0.000138856	2.16e-05	0.000177748	2.74e-05	0.00104323	1.06e-05	1.99e-05	2.74e-05	0.000110189	0.000116344	6.85e-05	0.00106648	0.000627828	0.000139784	0.000173591	0.00399998	2.67e-05	0.000716493	9.91e-05	5.06e-05	7.78e-06	0.000134183	0.000769093	0.00119931	0.00252621	7.3e-07	0.000115112	0.000232691	1.17e-05	0.00187705
f__Prevotellaceae;g__Alloprevotella	0.00019251	9.4e-06	2.33e-07	7.21e-07	2.29e-07	1.85e-06	4.32e-07	1.25e-05	7.47e-06	1.08e-05	0.000135451	1.52e-05	6.81e-05	8.78e-06	1.76e-07	1.31e-05	5.5e-06	3.1e-07	1.05e-05	2.91e-06	1.61e-06	6.62e-05	1.63e-05	0.000370439	2.41e-07	7.87e-07	6.79e-06	3.08e-06	4.81e-06	1.21e-06	2.5e-06	6.24e-05	2.04e-06	3.39e-06	8.7e-07	4.58e-07	8.7e-06	8.3e-05	2.98e-07	4.61e-05
f__Chitinophagaceae;g__Chitinophaga	6.77e-05	0.000152743	1.52e-06	2.71e-05	2.93e-07	0	2.12e-06	0	3.85e-05	4.06e-05	1.77e-06	8.73e-06	1.38e-06	1.56e-05	2.53e-06	4.27e-06	9.01e-06	2.11e-05	1.69e-05	5.61e-06	3.46e-06	0.000133736	4.51e-06	1.01e-06	7.28e-07	0	2.14e-06	1.66e-06	0	3.05e-06	7.02e-06	2.89e-07	1.36e-06	5.3e-06	1.08e-08	5.12e-06	7.45e-06	1.56e-06	1.09e-05	1.13e-06
f__Unclassified;g__Intestinimonas	0.00094522	0.000363862	0.00010536	0.00134336	9.67e-05	0.000227821	2.74e-06	0.000560325	4.51e-05	0.000154078	0.000242207	0.000505022	8.17e-05	0.000685555	0.000200802	0.000496375	0.000510518	0.00013711	0.000154355	0.000371084	0.00107877	0.00124918	0.000396046	0.00128692	0.00021538	0.000445739	0.00187719	0.00144535	6.35e-05	0.000434133	0.00272578	3.8e-05	0.000612901	0.000659302	0.000238372	0.000466344	0.00162001	0.000357462	0.00157581	9.28e-05
f__Oxalobacteraceae;g__Oxalobacter	4.41e-06	1.89e-05	6.19e-06	5.06e-06	2.22e-05	8.96e-08	1.84e-08	1.38e-06	1.79e-05	2.02e-05	4.65e-06	2.61e-07	0	0.000234293	6.64e-06	2.15e-06	1.26e-06	1.23e-07	3.64e-06	0.000229697	2.01e-05	1.22e-05	2.21e-06	2.05e-06	2.55e-05	3.74e-05	3.62e-06	4.19e-06	1.91e-07	3.2e-07	1.77e-05	0	4.57e-05	2.66e-05	4.22e-05	0	2.13e-05	3.24e-06	2.09e-05	1.15e-05
f__Puniceicoccaceae;g__Coraliomargarita	5.52e-06	1.38e-06	1.06e-06	7.1e-08	0	0	0	2.51e-06	1.09e-06	1.54e-05	1.85e-06	7.19e-07	4.46e-06	1.31e-06	3.61e-06	1.4e-06	1.82e-07	2.78e-07	7.04e-07	3.04e-07	6.76e-06	9.65e-07	5.56e-07	4.92e-06	1.15e-05	0	1.28e-06	2.55e-06	4.02e-07	0	3.05e-06	0	0	8.48e-06	8.35e-08	4.68e-07	0.00342522	0	0	0
f__Ruminococcaceae;g__Ruthenibacterium	0.000378808	0.000494117	4.05e-05	0.00134276	0.000225487	9.57e-05	1.66e-07	0.000371971	2.84e-05	0.000126169	0.000274124	0.000547855	0.000213485	0.000539249	0.000341362	0.000479235	0.00162965	0.000296235	0.000287278	0.000319909	0.000660872	0.00079693	0.000335725	0.000479203	0.000111191	0.00055414	0.000723334	0.000635492	4.51e-05	0.000571933	0.000910339	2.43e-05	0.000461062	0.000355628	0.000219392	0.00050288	0.000308926	0.000200783	0.00200928	1.32e-05
f__Lachnospiraceae;g__Eisenbergiella	0.000559509	0.000228377	5.22e-05	0.00116442	6.08e-05	9.84e-05	2.03e-06	0.000144082	2.73e-05	0.000261245	0.000155234	0.000627304	0.000160599	0.000852125	0.000242451	0.000267409	0.00023003	9.48e-05	0.000169684	0.00038463	0.000635109	0.00108956	0.000262098	0.000435935	0.000151694	0.00051883	0.000755089	0.00081592	6.02e-05	0.000176546	0.00141318	3.73e-05	0.000303563	0.00037353	0.00011469	0.000252117	0.00110268	0.000181944	0.000294606	2.36e-05
f__Enterobacteriaceae;g__Citrobacter	1.47e-06	7.98e-07	0.000251699	9.72e-07	1.97e-05	4.59e-06	0.00106987	4.78e-05	2.3e-05	1.16e-06	0.000580797	0.000181701	8.51e-07	2.7e-06	1.39e-06	2.48e-05	0.000137695	0.000774206	0.000182503	1.46e-06	1.5e-06	1.15e-06	5.82e-07	1.88e-06	1.61e-06	1.22e-05	1.69e-05	0.000113871	0.000154161	1.5e-06	0.000100233	3.39e-06	5.83e-05	0	3.38e-06	2.45e-06	0.000641813	0.000137045	1.65e-06	3.34e-05
f__Coriobacteriaceae;g__Senegalimassilia	4.87e-06	3.21e-07	4.83e-07	3.77e-05	2.3e-05	2.59e-06	1.83e-07	3.49e-05	0.000121957	3.34e-06	0.000386414	0.000561134	1.04e-05	4.25e-05	0.000552694	8.5e-05	9.67e-06	3.95e-05	0.000122593	3.4e-05	4.77e-06	7.05e-05	2.4e-05	1.14e-05	8.48e-06	7.83e-06	0.000108503	5.32e-06	5.12e-06	4.8e-06	0.000454971	3.12e-06	2.93e-06	1.64e-06	2.75e-06	7.11e-06	0.000258381	7.49e-06	4.51e-06	3.5e-07
f__Erysipelotrichaceae;g__Turicibacter	2.58e-05	3.82e-06	0.000109296	4.18e-05	7.74e-06	2.26e-05	2.58e-06	4.44e-05	9.11e-05	1.09e-05	6.28e-05	0.00252011	7.97e-06	0.000956433	2.89e-05	1.14e-05	0.000267553	2.83e-05	3.48e-06	1.74e-05	7.1e-06	2.52e-06	2.52e-06	6.76e-06	1.75e-06	2.15e-05	4.32e-06	7.71e-06	7.6e-07	2.45e-06	2.09e-05	2.77e-07	4.8e-06	3.5e-06	5.48e-05	8.24e-07	2.82e-06	1.53e-06	2.09e-05	1.06e-06
f__Pichiaceae;g__Pichia	0	0	1.2e-05	0	0.00232864	3.57e-07	1.51e-07	0	0	0	0	0	0	0	0	1.26e-07	0	0	0	0	0	0	0	4.15e-07	0	0	0	0	0	0	0	0	0	0	1.06e-07	0	0	0	0	0
f__Selenomonadaceae;g__Propionispira	1.46e-05	8.65e-06	9.9e-06	3.54e-05	1.55e-06	4.3e-07	0.000481298	0.000175702	0.00221661	4.66e-05	1.86e-05	1.91e-05	1.4e-05	5.69e-06	4.93e-06	1.27e-05	0.000181708	2.04e-06	4.36e-06	1.34e-05	2.75e-06	3.57e-06	1.18e-06	1.64e-05	5.07e-06	2.07e-07	3.25e-06	1.3e-06	0	2.98e-07	8.8e-06	3.05e-07	1.13e-06	1.89e-05	1.08e-05	1.14e-07	1.46e-05	3.33e-06	1.92e-06	0
f__Eggerthellaceae;g__Cryptobacterium	4.13e-07	6.25e-06	0	2.35e-05	1.96e-05	0	2.33e-07	4.37e-06	2.89e-07	2.4e-07	0.000230484	7.76e-06	3.34e-06	0.00214462	9.39e-06	6.6e-05	1.25e-07	7.41e-06	1.39e-06	7.27e-06	9.31e-07	3.37e-06	2.13e-06	7.07e-06	3.02e-06	1.34e-07	1.49e-05	5.66e-06	9.4e-07	0	1.13e-05	0	1.12e-07	4.46e-07	1e-06	4.21e-08	2.25e-06	1.5e-06	7.71e-07	1.2e-07
f__Acetobacteraceae;g__Acetobacter	6.09e-06	4.83e-06	5.24e-08	1.29e-06	1.11e-06	8.35e-08	1.69e-07	3.51e-06	0	0.00107747	8.24e-07	9.66e-07	8.09e-08	2.63e-05	3.72e-07	1.6e-06	9.3e-07	8.67e-07	1.27e-07	1.13e-06	2.83e-06	6.3e-06	3.26e-06	2.2e-06	4.64e-05	5.72e-08	3.4e-06	1.73e-05	0	0	8.25e-06	4.03e-07	2.26e-06	2.75e-05	8.78e-08	1.01e-07	4.95e-06	1.73e-07	1.81e-05	0
f__Acetobacteraceae;g__Acidiphilium	0.00052998	2.85e-06	0	8.43e-06	8.32e-07	0	2.51e-08	4.4e-06	0	2.36e-06	8.1e-06	6.46e-06	7.13e-06	1.61e-05	9.05e-08	0.000160172	1.61e-05	3.04e-06	1.23e-06	1.02e-05	1.12e-05	1.64e-05	4.13e-06	0.000243725	1.13e-06	2.99e-06	1.31e-05	7.62e-06	6.47e-08	0	2.66e-05	0	4.16e-05	1.48e-05	5.24e-06	3.19e-07	0.000996123	1.94e-06	2.31e-05	0
f__Alcaligenaceae;g__Castellaniella	0	2.8e-05	0	0	0	4.54e-07	0	0	0	0	3.79e-08	1.34e-06	0	3.69e-06	0	9.41e-07	4.65e-07	3.8e-07	0	1.15e-07	0	0	0	2.05e-08	0	1.81e-08	2.26e-05	0	0	0	3.78e-06	2.89e-07	4.3e-06	1.93e-08	0	8.38e-07	0	0	0	0
f__Peptostreptococcaceae;g__Clostridioides	0.00187241	0.000466604	0.000267402	0.000708141	0.00111465	0.000779351	1.64e-05	0.00137151	0.000658117	0.000644915	0.000285225	0.000855796	0.00176358	0.00126944	0.000805665	0.00063381	0.000900354	0.000751962	0.00109517	0.000917276	0.000598626	0.000578685	0.000390871	0.000481232	0.000249913	0.00120661	0.000411699	0.000660702	0.000173578	0.000729119	0.000562573	0.000354648	0.000357986	0.000535829	0.000751719	0.000549394	0.000493576	0.000986699	0.000801911	0.000213852
f__Succinivibrionaceae;g__Succinivibrio	5.67e-06	7.34e-06	9.58e-08	1.29e-05	2.11e-07	2.67e-07	0	9.44e-08	1.56e-06	1.54e-06	1.82e-06	1.5e-05	1.51e-05	1.68e-05	8.81e-07	3.88e-07	1.82e-05	1.35e-06	9.33e-07	2.73e-06	1.1e-06	1.24e-06	2.48e-07	4.53e-07	1.6e-05	1.85e-06	5.38e-05	6.44e-06	0	9.88e-07	1.23e-05	4.67e-08	5.5e-07	2.86e-06	2.93e-05	9.44e-07	1.26e-05	3.38e-07	3.99e-08	0
f__Porphyromonadaceae;g__Tannerella	0.000656816	0.0010474	0.000370285	0.000351967	0.000114414	0.000975994	5.47e-05	0.00022813	0.000140439	0.000954329	0.000401779	0.000312957	8.66e-05	0.000394633	0.000126601	0.000311492	0.000370394	0.000119139	0.000222087	0.000166449	0.000254663	0.000679055	0.000133676	0.000112381	0.000458172	0.000404371	3.98e-05	0.000493528	0.000510368	0.000212038	3.89e-05	0.00019789	0.000196266	0.00107202	0.00036498	0.000629667	9.77e-05	0.000108787	8.84e-05	0.000197199
f__Selenomonadaceae;g__Selenomonas	0.000176151	0.000134042	0.000131777	0.000797827	0.000197296	0.000110305	0.00113819	0.000207829	0.00169252	9.3e-05	0.000136807	0.000159784	8.25e-05	0.000281296	5.45e-05	0.000283612	0.000464691	4.48e-05	0.000157153	9.11e-05	0.000124774	0.00011642	8.21e-05	0.000193448	0.000121795	7.21e-05	0.000207657	0.000121438	5.26e-05	0.000131484	0.00024041	0.000193086	5.89e-05	0.000128244	7.8e-05	6.93e-05	0.000257647	8.78e-05	0.000134115	2.64e-05
f__Nitrospiraceae;g__Leptospirillum	1.04e-05	1.68e-05	0	0	3.85e-08	0	0	0	0	0	4.21e-08	0	0	1.03e-07	0	0	0	2.57e-07	0	2.08e-06	0	0	0	0	1.52e-07	0	0	0	0	0	2.28e-07	0	0	0	0	0	5.32e-07	0	0	0
f__Methanobacteriaceae;g__Methanosphaera	4.78e-07	9.95e-08	1.43e-07	1.32e-07	2.72e-07	0	0	2.88e-07	5.42e-07	1.47e-05	7.09e-07	1.1e-06	3.14e-07	0.00156915	0	4.28e-07	4.29e-07	0	0	1.97e-06	6.91e-06	5.03e-06	0	1.33e-06	1.51e-07	0	8.31e-08	1.55e-07	0	0	4.48e-06	6.41e-07	1.39e-06	1.86e-06	0	0	2.86e-06	1.64e-07	0	0
f__Flavobacteriaceae;g__Capnocytophaga	3.96e-05	0.000192921	2.03e-06	1.49e-05	2.4e-05	1.2e-05	3.38e-05	2.26e-06	3.96e-05	5.28e-05	0.000192882	3.42e-05	1.61e-05	6.98e-05	1.49e-05	4.01e-05	4.57e-05	1.25e-05	9.3e-05	2.62e-05	2.51e-06	1.28e-05	4.33e-05	3.64e-05	0.000100433	1.13e-05	5.67e-06	8.65e-07	1.63e-06	6.4e-06	5.71e-06	4.87e-05	5.05e-05	1.84e-05	1.21e-05	7.64e-06	1.83e-05	8.2e-06	8.86e-06	9.25e-06
f__Peptococcaceae;g__Dehalobacter	7.54e-05	1.2e-05	3.7e-06	0.000117059	1.32e-06	1.01e-05	2.85e-07	1.26e-05	4.32e-07	2.37e-06	2.29e-05	6.78e-05	1.32e-06	0.000109665	2.17e-05	0.000208076	5.92e-05	6.01e-06	5.13e-06	3.17e-05	4.68e-05	0.000136799	2.51e-05	0.000120012	0.00011667	3.44e-06	0.000208499	9.02e-05	0	1.21e-05	0.00149217	5.54e-07	4.59e-05	0.00019359	6.04e-06	1.56e-06	0.00019933	1.03e-05	2.72e-05	4.08e-07
f__Erysipelotrichaceae;g__Catenibacterium	0.000408189	0.000229214	6.17e-05	0.000493586	0.000297254	7.57e-05	1.05e-05	0.000608082	5.05e-05	0.000281905	9.8e-05	0.000121365	0.000113634	0.000350468	0.000150746	0.00017133	0.000240395	4.92e-05	0.000363886	0.000387795	0.000101386	0.00040401	1.44e-05	1.45e-05	2.92e-06	4.49e-05	2.37e-05	0.000138969	7.25e-06	0.000555409	5.82e-05	7.83e-06	0.00146025	0.000426124	0.000142759	0.000188394	2.47e-05	6.51e-05	0.000809577	0.000261894
f__Bacillaceae;g__Bacillus	0.000515308	0.000369146	0.000130054	0.000521966	0.000103124	0.000214247	0.000203687	0.000765212	0.000674963	0.000216519	0.000389685	0.00035087	0.00014299	0.000745302	0.000189544	0.000310312	0.000530127	0.000163298	0.000206965	0.000469148	0.000155117	0.000238011	0.000100607	0.000316631	0.000139662	5.35e-05	0.000288446	0.000117615	1.72e-05	0.000165761	0.000595031	6.38e-06	8.1e-05	0.000164804	0.000158804	5.39e-05	0.000333768	6.01e-05	0.000162885	2.93e-05
f__Peptostreptococcaceae;g__Intestinibacter	7.98e-05	6.46e-06	1.34e-05	4.58e-05	6.73e-05	3.77e-05	6.54e-06	0.000533639	2.02e-07	2.25e-05	1.12e-05	0.0014448	0.000198092	0.000717391	5.02e-05	5.45e-05	8.4e-05	0.000122794	3.11e-05	1.77e-05	1.5e-06	8.2e-07	6.45e-07	5.65e-07	2.62e-06	9.48e-07	2.43e-07	3.07e-06	0	0	1.48e-06	1.17e-07	4.22e-06	1.05e-05	2.62e-05	1.79e-06	1.13e-06	5.92e-07	3.05e-07	5.32e-06
f__Porphyromonadaceae;g__Porphyromonas	0.000244788	0.000160311	0.00032895	0.000171938	6.91e-05	0.000477641	0.000129089	0.000139752	0.000386938	0.000280259	0.000243881	0.00011713	0.000178543	0.000141837	0.000167231	7.56e-05	0.00012289	2.84e-05	0.000140978	8.85e-05	0.000259728	0.000268846	9.59e-05	0.000245927	0.00128813	0.000423609	2.2e-05	0.000208314	0.000730068	0.000256579	4.06e-05	0.000212042	0.000263363	0.000254626	0.000354139	0.000624141	0.000289478	0.000366073	0.000267023	0.000505147
f__Moraxellaceae;g__Acinetobacter	4.21e-05	1.88e-05	8.95e-05	2.83e-05	3.66e-05	2.5e-05	9.91e-05	1.23e-05	1.46e-05	6.2e-05	5.83e-05	1.21e-05	4.63e-06	1.56e-05	3.93e-05	4.85e-05	2.96e-05	4.13e-05	1.84e-05	2.68e-05	1.74e-05	1.54e-05	4.11e-06	1.33e-06	5.85e-05	1.65e-05	2.35e-05	1.39e-05	4.58e-05	3.41e-07	3.22e-05	5.02e-05	9.93e-06	0.00013	1.72e-05	9.59e-06	1.22e-05	4.88e-05	1.28e-05	4.97e-05
f__Flavobacteriaceae;g__Aquimarina	5.6e-06	6.3e-06	2.85e-05	2.11e-05	6.43e-08	4.23e-06	1.3e-05	3e-06	5.27e-06	4.68e-07	5.53e-07	2.71e-08	4.08e-06	3.27e-06	7.48e-06	4.19e-06	7.09e-06	1.23e-06	9.18e-06	0	0	0.000166246	1.87e-07	2.18e-05	0	6.43e-05	6.25e-08	2.97e-07	0	0	5.99e-06	0	4.45e-08	1.01e-07	0	2.07e-06	9.14e-06	7.42e-08	0	0
f__Chromatiaceae;g__Lamprocystis	1.07e-05	2.11e-05	0	0	0	0	0	0	0	0	0	0	0	5.68e-08	0	0	0	7.61e-08	0	0	0	0	0	0	1.05e-07	0	0	0	0	0	0	0	0	0	0	0	0	0	0	0
f__Paenibacillaceae;g__Paenibacillus	0.00051115	0.000238395	6.08e-05	0.000776175	7.82e-05	0.000177338	7.06e-06	0.000305164	9.42e-05	0.000261767	0.000203533	0.000489479	0.000190366	0.000542505	0.000226018	0.000263769	0.000433214	8.85e-05	0.000315421	0.000344419	0.000330223	0.00054719	7.35e-05	0.000332292	7.27e-05	0.00018211	0.000660026	0.000205822	2.24e-05	0.000122089	0.000946233	2.93e-05	0.000124331	0.000244647	0.00020711	0.000167737	0.000620148	8.7e-05	0.000346363	3.74e-05
f__Eggerthellaceae;g__Enterorhabdus	1.44e-05	1.94e-05	1.34e-06	3.62e-05	1.77e-05	5.72e-08	2.65e-07	0.000783339	0.000111661	8.73e-05	2.75e-05	0.00013846	2.36e-05	0.000434191	0.000132601	0.000341021	3.66e-05	8.47e-05	7.98e-05	0.000496962	2.85e-05	6.88e-06	5.3e-05	2.32e-05	6.52e-06	1.71e-07	0.000120838	2.22e-05	4.41e-06	2.24e-06	2.18e-05	3.69e-07	4.27e-06	1.36e-05	9.73e-07	9.61e-07	1.43e-05	9.56e-06	2.7e-05	8.71e-08
f__Erysipelotrichaceae;g__Candidatus Stoquefichus	4.25e-05	2.74e-05	1.12e-05	7.36e-05	5.9e-05	2.16e-05	7.26e-06	7.12e-05	4.62e-05	6.18e-05	1.31e-05	6.12e-05	0.000121707	9.48e-05	6.32e-05	4.24e-05	0.000130825	0.000143231	8.45e-05	5.57e-05	3.46e-05	2.2e-05	8.98e-05	3.21e-05	5.48e-06	7.04e-05	3.96e-05	1.11e-05	1.21e-06	8.9e-05	7.31e-05	7.96e-07	5.67e-06	5.92e-05	6.63e-05	4.23e-06	4.55e-05	0.000126091	2.13e-05	4.43e-06
f__Sporomusaceae;g__Pelosinus	1.17e-05	6.24e-06	1.75e-05	7.2e-05	7.31e-07	1.21e-05	0.00131502	5.33e-06	0.000690067	6.12e-05	6.75e-05	2.04e-05	4.22e-06	8.8e-06	1.13e-05	4.21e-06	2.7e-05	2.29e-06	1.32e-05	0.000135059	1.64e-06	6.86e-06	4.03e-06	2.52e-06	3.7e-06	3.67e-06	1.9e-05	9.89e-07	1.47e-06	1.17e-06	1.27e-05	5.39e-06	3.88e-06	4.91e-06	8.46e-06	1.21e-06	6.63e-06	5.36e-06	2.17e-06	2.03e-06
f__Leuconostocaceae;g__Weissella	1.94e-06	1.25e-07	1.19e-06	9.93e-08	2.81e-06	0	1.77e-07	2.01e-06	0.000115203	0	2.45e-06	8.4e-05	0	5.44e-07	9.36e-07	3.01e-07	1.86e-06	0	7.19e-08	1.32e-07	4.18e-07	2.16e-07	1.05e-07	1.17e-06	2.51e-06	9.43e-08	2.19e-07	0	4.24e-06	8.83e-07	2.45e-07	3.44e-06	9.42e-07	0	2.55e-06	0	1.05e-07	1.55e-05	1.09e-07	0
f__Thermonemataceae;g__Thermonema	8.87e-06	5.1e-08	0	0	0	0	1.65e-05	0	0	0	0	0	0	1.41e-07	0	0	0	1.89e-07	0	0	3.91e-07	0	0	0	8.79e-08	0	0	0	0	0	0	0	0	1.18e-07	0	0	6.21e-07	0	0	0
f__Enterobacteriaceae;g__Salmonella	6.58e-06	4.51e-06	4.38e-05	2.36e-06	2.54e-05	5.27e-06	0.0009697	5.31e-05	2.93e-05	1.68e-05	0.000980937	7.58e-05	7.71e-07	4.37e-06	1.19e-06	2.67e-05	0.00016291	0.00126114	0.000225798	1.22e-06	1.47e-06	3.04e-06	2.3e-06	1.43e-06	8.44e-06	4.41e-06	3.42e-05	5.9e-05	0.000169079	3.52e-06	5.31e-05	5.3e-06	5.86e-05	2.43e-06	3.41e-06	2.02e-06	0.000442462	0.00037281	1.19e-05	7.56e-05
f__Flavobacteriaceae;g__Myroides	2.49e-06	5.4e-06	4.88e-07	2.42e-05	1.93e-05	0	1.23e-05	7.53e-06	6.26e-07	1.2e-05	6.11e-06	6.31e-08	1.79e-07	4.26e-07	4.18e-06	3.08e-06	9.55e-06	8.81e-07	3.25e-08	3.8e-06	1.39e-07	3.62e-06	1.85e-05	1.25e-07	3.41e-07	2.12e-08	6.41e-07	4.75e-07	1.49e-06	6.02e-07	2.65e-07	0	5.45e-07	1.87e-07	7.62e-08	6.31e-07	1.64e-05	1.12e-06	3.75e-07	9.63e-06
f__Deinococcaceae;g__Deinococcus	6.78e-08	2.92e-05	0	0	0	0	0	0	0	0	2.45e-07	0	0	3.9e-06	9.17e-08	0	1.75e-07	2.91e-07	0	6.28e-07	2.43e-07	2.1e-06	2.05e-07	9.22e-07	1.16e-07	0	3.78e-06	2.65e-07	0	0	3.36e-06	0	2.02e-07	1.29e-07	0	5.04e-07	6.02e-06	4.01e-07	6.31e-07	0
f__Unclassified;g__Pseudoflavonifractor	0.000310056	8.92e-05	3.69e-05	0.000589559	5.75e-05	5.09e-05	3.33e-05	0.000156133	0.00014623	4.89e-05	0.000110287	0.000202685	0.000208286	0.000301209	0.000104358	0.000263119	0.000247805	0.000110599	8.32e-05	0.000157376	0.000467702	0.000446722	0.000207604	0.000610689	0.000249751	0.000229971	0.000387381	0.000445979	0.000222284	0.00029103	0.000735238	0.000408707	0.000230499	0.000274273	0.000174899	0.000197136	0.000614637	0.000272585	0.000766626	9.29e-05
f__Actinomycetaceae;g__Actinomyces	1.46e-05	7.7e-06	8.95e-06	1.58e-05	5e-05	5.43e-05	3.04e-06	4.51e-05	2.43e-05	5.69e-06	1.57e-05	0.000229106	8.61e-06	2.51e-05	1.24e-05	4.36e-05	2.71e-05	3.87e-05	4.49e-05	2.65e-05	2.72e-05	1.79e-05	0.000105289	1.02e-05	0.00049673	2.42e-05	5.8e-05	1.42e-05	9.01e-05	2.5e-05	6.98e-06	7.38e-05	1.26e-05	9.45e-06	1.64e-05	4.28e-06	4.82e-06	7.58e-05	3.15e-05	7.99e-07
f__Brachyspiraceae;g__Brachyspira	2.93e-05	9.77e-06	3.06e-07	5.35e-06	6.26e-06	3.31e-07	0	4.03e-06	8.55e-05	0.000118401	3.02e-06	5.22e-05	1.61e-05	7.3e-05	9.34e-06	2.96e-06	1.48e-05	9.77e-06	3.31e-06	2.26e-05	1.88e-05	9.07e-06	1.3e-06	4.85e-05	4.69e-06	2.29e-06	4.79e-05	7.28e-06	0	2.55e-05	1.72e-05	3.47e-06	4.58e-06	4.8e-05	9.4e-06	1.34e-07	5.13e-06	6.97e-06	3.36e-06	0
f__Flavobacteriaceae;g__Ornithobacterium	0.000111566	0.000131936	0.000116167	0.000123193	1.87e-05	0.000114689	2.07e-05	5.07e-05	2.19e-05	8.92e-05	4.63e-05	6.44e-05	0.000127209	5.99e-05	8.38e-05	5.65e-05	4.43e-05	4.75e-05	8.98e-05	6.39e-05	0.000363584	0.000307357	8.53e-05	0.000155435	2.22e-05	0.000208244	2.21e-05	0.000347449	0.000700207	0.00023002	7.93e-05	0.000201925	0.00032646	0.000167281	0.000277236	0.000683081	0.000102285	7.07e-05	0.000240763	0.000141906
f__Bacillaceae;g__Tepidibacillus	5.27e-06	6.34e-07	1.19e-06	9.36e-07	1.9e-07	0	4.79e-05	9.83e-07	0.000144557	4.71e-06	2.89e-06	1.15e-05	0	2.98e-06	1.15e-07	1.79e-06	1.6e-05	1.7e-06	5.02e-06	8.91e-07	4.05e-06	1.24e-07	3.47e-08	1.44e-06	1.81e-05	2.92e-06	5.83e-07	3.51e-08	0	0	0.0010703	1.58e-05	1.45e-07	1.81e-06	2.45e-07	0	2.25e-06	4e-06	0	0
f__Veillonellaceae;g__Allisonella	4.51e-05	6.25e-05	2.75e-07	9.68e-05	5.08e-05	0	0	0	0	4.08e-07	0.000102418	5.29e-05	0.000420701	6.83e-05	8.43e-07	0.00028276	3.91e-06	3.58e-05	2.97e-06	1.74e-06	2.92e-05	5.93e-05	1.39e-05	2.1e-06	0.000136099	3.36e-06	5.33e-05	2.12e-06	0	3.43e-07	2.08e-05	0	2.24e-07	1.93e-05	1.29e-06	3.17e-07	2.03e-05	1.13e-05	2.79e-06	6.18e-08
f__Podoviridae;g__Sp6virus	0	0	0	0	0	0	0	0	0	0	0	0	0	0	0	0	0	0	0	0	8.05e-05	0	0	0	0	0	0	0	0	0	0	6.48e-08	0	0	0	0	0	0.00102148	0	0
f__Sporomusaceae;g__Propionispora	2.27e-05	1.78e-05	1.19e-05	4.28e-06	6.16e-07	4.24e-06	0.000254019	0.000218997	0.000964325	8.78e-06	1.31e-05	3.88e-06	3.09e-06	6.56e-06	3.76e-06	1.87e-05	9.89e-05	1.32e-06	9.74e-06	3.49e-06	1.85e-05	1.51e-05	2.67e-06	1.42e-05	1.4e-06	1.79e-05	4.38e-05	1.19e-06	0	3.14e-06	3.32e-05	1.08e-05	1.37e-06	1.84e-05	1.48e-05	1.05e-05	1.62e-05	1.69e-05	2.38e-06	1.14e-06
f__Campylobacteraceae;g__Campylobacter	5.92e-05	7.88e-05	4.4e-05	9.04e-05	0.00014196	9.08e-05	1.21e-06	0.000135013	0.000178267	9.91e-05	6.62e-05	9.54e-05	0.000312567	5.06e-05	2.59e-05	0.000354192	9.38e-05	0.000242177	0.000421136	0.00018105	1.75e-05	7.03e-05	2.35e-05	1.08e-05	5.96e-05	4.47e-05	2.07e-05	3.76e-05	0.000113712	2.21e-05	3.44e-05	1.43e-05	7.32e-05	9.12e-05	0.000694327	3.04e-05	5.03e-05	0.000102908	1.95e-05	2.5e-05
f__Pseudomonadaceae;g__Pseudomonas	3.87e-05	2.22e-05	1.53e-05	8.6e-05	4.99e-05	5.91e-05	2.11e-05	2.47e-05	4.56e-06	6.67e-05	6.66e-06	5.39e-05	5.34e-06	2.76e-05	1.68e-05	4.03e-05	3.81e-05	0.000152768	2.35e-05	3.01e-05	3.04e-05	8.57e-06	8.16e-06	4.16e-05	0.000795112	8.51e-05	2.98e-05	1.17e-05	1.23e-05	2.84e-05	3.06e-05	2.51e-05	1.28e-05	1.27e-05	1.83e-05	1.19e-05	0.000169449	1.67e-05	2.92e-05	1.18e-05
f__Erysipelotrichaceae;g__Erysipelatoclostridium	9.37e-05	4.01e-05	4.12e-05	8.77e-05	6.83e-05	0.000131242	5.14e-06	0.000382436	0.000251313	6.14e-05	3.4e-05	0.000122717	0.000735936	0.000132234	9.6e-05	0.000165883	0.000143168	0.000180254	8.76e-05	0.000192202	3.41e-05	4.47e-05	3.1e-05	2.33e-05	1.51e-05	2.39e-05	9.52e-06	3.82e-05	1.53e-05	2.33e-05	4.01e-05	4.21e-06	1.35e-05	3.5e-05	3.22e-05	2.1e-05	2.67e-05	1.01e-05	5.22e-05	1.02e-05
f__Ruminococcaceae;g__Hydrogenoanaerobacterium	0.000122597	1.92e-05	4.19e-06	0.000229464	1.59e-05	7.53e-07	9.77e-07	5.45e-05	5.47e-05	8.28e-06	2.05e-05	7.05e-05	2.76e-05	0.000158617	2.21e-05	3.25e-05	0.000185062	3.3e-05	2e-05	3.66e-05	8.04e-05	0.000145135	3.9e-05	0.000113742	2.29e-05	5.9e-05	0.000732832	0.000108121	1.59e-05	0.000113081	0.000469366	3.09e-06	5.33e-05	0.000144995	4.67e-05	1.64e-05	0.000184343	6.16e-05	0.0001101	2.65e-06
f__Porphyromonadaceae;g__Coprobacter	4.58e-05	0.000284054	3.76e-05	0.000196043	2.23e-05	1.31e-05	5.66e-06	4.65e-05	1.57e-05	0.000164533	6.87e-05	1.92e-05	9.02e-06	4.69e-05	8.38e-06	5.38e-05	9.95e-05	9.01e-06	8.15e-05	5.74e-05	1.3e-05	6.31e-05	7.08e-06	8.66e-06	1.53e-06	1.92e-05	1.1e-06	4.02e-05	8.59e-05	3.17e-05	1.05e-05	6.1e-07	2.73e-05	3.51e-05	0.000136778	3.64e-06	1.16e-05	1.86e-06	3.38e-07	5.41e-05
f__Succinivibrionaceae;g__Ruminobacter	5.61e-05	1.43e-05	1.01e-05	6.96e-05	0.000232634	4.94e-06	3.05e-07	5.16e-06	3.94e-06	5.72e-07	0.000120618	1.25e-05	2.19e-06	0.000157186	2.13e-05	0.000463356	4.26e-06	2.17e-06	3.03e-07	3.27e-06	8.62e-07	2.54e-05	2.3e-05	2.16e-07	1.86e-05	5.94e-07	4.98e-06	0	2.86e-05	1.4e-05	1.57e-05	5.27e-06	2.44e-06	3.45e-05	4.46e-06	1.06e-06	6.9e-06	5.96e-06	7.22e-06	5.49e-08
f__Lachnospiraceae;g__Marvinbryantia	0.000249598	8.98e-05	2.8e-05	0.000265935	4.04e-05	2.37e-05	1.44e-06	0.000154626	8.55e-05	0.00010118	7.23e-05	0.00020602	9.34e-05	0.000289964	0.00022517	0.00013536	0.000273582	0.000216347	0.000229509	0.00028556	0.000155137	0.000225406	4.45e-05	0.000133472	4.65e-05	0.000308153	0.000290894	0.000144408	3.27e-05	5.2e-05	0.000175949	6.91e-06	6.58e-05	0.000161247	5.08e-05	0.000119274	0.000131495	5.12e-05	0.000378759	1.33e-05
f__Bacillaceae;g__Geobacillus	9.12e-06	4.32e-06	7.04e-06	4.58e-06	2.53e-06	4.37e-06	0	6.31e-06	1.67e-07	1.09e-05	9.6e-07	1.43e-05	6.01e-06	1.95e-05	8.23e-06	2.3e-06	1.66e-06	1.36e-07	3.12e-06	2.2e-06	2.63e-06	7.99e-07	2.47e-05	1.5e-06	2.65e-06	7.72e-08	3.41e-07	1.84e-07	0	4.03e-07	0.000636708	0	9.35e-08	1.66e-07	1.86e-06	2.97e-08	3.36e-06	0	9.72e-07	3.84e-07
f__Flavobacteriaceae;g__Maribacter	0	0	0	0.00063654	0	0	0	5.36e-07	3.33e-06	9.4e-07	7.43e-07	5.34e-06	0	0	5.33e-08	4.09e-06	1.78e-07	1.21e-06	0	1.11e-05	3.39e-07	0	0	1.49e-08	0	0	0	0	0	0	4.75e-06	0	1.84e-06	0	0	0	5.22e-06	4.37e-08	0	0
f__Podoviridae;g__Cba41virus	1.08e-06	1.26e-06	1.42e-05	0.000617242	4.12e-07	0	0	0	0	7.61e-05	0	0	0	0	7.13e-08	4.68e-06	1.6e-05	0	2.89e-06	0	2.24e-06	0	2.12e-05	0	5.31e-07	0	0	2.67e-07	0	0	2.41e-06	0	0	0	2.4e-08	0	2.14e-06	0	5.62e-05	0.000388114
f__Clostridiaceae;g__Youngiibacter	9.14e-05	2.26e-05	8.41e-07	0.000104601	2.57e-06	8.74e-06	1.3e-06	1.7e-05	2.01e-06	3.53e-06	6.52e-06	4.4e-05	4.68e-06	0.000128096	1.55e-05	3.78e-05	2.91e-05	4.35e-06	1.86e-05	2.74e-05	0.000106932	0.000103357	1.06e-05	5.56e-05	9.24e-06	3.89e-06	0.000236448	5.54e-05	1.54e-05	1.78e-06	0.000218389	9.19e-07	6.69e-06	0.000109566	6.79e-06	1.19e-05	7.49e-05	2.34e-06	2.69e-05	5.74e-07
f__Alcaligenaceae;g__Taylorella	3.82e-05	3.78e-05	1.77e-05	7.25e-06	2.16e-05	5.71e-05	7.76e-07	8.42e-05	5.54e-05	7.25e-05	2.07e-05	5.85e-05	0.000114403	8.02e-05	6.83e-05	5.05e-05	4.45e-05	5.03e-05	9.82e-05	9.92e-05	0.000217763	9.24e-05	8.18e-05	0.000134256	0.000156396	0.000403126	1.12e-05	0.000265866	0.000223489	0.000200173	3.04e-05	0.000101479	6.43e-05	0.00011731	0.000236589	0.000194579	3.75e-05	0.000152118	0.000273701	3e-05
f__Eggerthellaceae;g__Gordonibacter	6.98e-06	3.56e-06	2.49e-06	3.73e-06	8.46e-05	2.01e-06	1.56e-07	8.92e-05	5.45e-05	8.94e-06	1.74e-05	4.92e-05	3.04e-05	0.000172151	4.94e-05	0.000321791	8.64e-06	9.84e-05	2.94e-05	7.23e-05	1.02e-05	1.05e-05	3.4e-05	1.62e-05	3.86e-06	6.68e-07	0.000200958	6.37e-06	1.39e-06	6.99e-06	2.65e-05	4.41e-06	1.25e-05	5.26e-06	5.33e-07	1.64e-06	2.46e-05	3.34e-06	1.58e-05	6.59e-08
f__Thiotrichaceae;g__Thiomargarita	3.48e-06	0	6.24e-06	1.07e-07	7.88e-06	0	0	0	0	3.58e-05	8.07e-05	2.78e-07	0	1.07e-06	0	6.97e-07	7.52e-06	7.92e-07	3e-06	5.06e-07	5.75e-06	3.6e-06	0	3.11e-06	0	3.47e-08	0	1.01e-07	1.51e-07	2.39e-08	7.2e-07	0	8.04e-07	5.83e-06	2.48e-07	0	2.1e-06	3.77e-06	0	0.000569152
f__Enterobacteriaceae;g__Franconibacter	0	4.16e-08	3.66e-07	0	6.97e-07	0	0	9.62e-07	0	0	3.97e-06	1.47e-06	0	0	0	0	4.67e-07	0	1.94e-06	0	3.05e-07	0	0	0	0	0	0	0	0	0	0	0	0	7.99e-08	0	0	1.1e-06	1.74e-06	0	2.23e-07
f__Erysipelotrichaceae;g__Holdemania	0.000241359	8.66e-05	3.42e-05	0.000560564	7.46e-05	4.05e-05	6.63e-07	8.89e-05	9.55e-05	0.000119435	8.17e-05	0.000200063	6.88e-05	0.000168629	0.000117034	0.000185802	0.000180342	9.58e-05	0.000126358	0.00017756	0.000164064	0.000237723	7.25e-05	0.000233968	4.89e-05	0.000256892	0.000165148	0.000170736	2.42e-05	0.000284785	0.000303389	1.07e-05	9.3e-05	0.000162424	0.00010099	0.000156794	0.000371975	0.000249913	0.000316886	1.84e-05
f__Desulfohalobiaceae;g__Desulfonatronovibrio	0	3.22e-06	0	0.000545832	0	0	0	0	0	4.9e-07	1.44e-06	0	0	9.75e-07	7.29e-08	2.51e-07	3.73e-06	5.83e-06	0	0	2.15e-07	7.14e-08	1.23e-05	0	1.58e-07	0	3.81e-06	1.82e-07	0	0	0	1.54e-07	0	1.43e-05	0	0	6.77e-07	0	0	0
f__Ruminococcaceae;g__Candidatus Soleaferrea	4.15e-05	2.64e-06	3.04e-06	0.000129934	1.37e-06	4.57e-05	8.41e-08	2.15e-05	3.81e-06	1.48e-05	1.46e-05	2.93e-05	5.7e-06	0.000104659	1.99e-05	3.18e-05	8.53e-05	1.13e-05	9.79e-06	2.16e-05	1.46e-05	0.000131794	5.28e-06	3.42e-05	3.83e-06	4.05e-07	0.000515777	5.85e-06	7.86e-07	7.46e-07	0.000287897	1.25e-07	1.03e-05	4.7e-05	5.11e-06	1.1e-06	0.000217962	3.66e-06	4.67e-05	2.76e-06
f__Peptostreptococcaceae;g__Paeniclostridium	0.000501794	2.73e-05	0.000122243	1.16e-05	2.05e-05	1.39e-05	2.83e-06	3.45e-05	0.000257514	2.96e-05	2.08e-05	0.000175918	2.56e-05	0.000200614	0.000106221	0.000111785	8.39e-05	4.85e-05	1.03e-05	6.61e-05	1.18e-05	1.84e-05	1.2e-05	4.75e-06	3.3e-05	5.26e-06	8.79e-06	9.29e-06	8.11e-08	4.83e-06	6.89e-06	1.94e-06	4.49e-06	2.2e-05	0.000159214	3.83e-06	1.27e-05	6.49e-06	2.01e-05	1.54e-05
f__Corynebacteriaceae;g__Corynebacterium	1.11e-05	6.85e-06	9.02e-07	2.85e-06	0.000431519	2.88e-06	5.03e-07	8.67e-06	1.68e-05	1.62e-05	2.34e-05	2.35e-05	2.81e-05	1.95e-05	2.01e-05	1.97e-05	2.51e-05	1.03e-05	5.73e-06	2.71e-05	3.73e-05	1.59e-05	0.000379572	8.09e-05	0.000480757	4.51e-05	2.84e-05	6.16e-05	1.07e-06	4.54e-05	5.22e-05	0.000495034	6.46e-06	1.75e-05	1.15e-05	6.76e-05	4.27e-05	0.000112437	4.35e-05	7.57e-06
f__Thermoactinomycetaceae;g__Lihuaxuella	8.79e-07	0	0	7.67e-06	0	0	0	1.66e-07	0	0	3.74e-07	2.91e-07	0	1.25e-06	0	0	2.82e-07	0	1.49e-07	8.6e-07	7.69e-07	9.82e-07	3.74e-07	7.64e-07	1.06e-07	0	5.15e-06	1.57e-06	0	0	0.000482021	0	2.32e-07	1.34e-07	0	0	1.23e-06	4.63e-08	4.85e-08	0
f__Selenomonadaceae;g__Anaerovibrio	2.49e-05	5.17e-05	4.52e-06	3.64e-05	1.19e-05	9.92e-06	3.36e-05	1.02e-05	0.000471579	1.2e-05	1.08e-05	1.66e-05	2.22e-05	2.43e-05	2.75e-06	4.35e-05	3.6e-05	2.3e-06	7.26e-06	2.99e-05	1.05e-05	1.82e-05	5.06e-06	1e-05	4.27e-06	5.64e-07	1.11e-05	3.07e-06	1.51e-05	3.19e-05	1.68e-05	2.9e-07	4.28e-06	7.95e-06	8.13e-06	1.62e-05	2.16e-05	3.7e-06	4.37e-06	0
f__Rhizobiaceae;g__Sinorhizobium	4.81e-05	3.74e-06	2.79e-05	4.46e-06	2.98e-05	0	4.1e-05	2.91e-06	3.04e-06	9.74e-06	0.000199985	6.34e-06	5.14e-07	2.52e-05	0	8.54e-06	1.6e-05	1.33e-06	3.06e-05	2.22e-05	6.54e-06	5.61e-06	6.06e-05	9.49e-05	4.12e-07	9.21e-06	4.12e-06	1.38e-06	1.74e-07	4.88e-06	8.8e-06	5.97e-07	2.16e-05	2.25e-06	9.03e-07	2.49e-05	3.59e-05	4.89e-07	0	5.08e-08
f__Paenibacillaceae;g__Aneurinibacillus	0.000156292	0.000118492	9.23e-05	0.000142743	0.000107558	0.000129494	0.000118664	0.00023427	0.000115797	0.00013995	0.00018113	0.000179434	0.000217615	0.000178544	0.000161264	0.000230136	0.000192996	0.000170762	0.000184044	0.000164838	0.000183174	0.000141207	0.000168024	0.000291297	0.000263431	0.000295286	0.00014249	0.000255801	0.0004081	0.000231445	0.00016477	0.00023703	9.07e-05	0.000121421	0.000119116	0.000274399	0.000215669	0.000229215	0.000251118	7.07e-05
f__Paenibacillaceae;g__Gorillibacterium	1.55e-05	4.3e-06	1.41e-06	5.9e-06	1.64e-06	6.22e-07	3.59e-08	9.95e-06	0	2.22e-06	1.74e-05	7.69e-06	0	1.81e-05	1.3e-06	7.37e-06	1.54e-05	5.95e-06	3.66e-06	2.42e-05	3.45e-06	2.63e-06	9.8e-07	5.11e-06	9.08e-07	1.43e-07	1.3e-05	1.4e-06	0	0.000444322	2.35e-05	0	6.49e-07	1.21e-06	8.46e-06	3.45e-08	9.76e-06	4.17e-07	1.03e-06	0
f__Hydrogenothermaceae;g__Sulfurihydrogenibium	3.47e-05	0.000159481	0.00019436	1.04e-05	0.000129536	0	9.15e-08	0	0	0	0	7.33e-06	0	2.6e-05	0	3.3e-06	0	1.01e-06	0	5.3e-06	0	0.000168029	1.12e-06	0	0	4.83e-08	0	1.16e-06	0	0	5.7e-07	0	7.33e-08	0	5.29e-08	3.84e-06	1.08e-07	0	1.75e-05	0
f__Clostridiales Family XIII. Incertae Sedis;g__Anaerovorax	3.85e-05	3.13e-06	1.25e-06	3.94e-05	1.5e-05	1.7e-06	0	4.36e-05	2.04e-06	2.01e-05	5.85e-06	3.22e-05	2.28e-05	0.000180929	2.69e-05	5.79e-05	1.97e-05	0.000134128	9.73e-06	1.7e-05	1.71e-05	2.23e-05	2.57e-06	1.18e-05	3.34e-06	1.34e-06	9.01e-06	5.23e-06	1.01e-07	1.74e-06	3.16e-05	2.16e-07	3.04e-06	8.03e-06	1.7e-05	2.7e-05	2.27e-05	1.94e-06	4.33e-06	5.58e-07
f__Lachnospiraceae;g__Oribacterium	0.000181276	8.42e-05	4.64e-05	0.000161876	3.79e-05	0.00015502	1.21e-05	0.000186751	0.000162716	0.000198916	0.000109019	0.000201416	0.000123192	0.000137296	0.000147061	9.79e-05	0.00027243	2.75e-05	0.000177589	0.000253123	0.000307663	0.000171862	8.21e-05	0.000248485	0.000148829	0.000361626	0.000217424	0.000294972	0.000221309	0.000152188	0.000249826	5.12e-05	3.97e-05	0.000167402	0.000190723	0.000401994	0.000124312	0.000138349	0.000181272	5.3e-05
f__Lachnospiraceae;g__Pseudobutyrivibrio	0.00024587	5.64e-05	2.87e-05	7.48e-05	1.76e-05	2.3e-05	4.08e-06	6.12e-05	9.31e-05	0.000137531	9.01e-05	0.000200413	8.55e-05	0.000167139	6.59e-05	6.17e-05	0.000112249	4.36e-05	5.1e-05	0.000153664	8.45e-05	3.68e-05	7.82e-06	6.29e-05	8.19e-06	2.49e-05	3.31e-05	1.44e-05	2.07e-05	1.12e-05	5.9e-05	3.25e-07	6.66e-05	0.000139742	7.75e-05	1.45e-05	3.59e-05	5.91e-05	0.000112178	8.66e-05
f__Atopobiaceae;g__Atopobium	2.04e-05	3.22e-06	1.51e-07	5.17e-05	5.28e-06	3.51e-07	4.79e-06	2.78e-05	0.000278101	4.41e-06	1.87e-05	1.68e-05	5.25e-06	3.57e-05	0.000281778	8.79e-05	2.3e-05	2.5e-05	0.000248586	2.39e-05	1.38e-05	2.35e-05	3.06e-05	2.27e-05	7.58e-06	1.08e-05	3.6e-05	1.04e-05	0	2.97e-07	3.83e-05	1.4e-06	8.24e-07	1.26e-05	9.89e-07	1.26e-06	9.15e-06	2.49e-06	3.03e-05	0
f__Ruminococcaceae;g__Acetanaerobacterium	5.31e-05	5.98e-06	4.52e-07	0.000172683	3.15e-05	2.61e-05	0	0.000118838	0	2.49e-06	3.22e-05	4.94e-05	5.82e-05	0.000100764	1.26e-05	2.37e-05	6.32e-05	1.52e-05	1.44e-05	2.23e-05	3.03e-05	9.62e-05	1.29e-05	4.92e-05	6.26e-06	1.44e-05	0.000379544	3.59e-05	0	4.36e-06	0.000224179	3.49e-07	1.14e-05	7.15e-05	1.53e-05	1.78e-05	0.000108909	9.11e-06	1.46e-05	6.73e-07
f__Ruminococcaceae;g__Acetivibrio	0.000281235	0.000125654	2.93e-05	6.26e-05	8.01e-05	0.000140499	1.36e-06	0.000136371	0.000120395	0.000216802	6.31e-05	0.00036478	5.62e-05	0.000172542	0.000165338	8.58e-05	0.000204978	3.57e-05	9.46e-05	0.000221323	0.00013837	9.41e-05	6.58e-05	8.7e-05	2.1e-05	9.75e-05	6.29e-05	3.83e-05	3.49e-05	2.1e-05	7.7e-05	1.06e-05	1.7e-05	0.000158268	0.000161524	0.000190147	6.41e-05	2.75e-05	6.63e-05	2.66e-05
f__Flavobacteriaceae;g__Flavobacterium	0.000178594	0.00023188	0.000228016	0.000111858	2.47e-05	0.000175215	7.53e-05	4.33e-05	0.000114046	0.000183437	7.1e-05	4.89e-05	3.15e-05	2.09e-05	2.51e-05	3.02e-05	5.89e-05	3.27e-05	2.9e-05	6.04e-05	1.83e-05	5.71e-05	7.83e-05	4.59e-05	1.28e-05	2.95e-06	1.59e-06	2.47e-05	2.42e-05	5.53e-07	9.3e-06	2.89e-05	7.09e-07	8.08e-05	1.69e-05	2.43e-05	1.56e-05	3.07e-05	6.99e-06	0.00015963
f__Lachnospiraceae;g__Lachnoanaerobaculum	0.000163925	4.31e-05	2.71e-05	0.000112157	3.4e-05	4.2e-05	9.24e-06	7.96e-05	0.000193319	8.91e-05	3.3e-05	9.25e-05	6.54e-05	0.000135707	5.17e-05	0.000223841	0.00012867	6.94e-05	0.00011475	8.21e-05	6.04e-05	6.89e-05	7.16e-05	9.16e-05	0.000195664	6.47e-05	3.73e-05	2.24e-05	4.12e-05	3.13e-05	0.000323413	4.8e-05	3.07e-05	0.000144747	0.000104672	4.02e-05	0.000100771	5.47e-05	3.56e-05	1.36e-05
f__Sphingobacteriaceae;g__Pedobacter	6.94e-05	9.06e-06	0.000125427	2.75e-05	2.63e-06	7.12e-05	1.05e-06	1.95e-05	2.34e-05	6.36e-05	4.7e-05	2.18e-05	1.73e-05	3e-05	1.63e-05	1.31e-05	2.5e-05	8.33e-06	2e-05	4.51e-05	1.43e-05	8.2e-06	1.72e-06	1.5e-05	1.04e-05	2.91e-06	1.58e-06	1.87e-05	1.15e-06	1.35e-05	6.59e-05	5.55e-05	4.46e-05	6.42e-05	7.23e-06	5.57e-07	3.01e-05	1.8e-06	1.13e-05	5.89e-06
f__Fusobacteriaceae;g__Cetobacterium	7.37e-06	3.38e-06	0	1.99e-05	1.08e-06	1.51e-07	0	0	0.000128449	0.000257337	6.68e-07	1.29e-06	3.47e-07	2.46e-06	0	4.41e-06	0	3.63e-07	7.28e-08	5.87e-07	4.49e-07	8.74e-07	0	2.14e-06	0	3.88e-07	1.01e-07	0	0	0	0	1.27e-06	7.25e-07	2.62e-06	8.65e-08	8.96e-08	3.25e-06	0	0	4.62e-06
f__Sporomusaceae;g__Dendrosporobacter	2.59e-06	5.34e-06	7.07e-08	9.29e-06	7.84e-08	8.97e-07	0.000350059	8.51e-06	6.04e-05	1.4e-05	1.93e-05	1.13e-06	9.3e-08	2.85e-06	0	8.76e-07	1.16e-06	1.4e-06	0	1.55e-06	1.08e-06	2.34e-06	3.06e-07	2.04e-06	1.33e-06	8.26e-08	3.74e-06	2.3e-07	0	9.97e-08	6.92e-06	1.74e-06	9.77e-07	6.52e-07	0	5.09e-07	1.87e-06	3.94e-07	3.58e-07	2.32e-07
f__Peptoniphilaceae;g__Peptoniphilus	6.5e-05	1.11e-05	3.6e-05	1.95e-05	6.92e-07	3.4e-06	7.86e-06	1.42e-05	2.91e-05	4.08e-05	1.3e-05	2.48e-05	6.67e-06	5.79e-05	7.21e-06	2.16e-05	3.25e-05	2.01e-05	7.01e-05	2.12e-05	3.74e-05	4.11e-05	8.1e-06	0.000341986	1.53e-05	1.4e-05	3.24e-05	1.35e-05	4.69e-06	1.38e-05	9.58e-05	1.49e-06	6.75e-06	7.78e-06	3.54e-05	8.18e-06	3.57e-05	0.000122799	1.33e-05	0.000250025
f__Eggerthellaceae;g__Slackia	8.8e-06	2.67e-06	9.78e-07	7.5e-06	3.81e-05	2.06e-06	6.89e-07	6.78e-05	5.19e-05	9.04e-06	1.12e-05	2.4e-05	3.15e-05	5.85e-05	4.13e-05	0.000329621	2.84e-05	7.04e-05	0.000190686	5.44e-05	2.38e-05	2.89e-05	7.01e-05	8.53e-05	8.98e-06	1.15e-05	6.14e-05	7.88e-06	3.04e-06	9.73e-05	0.000261787	2.83e-07	1.85e-06	9.43e-06	7.36e-06	1.62e-06	1.58e-05	1.25e-05	2.89e-05	2.14e-06
f__Flammeovirgaceae;g__Flammeovirga	6.69e-06	1.62e-06	2.13e-05	2.08e-06	1.73e-07	0	6.56e-05	0	1.57e-05	1.4e-06	3.55e-05	5.39e-08	4.28e-05	3.94e-08	0	2.94e-07	0	0	0	3.39e-08	1.99e-07	1.38e-07	0	0	1.24e-07	0	0	9.5e-08	0	0	1.79e-06	0	0	1.1e-06	6.52e-06	0	1.46e-05	0	0	3.62e-07
f__Spirochaetaceae;g__Sphaerochaeta	1.16e-05	8.85e-07	6.87e-07	5.55e-06	1.16e-05	9.36e-08	0	9.69e-06	6.8e-08	8.31e-07	3.34e-06	1.24e-05	1.51e-05	4e-05	9.06e-06	8.37e-06	7.53e-06	1.98e-06	2.09e-06	3.65e-05	1.94e-05	5.98e-05	1.39e-05	3.23e-05	3.88e-06	2.86e-07	5.75e-05	7.97e-06	0	1.37e-06	9.37e-05	7.77e-08	5.86e-06	7.79e-06	8.55e-06	3.7e-07	3.99e-05	1.59e-06	2.93e-05	6.61e-07
f__Rikenellaceae;g__Rikenella	4.36e-05	6.56e-06	8.02e-06	0.000150806	1.68e-05	0.000150389	0	4.85e-05	6.46e-06	4.66e-05	2.53e-05	8.45e-05	9.65e-07	6.35e-05	1.35e-05	7.78e-05	4.08e-05	1.22e-05	1.79e-05	4.13e-05	5.2e-05	2.28e-05	4.72e-06	2.94e-05	3.01e-06	3.7e-05	8.02e-05	0.000109307	4.18e-06	1.45e-05	9.09e-05	2.87e-06	5.47e-05	5.68e-05	0.000225587	7.69e-06	1.74e-05	2.26e-06	8.07e-06	5.1e-06
f__Lentimicrobiaceae;g__Lentimicrobium	2.23e-06	5.18e-07	0	0	0	0	0	0	0	3.62e-07	3.48e-06	1.89e-06	0	0	0	4.68e-07	1.59e-08	0	1.26e-07	0	0	0	0	0	0	0	0	0	0	0	0	0	0	1.5e-06	0	0	0	0	0	0
f__Spirochaetaceae;g__Treponema	0.000163859	0.000190289	8.7e-05	0.00010717	1.7e-05	3.47e-05	7.76e-06	9.61e-05	0.000105446	9.39e-05	0.000101968	8.92e-05	3.66e-05	0.000170986	5.44e-05	8.58e-05	0.000161163	4.66e-05	5.43e-05	0.00017702	0.000110346	0.000102665	3.72e-05	0.000107194	1.92e-05	3.84e-05	0.000178954	4.39e-05	1.7e-06	7.06e-05	0.000277221	9.4e-07	1.98e-05	8.76e-05	6.25e-05	8.21e-06	0.000230308	2e-05	8.03e-05	2.32e-05
f__Coriobacteriaceae;g__Coriobacterium	5.93e-07	2e-06	0	1.02e-06	6.09e-06	4.22e-08	9.41e-08	1.27e-05	0.000138313	1.69e-06	1.07e-05	1.07e-05	2.33e-06	1.62e-05	1.26e-05	5.42e-06	1.18e-05	2.31e-05	0.000313926	7.99e-06	3.51e-06	2.15e-06	1.25e-05	2.1e-06	1.74e-06	1.97e-06	4.62e-06	3.15e-07	2.42e-06	2.13e-08	2.02e-06	0	6.89e-07	4.42e-07	1.17e-06	8.79e-08	2.36e-06	2.79e-06	1.33e-07	2.38e-08
f__Rikenellaceae;g__Mucinivorans	7.53e-06	4.11e-05	1.19e-06	0.000145593	5.04e-07	0	4.5e-06	3.32e-05	0	6.43e-06	1.62e-05	9.59e-06	1.91e-05	1.6e-05	4.92e-06	5.94e-06	5.47e-06	2.59e-06	9.7e-06	2.21e-05	5.56e-06	8.72e-05	1.21e-06	6.44e-06	6.77e-05	0	3.07e-05	3.12e-05	0	1.55e-07	7.02e-05	8.72e-08	0.000310782	1.4e-06	3.67e-06	2.61e-07	6.5e-05	5.9e-06	5.12e-08	0
f__Saprospiraceae;g__Haliscomenobacter	5.12e-07	1.84e-05	0	2.96e-06	3.17e-07	0	0	4.11e-06	0	1.29e-06	9.07e-07	9.64e-07	0	1.36e-06	0	1.19e-06	1.75e-05	5.8e-07	0	9.27e-06	8.99e-07	3.34e-05	6.85e-08	1.33e-06	0	0	0	7.85e-08	7.25e-08	1.36e-06	8.6e-06	0	8.87e-07	0	0	0	5.23e-06	2.9e-06	0	4.77e-06
f__Lachnospiraceae;g__Robinsoniella	0.000170969	5.65e-05	2.33e-05	0.000149617	5.38e-05	2.31e-05	3.72e-07	0.000113179	0.000138752	6.61e-05	5.01e-05	0.000140813	0.00016471	0.00016057	0.000106321	0.000138437	0.000157154	7.2e-05	7.72e-05	0.000184138	0.000118343	9.74e-05	2.94e-05	8.95e-05	1.83e-05	3.74e-05	0.000304824	5.16e-05	6.18e-06	1.15e-05	0.000115428	1.75e-06	3.04e-05	7.09e-05	0.000103895	2.89e-05	0.000149703	1.53e-05	8.11e-05	1.49e-05
f__Christensenellaceae;g__Christensenella	5.5e-05	1.47e-05	9.13e-06	9.29e-05	7.75e-06	6.01e-05	4.46e-07	0.000103049	2.62e-06	4.97e-06	1.41e-05	4.16e-05	2.79e-05	8.74e-05	1.84e-05	2.57e-05	8.98e-05	2.41e-05	1.32e-05	4.7e-05	4.1e-05	8.68e-05	1.92e-05	7.75e-05	1.42e-05	1.09e-05	0.000140363	2.87e-05	2.25e-05	8e-06	0.000241546	6.47e-06	3.31e-05	4.91e-05	9.83e-05	2.3e-05	0.000143128	1.12e-05	9.94e-05	2.83e-06
f__Prevotellaceae;g__Hallella	0	0	0	0	0	0	0	0	4.15e-05	0	7.38e-08	0	0	1.26e-06	0	0	0	0	0	0	1.48e-06	1.38e-06	1.33e-06	1.84e-06	0.000129262	0	7.9e-07	0	0	0	1.3e-06	0.000192126	0	2.51e-08	0	0	2.11e-05	2.42e-05	0	0
f__Actinomycetaceae;g__Varibaculum	0	3.5e-07	2.18e-07	0	1.31e-07	0	0	2.5e-06	0	3.98e-07	1.75e-06	5.98e-06	0	8.65e-06	0	1.71e-05	3.56e-07	0	1.58e-06	5.64e-08	3.08e-06	3.95e-07	1.29e-07	1.16e-06	3.5e-07	0	9.54e-06	9.65e-07	0	0	7.08e-07	0	0	9.3e-08	0	0	2.87e-07	1.35e-07	0	0
f__Flammeovirgaceae;g__Roseivirga	8.37e-06	1.86e-05	1.63e-07	0	0	0	0	0	1.03e-07	0	0	1.4e-06	0	0	0	1.06e-06	0	2.1e-06	0	0	0	0	0	0	0	0	0	0	0	0	0	0	0	2.46e-06	0	0	0	0	0	0
f__Eubacteriaceae;g__Acetobacterium	4.46e-05	1.04e-05	5.72e-06	4.84e-05	3.23e-06	3.98e-06	2.27e-07	3.81e-05	2.9e-05	3.06e-05	1.61e-05	7.53e-05	2.97e-05	9.68e-05	1.18e-05	3.5e-05	6.84e-06	1.24e-05	1.48e-05	3.04e-05	1.56e-05	2.24e-05	1.05e-05	1.92e-05	5.05e-06	3.05e-06	0.000291798	3.79e-06	5e-06	3.94e-06	0.00028493	7.65e-07	1.23e-05	3.29e-05	9.65e-06	4.62e-06	4.2e-05	1.4e-05	4.11e-05	3.86e-06
f__Cytophagaceae;g__Runella	2.26e-06	5.03e-07	0	4.86e-06	1.96e-07	0	3.63e-05	0	4.08e-05	2.7e-06	8.91e-05	0	6.2e-06	1.87e-06	1.69e-06	4.39e-06	1.56e-06	6.42e-06	2.57e-07	1.23e-07	0	0	0	5.26e-06	0	0	1.64e-07	0	0	0	2.75e-08	0	0	0	0	0	1.16e-05	2.7e-07	1.62e-06	8.6e-07
f__Flavobacteriaceae;g__Chryseobacterium	1.72e-05	1.9e-05	3.64e-05	5.58e-05	8.13e-06	8.67e-05	3.4e-06	0.000113475	1.37e-05	1.46e-05	0.000107537	3.09e-05	4.56e-05	3.02e-05	1.45e-05	1.4e-05	3.57e-05	7.12e-06	2.28e-05	5.36e-05	0.000190258	0.000108281	2.44e-05	2.4e-05	4.96e-05	4.2e-06	1.41e-05	1.25e-05	2.86e-07	1.77e-07	1.88e-05	4.42e-05	4.09e-06	4.45e-06	4.58e-05	6.13e-05	1.57e-05	0.00014727	2.4e-05	0.000187433
f__Carnobacteriaceae;g__Granulicatella	3.17e-06	5.44e-07	1.09e-06	1.33e-06	2.34e-07	0	2.06e-08	7.95e-06	9.21e-06	1.78e-05	3.55e-06	2.39e-05	0	1.72e-05	1.7e-05	2.11e-05	2.85e-05	8.47e-06	5.36e-06	1.07e-06	1.13e-06	1.94e-06	0	5.72e-06	8.73e-07	2.33e-07	1.14e-06	7.26e-07	0	1.79e-07	8.31e-06	0	7.14e-07	9.19e-06	1.65e-05	0	9.54e-07	5.86e-08	6.03e-08	3.1e-08
f__Flavobacteriaceae;g__Cellulophaga	4.42e-06	2.12e-07	4.68e-06	1.35e-06	3.25e-07	9.67e-07	6.47e-08	1.76e-05	8.97e-05	7.63e-07	2.22e-06	2.83e-06	0	2.89e-06	2.47e-05	4.39e-06	8.67e-06	2.48e-06	1.65e-07	7.19e-06	2.08e-06	1.1e-06	2.71e-07	5.28e-07	6.04e-07	0	4.35e-07	7.56e-08	0	8.44e-08	5.77e-07	0	1.73e-07	4.12e-06	3.36e-06	0	1.24e-05	8.59e-08	0	0.000255144
f__Flavobacteriaceae;g__Riemerella	8.8e-07	8.82e-06	0	7.74e-06	0	0	0	1.93e-06	1.43e-07	1.22e-07	2.07e-06	4.16e-06	0	8.98e-06	1.35e-06	1.21e-06	1.38e-06	0	5.53e-06	2.34e-06	2.31e-06	6.4e-05	3.87e-08	1.48e-06	0	0	1.7e-06	6.22e-07	3.95e-07	0	1.43e-06	0	3.85e-08	0	4.89e-06	1.19e-07	2.02e-06	3.61e-07	0	0
f__Cystobacteraceae;g__Stigmatella	5.82e-06	1.17e-05	3.06e-05	1.75e-06	4.49e-07	1.69e-07	1.64e-06	1.15e-06	4.47e-07	9.03e-06	8.19e-07	3.41e-06	1.99e-06	0	5.89e-06	9.41e-07	7.94e-07	0	3.2e-06	1.68e-06	2.77e-07	2.28e-07	2.72e-07	0	0.000173661	9.37e-07	8.36e-07	3.89e-07	6.19e-07	1.73e-06	0	8.25e-07	4.92e-07	2.5e-06	4.77e-08	0	1.27e-06	6.15e-06	2.72e-06	1.72e-05
f__Bacillaceae;g__Ornithinibacillus	1.1e-06	0	7.6e-08	1.33e-08	0	6.4e-07	0	7.58e-08	0	0	0	1.72e-06	0	2.85e-07	1.19e-05	2.28e-07	0	0	1.27e-08	2.22e-07	2.03e-07	5.24e-07	0	1.73e-07	0	0	0	0	0	0	2.03e-07	0	0	4.84e-08	6.06e-07	6.01e-08	5.01e-08	0	8.85e-08	0
f__Oxalobacteraceae;g__Herminiimonas	1.91e-06	0	1.09e-06	0	7.53e-08	0	0	0	3.68e-05	7.41e-06	0	0	0	0	0	0	0	7.17e-08	0	0	0	1.79e-07	0	0	0	0	0	0	0	0	0	0	0	0	0	7.59e-08	0	0.000143511	0	0
f__Catabacteriaceae;g__Catabacter	3.16e-05	4.47e-06	3.78e-06	4.74e-05	9.28e-07	5.2e-05	3.21e-08	2.35e-05	1.29e-06	2.81e-06	1.44e-05	2.46e-05	1.2e-06	3.51e-05	2.06e-06	1.76e-05	7.6e-06	7.24e-06	4.64e-06	1.32e-05	4.52e-05	7.66e-05	3.1e-05	5.11e-05	9.81e-06	2.27e-07	7.58e-05	5.44e-05	2.84e-07	1.37e-06	0.000109348	6.05e-07	2.97e-05	2.38e-05	9.42e-07	3.25e-06	0.000110913	2.89e-06	0.00023634	2.81e-07
f__Myxococcaceae;g__Corallococcus	3.11e-05	2.16e-06	0	1.77e-06	5.78e-08	0	0	4.72e-07	0	0	0	5.22e-06	0	5.01e-06	1.02e-06	1.85e-05	2.66e-05	2.03e-06	0	2.19e-06	4.51e-06	7.22e-06	9.71e-07	1.13e-05	1.36e-05	0	1.55e-05	1.55e-06	0	0	3.11e-05	0	5.36e-06	4.79e-06	6.04e-08	0	8.47e-05	1.43e-06	4.39e-08	0
f__Clostridiaceae;g__Geosporobacter	7.41e-06	5.38e-06	3.8e-06	3.09e-05	1.75e-07	7.86e-06	2.59e-06	2.99e-06	5.67e-06	3.53e-07	2.49e-06	1.18e-05	5.48e-06	1.73e-05	4.16e-06	1.86e-06	4.85e-06	1.55e-06	3.36e-06	1.03e-05	6.87e-06	1.48e-05	5.69e-06	2e-05	2.96e-06	3.19e-07	0.000231147	3.66e-05	6.99e-07	6.02e-07	3.76e-05	5.74e-07	8.76e-06	3.24e-06	8.11e-06	3.85e-07	1.59e-05	9.72e-07	3.02e-05	0
f__Enterobacteriaceae;g__Cronobacter	0	8.56e-08	1.38e-06	1.1e-06	1.37e-06	1.18e-07	6.94e-06	6.13e-06	3.32e-07	0	6.28e-06	2.78e-06	2.7e-07	4.61e-07	1.24e-07	0	4.59e-07	1e-05	1.35e-06	0	1.08e-07	0	1.22e-07	1.85e-07	1.54e-07	1.11e-05	5.59e-07	3.46e-06	4.87e-06	0	2.37e-05	0	2.46e-06	0	0	0	3.69e-05	3.14e-05	2.83e-07	7.45e-06
f__Porphyromonadaceae;g__Macellibacteroides	2.14e-06	6.88e-06	3.79e-06	2.11e-05	2.95e-07	7.78e-06	3.96e-07	1.89e-05	6.44e-05	7.55e-06	1.83e-05	6.74e-06	2.91e-05	1.96e-05	1.25e-06	1.35e-05	7.6e-06	1.01e-05	3.35e-06	1.07e-05	1.44e-06	6.04e-06	6.48e-06	5.5e-06	1.26e-05	6.46e-07	6.52e-06	9.11e-06	0	2.91e-06	8.58e-06	7.07e-07	4.57e-05	2e-05	4.84e-07	1.58e-07	2.18e-06	5.08e-06	1.99e-06	5.98e-06
f__Bartonellaceae;g__Bartonella	0	0	0	1.51e-08	1.49e-08	0.000228333	5.94e-08	5.13e-07	1.17e-06	5.25e-05	7.71e-06	2.19e-05	6.45e-08	4.36e-05	0	0	0	0	0	0	2.59e-08	0	1.8e-08	6.38e-05	1.15e-06	1.45e-05	0	1.41e-07	0	0	0	0	0	1.07e-07	0	0	0	0	0	0
f__Pasteurellaceae;g__Actinobacillus	1.11e-06	8.56e-06	5.67e-06	2.93e-05	9.72e-06	1.8e-07	4.46e-08	9.52e-05	1.43e-05	1.25e-06	1.1e-06	5.6e-06	6.22e-06	4.21e-06	2.78e-06	2.55e-06	8.97e-08	6.94e-05	2.09e-06	5.24e-06	3.22e-05	3.08e-05	1.97e-06	1.61e-05	5.27e-07	5.44e-06	9.42e-06	3.3e-05	7.01e-06	0.000125717	5.79e-06	2.53e-06	0.000228194	2.5e-06	2.39e-06	9.58e-07	2.31e-05	4.32e-06	1.08e-07	5.64e-06
f__Synergistaceae;g__Jonquetella	2.14e-05	2.04e-07	1.03e-06	2.87e-05	9.7e-05	1.69e-07	3.91e-06	2.31e-06	5.64e-07	8.21e-07	3.56e-05	1.82e-06	1.01e-06	7.34e-05	1.53e-06	0.000160662	3.44e-06	9.61e-08	1.66e-07	1.62e-05	4.23e-08	4.47e-07	7.53e-06	1.35e-06	2.98e-07	1.14e-06	1.01e-06	1.84e-06	0	0	7.01e-06	1.29e-07	9.4e-07	2.35e-05	0	2.36e-07	8e-08	1.99e-07	1.93e-06	0
f__Prolixibacteraceae;g__Draconibacterium	1.24e-06	5.77e-06	0	2.15e-05	7.46e-08	0	6.99e-07	0	3.97e-05	1.02e-06	2.27e-05	1.25e-05	3.93e-06	2.68e-06	1.47e-06	1.35e-05	1.7e-06	0	7.26e-07	6.17e-06	3.42e-07	3.99e-06	0	6.71e-06	2.55e-07	0	1.86e-07	3e-06	0	0	7.17e-07	1.38e-05	1.23e-07	2.11e-07	0	0	4.02e-06	4.36e-07	5.62e-07	1.15e-05
f__Lachnospiraceae;g__Lachnobacterium	5.61e-05	4.91e-05	9.5e-06	7.74e-06	4e-06	0.000224413	2.58e-06	3.94e-05	1.26e-05	5.8e-05	1.41e-05	5.51e-05	7.13e-06	5.86e-05	2.27e-05	8.14e-06	2.07e-05	7.32e-06	6.56e-06	3.69e-05	2.33e-05	9.17e-06	8.24e-07	1.13e-05	3.55e-06	1.28e-05	1.42e-05	1.8e-06	0	3.81e-07	8.59e-06	2.11e-07	7.01e-06	3.48e-05	4.46e-05	1.03e-06	9.72e-06	6.46e-06	6.29e-06	3.31e-06
f__Pasteurellaceae;g__Aggregatibacter	2.99e-06	3.39e-07	4.05e-06	0	1.06e-06	0.00022431	2.94e-07	8.9e-08	6.91e-08	6.99e-07	3.93e-06	2.07e-05	1.92e-07	2.25e-05	6.23e-07	0	1.27e-07	1.15e-06	1.87e-07	0	1.78e-05	7.14e-07	0	5.05e-06	4.26e-07	2.06e-05	3.23e-08	1.08e-06	0	1.27e-07	1.87e-06	1.69e-06	3e-07	6.19e-08	0	1.08e-06	6.74e-08	6.53e-06	1.01e-06	2.66e-08
f__Paenibacillaceae;g__Brevibacillus	3.57e-05	5.88e-06	5.33e-06	1.55e-05	9.54e-07	1.35e-05	0	1.37e-05	2.95e-07	2.21e-05	6.66e-06	3.44e-05	6.21e-06	1.14e-05	4.57e-06	1.17e-05	4.4e-05	5.07e-06	3.75e-05	0.00013703	3.83e-05	1.58e-05	5.46e-06	1.47e-05	9.58e-06	1.18e-06	7.59e-05	6.89e-06	2.58e-07	5.15e-05	0.000109067	7.36e-06	9.4e-06	1.33e-05	6.74e-06	6.72e-06	1.73e-05	7.81e-06	2.65e-06	1.5e-06
f__Peptostreptococcaceae;g__Peptostreptococcus	7.48e-05	1.63e-05	1.25e-05	3.08e-06	2.72e-06	8.56e-05	1.11e-07	0.00022245	5.48e-07	8.22e-06	8.35e-06	2.39e-05	1.54e-05	2.62e-05	1.45e-05	3.45e-05	8.85e-06	8.18e-06	1.14e-05	1.69e-05	1.22e-05	2.97e-06	8.18e-07	1.78e-05	2.82e-06	1.96e-06	6.65e-07	3.44e-05	1.13e-06	1.1e-06	1.25e-06	7.56e-06	5.1e-06	6.28e-06	1.37e-05	4.31e-05	3.17e-06	2.73e-06	1.07e-05	5.28e-07
f__Cytophagaceae;g__Spirosoma	6.56e-06	1.6e-06	1.02e-06	7.41e-05	1.62e-06	0.000218453	7.98e-08	0	0	1.35e-06	6.62e-06	2.15e-05	1.74e-06	2.11e-05	0	1.1e-06	3.11e-06	3.65e-06	3.41e-06	2.59e-07	4.06e-08	2.73e-07	1.4e-07	0	2.33e-07	1.12e-05	7.4e-08	1.35e-07	0	1.09e-06	2.07e-07	0	0	2.86e-06	0	4.64e-07	1.32e-06	0	0	2.3e-05
f__Vibrionaceae;g__Photobacterium	8.04e-06	2.19e-06	6.92e-06	7.28e-06	1.32e-06	0	1.09e-06	1.12e-06	4.47e-06	1.4e-05	3.05e-06	1.37e-05	1.05e-05	1.42e-05	1.46e-06	4.86e-06	2.51e-07	2.25e-06	5.07e-06	1.82e-06	4.93e-06	6.72e-05	5.85e-07	1.23e-06	4.65e-08	8.26e-07	8.79e-05	0	7.96e-05	1.35e-05	1.8e-05	1.55e-07	2.89e-07	2.91e-06	2.85e-07	2.69e-07	1.03e-06	3.44e-07	6.03e-07	2.39e-07
f__Nocardiaceae;g__Nocardia	1.37e-05	0	6.58e-08	7.53e-05	0	0	0	8.29e-05	0	4.08e-05	1.24e-06	2.85e-06	0	5.41e-06	3.92e-07	3.51e-06	9.04e-06	5.29e-06	1.22e-06	2.76e-06	8.28e-07	8.12e-07	1.61e-07	7.53e-06	2.88e-07	0	1.14e-06	2.02e-06	0	0	5.63e-06	0	1.39e-07	3.47e-07	2.31e-07	0	1.32e-05	4.46e-06	3.79e-07	0.00021419
f__Acidaminococcaceae;g__Succiniclasticum	3.48e-06	1.32e-05	4.44e-06	8.28e-06	1.06e-07	1.19e-05	4.57e-07	0.000212833	0.000167813	4.64e-06	5.86e-07	3.55e-06	2.07e-07	2.5e-06	1.49e-06	5.86e-06	2.75e-05	2.02e-06	3.66e-06	1e-05	3.85e-06	4.08e-06	1.94e-06	5.35e-05	9.34e-06	0	7.18e-05	1e-05	0	1.78e-06	1.75e-05	6.54e-06	4.39e-06	1.07e-05	3.85e-06	8.32e-07	1.23e-05	7.25e-07	4.49e-08	4.06e-07
f__Lachnospiraceae;g__Anaerobium	8.37e-05	5.81e-05	8.29e-06	7.04e-05	2.36e-05	1.86e-05	2.13e-06	0.00021255	2.76e-05	6.31e-05	2.49e-05	8.99e-05	8.84e-05	0.000122529	3.4e-05	3.46e-05	4.69e-05	1.58e-05	4.96e-05	6.49e-05	6.22e-05	3.92e-05	1.38e-05	5.91e-05	8.95e-06	2.97e-05	9.41e-05	4.66e-05	3.43e-06	9.98e-06	8.69e-05	2.35e-06	1.38e-05	6.11e-05	9.07e-05	7.66e-05	3.61e-05	1.95e-05	1.7e-05	8.47e-06
f__Nakamurellaceae;g__Nakamurella	0	6.64e-05	0.000209269	0	0.00013262	0	0	6.7e-08	0	0	0	5.7e-07	0	1.28e-06	0	0	4.56e-07	0	0	3.97e-07	3.81e-06	0	4.85e-06	2.68e-07	0	0	0	4.99e-06	0	0	1.2e-06	2.5e-07	9.76e-07	0	0	1.51e-05	0	2.24e-07	4.84e-05	0
f__Sporolactobacillaceae;g__Sporolactobacillus	5.03e-06	4.19e-07	3.97e-08	3.67e-07	3.05e-07	8.2e-06	0	1.99e-06	3.76e-07	3.46e-05	4.25e-06	3.18e-06	5.32e-07	5.69e-06	1.61e-07	1.98e-07	9.07e-05	1.22e-06	7.77e-06	6.24e-07	4.1e-07	8.76e-07	1.88e-07	1.99e-07	4.38e-08	2.11e-06	0	1.64e-07	0	7.58e-08	0	0	0	4.06e-07	3.45e-05	1.78e-07	3.68e-07	1.15e-06	0	1.78e-06
f__Erysipelotrichaceae;g__Faecalitalea	7.33e-05	7.54e-05	1.96e-05	9.06e-05	0.000105014	5.05e-05	2.34e-06	0.00010598	8.62e-05	0.000100273	3.81e-05	7.77e-05	7.61e-05	9.91e-05	0.000135548	9.55e-05	9.52e-05	6.18e-05	0.000128247	0.000105781	2.5e-05	3.57e-05	6.97e-06	1.84e-05	5.85e-06	5.94e-05	7.19e-06	9.55e-06	2.1e-07	1.66e-05	1.96e-05	5.2e-07	1.49e-05	4.29e-05	6.53e-05	8.44e-06	2.12e-05	2.27e-05	1.44e-05	7.69e-06
f__Staphylococcaceae;g__Staphylococcus	7.8e-05	1.99e-05	1.5e-05	2.47e-05	1.19e-05	4.28e-06	0.000200438	2.42e-05	5.29e-06	3.13e-06	5.92e-05	1.84e-05	1.06e-05	5.74e-05	6.09e-06	3.5e-05	2.18e-05	0.000115705	1.56e-05	7.01e-05	7.12e-06	9.19e-06	2.2e-06	8.4e-06	6.97e-06	1.55e-06	1.69e-05	5.8e-06	1.44e-05	1.41e-06	2.92e-05	4.26e-07	1.44e-05	1.33e-05	1.61e-05	3.97e-06	1.06e-05	1.08e-05	2.18e-06	6.9e-06
f__Unclassified;g__Tepidimicrobium	8.63e-06	4.89e-06	7.01e-06	1.24e-06	4.43e-08	1.43e-07	0	0.000193323	6.43e-08	0	1.2e-06	5.54e-06	0	5.16e-06	4.36e-06	4.47e-06	1.82e-05	9.01e-07	2.48e-05	8.98e-06	9.36e-06	7.48e-06	5.5e-07	5.2e-06	1.05e-06	3.12e-07	9.14e-06	1.84e-07	0	3.63e-08	4.63e-06	7.76e-07	1.09e-06	3.55e-06	0	3.1e-06	1.6e-05	2.21e-07	5.17e-07	1.98e-06
f__Peptococcaceae;g__Desulfotomaculum	6.43e-05	1.22e-05	4.51e-06	6.44e-05	3.3e-06	8.18e-06	9.05e-07	0.00019309	1.91e-05	9.21e-06	5.33e-06	5.01e-05	1.63e-05	5.41e-05	8.99e-06	1.71e-05	2.7e-05	1.41e-05	1.67e-05	0.000100297	2.7e-05	3.23e-05	1.76e-05	2.96e-05	5.15e-06	7.07e-06	8.19e-05	5.75e-05	0	9.49e-06	9.33e-05	3.85e-07	9.58e-06	3.76e-05	9.76e-06	1.45e-05	6.86e-05	5.82e-06	3.58e-05	8.96e-06
f__Unclassified;g__Candidatus Izimaplasma	6.73e-06	0	1.6e-05	1.96e-07	0	0	2.01e-07	4.21e-06	6e-07	3.48e-05	6.61e-06	3.61e-06	2.32e-07	5.73e-06	1.3e-06	0	1.47e-05	1.15e-06	0	1.85e-05	7.1e-07	1.02e-06	2.12e-07	3.32e-06	1.8e-07	2.71e-07	7.09e-06	0	0	3.94e-08	9.01e-06	0	2.26e-07	4.06e-07	0	1.31e-07	2.7e-06	0	1.15e-05	0.000192139
f__Chitinophagaceae;g__Flavihumibacter	2.37e-07	0	5.18e-06	0	0	0	4.08e-06	0	0	0	0	6.31e-08	0	0	0	0	7.02e-06	0	1.13e-07	1.24e-07	0	0	4.19e-06	0	0	0	1.55e-05	0	0	2.18e-08	0	0	0	0	0	0	0	0	0	0.000190446
f__Aurantimonadaceae;g__Martelella	0	0.000189559	0	1.19e-06	0	0	0	0	0	3.77e-06	0	0	0	0	2.61e-06	0	1.92e-07	1.82e-07	0	0	0	0	0	0	0	9.69e-07	2.86e-07	0	0	0	0	0	0	1.64e-07	0	0	0	0	0	0
f__Lactobacillaceae;g__Sharpea	5.5e-06	6.7e-05	0.000185759	9.44e-06	0.000145155	6.02e-06	1.62e-07	7.29e-06	2.24e-05	0.00010429	9.42e-06	3.33e-05	2.1e-05	2.06e-05	8.62e-06	3.12e-06	1.21e-05	1.08e-05	5.7e-06	5.81e-05	3.86e-06	1.39e-06	1.31e-06	6.45e-07	1.79e-06	8.72e-06	1.72e-06	1.36e-06	0	5.53e-07	1.34e-06	0	4.71e-06	2.57e-06	2.07e-06	4.27e-06	6.73e-06	4.07e-07	2.29e-05	2.22e-06
f__Peptococcaceae;g__Desulfitobacterium	0.000111399	1.97e-05	1.25e-05	8.52e-05	2.53e-05	1.62e-05	1.4e-06	8.62e-05	2.98e-05	2.25e-05	1.57e-05	0.000116697	1.76e-05	0.000108236	3.61e-05	7.35e-05	0.00016003	4.31e-05	3.69e-05	6.45e-05	6.48e-05	6.32e-05	2.62e-05	0.000108793	2.63e-05	4.11e-05	7.51e-05	6.26e-05	2.28e-06	9.49e-05	0.000148692	7.07e-05	2.3e-05	0.000118384	3.86e-05	8.44e-06	9.14e-05	4.17e-05	9.47e-05	7.23e-06
f__Streptococcaceae;g__Lactococcus	2.65e-05	5.41e-06	1.76e-05	3.42e-06	1.78e-06	0.000105152	5.22e-05	3.21e-05	1.52e-06	2.09e-05	5.79e-05	4.68e-05	2.33e-05	3.11e-05	1.06e-05	1.47e-05	9.82e-05	3.45e-05	1.93e-05	3.72e-05	1.66e-05	5.56e-06	1.77e-06	8.69e-06	2.02e-06	8.48e-06	2.54e-06	6.64e-06	2.65e-06	2.06e-06	1.19e-05	0	1.53e-06	1.13e-05	2.98e-05	3.54e-06	5.41e-06	9.34e-06	1.79e-06	2.64e-06
f__Pasteurellaceae;g__Chelonobacter	0	6.64e-05	0.000179651	0	0.000125714	0	1.77e-08	0	0	0	0	0	0	1.06e-06	0	0	0	0	6.57e-08	0	0	0	1.11e-06	0	0	0	0	1.76e-06	0	0	0	0	0	0	0	5.4e-06	0	0	1.77e-05	0
f__Bifidobacteriaceae;g__Alloscardovia	1.11e-05	1.19e-06	1.41e-07	2.17e-05	2.28e-06	1.17e-06	0	4.64e-07	3.57e-08	2.89e-07	5.21e-06	3.7e-06	0	0.000115893	2.1e-06	3.22e-05	3.53e-07	2.52e-07	1.37e-06	1.66e-06	3.18e-06	1.16e-05	4.34e-06	7e-06	4.03e-07	4.36e-07	1.04e-05	1.79e-05	0	2.42e-07	1.5e-05	0	6.98e-06	7.56e-06	0	4.52e-07	2.37e-06	5.26e-06	1.83e-05	0
f__Porphyromonadaceae;g__Petrimonas	5.31e-06	0	5.02e-05	2.56e-05	0	0	2.09e-05	3.4e-06	2.01e-06	0	1.78e-07	3.13e-07	1.89e-07	1.61e-05	4.53e-06	7.23e-06	1.19e-06	6.86e-08	3.02e-08	1.2e-06	6.8e-07	1.93e-05	1.36e-06	0.000177754	1.25e-05	0	2.75e-06	2.37e-06	0	1.11e-07	1.32e-05	1.86e-07	8.66e-07	3.62e-08	0	4.27e-07	8.38e-06	1.91e-06	1.26e-06	1.36e-05
f__Pectobacteriaceae;g__Pectobacterium	5.91e-08	1.35e-07	0	0	0	1.14e-06	2.07e-07	0	0	0	8.89e-05	3.35e-08	0	5.15e-07	1.32e-06	1.22e-06	1.46e-06	0	1.56e-05	0	0	2.61e-06	0	2.15e-07	0	4.93e-08	0	4.72e-08	4.61e-06	1.39e-07	4.2e-07	0	5.37e-08	2.75e-07	1.79e-07	0	0	1.21e-07	4.9e-06	1.64e-06
f__Lachnospiraceae;g__Stomatobaculum	2.07e-05	1.4e-05	2.58e-06	1.41e-05	2.8e-06	1.81e-06	7.37e-07	2.31e-05	2.98e-05	2.44e-05	7.81e-06	5.96e-05	9.49e-06	4.03e-05	2.6e-05	2.07e-05	2.98e-05	9.35e-07	1.62e-06	5.25e-05	2.97e-05	4.23e-05	1.7e-05	4.78e-05	8.04e-06	2.25e-05	1.08e-05	2.68e-05	1.56e-05	8.74e-06	3.57e-05	8.88e-07	7.65e-06	3.94e-05	1.35e-05	2.68e-05	1.83e-05	2.03e-05	1.02e-05	5.99e-06
f__Nocardiaceae;g__Rhodococcus	4.47e-08	1.29e-06	0	7.47e-07	1.2e-06	0	0	0	0	0	0	1e-06	0	2.5e-06	1.6e-06	2.89e-07	2.78e-07	1.18e-05	2.38e-07	0	8.09e-07	0	0	1.47e-06	8.15e-06	0	5.37e-08	0	0	0	0	0	0	1.9e-07	0	4.92e-06	0	4.77e-07	0	0
f__Anaerolineaceae;g__Flexilinea	7.05e-05	4.39e-06	1.64e-06	3.13e-05	1.9e-06	1.03e-06	1.03e-07	9.59e-05	0	1.24e-05	1.16e-05	2.65e-05	3.51e-06	1.04e-05	8.37e-06	1.05e-05	1.23e-05	5.08e-06	7.21e-07	2.02e-05	1.8e-05	3.44e-05	2.01e-05	3.07e-05	6.67e-06	7.74e-07	0.000166979	3.68e-05	1.4e-06	7.89e-07	7.18e-05	1.46e-07	1.85e-05	2.55e-05	4.09e-06	3.6e-06	3.07e-05	1.73e-06	0.000152953	7.06e-07
f__Fusobacteriaceae;g__Ilyobacter	1.57e-06	6.44e-08	1.4e-07	1.96e-08	0	0	0	1.69e-06	4.85e-06	3.58e-05	0	0	0	3.56e-07	6.56e-06	0	0	7.8e-07	0	0	8.23e-07	0	0	0	0	2.32e-07	0	2.11e-07	0	6.75e-07	3.85e-08	1.12e-07	0	0	5.16e-06	0	0	0	8.07e-08	0
f__Chitinophagaceae;g__Arachidicoccus	7.7e-06	1.74e-07	5.86e-06	4.6e-07	0	0	1.35e-07	6.3e-07	0	0	8.55e-07	0	2.28e-08	9.27e-08	0	2.14e-06	1.37e-05	2.44e-06	9.19e-08	4.45e-07	0	1.23e-06	1.68e-07	1.68e-07	0	0	0	3.46e-07	0	5.12e-07	0	0	0	1.98e-06	0	8.77e-08	0	0	0	0.000164775
f__Cyanothecaceae;g__Cyanothece	7.86e-06	9.93e-07	6.22e-07	1.17e-07	1.19e-07	0	0	1.53e-06	0	2.75e-07	5.27e-06	3.63e-06	0	5.06e-08	1.9e-06	1.41e-06	0	4.58e-07	0	1.13e-06	0	5.58e-08	0	0	0	0	0	0	0	0	7.21e-08	0	0	0	0	4.79e-07	1.41e-07	0	0	0
f__Ignavibacteriaceae;g__Ignavibacterium	0	0	0	0	0	0	0	1.25e-06	0	0	0	6.48e-07	0	0	0	1.05e-05	6.14e-07	0	0	0	0	0	0	5.96e-08	0	0	0	0	0	0	0	0	0	0	0	0	0	0	0	0
f__Caldicoprobacteraceae;g__Caldicoprobacter	1.45e-05	1.22e-06	2.1e-06	3.17e-05	1.26e-06	0	0	3.38e-05	1.11e-05	2.95e-05	1.79e-06	2.46e-05	1.1e-07	6.23e-05	6.65e-06	9.64e-06	6.38e-06	2.48e-06	2.63e-06	3.2e-05	2.87e-05	3.11e-05	5.45e-06	2.01e-05	3.27e-06	3.32e-07	0.0001128	2.72e-06	5.67e-07	3.62e-07	8.92e-05	2.41e-07	5.41e-06	2.16e-05	2.4e-06	8.28e-08	0.000144222	1.05e-06	7.46e-06	6.64e-07
f__Peptococcaceae;g__Desulfosporosinus	8.79e-05	5.59e-05	2.01e-05	0.000162419	3.64e-05	7e-06	1.48e-05	5.48e-05	3.18e-05	8.4e-05	1.85e-05	0.000119592	4.31e-05	9.73e-05	3.98e-05	6.59e-05	7.33e-05	4.81e-05	3.58e-05	9.03e-05	5.22e-05	4.66e-05	1.39e-05	3.05e-05	9.7e-06	1.9e-05	3.96e-05	1.08e-05	6.94e-06	1.86e-05	8.62e-05	1.05e-06	1.58e-05	6.73e-05	3.39e-05	1.31e-05	7.55e-05	1.5e-05	6.31e-05	4.72e-06
f__Ruminococcaceae;g__Ethanoligenens	2.12e-05	9.18e-06	4.94e-07	2.75e-05	2.19e-05	1.43e-06	0	0.000139425	1.02e-06	1.27e-06	6.11e-05	2.03e-05	9.33e-06	9.27e-05	6.65e-06	2.17e-05	3.11e-05	7.36e-06	3.98e-06	2.87e-05	3.74e-05	3.32e-05	9.05e-06	3.64e-05	5.76e-05	1.81e-06	0.000161172	1.5e-05	0	3.36e-07	8.22e-05	2.05e-07	1.05e-05	3.32e-05	1.12e-05	1.37e-06	8.47e-05	3.47e-05	0.000105621	2.91e-07
f__Vibrionaceae;g__Vibrio	2.38e-05	3.62e-05	5.08e-06	6.23e-06	3.14e-06	1.11e-06	2.42e-06	7.57e-06	3.39e-05	2.3e-05	7.01e-05	1.52e-05	2.96e-05	5.34e-05	1.52e-05	9.8e-06	1.3e-05	1.6e-05	3.31e-06	2.02e-05	3.25e-05	0.00016087	4.38e-06	9.47e-06	4.29e-05	5.46e-06	4.46e-05	4.42e-06	1.8e-05	3.64e-06	3.72e-05	3.65e-07	1.23e-05	2.72e-05	1.25e-05	9.53e-06	2.52e-05	6.46e-06	2.93e-05	1.52e-05
f__Ruminococcaceae;g__Drancourtella	4.67e-06	8.64e-07	3.88e-06	4.9e-06	4.63e-06	6.88e-05	7.84e-06	6.02e-06	3.69e-06	1.8e-06	2.15e-06	5.96e-06	6.33e-06	4e-06	4.89e-06	2.13e-05	7.39e-06	0.000160687	7.68e-06	3.85e-06	6.8e-07	2.76e-06	0	1.27e-07	1.15e-07	3.53e-07	4.42e-07	5.47e-07	7.96e-06	5.06e-07	4.78e-07	0	5.18e-07	8.99e-07	3.95e-07	4.38e-07	2.98e-08	1.39e-07	5.73e-06	5.33e-07
f__Unclassified;g__Candidatus Symbiothrix	5.92e-06	1.83e-06	8.73e-05	0.000160623	1.14e-05	0	0	2.59e-06	6.97e-06	5.06e-05	7.65e-05	1.73e-06	5.61e-07	1.65e-05	3.05e-07	6.56e-06	2.52e-06	5.36e-06	7.16e-06	2.87e-05	1.08e-06	1.15e-05	4.42e-07	1.73e-06	0.000118477	0	5.1e-06	1.59e-07	1.65e-07	0	7.99e-06	7.36e-07	3.12e-06	5.98e-06	0	1.37e-06	5.83e-06	4.38e-06	8.03e-06	6.33e-06
f__Nitrosomonadaceae;g__Nitrosomonas	1.33e-05	1.09e-05	2.92e-07	5.5e-06	2.78e-07	0	6.33e-07	1.44e-06	7.88e-07	3.67e-06	3.65e-06	1.91e-06	0	5.07e-07	0	9.16e-06	1.59e-06	3.97e-07	1.29e-06	4.45e-07	2.47e-05	1.89e-07	6.47e-07	1.1e-05	4.39e-06	3.31e-07	5.56e-07	2.98e-06	9.33e-05	7.98e-05	2.79e-06	9.66e-05	4.83e-07	1.94e-06	9.61e-06	1.6e-07	4.13e-06	1.83e-07	5.37e-06	1.52e-07
f__Bacillaceae;g__Paucisalibacillus	5.83e-06	5.91e-08	9.17e-07	3.54e-06	5.4e-07	5.29e-07	2.61e-07	1.47e-06	0	0	7.75e-07	7.43e-06	0	3.93e-06	5.81e-07	3.21e-07	5.04e-07	3.58e-07	2.43e-07	1.31e-06	1.32e-06	2.76e-07	0	3.46e-07	1.42e-06	7.62e-05	0	7.97e-07	0	0	2.59e-07	0	0	2.48e-06	3.72e-06	0	2.9e-07	1.41e-06	1.35e-06	0
f__Flavobacteriaceae;g__Vitellibacter	2.05e-06	2.64e-07	0	5.92e-08	0	0	0	0	2.41e-07	1.59e-07	2.03e-06	0	0	1.42e-06	0	0	2.37e-07	0	0	2.11e-07	1.69e-07	1.09e-07	0	0	0	0	3.55e-08	3.09e-08	0	0	4.76e-07	0	0	0	0	0	7.15e-08	0	0	0
f__Pasteurellaceae;g__Gallibacterium	2.22e-06	2.68e-05	4.27e-06	3.44e-06	1.44e-07	1.52e-07	6.48e-07	0.000156785	1.3e-06	4.55e-06	4.72e-07	4.11e-06	0	2.03e-06	3.42e-07	4.79e-06	5.04e-08	7.77e-07	1.26e-06	1.24e-06	8.32e-06	6.04e-06	1.89e-07	9.32e-07	2.05e-06	2.84e-05	5.69e-07	9.89e-07	0	2.09e-05	2.21e-06	0	3.35e-07	6.72e-07	3.27e-06	4.91e-07	3.84e-07	4.26e-07	3.93e-07	0
f__Eggerthellaceae;g__Denitrobacterium	2.65e-06	0	8.04e-08	2.79e-07	3.16e-05	9.08e-07	1.46e-07	7.32e-05	9.88e-06	1.15e-05	4.04e-06	2.46e-05	5.93e-07	4.36e-05	1.24e-05	0.000139654	9.76e-07	8.39e-06	1.38e-06	4.79e-05	7.26e-06	6.52e-07	7.05e-06	4.12e-06	8.66e-07	6.43e-06	3.96e-05	2.12e-06	0	7.02e-07	2.99e-05	3.62e-08	2.88e-07	9.17e-07	0	7.35e-08	2.78e-05	8.71e-07	3.07e-07	5.38e-08
f__Marseilleviridae;g__Marseillevirus	0	0	4.49e-06	0	0	0	0	0	0	0	0	0	0	0	0	0	7.55e-06	0	0	0	0	0	0	0	0	0	0	0	0	0	0	0	0	0	0	0	0	0	0	0.000155268
f__Schleiferiaceae;g__Schleiferia	0	2.15e-06	0	0	1.07e-07	0	0	5.48e-06	0	0	0	0	0	0	0	0	1.55e-06	0	0	1.6e-06	0	0	0	1.28e-07	0	0	4.61e-07	0	0	1.7e-06	1.73e-07	0	0	7.98e-08	0	0	2.87e-07	0	0	0
f__Sphingobacteriaceae;g__Mucilaginibacter	6.58e-06	1.09e-05	5.87e-06	1.74e-05	9.45e-06	2.08e-05	0	1.74e-05	6.76e-06	4.18e-05	4.78e-05	1.05e-05	6.88e-05	4.71e-06	1.15e-05	1.18e-05	1.14e-05	1.88e-05	2.22e-06	1.95e-06	1.56e-06	5.09e-06	0.00015498	5.11e-05	2.48e-07	6.15e-06	6.29e-06	2.62e-06	1.36e-07	0	1.9e-06	6.03e-08	1.95e-06	6.75e-06	6.3e-06	7.66e-06	4.46e-05	3.36e-06	9.58e-08	0
f__Peptostreptococcaceae;g__Terrisporobacter	9.89e-05	1.3e-06	1.18e-05	3.45e-05	2.01e-05	6.68e-07	6.72e-07	2.28e-05	8.13e-06	1.33e-06	4.35e-06	9.27e-05	1.18e-05	8.61e-05	2.94e-05	1.52e-05	3.71e-05	2.09e-05	1.67e-05	1.93e-05	5.6e-06	1.68e-05	3.11e-06	8.73e-06	2.32e-06	2.34e-06	1.47e-05	1.11e-05	0	3.52e-07	2.27e-05	0	1.01e-06	2.73e-05	2e-05	1.9e-06	1.19e-05	1.2e-06	1.77e-06	1.94e-06
f__Prolixibacteraceae;g__Sunxiuqinia	0	1.1e-06	0	0	1.47e-08	0.000154381	5.32e-08	0	7.9e-06	5.09e-05	1.26e-06	5.67e-06	0	8.09e-07	0	0	2.88e-06	9.46e-08	0	0	0	2.66e-06	6.46e-08	1.24e-06	0	0	1.13e-07	2.91e-08	0	0	2.47e-08	0	1.44e-06	5.4e-06	0	1.64e-05	1.14e-06	7.26e-08	2.28e-07	0
f__Flavobacteriaceae;g__Epilithonimonas	0	3.41e-07	0	0	0	0	0	4.18e-07	0	0	0	1.21e-06	0	2.91e-06	0	0	0	1.54e-06	0	3.36e-06	0	0	0	0	0	1.25e-07	0	0	0	0	0	0	0	0	2.35e-05	0	0	1.31e-06	0	0
f__Acholeplasmataceae;g__Acholeplasma	6.48e-05	0	3.86e-07	6.84e-06	3.17e-06	2.88e-07	0	2.04e-05	0	1.53e-06	1.11e-05	3.79e-05	2.12e-08	0.000149541	2.08e-06	2.03e-05	1.08e-05	5.25e-06	7.52e-06	2.7e-05	7.47e-06	5.69e-06	1.85e-06	6.61e-06	5.69e-08	2.7e-07	5.24e-07	4.9e-06	0	8.7e-08	1.83e-05	0	5.15e-06	2.76e-06	2.07e-06	1.76e-06	4.35e-05	1.6e-07	4.2e-05	0
f__Leuconostocaceae;g__Leuconostoc	3.56e-08	0	0	3.2e-08	5.16e-06	0	2.18e-07	3.58e-06	2.45e-06	7.33e-07	7.2e-08	1.85e-06	1.75e-06	3.87e-06	3.86e-07	1.09e-07	6.99e-08	3.73e-07	1.18e-07	1.49e-06	1.14e-05	4.37e-08	3.41e-07	0	1.07e-05	4.78e-06	8.56e-08	6.19e-07	9.08e-08	0	0	0	0	1.89e-05	1.79e-07	0	0	1.14e-07	1.33e-07	8.59e-07
f__Alcaligenaceae;g__Achromobacter	3.72e-06	1.08e-06	2.11e-06	1.07e-05	2.59e-07	0	5.31e-07	2.54e-06	1.01e-06	3e-06	3.62e-06	1.85e-05	0	4.57e-06	6.39e-07	2.69e-05	1.19e-05	1.91e-06	6.05e-06	6.15e-06	1.01e-06	2.07e-06	4.69e-07	1.48e-07	7.59e-06	2.1e-06	5.54e-07	4.19e-07	3.79e-07	8.93e-05	4.44e-06	1.04e-06	7.69e-07	9.35e-07	3.62e-06	6.9e-07	2.08e-06	1.07e-06	1.19e-07	1.53e-06
f__Clostridiaceae;g__Sarcina	3.99e-05	1.33e-05	3.3e-06	5.5e-05	5.96e-06	8.93e-05	2.88e-07	1.02e-05	4e-07	3.8e-06	3.43e-05	3.79e-05	3.86e-06	6.13e-05	1.51e-05	2.24e-05	1.84e-05	2e-05	2.01e-05	3.31e-05	7.73e-05	3.88e-05	1.04e-05	4.18e-05	1.2e-05	8.98e-05	6.9e-05	3.4e-05	0	3.25e-06	7.73e-05	3.07e-07	1.43e-05	2.86e-05	1.22e-05	9.05e-06	4.87e-05	1.15e-05	5.1e-05	4.18e-07
f__Oxalobacteraceae;g__Duganella	0	3.81e-06	0	7.24e-08	0	0	0	6.65e-07	7.88e-08	8.35e-08	0	6.94e-08	0	1.85e-06	1.2e-06	0	4.44e-07	2.13e-07	5.99e-08	0	5e-07	7.99e-08	7.81e-08	2.37e-07	0	8.26e-08	7.48e-07	4.45e-07	0	1.7e-07	0	0	1.55e-07	5.4e-08	6.16e-06	0	3.71e-06	7.73e-08	4.23e-07	0
f__Sphingomonadaceae;g__Novosphingobium	0	5.14e-08	9.34e-08	5.67e-06	0	0	0	5.67e-06	0	0	0	2.22e-06	0	1.47e-05	1.01e-06	1.68e-07	0	0	0	0	0	8.09e-07	3.72e-06	1.88e-07	0.000145677	0	4.96e-07	1.81e-08	0	0	1.39e-07	0	1.23e-07	1.18e-07	0	0	1.66e-07	1.1e-06	2.13e-05	2.35e-06
f__Flavobacteriaceae;g__Ochrovirga	0	0	0	0	0	0	0	0	0	0	0	0	0	0	0	0	8.44e-06	0	0	0	0	0	0	0	0	0	4.83e-08	0	0	0	0	0	0	0	0	0	0	0	0	0
f__Thermoanaerobacterales Family III. Incertae Sedis;g__Caldicellulosiruptor	4.17e-05	1.19e-06	3.07e-06	4.37e-05	1.76e-06	8.52e-06	0	4.8e-05	1.33e-06	1.06e-05	6.7e-06	2.75e-05	1.98e-06	2.75e-05	5.74e-06	6.86e-06	3.35e-05	6.21e-06	1.39e-05	1.57e-05	1.58e-05	2.15e-05	4.91e-06	9.96e-06	2.77e-06	5.77e-06	2.25e-05	1.34e-05	0	6.59e-07	1.93e-05	0	2.55e-06	1.64e-05	2.84e-06	2.71e-06	3.01e-05	2.5e-06	4.5e-06	5.78e-08
f__Lachnospiraceae;g__Herbinix	3.44e-05	1.59e-05	7.13e-06	7.77e-06	1.7e-06	6.33e-06	2.37e-06	1.61e-05	1.98e-05	3.05e-06	5.65e-06	2.97e-05	6.04e-05	5.68e-05	8.52e-06	3.56e-05	3.59e-05	8.35e-06	4.3e-06	1.75e-05	7.91e-06	2.14e-05	5.72e-06	2.75e-05	2.4e-06	3.65e-05	8.28e-05	3.05e-06	6.59e-06	1.65e-06	6.44e-05	5.18e-08	1.33e-06	1.42e-05	1.16e-05	1.01e-05	2.14e-05	4.13e-06	5.36e-05	2.06e-06
f__Unclassified;g__Caedibacter	0	0	0	0	0	0	0	0	0	0	0	0	0	0	0	0	0	1.86e-06	0	0	0	0	0	0	0.000137856	0	7.76e-08	0	0	0	0	6.25e-05	0	0	0	0	0	0	0	0
f__Porphyromonadaceae;g__Proteiniphilum	1.35e-05	7.92e-06	1.86e-06	2.26e-05	4.65e-07	1.13e-06	0	1.78e-05	0	1.98e-06	5.31e-06	6.91e-06	6.63e-06	9.26e-06	1.38e-05	1.86e-05	6.89e-06	4.08e-06	1.68e-07	2.35e-06	1.67e-06	2.19e-06	1.46e-06	2.08e-07	1.4e-07	1.45e-07	8.74e-06	2.2e-08	0	7.78e-07	8.98e-06	1.51e-07	2.45e-05	3.82e-06	5.08e-06	1.1e-07	0.000136288	0	1.3e-06	1.95e-05
f__Lactobacillaceae;g__Pediococcus	1.41e-06	2.21e-06	0	2.93e-06	9.21e-05	0	3.1e-06	5.99e-07	3.89e-07	0	1.19e-06	4.78e-07	0	1.5e-07	2.21e-05	1.28e-06	2.89e-06	0	0	1.17e-05	1.48e-06	3.49e-06	0	1.29e-06	9.25e-08	0	0	0	0	0	8.37e-07	0	0	0	3.84e-07	0	5.12e-07	2.11e-07	1.58e-07	2.71e-06
f__Peptostreptococcaceae;g__Peptoanaerobacter	5.57e-05	1.34e-05	7.02e-06	0.000136123	4.68e-06	1.9e-05	7.16e-07	2.8e-05	1.23e-05	2.16e-05	1.25e-05	4.21e-05	4.12e-05	3.33e-05	1.88e-05	2.4e-05	2.17e-05	3.07e-05	4.5e-05	4.34e-05	2.7e-05	4.02e-05	2.03e-05	2.92e-05	7.65e-06	5.07e-05	1.26e-05	2.5e-05	6.33e-06	2.11e-05	2.5e-05	1.89e-05	1.41e-05	2.31e-05	2.51e-05	2.85e-05	2.2e-05	1.16e-05	3.93e-05	6.21e-06
f__Unclassified;g__Sulfurovum	0	1.99e-07	0	0	9.77e-09	0	0	0	0	0	0	0	0	1.57e-06	0	2.66e-07	0	0	0	0	4.45e-07	0	0	0	9.06e-08	0	4.68e-07	0	0	0	0	0	0	1.53e-07	0	0	8.19e-07	0	0	0
f__Unclassified;g__Kallipyga	2.69e-05	8.71e-06	1.01e-06	6.15e-05	1.01e-06	9.38e-07	0	6.83e-06	3.61e-08	4.92e-07	9.34e-06	1.2e-05	1.08e-06	1.31e-05	1.24e-06	8.45e-06	8.26e-06	3.04e-06	1.64e-06	6.29e-06	3.76e-05	3.77e-05	1.67e-05	3.63e-05	4.47e-06	0	5.59e-05	2.46e-05	0	9.51e-07	0.000101119	3.44e-07	1.44e-05	1.01e-05	2e-07	3.17e-07	4.32e-05	3.76e-06	2.43e-05	0
f__Thermoactinomycetaceae;g__Thermoactinomyces	1.29e-06	0	0	8.98e-08	2.23e-08	0	0	2.8e-06	0	1.71e-06	3.91e-06	4.77e-07	3.86e-06	0	2.02e-08	2.47e-07	4.26e-06	0	0	3.05e-06	1.93e-06	4.13e-07	3.5e-07	3.08e-06	1.95e-07	2.17e-06	1.25e-05	1.31e-06	0	1.09e-08	8.92e-07	0	2.37e-07	4.9e-07	0	0	1.08e-05	0	2.62e-07	6.22e-07
f__Methanosarcinaceae;g__Methanosarcina	9.26e-06	7.41e-06	7.19e-06	5.08e-05	5.69e-07	3.08e-07	1.28e-06	1.78e-05	7.9e-07	4.84e-06	2.68e-05	2.77e-05	1.53e-05	1.01e-05	2.42e-05	1.74e-05	1.35e-05	2.04e-05	1.36e-05	4.94e-06	3.67e-05	5.31e-06	4.32e-07	6.57e-06	6.19e-05	2.19e-06	2.56e-05	5.59e-06	5.82e-08	2.57e-07	3.13e-05	0	1.47e-06	4.93e-06	3.11e-06	1.08e-05	5.88e-06	3.08e-05	1.89e-06	1.36e-07
f__Sporomusaceae;g__Sporomusa	9.14e-06	1.67e-05	2.96e-05	3.05e-05	4.93e-05	2.4e-05	9e-06	1.19e-05	0.000133802	1.25e-05	6.3e-06	1.05e-05	2.82e-06	8.99e-06	4e-06	8.44e-05	6.43e-05	1.71e-05	4.5e-06	8.9e-06	8.06e-06	5.42e-06	1.19e-06	1.44e-05	1.17e-05	4.06e-05	5.81e-06	1.42e-05	2.48e-06	6.51e-06	2.98e-05	8.19e-06	1.92e-05	1.45e-05	4.05e-06	8.18e-06	2.46e-05	1.04e-05	1.43e-05	1.57e-06
f__Oleiphilaceae;g__Oleiphilus	0	6.49e-06	0	0	0	0	0	1.68e-07	0	2.75e-05	0	0	0	0	0	0	5.37e-07	0	0	0	5.76e-07	0	1.4e-07	0	4.99e-07	1.46e-08	0	9.92e-08	0	0	0	0	0	3.35e-07	0	0	1.9e-06	0	0	0
f__Listeriaceae;g__Listeria	4.9e-05	7.71e-06	3.25e-06	9.98e-06	1.45e-06	4.93e-06	0	1.44e-05	5.19e-06	2.46e-05	1.29e-05	3.45e-05	5.28e-06	4.46e-05	9.55e-06	9.11e-05	1.8e-05	4.14e-06	2.25e-06	1.05e-05	1.47e-05	1.45e-05	3.79e-06	1.53e-05	8.46e-06	0.000113152	4.07e-06	1.44e-05	8.84e-07	1.83e-06	1.64e-05	1.88e-07	1.05e-06	1.29e-05	5.56e-06	3.01e-06	1.56e-05	9.66e-06	1.39e-05	1e-06
f__Orbaceae;g__Gilliamella	1.57e-05	2.03e-06	1.11e-06	7.05e-06	0	0	0.000128114	1.17e-07	0	1.34e-05	1.01e-06	6.14e-06	0	6.71e-06	2.68e-05	2.69e-07	6.98e-07	2.76e-06	1e-06	5.96e-06	2.47e-06	1.18e-05	1.03e-07	1.56e-06	2.31e-06	0	1.36e-05	0	8.68e-08	1.19e-06	3.77e-06	0	1.7e-06	8.01e-06	3.44e-07	0	1.53e-05	4.9e-08	3.95e-06	6.94e-06
f__Myoviridae;g__Silviavirus	0	8.18e-08	0	0	0	0	0	0	0	0	0	0	0	0	0	0	0	0	0	0	0	3.54e-07	6.35e-08	0	0	0	0	0	0	0	1.22e-07	0	0	6.08e-08	0	0	6.41e-07	0	0	0
f__Porphyromonadaceae;g__Sanguibacteroides	3.5e-05	1.67e-05	4.34e-07	0.000107451	2.2e-06	7.93e-05	0	1.26e-07	0	5.08e-06	1.93e-05	1.07e-05	2.07e-05	1.33e-05	2.33e-06	2.77e-05	1.03e-05	1.61e-06	2.69e-06	1.56e-05	5.37e-06	8.25e-06	1.16e-06	7.37e-06	9.75e-06	7.38e-06	1.5e-07	4.94e-07	1.04e-07	3.67e-06	6.81e-07	0	1.95e-06	1.14e-05	2.6e-07	5.34e-07	2.85e-06	0.000103192	1.94e-06	1.78e-06
f__Leptotrichiaceae;g__Leptotrichia	1.62e-05	1.42e-06	4.9e-07	6.66e-06	4.89e-06	1.94e-06	4.56e-06	2.21e-05	1.09e-05	4.18e-05	1.81e-05	2.52e-05	1.65e-05	2.33e-05	3.58e-06	4.59e-06	7.66e-05	2.44e-06	4.05e-06	1.56e-05	8.44e-07	7.75e-06	5.43e-07	8.71e-06	9.38e-07	1.99e-07	1.8e-06	6.63e-06	0	4.58e-07	6.57e-06	4.62e-07	1.82e-06	2.87e-06	1.28e-05	9.22e-06	1.62e-06	7.36e-07	8.95e-08	5.37e-07
f__Peptoniphilaceae;g__Anaerococcus	4.08e-05	1.87e-06	2.41e-06	5.66e-05	1.45e-06	2.24e-06	1.62e-07	9.74e-05	2.37e-05	2.23e-05	5.07e-06	2.72e-05	1.83e-05	2.69e-05	1.12e-05	1.63e-05	1.8e-05	3.88e-05	9.39e-06	5.96e-05	6.33e-06	6.28e-06	8.3e-07	1.8e-05	3.5e-07	2.4e-07	1.36e-06	2.1e-07	6.26e-07	4.38e-07	6.92e-06	1.18e-07	2.35e-06	3.68e-06	2.35e-06	1.27e-07	1.13e-05	6.04e-07	1.16e-06	4.83e-06
f__Lachnospiraceae;g__Catonella	3.98e-05	3.23e-05	2.51e-05	8.7e-05	4.15e-06	8.37e-05	6.18e-07	0.000125299	4.48e-05	4.42e-05	2.86e-05	3.8e-05	1.62e-05	5.29e-05	5.46e-05	2.81e-05	3.29e-05	9.7e-06	1.86e-05	5.82e-05	2.07e-05	2.81e-05	6.86e-06	1.88e-05	6.06e-06	1.02e-05	2.8e-05	1.81e-05	2.04e-06	1.34e-05	4.56e-05	0	9.29e-06	2.65e-05	2.9e-05	5.71e-06	3.91e-05	1.05e-05	2.23e-05	5.73e-06
f__Thermoanaerobacterales Family IV. Incertae Sedis;g__Mahella	1.7e-05	1.52e-06	0	4.13e-05	5.46e-07	4.11e-07	0	1.5e-05	5.26e-07	1.39e-05	3.16e-06	1.59e-05	9.39e-08	3.73e-05	6.39e-07	1.04e-05	2.94e-06	7.13e-06	1.04e-06	1.56e-05	2.46e-05	2.32e-05	4.96e-06	1.26e-05	1.22e-06	2.2e-06	3.56e-05	7.84e-06	0	1.11e-07	2.73e-05	0	6.44e-06	2.52e-05	0	1.8e-06	3.66e-05	7.21e-07	1.31e-05	7.1e-07
f__Alicyclobacillaceae;g__Tumebacillus	9.95e-06	1.74e-06	0	1.53e-06	7e-07	4.55e-07	0	2.4e-06	1.25e-06	0	6.49e-08	1.14e-06	0	3.95e-06	0	2.37e-06	8.95e-08	2.92e-06	1.29e-07	2.28e-06	7.17e-07	5.92e-07	2.77e-07	1.85e-06	9.18e-07	1.81e-06	5.44e-06	0	0	1.74e-06	7.77e-07	0	1e-06	1.21e-06	1.52e-07	0	1.81e-06	5.16e-07	1.89e-05	0
f__Betaflexiviridae;g__Carlavirus	0	0	0	0.000121284	0	4.57e-08	6.91e-08	0	2.15e-07	4.62e-05	9.39e-05	1.32e-05	3.6e-08	3.33e-08	6.46e-05	3.26e-08	1.89e-08	5.41e-08	1.89e-07	1.86e-08	0	0	0	0	0	0	0	0	0	0	0	0	0	0	0	0	0	0	0	0
f__Methanocellaceae;g__Methanocella	0	0	0	5.7e-07	4.26e-06	0	0	0	0	0	8.87e-08	0	0	9.47e-07	0	9.03e-07	0	3.4e-07	3.59e-06	1.51e-07	0	4.37e-07	1.72e-07	0	0	0	0	1.32e-06	0	0	3.31e-07	0	2.96e-07	1.16e-06	0	0	3.81e-06	1.13e-06	0	0
f__Myoviridae;g__Vi1virus	0	0	0	0	0	0	0	0	0	0	8.3e-05	0	0	0	0	0	0	0	0	0	0	0	0	0	0	0	0	0	0	0	0	0	0	0	0	0	0	0	0	0.000118649
f__Sphingobacteriaceae;g__Arcticibacter	7e-08	0	0	0	1.73e-06	0	0	0	0	3.36e-06	1.73e-05	0	0	0	0	0	0	0	0	0	0	0	0	0	0	0	0	0	0	0	2.32e-07	0	0	0	0	0	0	0	0	0
f__Podoviridae;g__Phi29virus	2.38e-05	1.92e-06	0	6.6e-06	7.77e-07	0	0	0	0	0	8.04e-05	4.64e-05	1.79e-06	9.68e-07	0	0	0	0	4.17e-08	4.28e-06	6.37e-08	4.08e-07	0	0	0	0	0	0	0	0	0	0	1.33e-07	0.00011685	0	0	3.66e-05	1.08e-05	0	0
f__Alphaflexiviridae;g__Allexivirus	3.04e-08	6.23e-08	0	0.000114493	0	5.56e-08	1.28e-07	0	2.43e-08	2.34e-05	3.44e-05	4.03e-06	7.4e-08	1.25e-07	3.52e-05	0	1.42e-07	8.44e-08	1.39e-07	7.77e-08	0	0	0	0	0	0	0	0	0	0	0	0	0	0	0	0	0	0	0	0
f__Clostridiaceae;g__Clostridiisalibacter	5.37e-06	8e-06	2.15e-06	7.57e-07	3.02e-06	1.09e-06	7.41e-08	8.12e-07	2.46e-07	5.29e-06	1.36e-06	9.35e-06	6.25e-06	7.52e-06	2.18e-05	6.27e-06	1.62e-05	3.36e-07	2.88e-06	8.29e-06	9.17e-07	8.16e-06	9.25e-07	1.03e-05	3.19e-07	0	0.000114464	3.92e-07	3.26e-07	3.64e-08	1.76e-05	0	7.4e-07	3.62e-06	1.51e-07	7.08e-08	4.05e-05	1.41e-06	4.04e-06	0
f__Sporomusaceae;g__Acetonema	1.34e-05	1.37e-06	5.99e-07	4.38e-05	3.04e-05	1.39e-06	0	1.41e-06	9.69e-05	1.51e-07	1.42e-05	4.59e-06	1.25e-06	2.47e-05	5.65e-07	6.77e-05	4.6e-07	2.18e-06	5.48e-07	2.75e-06	2.09e-06	1.45e-05	1.04e-05	5.4e-06	9.63e-07	0	7.04e-06	7.82e-07	0	2.61e-07	2.55e-05	2.2e-06	3.32e-06	8.34e-06	4.01e-08	4.77e-08	1.29e-05	3.25e-06	5.25e-06	9.63e-08
f__Chitinophagaceae;g__Filimonas	1.36e-06	2.07e-07	0.000113734	1.06e-05	0	0	6.01e-06	0	0	0	4.21e-07	0	0	1.22e-07	0	1.15e-06	2.24e-06	0	0	6e-07	0	0	6.2e-06	0	3.41e-08	0	0	0	0	0	7.45e-07	1.75e-07	0	1.01e-07	2.74e-06	0	5.99e-07	0	1.26e-05	1.24e-05
f__Clostridiales Family XIII. Incertae Sedis;g__Mogibacterium	1.22e-05	5.41e-06	2.21e-06	8.99e-06	5.23e-06	4.75e-05	5.51e-07	1.69e-06	2.4e-06	1.99e-06	3.08e-05	6.89e-06	6.22e-06	2.74e-05	1.38e-05	1e-05	2.47e-05	4.09e-06	1.13e-05	3.86e-06	3.74e-05	2.95e-05	8.42e-06	2.7e-05	4.58e-06	6.37e-06	0.000113431	1.97e-05	5.45e-06	1.56e-06	7.84e-05	2.92e-07	2.39e-06	1.72e-05	2.7e-06	2.86e-06	4e-05	7.47e-06	6.7e-06	5.87e-07
f__Lachnospiraceae;g__Cellulosilyticum	6.42e-05	2.73e-05	8.64e-06	3.49e-05	3.5e-06	5.98e-05	3.42e-08	0.000110399	7.52e-06	7.64e-06	1.28e-05	3.11e-05	1.51e-05	4.8e-05	1.3e-05	2.11e-05	6.12e-05	4.62e-06	2.59e-05	4.57e-05	4.33e-05	3.78e-05	1.34e-05	4.08e-05	4.97e-06	2.77e-05	8.65e-05	3.82e-05	1.13e-06	6.89e-07	7.5e-05	5.95e-07	1.27e-05	2.16e-05	1.75e-05	3.5e-06	2.06e-05	1.89e-05	2.2e-05	2.22e-07
f__Campylobacteraceae;g__Arcobacter	5.51e-06	1.22e-06	0	0	4.18e-07	3.39e-08	3.82e-08	0	1.2e-06	2.48e-06	1.1e-07	1.15e-06	0	6.71e-06	2.43e-06	2.75e-06	1.02e-05	5.47e-06	2.32e-06	8.34e-07	0	3.42e-06	1.64e-07	7.22e-07	1.01e-07	0	4.37e-07	0	0	6.14e-08	1.74e-07	3.83e-08	0	9.83e-07	9.56e-08	0	0	0	0	0
f__Lachnospiraceae;g__Shuttleworthia	9.77e-06	1.45e-05	3.64e-07	3.2e-06	3.8e-05	1.26e-05	2.15e-06	1.71e-05	0	7.92e-06	8.37e-06	1.02e-05	2.1e-06	2.31e-05	7.67e-06	1.06e-05	1.8e-05	1.5e-05	1.49e-06	3.88e-05	7.8e-06	1.5e-05	3.56e-06	6.31e-06	9.46e-07	8.42e-06	1.68e-05	3.09e-05	5.95e-08	1.07e-06	5.96e-05	0	1e-05	1.77e-05	2.17e-05	3.29e-06	1.37e-05	7.78e-06	1.14e-05	7.5e-06
f__Burkholderiaceae;g__Cupriavidus	0	3.99e-06	0	0	2.53e-08	0	0	0	0	0	0	7.07e-06	0	0	0	0	6.37e-07	0	0	4.02e-07	1.26e-05	0	7.73e-08	0	1.03e-05	0	0	0	0	2.03e-07	0	0	0	2.33e-06	0	0	6.51e-06	0	2.33e-06	0
f__Carnobacteriaceae;g__Marinilactibacillus	0	0	0	2.72e-07	0	0	0	0	1.15e-06	0	1.77e-07	0	0	7.75e-07	0	1.35e-06	4.7e-06	0	0	0	2.79e-06	2.85e-07	1.41e-06	0	0	0	1.13e-07	0	1.18e-07	4.3e-06	8.64e-07	0	0	0	1.32e-07	0	3.63e-06	0	0	0
f__Clostridiaceae;g__Oxobacter	2.31e-05	3.28e-06	1.26e-06	1.13e-05	5.18e-06	1.04e-06	1.13e-06	3.03e-06	0	1.22e-06	5.63e-06	2.5e-05	2.47e-07	1.51e-05	3.12e-06	3.83e-06	1.13e-05	2.51e-06	2.68e-07	2.62e-05	9.2e-06	1.73e-05	5.78e-06	1.07e-05	1.43e-06	3.39e-06	0.0001083	6.54e-06	0	4.27e-07	3.66e-05	0	2.78e-06	1.31e-05	5.92e-07	1.6e-06	8.04e-05	1.2e-06	3.11e-06	0
f__Flavobacteriaceae;g__Polaribacter	1.18e-06	6.87e-08	0	2.77e-06	1.77e-06	7.27e-05	2.8e-08	0.000108245	6.01e-06	6.44e-05	1.92e-05	4.79e-06	1.81e-05	1.63e-06	4.07e-06	2.55e-05	5.5e-05	0	1.27e-05	3.25e-06	8.29e-08	4.02e-06	0	8.27e-08	0	0	8.35e-08	6.43e-06	1.87e-06	2.44e-07	9.01e-08	0	2.59e-07	1.74e-05	1.92e-06	2.05e-05	5.26e-08	5.16e-08	5.41e-08	4e-06
f__Burkholderiaceae;g__Burkholderia	1.26e-05	4.41e-06	1.39e-05	0.00010675	4.62e-06	0	3.32e-07	5.61e-06	5.83e-07	1.57e-05	3.43e-06	7.28e-06	5.25e-06	3.48e-06	7.55e-06	1.77e-05	7.93e-06	1.72e-06	4.8e-06	6.05e-06	3.27e-05	1.18e-05	1.05e-06	5.72e-06	2.7e-05	4.57e-05	4.25e-05	2.17e-05	5.84e-07	4.19e-05	1.28e-05	7.08e-06	8.89e-06	1.2e-05	1.09e-05	1.9e-05	4.28e-06	5.25e-06	1.74e-05	7.12e-06
f__Erysipelotrichaceae;g__Solobacterium	1.9e-05	9.2e-06	2.49e-06	1.5e-05	1.98e-05	7.3e-07	3.16e-07	6.23e-06	1.96e-06	1.59e-05	7.27e-06	2.32e-05	1.41e-06	2.12e-05	1.03e-05	1.07e-05	4.23e-05	1.86e-05	6.06e-06	2.79e-05	1.77e-05	1.09e-05	3.6e-06	3.62e-05	5.23e-06	5.04e-06	1.76e-05	1.14e-05	4.34e-06	4.43e-06	3.76e-05	1.15e-06	6.11e-06	2.17e-05	1.57e-05	2.95e-06	2.63e-05	3.28e-05	9.97e-06	5.29e-08
f__Desulfomicrobiaceae;g__Desulfomicrobium	4.59e-07	1.21e-07	0	1.09e-06	1.05e-06	9.73e-07	0	6.8e-06	0	2.14e-06	2.66e-06	1.11e-05	4.24e-08	1.52e-05	0	1.05e-07	9.91e-07	3.33e-07	0	0	5.81e-06	9.1e-07	1.18e-06	2.28e-05	1.93e-07	0	0.000105423	0	0	0	3.01e-05	0	2.06e-06	1.37e-06	0	0	5.56e-06	1.39e-07	7.98e-06	3.46e-06
f__Succinivibrionaceae;g__Succinimonas	2.96e-06	1.69e-05	7.53e-06	6.37e-06	7.35e-07	0	0	6.01e-07	0	2.16e-06	2.52e-07	1.01e-05	4.23e-06	1.93e-05	1.85e-05	6.01e-08	7.99e-07	5.01e-08	1.66e-06	1.76e-06	5.17e-06	7.46e-06	3.24e-07	4.81e-06	3.88e-06	3.55e-07	1.35e-05	3.66e-06	0	0	1.49e-05	0	2.93e-06	3.56e-06	1.91e-07	2.33e-06	6.12e-06	1.96e-07	0	1.6e-07
f__Sphingobacteriaceae;g__Sphingobacterium	1.56e-05	5.64e-06	2.6e-07	7.21e-05	6.79e-06	0	1.02e-06	5.57e-06	0	0.000103499	2.92e-06	1.85e-05	0	6.36e-06	0	1.4e-05	2.57e-06	6.18e-07	5.98e-06	8.78e-06	7.77e-06	1e-06	2.64e-05	5.57e-06	7.52e-06	1.71e-07	6.77e-06	1.69e-07	0	6.19e-05	7.4e-07	4.1e-06	1.4e-06	5.74e-06	3.29e-06	9.38e-08	4.64e-06	1.19e-05	5.95e-08	3.11e-05
f__Peptoniphilaceae;g__Finegoldia	6.67e-06	1.52e-06	4.47e-06	8.41e-05	1.05e-06	0	1.34e-06	8.5e-07	5.19e-06	5.68e-07	4.55e-07	1.3e-06	1.08e-06	1.12e-06	9.11e-06	2.44e-06	0	8.07e-08	3.87e-07	2.29e-07	0	7.38e-07	0	2.85e-07	0	2.82e-08	0	0	0	8.13e-07	0	6.41e-08	4.01e-07	8.34e-08	9.39e-08	0	4.94e-07	8.63e-08	3.88e-07	1.12e-07
f__Comamonadaceae;g__Ottowia	0	0	0	0	0	0	0	0	0	0	0	0	0	0	0	0	0	0	0	0	0	0	0	0	0	0	0	0	0	3.1e-06	0	0	0	0	0	0	0	0	0	0
f__Unclassified;g__Sporanaerobacter	1.87e-05	6.69e-06	3.13e-06	1.04e-05	1.6e-06	0	5.66e-07	1.1e-05	0	2.56e-06	1.11e-05	1.23e-05	1.84e-05	2.64e-05	1.06e-05	4.74e-06	1.12e-05	2.01e-06	3.83e-06	4.5e-06	1.68e-05	2.99e-05	1.01e-05	1.35e-05	2.66e-06	4.34e-06	2.74e-05	1.15e-05	7.51e-06	2.88e-06	2.14e-05	2.82e-06	8.64e-06	1.23e-05	6.03e-06	7.18e-06	1.17e-05	1.02e-05	0.000103735	0
f__Rivulariaceae;g__Calothrix	5.31e-07	5.85e-07	1.44e-07	0	0	0	0	0.000103218	0	4.46e-07	3.31e-08	1.68e-06	0	2.91e-06	1.44e-07	0	6.55e-06	0	0	1.79e-06	0	4.38e-07	0	0	0	7.13e-08	0	0	0	1.56e-07	0	0	0	1.52e-07	0	0	0	0	0	0
f__Synergistaceae;g__Synergistes	4.56e-05	9.32e-06	4.99e-07	6.44e-05	2.61e-06	7.62e-07	1.61e-06	5.66e-06	7.51e-06	4.13e-06	8.58e-06	1.08e-05	9.49e-07	1.94e-05	4.01e-06	4.02e-05	4.7e-05	2.61e-06	5.02e-06	1.4e-05	1.1e-05	1.77e-05	2.05e-05	4.44e-05	9.67e-07	1.13e-06	6.83e-05	2.59e-05	4.64e-06	3.42e-06	0.000102985	2.32e-07	6.61e-06	1.47e-05	4.66e-06	3.92e-06	2.35e-05	1.19e-06	2.45e-05	9.81e-07
f__Selenomonadaceae;g__Centipeda	6.99e-08	1.48e-07	3.7e-06	2.23e-06	0	4.86e-06	3.88e-05	1.18e-06	5.52e-06	7.26e-07	2.8e-06	6.42e-08	0	1.54e-06	1.33e-07	7.84e-07	5.6e-05	0	3.11e-07	1.5e-07	2.34e-07	6.29e-07	9.82e-08	7.2e-08	3.75e-07	0	1.81e-08	0	0	3.81e-07	1.02e-06	7.7e-07	1.15e-06	1.66e-07	1.41e-06	9.28e-07	1.24e-07	0	0	0
f__Defluviitaleaceae;g__Defluviitalea	7.62e-06	1.03e-05	4.06e-06	8.91e-06	2.52e-06	6.08e-07	4.74e-07	6.4e-06	0.000102456	1.27e-05	9.21e-06	2.05e-05	1.43e-05	9.65e-06	4.05e-05	6.31e-06	2.56e-05	6.35e-06	7.79e-06	4.88e-06	8.2e-06	1.3e-05	4.53e-06	3.02e-06	2.99e-06	6.74e-06	1.62e-06	9.55e-06	7.36e-06	3.09e-06	3.92e-06	2.84e-07	5.07e-06	3.26e-06	1.14e-05	6.19e-06	6.41e-06	1.53e-06	7.12e-07	5.79e-07
f__Porphyromonadaceae;g__Fermentimonas	2.67e-05	4.03e-06	2.22e-05	2.97e-06	1.97e-06	2.33e-05	6.45e-07	7.82e-07	6.1e-06	5.49e-06	7.83e-06	1.11e-06	1.32e-05	3.05e-05	7.18e-06	8.08e-07	1.68e-06	7.38e-07	5.34e-06	2.19e-06	2.72e-06	2.99e-06	3.3e-07	3.16e-07	9.96e-07	2.02e-05	0	1.56e-05	2.3e-06	8.06e-06	9.64e-07	1.83e-07	4.11e-06	5.93e-06	2.48e-06	5.74e-06	1.47e-06	8e-07	2.36e-06	1.74e-05
f__Erwiniaceae;g__Erwinia	7.35e-08	0	0	1.02e-06	1.95e-06	0	0	0	0	8.77e-07	1.02e-05	9.68e-07	0	0	0	0	7.97e-07	0	0	0	0	0	0	0	0	0	0	0	0	6.06e-07	0	0	0	0	0	0	0	0	0	0
f__Synergistaceae;g__Fretibacterium	1.34e-05	2.24e-06	1.7e-07	2.76e-05	0	0	0	1.62e-06	8.26e-07	1.12e-06	1.54e-06	3.04e-06	2.25e-06	2.89e-05	0	8.59e-07	1.41e-05	1.89e-06	5.76e-07	7.1e-06	1.12e-05	1.89e-05	6.13e-06	2.94e-05	3.4e-06	4.27e-07	0.00010004	5.65e-05	0	1.63e-07	5.56e-05	1.57e-05	1.23e-05	3.96e-06	4.34e-07	2.52e-07	3.88e-05	5.32e-07	3.06e-06	1.41e-06
f__Prolixibacteraceae;g__Prolixibacter	8.76e-07	0	0	5.15e-06	0	9.99e-05	5.31e-06	0	0	2.16e-07	1.71e-06	1.16e-07	0	7.99e-07	0	3.9e-06	9.24e-07	0	0	0	5.23e-07	1.52e-06	0	7.01e-08	2.5e-07	0	8.4e-06	0	0	3.67e-07	1.68e-05	0	1.51e-06	6.61e-07	0	2.11e-07	9.55e-07	0	9.5e-07	0
f__Sporomusaceae;g__Thermosinus	1.37e-06	2.28e-08	4.83e-06	5.12e-06	1.51e-07	4.78e-08	3.62e-08	3.77e-06	1.06e-05	0	0	4.9e-08	0	2.31e-06	1.11e-06	3.52e-07	2.12e-07	2.25e-08	3.27e-06	9.6e-07	4.39e-07	5.71e-06	3.46e-07	7.85e-07	1.25e-06	5e-08	1.1e-06	1.2e-07	0	9.83e-07	7.26e-06	0	3.91e-06	2.63e-08	2.74e-07	7.26e-07	8.51e-06	2.92e-07	1.34e-06	1.43e-07
f__Clostridiaceae;g__Fervidicella	2.79e-05	1.46e-07	5.14e-07	8.08e-06	8.61e-07	0	0	1.09e-06	0	1.34e-05	1.15e-06	1.47e-05	5.26e-06	6.86e-06	3.96e-06	8.34e-06	5.1e-06	1.58e-06	1.64e-06	6.54e-06	6.25e-06	3.63e-05	4.24e-07	9.71e-06	1.77e-06	0	3.78e-05	4.64e-07	0	6.31e-07	2.18e-05	0	5.95e-08	1.14e-05	2.13e-06	1.61e-06	2.65e-05	2.2e-05	1.01e-06	0
f__Flavobacteriaceae;g__Algibacter	0	1.47e-05	0	0	1.36e-08	9.66e-05	1.35e-08	0	0	0	1.45e-06	0	0	1.73e-06	1.08e-08	1.12e-05	5.13e-08	0	1.79e-07	4.37e-07	0	0	0	0	0	1.81e-07	0	0	0	0	4.29e-07	0	0	0	2.79e-06	0	0	2.24e-07	0	0
f__Aerococcaceae;g__Globicatella	2.28e-06	5.26e-07	1.75e-07	0	3.4e-07	1.96e-06	0	6.03e-07	0	8.25e-06	9.1e-08	1.07e-06	0	4.22e-06	4.35e-07	1.39e-06	1.78e-05	0	0	1.35e-05	6.63e-07	9.58e-05	1.72e-07	1.96e-07	2.19e-07	3.09e-07	0	0	0	0	0	0	0	0	8.14e-06	1.68e-07	2.76e-07	1.59e-07	0	1.32e-06
f__Sporomusaceae;g__Anaeromusa	6.99e-07	5.65e-07	0	1.54e-06	3.62e-07	1.67e-05	0	9.38e-06	0	7.37e-07	5.92e-07	1.18e-06	3.15e-06	5.32e-06	0	4.97e-07	1.77e-05	6.85e-07	1.95e-06	1.77e-06	2.17e-06	2.81e-06	6.33e-07	9.45e-07	0	4.05e-06	7.16e-07	3.16e-07	0	4.57e-08	5.06e-07	0	7.33e-08	1.08e-06	3.32e-07	7.25e-07	1.77e-06	1.01e-07	4.88e-07	5.16e-07
f__Thermoanaerobacterales Family III. Incertae Sedis;g__Thermoanaerobacterium	4.96e-06	3.8e-06	2.29e-06	3.69e-06	1.77e-06	1.57e-05	0	9.45e-05	2.95e-06	3.57e-05	1.05e-05	1.67e-05	0	1.54e-05	5.21e-06	1.14e-06	1.65e-05	8.34e-06	1.37e-05	2.72e-05	2.09e-06	7.34e-06	3.15e-07	1.77e-06	6.61e-07	8.53e-06	8.18e-07	9.63e-07	0	7.21e-08	3.65e-06	2.33e-07	6.92e-07	6.81e-06	3.71e-07	7.24e-07	4.41e-06	7.81e-07	4.59e-07	4.56e-06
f__Chitinophagaceae;g__Niastella	2.34e-06	4.49e-07	9.38e-05	7.19e-06	1.62e-06	0	0	4.87e-06	0	0	3.11e-06	0	0	1.69e-06	0	1.69e-06	9.13e-06	1.01e-06	2.9e-08	0	2.06e-07	7.54e-08	0	0	0	0	0	0	0	2.45e-07	0	0	0	1.65e-07	0	0	1.06e-07	0	0	6.88e-08
f__Desulfobulbaceae;g__Desulfobulbus	9.09e-07	1.18e-06	0	4.31e-06	3.46e-07	0	0	0	2.55e-06	0	1.24e-06	7.39e-06	0	1.06e-05	1.1e-06	6.83e-06	2.16e-07	2.27e-08	1.69e-07	2.85e-07	2.7e-06	1.43e-07	2.22e-07	2.38e-06	2.42e-07	0	4.54e-05	0	0	9.21e-05	1.15e-05	0	4.01e-06	5.51e-07	0	0	1.01e-05	0	0	5.23e-07
f__Methylococcaceae;g__Methylobacter	7.64e-06	1.55e-07	1.49e-07	2.48e-06	1.52e-06	4.09e-07	0	1.57e-06	0	3.3e-05	2e-07	1.7e-05	0	5.7e-06	5.95e-06	1.63e-06	1.3e-05	4.47e-06	2.99e-06	7.03e-06	1.73e-06	4.93e-07	1.09e-07	2.57e-07	3.16e-07	1.03e-07	9.18e-05	2.19e-07	0	0	1.58e-05	0	3.56e-06	1.01e-06	8.63e-08	0	3.62e-07	5.24e-07	0	1.24e-07
f__Bacillaceae;g__Anoxybacillus	1.47e-05	1.55e-06	1.27e-05	9.84e-07	1.69e-06	1.15e-05	4.23e-06	3.59e-06	6.31e-06	1.64e-05	4.8e-06	1.65e-05	4.08e-08	2.92e-06	3.39e-06	7.45e-06	1.16e-05	1.89e-07	1.12e-06	1.73e-05	2.12e-06	9.49e-06	9.26e-08	3.78e-06	4.66e-07	9e-07	1.71e-05	1.63e-06	1.11e-07	1.21e-07	9.15e-05	0	1.86e-06	4.67e-06	2.47e-06	1.83e-06	2.25e-06	2.02e-05	0	7.68e-08
f__Magnaporthaceae;g__Magnaporthe	0	0	0	0	0	0	0	0	0	0	0	0	0	0	0	0	0	0	0	0	0	7.3e-06	0	0	0	0	0	0	0	0	9.13e-05	0	0	0	0	1.89e-05	0	0	0	0
f__Chitinophagaceae;g__Sediminibacterium	0	2.11e-06	2.05e-07	0	0	6.26e-06	0	9.06e-05	0	2.4e-07	1.6e-06	3.38e-08	0	6.33e-06	0	0	8.53e-07	4.35e-07	3.53e-08	0	0	0	0	0	0	0	0	0	0	0	0	0	0	0	3.73e-08	0	0	0	0	0
f__Fibrobacteraceae;g__Fibrobacter	3.19e-05	3.59e-06	6.86e-05	7.41e-06	4.8e-06	8.85e-05	1.82e-07	7.72e-07	1.13e-06	0	3.67e-05	9.53e-06	1.93e-05	1.98e-05	7.3e-06	5.99e-06	2.93e-06	7.75e-06	6.08e-08	2.71e-05	3.36e-06	2.24e-06	4.41e-07	1.15e-06	3.17e-07	0	5.7e-06	1.83e-06	5.46e-08	0	1.82e-06	0	8.78e-07	1.74e-06	0	5.48e-06	9.44e-06	1.47e-07	8.13e-06	2.01e-07
f__Cytophagaceae;g__Anditalea	1.96e-06	8.74e-05	0	1.93e-06	7.09e-08	0	0	0	0	8.29e-06	1.85e-07	0	1.81e-05	0	0	5.29e-06	5.4e-08	0	0	0	0	0	0	0	0	0	0	0	0	0	0	0	0	0	0	0	0	0	0	9.08e-06
f__Clostridiales Family XII. Incertae Sedis;g__Acidaminobacter	5.3e-06	5.29e-06	3.25e-07	3.44e-06	1.91e-06	5.85e-07	0	8.73e-05	0	4.48e-07	1.69e-06	4.28e-06	0	7.7e-06	4.88e-07	6.91e-06	1.59e-05	2.82e-06	6.78e-06	4.71e-06	2.68e-06	1.13e-05	2.33e-06	1.85e-05	1.86e-06	2.28e-06	4.89e-06	3.39e-06	0	1.61e-06	2.81e-05	0	4.28e-06	6.89e-06	1.69e-06	3.07e-06	1.2e-05	7.46e-07	1.55e-06	1.75e-07
f__Podoviridae;g__Phikmvvirus	0	0	0	0	0	0	0	0	0	0	0	0	0	0	0	0	0	0	0	0	0	0	0	9.94e-07	0	0	0	0	0	0	0	0	0	0	0	0	0	8.67e-05	0	0
f__Lachnospiraceae;g__Sellimonas	1.01e-06	6.32e-07	1.8e-06	7.71e-06	3.28e-06	7.76e-06	2.58e-08	1.52e-06	3.14e-06	1.63e-05	8.54e-07	1.65e-06	6.26e-06	2.37e-06	2.2e-06	1.84e-06	8.63e-06	8.65e-05	1.35e-05	1.77e-06	8.68e-07	1.56e-06	2.52e-07	4.32e-08	1.09e-07	3.17e-07	1.44e-07	2.43e-07	0	2.44e-07	2.89e-07	0	8.92e-07	2.06e-07	3.1e-07	3.76e-07	2.21e-07	4.22e-08	1.17e-06	1.17e-06
f__Magnetococcaceae;g__Magnetococcus	0	0	0	0	9.11e-08	0	0	0	0	3.59e-05	0	0	0	0	0	0	0	0	0	0	0	0	0	0	1.2e-06	0	0	6.63e-07	0	0	0	0	0	0	0	0	0	0	0	0
f__Bdellovibrionaceae;g__Bdellovibrio	0	0	0	1.62e-07	0	5.63e-08	5.56e-08	0	5.54e-08	1.19e-07	0	0	0	5.94e-08	2.35e-07	5.83e-08	1.96e-05	0	0	2.77e-06	0	0	0	0	0	0	0	0	0	0	0	0	0	4.24e-07	0	0	0	0	9.2e-08	0
f__Eubacteriaceae;g__Pseudoramibacter	2.73e-05	6.34e-06	5.12e-07	4.96e-05	4.34e-06	9.52e-06	6.33e-06	1.27e-05	6.1e-06	2.91e-06	7.51e-06	2.2e-05	1.73e-06	2.51e-05	6.61e-06	2.36e-05	8.59e-05	1.62e-05	2.81e-05	9.79e-06	2.16e-05	1.64e-05	1.07e-05	4.67e-06	4.51e-06	7.84e-06	4.23e-05	2.46e-05	0	5.4e-07	1.46e-05	0	9.57e-07	1.99e-05	6.25e-06	9.79e-06	4.68e-06	3.95e-06	7.63e-06	2.05e-07
f__Peptoniphilaceae;g__Murdochiella	1.36e-05	3.24e-07	0	7.87e-06	0	6.16e-08	0	1.56e-06	0	9.78e-07	1.25e-06	2.01e-06	1.12e-05	3.7e-07	7.1e-07	6.31e-07	5.82e-07	6.99e-07	0	2.49e-07	5.62e-06	1.93e-05	4.44e-07	3.18e-05	9.92e-08	0	2.52e-06	3.55e-07	8.4e-08	1e-07	2.49e-05	0	7.12e-06	5.1e-07	0	7.55e-08	1.11e-05	1.57e-07	6.36e-06	0
f__Legionellaceae;g__Legionella	7.31e-06	3.69e-06	0	7.95e-07	5.1e-06	9.33e-07	0	9.96e-07	1.64e-06	1.57e-07	5.16e-07	5.82e-07	3.04e-06	2.5e-06	2.05e-08	5.49e-07	4.75e-08	1.62e-08	1.74e-07	4.55e-06	1.53e-06	1.74e-07	2.78e-07	1.01e-06	0	0	3.53e-07	0	6.23e-08	0	1.06e-05	1.88e-06	2.96e-06	1.37e-06	0	0	1.72e-07	0	0	0
f__Alcanivoracaceae;g__Alcanivorax	1.51e-06	1.31e-07	2.55e-07	1.41e-06	2.02e-07	8.18e-08	2.02e-07	0	0	3.26e-06	3.68e-07	5.23e-07	0	2.16e-06	7.91e-07	0	5.75e-06	0	1.2e-07	0	5.87e-05	0	0	7.68e-07	0	0	2.39e-06	0	0	1.89e-07	6.86e-06	0	5.87e-08	3.09e-06	0	0	1.33e-06	0	0	0
f__Halobacteroidaceae;g__Orenia	2.99e-06	1.04e-07	0	1.78e-07	7.65e-08	0	0	8.48e-05	0	0	1.53e-07	2.29e-07	0	1.26e-05	7.62e-07	0	2.01e-06	9.99e-07	9.94e-08	1.2e-06	5.46e-07	1.31e-06	1.99e-07	2.27e-06	9.01e-07	0	3.61e-06	7.77e-08	0	1.53e-06	1.03e-05	0	0	5.04e-07	8.37e-08	0	1.21e-05	0	0	0
f__Ruminococcaceae;g__Pseudobacteroides	1.5e-05	2.54e-06	3.44e-06	2.02e-05	2.21e-07	7.41e-06	0	8.43e-05	1.37e-05	2.01e-05	8.47e-07	1.79e-05	3.93e-06	1.95e-05	7.75e-06	4.05e-06	5.04e-06	6.49e-06	3.03e-05	1.56e-05	1.35e-05	1.64e-05	2.03e-06	3.03e-06	1.28e-05	3.19e-08	7.58e-06	1.96e-06	0	3.68e-08	1.02e-05	1.49e-07	8.11e-06	3.34e-06	3.11e-06	4.5e-06	1.41e-05	1.1e-07	4.42e-08	1.27e-05
f__Erwiniaceae;g__Pantoea	3.58e-07	6.61e-08	4.03e-06	5.36e-07	4.96e-06	6.93e-08	5.15e-05	1.33e-05	1.69e-06	0	4.69e-05	4.82e-06	0	2.52e-07	4.74e-07	3.79e-06	4.18e-06	4.32e-05	7.13e-06	5.41e-06	2.85e-07	0	0	1.34e-06	8.04e-08	1.03e-05	5.5e-07	1.31e-06	1.01e-05	2.56e-07	8.17e-07	0	2.31e-06	2.48e-07	2.41e-08	4.53e-07	5.22e-05	3.59e-05	8.59e-07	5.14e-06
f__Unclassified;g__Sedimentibacter	1.79e-05	2.14e-06	1.11e-06	2.72e-05	1.86e-06	1.44e-06	0	4.95e-06	1.09e-07	9.74e-07	3.48e-06	1.32e-05	1.59e-05	3.95e-05	7.46e-06	7.03e-06	6.73e-06	6.74e-06	1.74e-06	9.18e-06	1.05e-05	3.38e-05	1.08e-05	2e-05	2.74e-06	6.64e-07	2.26e-05	2.51e-05	3.69e-07	6.22e-07	6.43e-05	3.69e-07	1.64e-05	9.15e-06	1.21e-06	2.95e-06	4.06e-05	3.63e-06	2.17e-05	0
f__Oceanospirillaceae;g__Marinobacterium	1.48e-06	0	0	0	3.75e-08	0	0	2.85e-07	0	2.73e-05	0	4.83e-07	0	6.19e-07	0	1.08e-06	2.46e-07	0	0	4.3e-07	1.11e-06	3.23e-06	1.85e-07	3.88e-07	6.21e-07	0	0	3.19e-07	0	0	8.27e-07	0	0	0	0	0	2.66e-06	2.16e-07	0	0
f__Marinilabiliaceae;g__Anaerophaga	4.59e-08	2.42e-06	3.63e-07	2.48e-06	2.74e-06	8.17e-05	0	3.53e-06	1.97e-05	4.26e-05	8.61e-06	1.25e-05	0	9.73e-06	0	1.54e-06	1.1e-06	0	2.79e-06	4.68e-06	1.2e-05	4.91e-06	1.46e-07	3.25e-06	8.26e-08	2.18e-06	7.7e-06	2.66e-06	2.31e-07	0	2.11e-07	0	8.2e-07	1.02e-05	4.18e-07	3.99e-05	7.31e-07	7.87e-05	0	0
f__Rhizobiaceae;g__Rhizobium	4.03e-06	0	8.15e-05	2.54e-06	3.65e-08	0	0	2.4e-07	0	0	3.15e-06	2.11e-07	0	1.06e-05	2e-07	4.99e-06	5.54e-07	5.99e-07	3.18e-07	2.47e-07	3.45e-07	8.45e-07	1.07e-06	1.83e-07	2.5e-07	1.79e-07	2.34e-07	2.82e-07	5.95e-08	6.27e-08	1.17e-05	0	8.59e-07	1.55e-06	0	0	1.29e-06	8.93e-08	9.94e-06	0
f__Yersiniaceae;g__Yersinia	1.5e-06	4.61e-06	3.33e-06	4.26e-06	3.89e-06	1.64e-06	3.39e-07	5.02e-08	1.63e-06	4.73e-07	5.94e-06	7.6e-06	1.37e-07	2.71e-06	5.35e-07	3.47e-08	1.17e-06	7.03e-06	4.57e-08	8.26e-08	2.05e-05	4.63e-06	0	0	0	3.47e-07	1.43e-05	5.07e-07	1.48e-07	8.2e-08	8.37e-06	0	5.19e-07	9.99e-08	0	0	1e-05	1.29e-05	0	1.57e-07
f__Flavobacteriaceae;g__Aequorivita	0	0	0	3.37e-06	0	0	0	1.24e-05	0	0	5.12e-07	0	0	2.5e-07	3.68e-08	2.43e-06	0	0	0	0	0	5.59e-07	0	0	6.84e-06	0	0	0	0	0	3.28e-08	0	0	0	0	0	0	0	0	1.09e-07
f__Chitinophagaceae;g__Niabella	3.02e-05	2.73e-06	3.29e-05	7.91e-06	7.88e-08	0	6.02e-06	1.34e-05	7.47e-06	3.8e-05	2.92e-06	6.41e-07	0	7.52e-06	0	1.97e-06	5.75e-06	1.03e-06	0	2.91e-06	4.17e-06	1.08e-05	0	4.74e-06	2.83e-07	0	6.55e-06	1.49e-05	2.9e-07	2.72e-06	2.64e-05	1.35e-06	8.12e-05	4.63e-06	2.19e-06	8.99e-06	5.84e-06	0	2.52e-06	1.41e-06
f__Unclassified;g__Phocaeicola	0	0	0	7.07e-07	1.18e-07	0	0	0	0	6.26e-08	1.26e-05	0	1.37e-07	1.62e-06	7.53e-07	1.46e-06	1.14e-07	0	2.49e-07	1.37e-06	2.49e-06	1.77e-07	1.04e-05	4.48e-06	0	0	5.2e-07	3.01e-08	0	0	3.36e-06	3.67e-07	0	1.17e-06	0	0	4.38e-06	0	0	2.36e-07
f__Syntrophomonadaceae;g__Syntrophomonas	4.5e-06	2.78e-07	1.8e-07	9.14e-06	6.81e-07	2.12e-06	5.41e-08	3.82e-06	6.4e-06	1.12e-05	1.07e-05	8.87e-06	2.48e-06	7.88e-06	9.56e-06	2.07e-05	1.68e-05	3.58e-06	4.05e-06	6.72e-06	8.28e-06	7.03e-06	1.77e-06	2.7e-06	6.74e-07	8.37e-06	6.31e-07	6.26e-06	0	1.27e-06	1.87e-05	1.3e-07	4.35e-06	9.28e-06	2.57e-06	3.13e-07	7.87e-06	6.55e-07	1.7e-05	0
f__Erysipelotrichaceae;g__Allobaculum	1.76e-05	1.07e-05	2.52e-06	5.53e-06	2.97e-06	2.72e-07	1.24e-06	1.75e-05	2.01e-05	2.4e-06	2.11e-05	2.27e-05	3.49e-06	2.25e-05	7.93e-06	4.36e-06	1.93e-05	2.77e-06	8.19e-06	3.76e-06	1.49e-05	1.41e-05	8.05e-06	1.47e-05	1.79e-06	3.81e-06	9.83e-06	8.94e-06	1.31e-07	3.13e-06	1.78e-05	6.43e-08	1.05e-05	1.07e-05	6.87e-06	2.56e-06	1.1e-05	6.24e-06	1.17e-05	1.88e-06
f__Carnobacteriaceae;g__Trichococcus	1.2e-05	5.81e-06	7.29e-07	7.07e-06	1.45e-06	9.84e-06	0	4.63e-06	5.52e-06	2.35e-06	2.04e-06	7.55e-06	2.42e-05	2.37e-05	1.81e-06	6.68e-06	2.31e-06	1.03e-06	5.52e-06	1.17e-05	1.63e-06	1.58e-05	1.48e-06	1.3e-05	1.75e-06	3.13e-06	2.45e-06	6.74e-07	7.87e-07	5.64e-07	2.92e-05	7.36e-08	2.61e-07	1.34e-05	1.92e-06	4.33e-06	7.93e-06	3e-06	7.18e-06	3.04e-07
f__Candidatus Brocadiaceae;g__Candidatus Scalindua	0	2.42e-07	0	2.33e-06	2.99e-06	0	0	0	0	1.38e-05	2.33e-06	0	0	1.05e-06	1.78e-07	4.91e-06	0	5.6e-07	4.09e-08	1.7e-05	1.76e-07	1.73e-06	2.34e-07	0	4.8e-06	0	4.7e-08	4.34e-08	0	0	4.46e-07	0	0	1.88e-06	2.31e-06	0	0	3.45e-07	0	1.23e-07
f__Clostridiaceae;g__Anaerosalibacter	9.13e-07	1.62e-06	1.1e-06	1.13e-06	6.47e-07	4.81e-06	0	2.89e-06	0	5.87e-07	8.59e-06	4.5e-06	0	6.73e-06	3.93e-06	2e-06	6.43e-06	1.24e-05	3.22e-06	5.79e-06	4.65e-06	8.12e-06	1e-06	2.6e-06	2.73e-07	9.61e-07	1.21e-05	3.35e-06	0	8.72e-08	5.93e-06	2.32e-07	8.29e-07	4.1e-06	1.89e-07	3.83e-06	3.57e-06	1.26e-06	7.77e-05	0
f__Desulfobacteraceae;g__Desulfobacter	2.02e-06	1.54e-07	2.14e-06	7.7e-05	0	0	0	1.09e-06	0	0	8.19e-08	2.05e-07	0	2.25e-06	8.49e-07	0	0	0	1.42e-07	0	8.06e-07	3.25e-06	0	2.3e-06	0	0	2.64e-06	2.87e-08	0	8.87e-08	1.57e-06	0	1.44e-06	3.49e-07	8.55e-08	0	1.29e-06	5.78e-08	0	0
f__Lachnospiraceae;g__Johnsonella	2.42e-05	1.62e-05	7.69e-06	7.67e-05	1.84e-06	4.19e-06	8.27e-07	1.42e-05	5.27e-06	2.28e-05	5.98e-06	1.38e-05	9.17e-06	2.04e-05	7.13e-05	1.6e-05	4.05e-05	7.25e-06	1.68e-05	5.63e-05	4.66e-05	5.85e-05	1.68e-05	3.98e-05	1.5e-05	5.72e-05	1.43e-05	2.62e-05	3.42e-05	1.12e-05	4.67e-05	3.17e-05	1.32e-05	1.65e-05	1.8e-05	6.36e-05	3.07e-05	6.21e-05	7.1e-05	2.14e-06
f__Persicobacteraceae;g__Persicobacter	0	0	0	2.37e-05	5.75e-08	0	0	0	1.87e-07	0	5.72e-06	0	0	6.9e-07	0	0	1.73e-06	0	1.34e-08	0	0	0	0	0	4.94e-07	0	0	0	0	0	0	0	4.17e-07	3.71e-07	0	0	0	0	0	0
f__Peptococcaceae;g__Desulfitibacter	1.48e-05	1.58e-06	6.78e-07	2.63e-05	2.44e-06	1.03e-06	0	5.03e-07	7.63e-05	3.09e-06	2.52e-06	8.9e-06	9.22e-08	2.35e-05	1.6e-06	1.73e-05	2.01e-05	5.62e-06	9.66e-07	4.02e-06	3.34e-06	1.17e-05	1.83e-06	1.02e-05	1.22e-06	4.42e-08	3.85e-06	1.73e-05	0	0	2.11e-05	1.1e-07	1.72e-06	1.44e-06	1.02e-06	8.55e-08	1.93e-05	1.47e-07	0	7.66e-08
f__Acidithiobacillaceae;g__Acidithiobacillus	0	0	0	0	0	0	0	0	0	0	0	3.95e-06	1.23e-08	1.21e-07	0	0	0	5.99e-08	0	0	0	0	1.32e-07	1.34e-07	0	0	0	0	0	0	0	0	0	4.75e-06	0	0	1.01e-05	2.61e-07	1.37e-07	0
f__Saprospiraceae;g__Lewinella	2.67e-07	1.25e-05	3.27e-08	0	7.23e-08	0	0	3.04e-06	0	0	7.56e-05	5.78e-08	4.76e-08	0	4.57e-08	2.57e-07	0	0	5.91e-07	6.56e-07	4.17e-07	5.42e-07	1.44e-07	2.61e-07	0	0	4.78e-06	0	0	0	1.85e-07	0	0	1.84e-07	0	0	8.69e-07	0	0	0
f__Clostridiaceae;g__Alkaliphilus	2.93e-05	1.02e-05	3.57e-06	2.52e-05	9.4e-06	5.35e-05	2.04e-06	1.84e-05	1.32e-06	3.21e-06	8.8e-06	3.3e-05	5e-06	5.43e-05	5.74e-06	1.42e-05	7.19e-06	1.5e-05	3.29e-06	1.51e-05	7.3e-06	2.07e-05	5.76e-06	3.8e-05	3.44e-06	4.74e-06	4.69e-05	5.09e-05	3.64e-08	4.4e-07	7.55e-05	0	7.83e-06	1.24e-05	6.88e-06	9.93e-07	6.27e-05	1.92e-05	4.69e-06	0
f__Hafniaceae;g__Hafnia	0	0	0	0	0	0	0	0	0	5.68e-06	3.6e-06	3.67e-07	0	0	0	0	0	0	0	0	0	0	0	0	0	0	0	0	0	0	0	0	0	0	0	0	5.37e-06	7.54e-05	0	0
f__Flavobacteriaceae;g__Lacinutrix	5.29e-07	2.63e-07	1.43e-07	5.48e-06	8.92e-08	0	9.19e-08	1.38e-07	5.42e-07	5.59e-06	1.9e-05	1.32e-05	0	0	0	3.58e-07	1.37e-07	1.91e-06	0	2.58e-06	2.52e-07	2.61e-06	2.23e-07	5.3e-06	1.61e-06	1.56e-06	3.18e-07	1.21e-06	7.5e-07	1.25e-06	1.52e-07	3.6e-05	3.47e-06	2.47e-06	1.56e-06	1.24e-06	0	4.71e-07	2.22e-07	0
f__Flavobacteriaceae;g__Apibacter	1.8e-05	1.34e-06	0	2.26e-06	0	0	0	0	0	9.19e-08	0	3.58e-07	0	0	2.08e-05	1.44e-06	7.38e-07	0	0	5.6e-06	2.64e-07	0	0	2.3e-07	0	0	0	0	0	0	0	0	1.7e-07	0	0	2.62e-07	0	0	0	1.63e-05
f__Enterocytozoonidae;g__Enterocytozoon	9.36e-07	2.89e-08	0	5.71e-06	2.07e-08	0	0	4.16e-07	0	1.63e-07	3.36e-08	4.54e-07	0	0	1.6e-07	8.77e-06	4.33e-08	5.93e-08	9.41e-08	7.63e-07	7.83e-07	3.16e-07	9.18e-08	1.55e-07	9.45e-08	2.72e-07	4.75e-08	6.45e-07	0	3.67e-07	8.26e-08	0	0	3.6e-07	2.81e-07	1.13e-07	6.83e-08	9.42e-08	0	0
f__Pseudoalteromonadaceae;g__Pseudoalteromonas	2.97e-06	0	5.37e-06	1.42e-06	2.5e-07	0	3.37e-08	0	9.21e-07	2.04e-06	2.97e-05	3.99e-07	6.47e-07	3.79e-06	0	2.29e-07	1.17e-05	8.29e-06	0	0	2.2e-05	4.09e-07	7.31e-06	1.48e-06	1.64e-07	5.49e-06	0	1.38e-07	0	9.38e-07	1.15e-07	9.85e-07	5.04e-07	1.62e-05	5.8e-06	0	0	9.46e-08	4.1e-06	7.84e-06
f__Xanthomonadaceae;g__Stenotrophomonas	8.94e-06	1e-05	1.2e-07	2.86e-06	5.72e-08	0	8.47e-07	3.44e-06	0	2.34e-06	6.59e-06	7.26e-06	1.52e-06	7.6e-06	7.81e-06	5.28e-06	1.43e-05	2.55e-06	7.88e-06	6.48e-06	3.28e-05	3.58e-05	6.64e-06	6.06e-06	3.83e-05	3.57e-05	6.64e-06	7.36e-05	0	3.1e-05	1.31e-05	1.73e-05	1.49e-05	9.38e-06	6.44e-07	6.46e-05	2.13e-05	8.54e-06	1.84e-05	6.84e-06
f__Leptolyngbyaceae;g__Leptolyngbya	2.56e-06	6.36e-07	0	1.5e-08	0	0	0	0	0	1.04e-06	0	3.72e-07	0	0	0	1.62e-08	0	0	0	1.58e-08	5.72e-08	3.68e-08	0	1.7e-05	1.22e-07	0	0	4.86e-07	8.94e-07	0	3.46e-08	1.06e-06	0	1.55e-07	1.84e-08	0	5.45e-08	1.43e-07	1.87e-08	0
f__Parachlamydiaceae;g__Neochlamydia	0	0	0	0	0	0	0	0	0	0	0	0	0	0	0	0	0	0	7.36e-07	0	0	0	0	0	0	0	0	0	0	3.31e-07	0	0	0	0	0	0	0	0	1.47e-07	0
f__Desulfovibrionaceae;g__Halodesulfovibrio	0	0	0	1e-06	0	0	0	1.08e-06	0	0	5.34e-07	2.41e-06	0	2.32e-06	3.21e-08	1.15e-06	2.11e-07	5.24e-08	2.66e-07	0	8.88e-06	0	2.77e-07	9.35e-08	0	0	1.7e-05	2.78e-07	0	0	3.64e-06	0	7.12e-06	4.65e-07	0	0	3.51e-06	0	5.99e-06	9.23e-07
f__Desulfobacteraceae;g__Desulfotignum	1.03e-06	1.75e-07	0	0	0	0	0	0	0	0	7.67e-08	4.68e-07	4.04e-07	5.67e-07	0	0	0	9.36e-07	0	0	1.02e-06	9.09e-07	0	2.42e-06	4.16e-07	0	6.91e-07	3.15e-07	0	0	1.96e-06	0	6.22e-07	5.91e-07	0	0	2.46e-06	0	0	0
f__Flavobacteriaceae;g__Elizabethkingia	8.67e-06	5.96e-06	7.14e-05	4.99e-06	3.87e-06	0	6.57e-06	1.1e-05	4.06e-07	2.23e-07	4.44e-06	2.17e-06	1.57e-07	6.07e-06	2.19e-07	1.26e-05	2.74e-07	1.07e-05	5.87e-06	1.63e-05	1.99e-06	1.71e-07	2.88e-08	8.61e-06	0	1.58e-06	5.33e-06	5.53e-07	1.88e-07	1.9e-07	7.11e-06	0	6.72e-08	1.18e-05	4.41e-06	0	5.1e-06	3.14e-07	6.94e-07	4.81e-06
f__Rhodocyclaceae;g__Aromatoleum	0	0	7.13e-05	0	0	0	0	0	0	0	1.12e-06	0	0	0	0	0	0	0	0	0	0	0	0	0	8.18e-06	0	0	0	0	0	0	0	0	0	0	0	9.57e-06	0	0	0
f__Cytophagaceae;g__Fibrisoma	0	0	0	0	0	0	0	0	1.32e-06	1.53e-07	0	0	0	4.54e-07	0	1.15e-06	0	0	3.38e-07	0	0	0	0	1.59e-06	0	0	0	0	0	0	0	0	0	0	0	0	2.57e-07	0	0	0
f__Planococcaceae;g__Jeotgalibacillus	7.8e-06	1.72e-06	3.58e-07	6.57e-07	4.01e-08	1.5e-07	0	3.7e-06	3.92e-08	1.71e-05	3.59e-07	6.88e-06	0	5.22e-06	0	2.48e-07	9.3e-06	7.13e-07	3.92e-06	4.22e-05	2.91e-07	1.04e-06	0	6.57e-07	1.48e-06	0	3.33e-07	3.66e-07	0	0	4.21e-07	5.17e-08	0	0	0	0	7.52e-07	0	0	0
f__Neisseriaceae;g__Neisseria	1.52e-05	4.61e-06	3.87e-06	1.08e-05	9.01e-07	1.5e-05	5.04e-05	3.14e-06	6.94e-08	1.57e-06	8.69e-07	1.31e-05	1.28e-06	3.74e-06	7.49e-07	2.04e-05	6.01e-06	4.43e-06	6.25e-06	7.13e-06	7.37e-06	3.76e-06	0	6.52e-07	7.2e-07	2.11e-05	3.18e-06	5.45e-06	1.25e-07	0	3.03e-06	0	6.89e-06	3.71e-06	1.38e-08	3.79e-07	6.55e-08	2.1e-05	1.18e-05	7.09e-08
f__Peptostreptococcaceae;g__Paraclostridium	4.32e-06	9.64e-06	2.8e-05	6.35e-06	2.52e-05	1.37e-07	4.91e-08	7.68e-07	2.13e-07	4.02e-07	1.39e-06	2.2e-05	1.96e-06	2.6e-05	1.52e-05	1.38e-05	5.13e-06	8.54e-06	4.76e-06	5.37e-06	3.62e-06	6.6e-06	4.9e-06	6.43e-06	1.67e-05	2.33e-06	4.05e-07	6.31e-06	2.9e-07	1.79e-06	2.71e-05	4.2e-06	1.12e-05	2.77e-06	1.68e-05	5.28e-06	1.58e-05	2.86e-06	2.94e-06	7.91e-06
f__Solibacteraceae;g__Candidatus Solibacter	2.58e-06	2.61e-07	7.81e-08	5.28e-06	4.18e-08	0	0	0	0	0	9.68e-08	1.23e-06	0	0	0	0	2.52e-07	0	0	3.84e-07	1.52e-06	7.65e-07	0	0	0	0	1.25e-05	1.8e-07	0	2.49e-06	1.73e-07	1.07e-06	6.95e-05	0	0	0	6.76e-07	0	0	0
f__Comamonadaceae;g__Acidovorax	0	0	0	4.65e-07	4.79e-06	0	0	0	0	1.48e-05	1.66e-06	0	0	1.52e-06	3.18e-07	1.02e-06	0	0	0	3.24e-07	2.95e-07	2.38e-07	4.91e-07	2.82e-07	6.77e-07	0	1.06e-06	1.97e-06	0	1.68e-07	8.87e-06	0	1.85e-07	3.84e-07	0	0	1.4e-05	1.43e-06	0	9.22e-07
f__Paenibacillaceae;g__Cohnella	1.35e-05	2.15e-06	2.24e-07	4.22e-05	1.81e-06	1.44e-05	0	6.24e-06	8.03e-08	1.03e-05	4.96e-06	1.51e-05	0	1.03e-05	1.64e-05	5.4e-06	1.54e-05	8.25e-07	2.69e-06	6.94e-06	5.05e-06	2.03e-05	1.73e-06	1.81e-05	1.2e-06	1.05e-05	6.95e-05	1.85e-06	0	1.63e-06	3.72e-05	4.35e-07	2.78e-05	8.83e-06	3.2e-06	2.49e-08	3.19e-05	4.09e-07	1.39e-06	6.07e-08
f__Porphyromonadaceae;g__Gabonibacter	1.16e-05	1.64e-06	8.89e-08	1.15e-05	0	1.81e-07	0	1.24e-05	3.93e-06	2.6e-05	2.22e-06	4.41e-06	0	1.19e-05	1.04e-07	2.82e-05	3.75e-06	1.17e-05	1.72e-06	6.5e-06	2.14e-05	6.96e-07	0	1.89e-05	0	6.93e-05	2.27e-06	4.85e-06	0	2.53e-07	1.63e-06	0	2.15e-06	1.2e-05	1.26e-06	5.67e-06	8.47e-06	3.45e-08	0	1.76e-07
f__Streptomycetaceae;g__Streptomyces	1.26e-05	5.62e-06	1.54e-05	1.25e-05	3.74e-07	5.47e-05	7.73e-08	5.24e-06	0	4.43e-06	1.7e-06	1.03e-05	4.63e-06	2.36e-05	2.46e-06	1.13e-05	5.46e-06	1.8e-06	2.96e-06	1.38e-05	1.03e-05	1.16e-05	3.48e-07	3.67e-06	6.6e-07	4.11e-06	1.95e-05	3.48e-06	0	1.46e-06	2.7e-05	1.14e-06	2.24e-06	5.62e-06	2.34e-06	3.9e-06	2.32e-05	1.03e-06	1.48e-05	7.42e-08
f__Clostridiaceae;g__Caldisalinibacter	2.97e-06	5.94e-08	2.96e-07	2.09e-07	2.79e-07	6.96e-07	3.65e-05	1.5e-07	2.12e-06	1.17e-06	4.14e-06	3.49e-06	1.02e-05	3.22e-06	2.48e-06	4.38e-06	5.48e-06	0	5.79e-06	9.58e-06	2.7e-08	1.6e-06	3.32e-07	1.03e-07	0	0	0	1.79e-07	0	4.65e-07	6.04e-06	0	0	1.02e-07	1.33e-07	0	1.16e-06	2.69e-07	2.94e-06	0
f__Bacillaceae;g__Lysinibacillus	4.69e-05	5.39e-06	2.63e-06	8.55e-06	3.97e-06	6.66e-05	2.67e-08	1.01e-05	3.2e-07	3.51e-05	1.22e-05	4.41e-05	1.25e-05	2.5e-05	3.61e-06	9.99e-06	1.49e-05	4.64e-06	2.03e-05	1.08e-05	1.19e-05	8.4e-06	4.59e-06	8.8e-06	8.71e-06	6.48e-07	1.57e-05	7.89e-06	0	5.43e-06	2.02e-05	6.62e-07	1.7e-06	1.57e-05	5.52e-06	9.76e-07	7.6e-06	1.42e-05	1.17e-05	1.62e-05
f__Morganellaceae;g__Providencia	8.61e-08	7.33e-08	5.12e-06	2.4e-07	0	0	8.68e-07	1.16e-05	0	1.04e-05	0	0	0	3.24e-07	1.34e-06	9.29e-07	4.13e-06	0	1.36e-05	0	0	8.15e-07	5.54e-08	0	9.71e-07	0	0	2.17e-07	0	0	1.42e-06	0	4.4e-08	0	0	0	0	1.94e-07	1.99e-07	0
f__Erysipelotrichaceae;g__Kandleria	2.31e-05	1.05e-05	1.54e-06	2.87e-05	8.37e-06	1.38e-05	2.07e-08	1.05e-05	5.15e-06	1.51e-05	6.13e-06	2.64e-05	1.78e-05	2.61e-05	1.35e-05	8.81e-06	7.96e-06	4.55e-06	2.19e-06	2.3e-05	3.19e-06	2.85e-06	2.98e-07	3.87e-06	8.54e-08	3.41e-06	5.69e-07	1.24e-06	0	2.28e-07	2.75e-06	0	1.41e-06	3.88e-06	1.37e-06	9.79e-07	4.97e-06	1.1e-06	1.67e-06	1.47e-07
f__Marinilabiliaceae;g__Marinilabilia	0	1.56e-07	0	0	2.11e-07	0	0	0	2.14e-05	0	8.31e-07	1.31e-06	0	6.45e-06	0	7.69e-07	0	0	0	1.67e-05	2.24e-07	3.37e-06	0	0	0	0	0	0	0	5.2e-06	0	0	8.01e-08	1.8e-07	0	0	6.64e-07	0	0	1.34e-07
f__Alicyclobacillaceae;g__Alicyclobacillus	6.74e-05	2.89e-06	8.15e-06	1.82e-05	4.16e-07	0	0	1.01e-06	8.57e-06	1.27e-05	3.39e-06	2.76e-06	9.41e-06	7.91e-06	2.97e-06	1.08e-05	3.78e-07	2.39e-07	2.04e-07	1.23e-05	3.64e-06	1.13e-05	6.56e-07	7.1e-06	1.15e-06	3.29e-06	5.31e-05	8.1e-06	0	5.46e-08	2.21e-05	0	2.82e-06	1.7e-06	5.24e-06	3.03e-07	2.62e-05	2.96e-06	4.35e-07	1.62e-07
f__Clostridiaceae;g__Proteiniclasticum	3.32e-06	3.88e-06	0	6.09e-06	3.32e-07	8.07e-07	0	3.49e-06	0	1.18e-06	7.73e-06	4.18e-06	2.75e-07	1.02e-05	6.19e-07	2.44e-06	3.61e-06	2.13e-06	3.87e-07	1.97e-06	8.25e-06	1.25e-05	1.2e-06	2.24e-05	3.1e-06	2.27e-06	1.24e-05	2.48e-06	0	1.97e-05	2.62e-05	0	1.31e-06	7.21e-06	8.14e-07	5.3e-05	1.71e-05	2.25e-06	1.96e-05	5.24e-07
f__Enterobacteriaceae;g__Leclercia	0	0	0	0	0	2.94e-07	0	0	0	0	1.02e-06	9.76e-08	0	0	0	0	2.34e-06	0	0	0	0	0	0	0	0	0	0	8.78e-07	0	0	0	0	1.09e-07	0	0	0	1.36e-06	1.22e-05	0	0
f__Flavobacteriaceae;g__Salegentibacter	0	1.66e-06	0	3.3e-06	0	0	0	0	1.69e-06	2.44e-07	0	0	0	1.21e-07	0	9.83e-07	3.66e-07	0	0	0	0	0	0	0	0	0	0	0	0	0	0	0	4.17e-08	0	0	0	4.27e-08	0	0	5.92e-06
f__Spirochaetaceae;g__Spirochaeta	1.77e-05	5.15e-06	0	1.68e-06	4.42e-07	1.54e-06	0	0	2.09e-07	7.3e-07	7.82e-07	1.04e-06	1.08e-05	1.52e-05	5.64e-07	3.07e-08	1.16e-06	3.09e-07	8.34e-07	2.11e-06	2.63e-06	3.75e-06	6.1e-07	1.75e-06	9.89e-07	6.5e-07	3.93e-05	5.45e-07	0	6.1e-06	1.36e-05	1.59e-07	1.38e-06	8.03e-06	0	1.09e-05	3.46e-06	2.78e-07	6.48e-07	2.18e-07
f__Sporomusaceae;g__Anaeroarcus	0	0	3.4e-06	2.08e-05	0	1.97e-06	0	1.54e-07	8.83e-06	2.1e-06	2.47e-07	1.8e-06	0	2.36e-06	0	0	9.34e-07	0	2.49e-06	0	0	0	7.1e-08	1.96e-07	5.51e-07	0	8.44e-07	2.11e-07	0	0	9.03e-07	0	0	0	0	0	1.27e-06	1.13e-06	0	0
f__Desulfobacteraceae;g__Desulfoluna	1.16e-07	0	0	9.63e-06	5.42e-07	0	0	1.75e-07	1.2e-06	0	1.69e-06	1.11e-06	0	2.13e-06	0	1.83e-05	3.57e-07	0	0	3.58e-06	5.93e-06	6.5e-06	0	4.7e-08	2.63e-07	0	2.28e-06	0	0	0	7.65e-06	0	0	2.67e-06	0	0	8.55e-06	1.28e-07	1.4e-05	0
f__Jiangellaceae;g__Jiangella	2e-06	6.38e-08	5.99e-08	9.03e-06	0	0	0	5.28e-06	0	0	1.07e-06	2.1e-06	9.23e-09	1.93e-06	6.96e-08	9.6e-07	2.38e-06	0	4.74e-08	1.25e-07	7.26e-07	8.45e-06	2.38e-07	1.31e-06	4.71e-07	0	2.71e-06	3.08e-07	0	5.82e-08	8.03e-06	0	1.4e-06	9.46e-07	0	0	1.35e-05	0	0	0
f__Unclassified;g__Levyella	2.64e-05	4.49e-06	0	1.79e-05	3.83e-07	0	0	8.79e-06	4.49e-07	1.2e-06	3.42e-06	9.64e-06	0	1.35e-05	2e-06	2.87e-06	1.27e-05	2.68e-08	2.32e-06	5.95e-06	2.29e-05	4.01e-05	8.45e-06	1.81e-05	3.79e-06	3.68e-06	9.55e-06	2.75e-06	0	0	8.66e-06	6.18e-08	2.58e-06	1.92e-05	4.16e-06	5.92e-06	8.33e-06	2.28e-06	5.24e-05	0
f__Sphingobacteriaceae;g__Pseudopedobacter	0	0	0	5.46e-07	0	0	0	0	0	0	6.01e-07	0	0	1.85e-06	0	0	0	0	1.25e-06	0	0	0	1e-07	1.58e-06	0	0	0	0	0	0	1.63e-06	0	0	0	7.26e-06	0	0	0	0	6.42e-05
f__Oxalobacteraceae;g__Herbaspirillum	3.12e-06	0	3.91e-06	9.85e-08	1.49e-07	1.51e-07	3.43e-07	0	6.79e-06	6.95e-06	0	1.76e-08	1.94e-07	6.37e-05	0	0	5.13e-06	1.04e-05	1.78e-07	1.51e-05	3.3e-08	0	0	0	1.55e-07	0	0	0	4.85e-06	4.19e-06	1.52e-07	0	2.88e-06	0	0	0	0	0	0	2.6e-07
f__Actinomycetaceae;g__Mobiluncus	0	9.13e-08	1.38e-06	1.32e-07	1.36e-07	0	0	4.36e-07	0	0	0	2.82e-06	0	3.97e-06	0	6.21e-06	1.87e-06	5.28e-07	6.36e-05	1.39e-06	1.77e-06	2.2e-07	8.24e-07	2.14e-07	6.17e-08	0	0	0	0	0	2.44e-07	0	1.19e-06	2.6e-06	3.71e-07	0	0	0	0	1.79e-07
f__Peptococcaceae;g__Peptococcus	3.64e-05	8.73e-08	0	2.57e-05	2.66e-07	9.58e-07	7.96e-08	1.21e-06	0	1.15e-07	1.26e-05	3.42e-06	0	3.47e-06	1.9e-06	2.95e-06	4.7e-06	1.86e-07	1.41e-07	6.76e-06	1.18e-05	1.29e-05	4.94e-07	9.02e-06	3.62e-08	0	1.54e-06	7.1e-07	0	0	1.86e-06	0	1.59e-07	1.76e-05	3.17e-06	2.77e-08	1.91e-05	0	4.36e-06	1.03e-07
f__Halanaerobiaceae;g__Halanaerobium	8.32e-06	2.22e-06	1.73e-07	6.34e-05	3.16e-07	6.39e-06	0	9.74e-06	1.41e-05	1.84e-05	2.8e-06	7.89e-06	1.35e-06	1.6e-05	4.34e-06	7.96e-06	6.52e-06	1.94e-06	1.74e-06	2.6e-07	2.76e-06	1.86e-06	4.45e-07	9.83e-07	5.67e-07	1.29e-06	1.37e-06	2.91e-07	0	6.09e-07	5.27e-06	2.46e-07	3.91e-06	2.3e-06	5.59e-07	3.79e-06	1.14e-06	1.25e-07	4.3e-06	5.59e-06
f__Unclassified;g__Gemella	3.2e-06	1.05e-05	0	0	4.14e-06	2.11e-07	5.69e-06	6.81e-06	1.99e-05	1.53e-06	2.32e-06	1.05e-05	7.54e-08	4.36e-05	5.16e-06	6.87e-06	0	2.29e-07	3.48e-06	1.64e-06	0	6.33e-05	4.16e-08	5.93e-08	4.65e-08	3.73e-08	0	4.64e-08	0	6.7e-08	0	0	5.83e-08	1.1e-07	7.7e-08	0	1.09e-07	0	3.18e-06	0
f__Porphyromonadaceae;g__Paludibacter	3.16e-06	3.94e-07	0	8.56e-06	1.96e-06	1.03e-05	8.26e-06	5.8e-06	1.03e-05	5.08e-06	1.12e-06	4.13e-07	0	5.1e-06	5.8e-06	4.68e-06	1.27e-06	6.46e-07	9.7e-07	1.05e-05	1.52e-07	3.18e-06	1.2e-05	0	1.41e-05	5.11e-08	1.39e-06	7.97e-07	0	7.14e-08	5.77e-06	1.56e-06	3.41e-07	8.83e-06	2.97e-06	6.54e-07	6.82e-06	1.51e-07	5.92e-07	4.37e-07
f__Flavobacteriaceae;g__Tenacibaculum	1.57e-05	6.53e-07	0	6.04e-06	3.42e-07	1.33e-06	0	1.16e-05	0	6.6e-07	9.63e-08	7.79e-06	0	2.22e-06	8.82e-07	4.93e-06	4.69e-06	2.98e-07	1.47e-05	1.12e-07	1.38e-07	2.78e-06	0	2.63e-06	6.55e-08	0	0	1.63e-07	0	0	0	0	3.78e-08	2.72e-06	0	8.46e-07	6.81e-07	0	0	2.77e-07
f__Alcaligenaceae;g__Bordetella	3.73e-06	2.08e-06	0	5.23e-06	1.15e-05	8.44e-06	2.59e-07	3.44e-06	1.64e-06	7.7e-06	4.06e-06	1.1e-05	2.27e-07	4.94e-06	4.98e-06	2.26e-05	3.21e-06	6.66e-06	2.73e-06	1.34e-05	9.98e-06	4.24e-06	1.08e-05	1.17e-05	1.59e-05	2.93e-05	6.28e-06	8.8e-06	1.17e-05	4.1e-05	8.29e-06	5.07e-07	3.23e-06	7.84e-06	7.05e-06	1.09e-05	2.76e-05	2.14e-05	1.47e-05	7.19e-07
f__Hahellaceae;g__Endozoicomonas	5.54e-07	3.5e-06	0	0	0	0	0	0	0	1.19e-05	3.35e-07	0	0	1.52e-06	6.01e-07	0	0	0	0	0	0	0	0	0	1.18e-07	6.19e-05	0	9.12e-08	0	0	0	0	0	3.79e-07	0	0	0	0	0	0
f__Hymenobacteraceae;g__Adhaeribacter	0	0	0	0	0	0	0	0	1.34e-06	0	0	2.68e-08	0	1.27e-06	0	0	3.35e-08	0	1.14e-07	3.4e-08	1.09e-06	9.14e-07	0	0	4.09e-06	0	0	7.77e-07	0	0	1.05e-07	2.08e-08	3.08e-06	7.13e-07	0	0	0	1.32e-07	1.95e-08	5.29e-07
f__Flavobacteriaceae;g__Gramella	1.47e-06	9.83e-06	0	4.9e-06	7.24e-07	6.06e-05	0	1.17e-06	0	0	0	1.17e-05	1.09e-05	0	1.63e-06	3.98e-07	0	0	4.04e-07	1.67e-05	1.04e-06	0	0	0	7.4e-08	0	0	0	0	0	0	0	2.14e-05	8.79e-06	3.63e-06	3.59e-07	0	0	2.87e-07	0
f__Comamonadaceae;g__Curvibacter	4.22e-07	1.47e-05	1.3e-05	1.48e-06	1.28e-05	1.98e-06	2.19e-05	0	2.16e-07	9.15e-07	9.98e-06	1.13e-06	7.52e-07	5.86e-07	8.02e-06	2.28e-07	1.53e-06	8.28e-07	2.83e-06	6.65e-07	3.14e-06	5.96e-06	2.78e-06	1.28e-06	6.87e-06	6.05e-05	2.54e-07	5.73e-06	8.98e-07	0	4.86e-07	2.8e-07	4.79e-06	5.39e-06	2.76e-05	1.32e-06	4.05e-06	1.13e-05	5.26e-07	2.41e-05
f__Entomoplasmataceae;g__Mesoplasma	9.81e-06	0	0	0	0	2.64e-07	0	0	0	0	6.48e-07	5.9e-06	0	3e-05	0	9.2e-06	3.5e-07	0	0	1.33e-06	2.96e-06	6.83e-06	5.89e-07	1.19e-06	1.18e-05	2.63e-06	5.9e-07	1.2e-06	1.16e-06	9.6e-07	1.32e-06	6.51e-07	9.76e-07	2.81e-06	1.92e-06	3.4e-06	1.35e-05	2.14e-06	2.65e-06	1.61e-07
f__Enterobacteriaceae;g__Raoultella	0	0	8.95e-07	0	1.19e-06	2.29e-07	4.24e-07	8.57e-06	6.23e-07	0	5.33e-06	3.16e-06	6.24e-08	8.52e-07	5.71e-08	0	2.03e-06	6e-05	0	0	3.51e-07	0	0	0	0	0	7.71e-07	1.3e-06	7.46e-08	0	1.91e-05	0	3.23e-07	0	0	0	1.01e-05	2.63e-06	0	5.03e-06
f__Sphingobacteriaceae;g__Parapedobacter	0	6.08e-07	0	0	0	0	0	0	0	1.87e-05	0	0	6e-05	0	0	0	0	0	0	5.39e-07	0	0	0	0	0	0	0	0	0	0	0	0	0	0	0	0	0	0	0	4.03e-06
f__Cytophagaceae;g__Flectobacillus	5.97e-05	0	0	0	0	0	0	0	0	0	0	0	0	2.44e-06	0	2.04e-07	0	0	0	0	0	0	0	0	0	0	0	0	0	0	0	0	0	0	0	0	0	0	0	2.13e-07
f__Hymenobacteraceae;g__Hymenobacter	1.76e-06	1.75e-06	1.15e-06	5.28e-06	1.18e-08	0	0	0	0	9.13e-07	3.72e-07	1.17e-06	0	3.31e-06	0	5.62e-06	9.44e-07	3.05e-06	3.01e-06	1.8e-06	1.7e-06	1.62e-07	0	6.67e-07	2.15e-07	0	2.81e-06	4.08e-07	0	0	3.56e-06	0	4.22e-07	5.66e-07	5.77e-08	1.87e-08	1.77e-06	5.82e-08	3.66e-07	1.75e-07
f__Acidobacteriaceae;g__Terriglobus	0	1.21e-06	0	0	0	0	0	0	0	0	0	0	0	0	0	0	0	0	0	1.9e-08	2.23e-07	0	0	0	0	0	1.26e-07	0	0	0	7.95e-08	0	0	0	0	0	5.66e-07	0	0	0
f__Methanobacteriaceae;g__Methanobacterium	4.6e-06	4.97e-06	0	1.37e-06	0	4.87e-07	0	3.39e-07	9.58e-06	0	2.61e-07	4.52e-07	0	8.34e-06	3.25e-06	3.5e-07	8.47e-07	0	3.11e-07	4.58e-07	4.42e-08	0	0	0	0	0	0	0	2.4e-05	0	2.14e-07	0	5.54e-08	1.52e-07	0	1.45e-07	5.95e-05	0	3.08e-06	0
f__Erysipelotrichaceae;g__Faecalicoccus	6.12e-06	8.83e-06	5.23e-06	1.61e-05	5.65e-05	1.67e-06	7.66e-07	4.09e-06	1.13e-05	2.46e-06	1.72e-05	2.63e-05	7.59e-06	1.12e-05	7.79e-06	8.53e-06	1.52e-06	8.26e-06	6.9e-06	5.59e-06	5.08e-06	6.74e-06	5.07e-07	9.46e-06	2.52e-06	9.4e-06	2.55e-06	4.98e-06	1.05e-05	1.5e-05	1.3e-05	1.96e-07	2.14e-06	3.59e-06	4.77e-06	1.24e-05	3.66e-06	3.28e-05	5.96e-06	5.67e-06
f__Thermoanaerobacteraceae;g__Tepidanaerobacter	2.68e-05	5.19e-06	1.18e-06	5.15e-05	3.37e-07	9.26e-08	3.44e-05	2.46e-06	1.46e-05	9.37e-07	6.28e-06	1.29e-05	1.58e-06	1.19e-05	4.58e-06	6.27e-06	4.76e-06	1.62e-06	7.5e-07	1.02e-05	3.85e-05	2.54e-05	4.89e-06	1.44e-05	2.8e-06	9.63e-08	5.59e-06	4.19e-05	4.66e-08	2.84e-05	3.04e-05	8.58e-07	1.83e-05	1.1e-05	3.72e-06	6.4e-07	1.5e-05	2.17e-06	3.73e-05	7.73e-06
f__Fusobacteriaceae;g__Psychrilyobacter	1.08e-06	6.51e-08	2.6e-07	5.67e-08	0	0	0	0	5.58e-06	1.02e-05	2.58e-07	6.75e-07	5.86e-06	1.26e-06	6.32e-07	7.89e-07	1.29e-06	0	0	7.05e-07	0	3.27e-07	0	0	2.11e-07	0	0	6.84e-08	4.18e-07	0	1.35e-05	0	0	1.5e-07	2.31e-07	6.8e-08	2.73e-06	9.48e-08	0	3.23e-08
f__Unclassified;g__Gottschalkia	1.96e-05	3.65e-06	1.98e-06	2.18e-05	1.95e-06	2.51e-06	5.73e-05	7.98e-06	7.62e-08	1.06e-06	9.95e-06	2.92e-05	2.99e-06	1.59e-05	3.64e-06	2.17e-05	8.91e-06	5.34e-06	1.35e-05	4.35e-06	2.74e-06	4.53e-06	7.21e-06	2.53e-06	1.12e-06	6.45e-07	9.37e-06	1.79e-05	0	2.53e-07	1.63e-05	9.94e-07	6.83e-06	2.64e-06	2.73e-06	1.82e-07	1.77e-05	1.24e-06	1.35e-05	1.06e-07
f__Unclassified;g__Epulopiscium	2.36e-06	6.06e-07	0	3.55e-05	8.01e-06	1.75e-05	0	6.61e-07	0	3.72e-07	2.24e-06	1.25e-06	5.9e-06	5.17e-06	1.6e-05	4.15e-07	3.13e-06	1.21e-06	5.41e-05	1.08e-05	2.62e-06	5.31e-06	9.69e-07	2.05e-06	2.66e-06	7.27e-06	0	5.37e-07	0	8.45e-07	3.46e-07	0	6.88e-08	8.47e-06	5.34e-06	2.51e-06	1.46e-06	8.22e-07	4.17e-07	1.33e-06
f__Cytophagaceae;g__Dyadobacter	5e-06	2.27e-06	2.23e-05	5.57e-06	5.54e-06	0	0	1.61e-05	4.66e-05	8.29e-07	2.85e-06	3.96e-07	1.03e-05	6.15e-06	3.03e-06	2.56e-06	5.15e-07	3.03e-06	2.14e-06	2.28e-06	1.04e-06	1.25e-06	7.57e-06	0	1.93e-07	0	2.88e-06	0	6.61e-07	2.88e-06	1.63e-06	2.59e-05	5.55e-06	2.96e-07	0	2.83e-08	1.52e-05	1.1e-07	0	9.29e-07
f__Methanomicrobiaceae;g__Methanomicrobium	0	0	0	1.79e-06	0	0	0	0	1.71e-07	5.79e-05	1.64e-06	4.24e-07	0	2.22e-06	3.94e-06	5.19e-07	0	8.29e-07	1.3e-05	7.97e-07	9.58e-07	5.19e-07	0	3.87e-06	9.3e-08	0	2.28e-06	7.16e-08	0	0	1.58e-06	0	1.1e-07	4.38e-08	0	0	2.71e-06	2.12e-07	0	0
f__Succinivibrionaceae;g__Anaerobiospirillum	1.78e-07	1.57e-05	2.1e-05	0	5.81e-07	0	2.07e-07	3.75e-07	0	3.06e-07	1.04e-07	1.82e-06	0	2.88e-06	0	3.76e-07	2.47e-07	6.16e-07	5.23e-07	1.07e-06	6.92e-06	1.99e-06	2.95e-06	4.31e-07	9.08e-06	3.13e-05	0	0	0	1.75e-08	2.52e-07	3.31e-05	5.03e-06	0	3.31e-06	1.24e-07	0	0	0	1.36e-05
f__Deferribacteraceae;g__Caldithrix	8.61e-07	3.19e-07	0	0	0	0	0	4.07e-06	6.35e-06	6.58e-06	5.89e-07	7.44e-07	0	0	1.16e-07	0	0	1.71e-07	0	2.02e-06	2.55e-07	0	1.28e-07	0	0	9.37e-07	0	0	4.7e-08	0	0	0	0	0	1.64e-06	0	6.47e-08	6.34e-08	1.8e-06	3.44e-07
f__Enterobacteriaceae;g__Lelliottia	1.9e-07	0	1.79e-07	0	3.41e-08	0	5.6e-07	2.47e-07	6.79e-08	0	1.53e-06	1.72e-07	3.93e-08	3.64e-08	3.6e-08	0	6.86e-08	2.27e-07	3.17e-08	0	3.16e-08	0	0	0	4.5e-08	1.19e-07	8.51e-07	1.84e-06	4.7e-08	0	5.09e-07	0	4.24e-07	0	0	0	5.73e-05	1.99e-06	4.12e-08	3.27e-07
f__Xanthomonadaceae;g__Xanthomonas	4.19e-06	1.62e-07	0	2.21e-05	2.51e-07	0	0	1.56e-06	0	8.81e-08	1.34e-06	1.13e-06	0	5.8e-06	1.1e-06	5.99e-06	7.91e-06	3.19e-07	1.09e-06	1.54e-06	2.88e-06	3.12e-06	8.77e-07	1.63e-06	0	5.24e-07	3.03e-06	9.78e-06	0	6.73e-07	2.55e-06	0	1.39e-07	2.92e-06	5.74e-07	1.56e-06	1.84e-06	2.9e-07	3.63e-07	7.42e-07
f__Synergistaceae;g__Cloacibacillus	5.63e-06	5.74e-06	1.61e-06	1.81e-05	1.81e-06	2.3e-07	0	4.56e-06	5.01e-05	5.44e-06	7.25e-06	5.91e-06	0	1.51e-05	3.61e-06	3.79e-06	2.4e-05	4.51e-07	5.65e-06	6.16e-06	1.93e-05	1.3e-05	2.18e-06	1.14e-05	9.74e-06	3.08e-05	5.99e-06	1.4e-05	4.37e-06	1.88e-06	2.11e-05	2.5e-06	1.43e-05	5.39e-06	6.46e-06	3.86e-06	2.61e-05	3.23e-06	4.65e-06	1.17e-05
f__Rhodobacteraceae;g__Labrenzia	3.49e-06	0	0	1.5e-05	0	1.4e-07	0	0	0	0	0	8.54e-07	9.61e-07	2.5e-06	7.66e-09	9.65e-07	1.44e-06	0	2.14e-07	5.61e-05	2.71e-07	0	0	3.89e-07	0	0	2.14e-06	0	0	0	4.59e-06	1.79e-07	0	2.57e-06	0	0	2.89e-06	0	0	0
f__Clostridiaceae;g__Caloramator	2.41e-05	1.43e-06	9.84e-07	5.15e-06	3.88e-07	5.82e-08	0	1.14e-06	0	1.7e-05	9.5e-06	1.48e-05	6.64e-08	3.39e-05	1.03e-06	1.74e-06	7.81e-07	1.33e-06	4.27e-06	4.69e-06	4.62e-06	1.75e-05	1.23e-06	4.22e-06	3.49e-06	1.66e-06	2.8e-06	2.81e-07	8.9e-08	0	1.34e-05	0	1.45e-06	2.27e-06	3.29e-06	0	1.78e-05	5.15e-07	1.35e-06	1.18e-06
f__Erysipelotrichaceae;g__Erysipelothrix	1.54e-05	7.38e-06	1.23e-06	3.38e-05	0	1.18e-07	0	2.36e-06	1.45e-06	5.86e-07	3.04e-06	2.61e-06	2.23e-06	5.16e-06	1.04e-07	4.45e-06	1.71e-06	1.64e-06	0	2.28e-06	2.39e-05	1.91e-05	6.11e-06	1.23e-05	3.33e-06	8.25e-06	6.03e-06	1.89e-05	4.04e-07	1.16e-05	2.17e-05	0	1.29e-05	2.86e-05	8.37e-06	1.17e-05	1.28e-05	8.45e-06	2.7e-05	2.53e-06
f__Coriobacteriaceae;g__Enorma	1.29e-06	1.1e-06	4.57e-07	2.74e-08	1.24e-06	5.96e-07	4.01e-07	1.03e-06	1.01e-05	6.22e-07	1.46e-06	9.65e-07	3.4e-07	6.81e-06	4.05e-06	9.66e-06	1.71e-06	5.99e-06	5.55e-05	8.69e-06	3.39e-06	5.46e-06	8.48e-06	3.96e-06	4.04e-06	2.64e-06	1.26e-05	1.36e-06	4.67e-06	2.6e-06	3.9e-06	1.17e-06	6.25e-07	1.99e-06	2.39e-06	3.34e-06	2.72e-06	6.89e-07	1.17e-06	0
f__Thiotrichaceae;g__Thiothrix	0	0	0	7.18e-07	2.85e-08	0	0	4.21e-07	0	2.1e-05	1.59e-07	2.96e-08	0	1.67e-06	0	6.2e-06	2.3e-07	4.62e-07	7.03e-08	2.07e-05	5.28e-08	2.84e-07	0	7.04e-08	1.48e-06	0	0	4.37e-07	0	6.51e-08	2.67e-07	0	0	6.64e-08	9.79e-08	0	0	0	0	0
f__Cytophagaceae;g__Leadbetterella	5.27e-07	1.92e-06	0	5.14e-06	4.05e-07	0	0	0	0	9.59e-07	2.63e-06	2.26e-06	0	0	7.45e-07	1.44e-06	3.64e-06	4.86e-08	2.38e-07	1.3e-06	3.59e-07	0	0	5.84e-08	0	0	1.46e-06	0	0	5.82e-08	4.05e-06	6.92e-07	1.27e-06	7.62e-08	3.92e-08	0	5.09e-06	0	5.55e-07	4.42e-05
f__Clostridiaceae;g__Natronincola	1.25e-05	1.08e-06	4.6e-06	1.71e-05	4.5e-07	3.48e-08	4.59e-07	1.22e-05	2.06e-07	1.22e-06	8.15e-07	7.31e-06	6.06e-07	1.67e-05	1.09e-06	3.3e-06	1.04e-05	3.37e-06	1.14e-06	2.06e-06	1.11e-05	1.4e-05	4.64e-06	1.26e-05	2.38e-06	4.24e-06	3.97e-05	1.28e-05	1.43e-07	3.18e-07	3.34e-05	3.97e-07	7.1e-06	9.02e-06	6.27e-07	2.78e-06	7.16e-06	8.33e-07	2.23e-06	3.31e-08
f__Microbacteriaceae;g__Curtobacterium	7.37e-07	0	0	0	0	0	0	0	0	0	0	8.51e-06	0	1.01e-07	3.16e-06	0	0	0	0	0	0	3.17e-06	0	4.48e-07	0	0	0	0	0	0	1.38e-06	0	0	0	0	0	6.39e-06	0	0	0
f__Micrococcaceae;g__Rothia	2.63e-07	7.13e-07	4.98e-07	7.08e-07	2.81e-06	1.95e-06	5.11e-06	1.03e-06	2.27e-05	9.21e-07	2.41e-06	1.23e-05	4.6e-07	1.77e-05	1.67e-05	1.23e-05	4.43e-06	1.01e-05	5.47e-06	6.68e-06	9.15e-06	8.65e-06	8.78e-06	9.79e-06	6.15e-06	9.66e-06	6.01e-06	6.95e-06	3.43e-07	1.82e-05	1.17e-05	1.13e-06	1.2e-07	5.03e-06	2.53e-06	1.4e-05	4.88e-06	7.95e-06	7.31e-06	6.39e-08
f__Enterobacteriaceae;g__Cedecea	0	0	0	0	0	0	0	0	0	0	1.29e-06	0	0	0	0	0	0	5.32e-05	0	3.22e-07	0	0	0	0	1.25e-06	0	0	0	0	0	0	0	0	0	0	0	0	0	0	0
f__Carnobacteriaceae;g__Carnobacterium	6.69e-06	1.55e-05	6.19e-06	1.76e-05	2.86e-07	1e-07	1.3e-06	8.25e-06	1.49e-05	1.5e-05	2.04e-06	1.06e-05	2.45e-05	1.5e-05	1.19e-05	1.6e-06	3.53e-05	5.1e-06	8.74e-06	7.75e-06	7.26e-06	4.33e-06	1.64e-06	1.37e-05	5.37e-06	4.82e-05	4.64e-06	5.25e-05	0	3.37e-07	9.29e-06	1.67e-05	3.75e-06	5.97e-06	4.46e-06	8.79e-07	6.03e-06	9.84e-07	2.05e-05	1.51e-05
f__Caulobacteraceae;g__Brevundimonas	0	0	0	0	0	0	0	0	0	0	0	0	0	0	0	0	0	0	0	0	0	0	0	0	0	0	0	0	0	0	0	0	0	0	0	0	0	0	0	0
f__Bacillaceae;g__Domibacillus	4.38e-06	0	0	3.55e-06	0	0	0	3.07e-06	1.27e-06	0	1.02e-06	3.31e-06	0	4.03e-06	5.85e-07	2.78e-06	8.25e-07	0	0	0	8.6e-07	3.34e-06	0	1.52e-06	9.69e-07	0	5.19e-05	2.32e-07	0	1.51e-07	1.66e-05	0	0	2.72e-06	0	0	1.16e-05	0	0	1.61e-07
f__Unclassified;g__Terrimicrobium	3.86e-06	7.92e-07	0	0	0	0	0	0	0	0	2.56e-07	0	0	3.36e-07	0	0	0	0	0	1.99e-06	2.48e-06	2.75e-07	8.97e-08	0	6.38e-07	0	0	0	0	0	7.94e-07	0	0	8.53e-07	0	0	1.27e-05	0	0	0
f__Morganellaceae;g__Morganella	0	2.88e-06	0	3.32e-07	0	7.02e-08	1.52e-07	2.28e-06	6.74e-07	0	1.49e-06	1.66e-06	4.68e-07	1.59e-06	0	3.58e-07	1.32e-05	5.18e-05	6.44e-06	0	0	0	0	0	0	0	2.35e-07	0	0	0	1.21e-06	2.78e-06	8.83e-08	0	7.94e-08	0	0	1.14e-06	4.88e-06	0
f__Gloeobacteraceae;g__Gloeobacter	2.1e-06	1.1e-07	7.2e-08	2.87e-06	0	0	0	0	0	0	0	1.19e-06	0	2.14e-06	0	0	1.57e-06	0	0	0	5.94e-07	2.39e-06	0	8.52e-07	3.17e-07	0	5.18e-05	8.14e-08	0	9.38e-07	1.33e-05	5.01e-07	2.59e-05	2.68e-06	0	0	0	0	0	0
f__Rhodobacteraceae;g__Paracoccus	8.47e-06	5.92e-07	3.72e-08	1.3e-05	0	7.04e-07	0	7.21e-07	0	6.12e-08	2.28e-07	2.27e-06	0	2.66e-06	1.3e-06	2.07e-06	1.74e-07	1.66e-07	0	1.09e-07	3.84e-06	3.94e-06	2.3e-06	2.49e-05	3.06e-07	0	5.15e-05	3.07e-05	0	1.29e-06	2.24e-05	0	1.31e-07	3.95e-07	9.4e-07	0	4.66e-07	6.95e-07	1.97e-06	0
f__Thermoanaerobacteraceae;g__Thermacetogenium	2.71e-06	2.19e-07	0	1.5e-06	0	0	0	1.09e-07	0	0	5.04e-07	2.43e-07	0	1.16e-06	9.73e-08	1.72e-06	1.03e-06	9.18e-07	3.95e-08	2.6e-07	4.34e-06	3.72e-06	5.56e-07	8.66e-06	3.5e-07	0	3.64e-06	9e-08	0	0	7.08e-06	0	3.73e-07	4.84e-07	0	0	1.4e-05	0	9.22e-06	0
f__Opitutaceae;g__Diplosphaera	2.65e-06	7.66e-07	0	0	0	0	0	0	0	2.71e-07	6.58e-07	0	0	3.09e-06	0	5.7e-06	8.63e-08	0	0	1.45e-06	4.29e-06	5.12e-08	7.62e-08	0	2.42e-07	0	0	0	0	4.8e-07	5.72e-07	0	0	2.17e-06	0	0	1.39e-05	0	0	0
f__Veillonellaceae;g__Anaeroglobus	0	0	0	4.03e-05	0	0	4.99e-06	0	0	1.34e-07	5.87e-07	4.79e-06	4.16e-07	0	0	1.05e-05	6.41e-07	0	6.72e-07	5.21e-07	6.49e-07	0	0	3.85e-07	0	0	1.54e-07	0	0	3.12e-07	0	0	0	0	0	1.91e-07	2.21e-06	1.14e-07	0	0
f__Unclassified;g__Micavibrio	0	0	0	0	0	0	0	3.88e-07	0	2.57e-05	0	0	0	0	0	0	6.5e-07	3.27e-07	7.88e-07	0	0	0	3.14e-08	0	1.32e-07	0	0	0	0	0	0	0	0	1.13e-07	0	0	0	0	0	0
f__Xanthomonadaceae;g__Pseudoxanthomonas	0	0	0	9.61e-07	2.15e-07	1.34e-06	2.01e-07	7.75e-07	0	0	0	8.23e-07	0	9.98e-08	0	0	0	0	0	1.07e-06	0	0	0	0	0	7.81e-07	0	8.44e-08	0	0	0	0	0	2e-07	0	0	0	0	0	0
f__Ruminococcaceae;g__Mageeibacillus	2.78e-05	2.65e-05	1.31e-06	1.53e-05	1.12e-05	5.38e-06	1.72e-07	3.53e-05	3.9e-07	6.6e-07	2.16e-06	2.29e-05	9.97e-08	2.53e-05	1.81e-06	5.55e-06	9.99e-06	1.05e-05	1.86e-06	4.34e-06	1.3e-05	7.56e-06	3.54e-06	1.09e-05	5.27e-06	8.74e-06	1.4e-05	1.46e-05	1.8e-07	3.27e-06	1.35e-05	3.37e-07	1.37e-05	1.12e-05	3.46e-06	7.58e-06	1.29e-05	2.37e-06	1.36e-05	9.15e-08
f__Isosphaeraceae;g__Isosphaera	1.95e-06	3.08e-07	0	0	8.45e-08	0	0	1.66e-06	0	0	1.26e-07	2.92e-07	0	1.1e-07	0	0	0	0	5.24e-08	0	2.61e-08	2.96e-07	0	6.65e-07	8.12e-07	0	6.26e-07	0	0	0	1.26e-07	0	0	2.2e-06	0	0	1.25e-05	0	2.01e-05	0
f__Aeromonadaceae;g__Aeromonas	2.33e-06	4.63e-06	5.66e-06	0	3.12e-07	2.97e-07	7.02e-07	4.23e-06	3.1e-06	9.97e-06	4.28e-06	1.36e-05	1.45e-05	3.81e-06	5.59e-06	0	2.53e-05	1.08e-06	3.02e-05	1.38e-06	3.25e-06	2.22e-06	4.36e-07	1.97e-05	6.81e-07	2.07e-05	4.19e-07	1.23e-06	0	2.52e-07	1.2e-06	2.59e-06	2.15e-06	1.24e-05	1.88e-06	1.11e-06	8.6e-06	1.89e-07	2.67e-07	7.22e-06
f__Helicobacteraceae;g__Helicobacter	2.3e-05	8.23e-06	1.86e-05	1.66e-05	8.59e-08	0	0	1.27e-06	7.59e-07	1.47e-05	4.74e-06	5.2e-06	0	1.13e-05	1.54e-07	4.71e-06	4.93e-05	1.36e-06	4.78e-06	1.53e-06	8.37e-06	2.4e-06	1.15e-06	2.11e-06	1.52e-06	4.12e-08	5.31e-06	4.48e-06	7.81e-07	1.24e-06	6.48e-06	2.66e-05	2.52e-06	1.38e-06	2.09e-07	0	2.08e-06	7.97e-07	5.56e-06	5.52e-06
f__Eubacteriaceae;g__Anaerofustis	5.9e-06	1.21e-05	2.09e-06	5.58e-07	1.17e-07	5.76e-06	0	6.71e-06	5.49e-07	3.14e-06	2.49e-06	1.58e-05	3.4e-06	2.75e-05	3.8e-06	2.92e-05	4.53e-06	8.98e-06	6.07e-06	3.43e-06	8.53e-06	7.21e-06	2.41e-06	1.88e-06	0	1.53e-06	5.12e-06	1.15e-06	0	5.41e-07	3.79e-06	0	1.88e-06	9.75e-06	1.93e-06	0	3.44e-06	1.8e-06	1.82e-06	1.28e-07
f__Gemmataceae;g__Gemmata	3.38e-07	7.02e-07	0	0	0	0	0	0	0	0	0	1.88e-07	0	4.93e-07	7.29e-08	1.86e-06	4.67e-07	0	1.08e-07	0	1.51e-06	0	5.41e-07	0	8.66e-08	0	0	0	0	0	5.47e-07	0	4.31e-06	1.23e-06	0	0	6.79e-06	0	2.81e-07	0
f__Bifidobacteriaceae;g__Parascardovia	8.65e-07	0	2.24e-07	0	1.17e-07	0	0	7.1e-07	0	8.62e-07	7.91e-07	8.34e-06	3.45e-06	2.76e-06	0	7.79e-06	0	2.32e-07	4.75e-07	2.32e-06	1.64e-07	3.12e-07	0	0	0	7.43e-08	0	0	0	4.46e-08	6.51e-07	0	5.31e-07	3.15e-06	8.86e-07	1.98e-07	3e-07	0	0	0
f__Enterococcaceae;g__Catellicoccus	4.67e-07	9.55e-07	0	4.21e-06	0	0	0	0	0	0	1.17e-07	1.41e-06	0	3.19e-06	2.46e-07	1.32e-07	0	1.93e-07	0	1.09e-07	1.48e-07	2.93e-06	1.87e-07	9.47e-07	4.93e-07	7.98e-08	1.31e-06	0	0	0	3.47e-06	0	0	1.79e-07	0	0	8.17e-07	0	0	0
f__Myoviridae;g__Twortvirus	1.65e-07	1.26e-05	0	0	0	0	4.23e-08	0	0	0	0	0	0	2.16e-05	0	0	0	0	0	0	0	4.78e-05	0	0	0	0	0	4.3e-08	0	0	0	0	0	0	0	0	0	0	0	0
f__Geobacteraceae;g__Geobacter	1.31e-05	6.26e-07	2.51e-06	1.02e-05	3.58e-07	1.04e-06	0	1.8e-07	0	1.29e-05	3.92e-06	4.01e-06	0	1.06e-05	1.07e-06	4.42e-06	1.73e-05	5.55e-06	7.09e-08	3.24e-08	2.23e-06	3.75e-06	1.3e-05	2.25e-06	3.69e-07	0	2.88e-05	5.81e-06	0	0	7.25e-06	0	1.46e-06	1.92e-05	0	0	7.03e-06	6.52e-07	1.07e-05	0
f__Enterococcaceae;g__Tetragenococcus	0	0	1.03e-06	7.1e-08	0	0	0	0	2.2e-06	2.69e-07	0	1.37e-06	0	1.13e-05	7.24e-06	2.68e-05	0	0	6.07e-07	4.75e-05	0	0	0	0	0	0	0	0	0	0	1.46e-07	0	0	8.13e-08	2.09e-07	0	0	0	0	5.4e-08
f__Clostridiaceae;g__Candidatus Arthromitus	3.72e-06	1.68e-06	3.06e-07	9.3e-07	7.8e-07	6.03e-06	0	4.37e-07	4.93e-07	1.45e-05	4.72e-07	4.6e-06	1.97e-07	7.95e-06	0	2e-06	3.12e-06	2.93e-07	5.56e-07	9.16e-06	9.79e-07	2e-07	1.14e-07	3.07e-07	4.74e-05	5.49e-07	2.04e-08	0	0	0	3.12e-07	0	0	9.91e-07	2.02e-07	1.8e-07	1.22e-06	1.6e-06	0	0
f__Bradyrhizobiaceae;g__Bradyrhizobium	1.45e-06	2.19e-07	0	8.92e-07	1.33e-07	0	0	5.77e-06	0	1.56e-05	4.91e-07	1.47e-06	0	2.22e-07	7.63e-07	4.29e-08	2.44e-07	1.88e-07	0	4.95e-07	2.51e-07	5.87e-06	7.98e-07	1.5e-07	1.15e-06	4.01e-06	2.14e-07	6.2e-07	0	0	3.19e-06	0	1.19e-06	2.41e-06	0	0	2.85e-06	0	1.77e-07	0
f__Clostridiales Family XII. Incertae Sedis;g__Fusibacter	8.17e-06	2.57e-06	3.66e-06	4.49e-06	9.52e-06	2.69e-06	2.09e-06	1.04e-05	1.67e-05	1.04e-06	6.18e-07	7.32e-06	3.29e-05	1.31e-05	5.3e-06	1.58e-06	7.69e-06	1.56e-06	4.7e-06	5.95e-06	5.63e-06	2.9e-06	4.52e-07	2.63e-06	7.72e-08	2.42e-07	9.46e-06	3.17e-06	2.14e-05	2.87e-07	4.23e-06	4.69e-08	1.18e-06	5.97e-06	2.15e-06	1.29e-06	3.82e-06	2.46e-07	1.55e-06	7.42e-08
f__Dehalococcoidaceae;g__Dehalococcoides	1.08e-05	3.44e-07	4.54e-06	7.42e-06	1.1e-06	0	3.7e-06	3.82e-06	0	1.16e-07	3.13e-05	1.43e-06	3.06e-08	1.15e-05	2.85e-07	3e-08	2.06e-06	1.43e-06	3.05e-06	5.2e-06	1.05e-06	2.64e-05	2.03e-06	5.64e-06	1.71e-06	8.95e-08	1.6e-06	0	0	6.18e-06	3.3e-05	0	1.32e-07	8.26e-06	3.15e-06	2.78e-06	1.08e-05	5.12e-07	0	0
f__Methanomassiliicoccaceae;g__Methanomassiliicoccus	3.08e-06	1.29e-06	1.12e-07	3.28e-05	2.38e-07	7.74e-08	0	2.96e-06	7.62e-08	1.05e-06	1.78e-07	6.33e-06	1.23e-07	7.7e-06	4.16e-06	4.63e-05	2.16e-06	4.96e-07	2.7e-06	2.06e-05	2.51e-05	2.79e-06	3.92e-07	3.63e-06	5.04e-07	0	4.26e-05	6.49e-06	0	8.6e-07	3.73e-05	0	3.6e-06	3.66e-06	2.93e-06	2.26e-05	2.26e-05	2.52e-07	0	0
f__Spirochaetaceae;g__Sediminispirochaeta	3.66e-05	6.51e-06	1.3e-06	2.54e-06	1.23e-06	3.66e-07	0	1.09e-06	0	3.57e-07	1.41e-06	2.44e-06	4.28e-07	6.57e-06	8.54e-07	1.15e-06	4.37e-06	6.36e-06	1.9e-06	8.45e-06	9.76e-06	1.31e-05	2.63e-06	8.88e-06	1.24e-05	1.55e-07	2.07e-05	1.66e-05	0	2.59e-06	3.04e-05	5.61e-07	9.58e-06	8.8e-06	1.91e-06	4.11e-07	1.74e-05	3.38e-06	1.65e-05	0
f__Flavobacteriaceae;g__Nonlabens	0	5.59e-06	2.31e-05	0	0	0	0	0	3.18e-05	1.03e-05	2.06e-07	4.67e-06	0	1.84e-06	0	1.17e-06	1.56e-07	0	1.14e-05	1.3e-06	1.74e-07	1.79e-06	0	0	8.26e-08	0	0	1.63e-07	0	0	4.81e-08	4.62e-05	1.15e-07	4.13e-06	1.04e-06	8.87e-06	0	0	0	0
f__Peptostreptococcaceae;g__Filifactor	5.19e-06	2.76e-06	1.45e-07	2.03e-07	2.05e-06	3.92e-07	0	0	8.63e-07	3.59e-07	7.67e-07	6.51e-06	4.15e-07	3.09e-06	6.23e-07	7.13e-07	2.75e-06	2.59e-06	1.87e-06	9.44e-07	5.17e-06	5.73e-06	8.68e-07	3.95e-06	7.51e-07	0	4.53e-05	2.44e-06	0	8.41e-07	1.58e-05	0	3e-06	2.91e-06	2.93e-06	6.01e-08	1.05e-05	6.16e-07	4.98e-06	0
f__Sporomusaceae;g__Anaerosporomusa	8.88e-06	9.3e-06	3.77e-05	1.62e-05	1.97e-08	0	1.39e-05	1.64e-05	4.52e-05	2.87e-06	4.78e-06	1.76e-06	1.91e-06	2.48e-06	1.57e-07	1.87e-06	3.14e-05	7.46e-07	1.62e-05	1.8e-06	1.75e-06	1.21e-06	2.59e-06	1.74e-06	5.26e-07	1.18e-05	1.31e-05	1.29e-06	0	2.65e-06	8.36e-06	1.49e-07	4.45e-06	3e-07	1.96e-07	1.82e-06	2.01e-06	1.09e-06	6.29e-07	0
f__Yersiniaceae;g__Serratia	3.13e-06	6.47e-07	7.73e-06	2.39e-05	6.76e-06	3.91e-06	5.29e-07	2.62e-06	0	3.25e-08	1.99e-06	4.92e-07	0	2.87e-06	1.43e-07	5.73e-07	5.51e-07	2.3e-07	2.55e-07	6.73e-06	5.23e-07	1.57e-06	4.49e-07	0	4.49e-05	2.55e-05	3.61e-08	1.82e-06	5.97e-08	1.44e-05	8.91e-08	0	9.83e-07	1.4e-06	4.43e-07	6.86e-07	1.28e-05	1.94e-06	5.1e-06	2.71e-06
f__Marinilabiliaceae;g__Saccharicrinis	0	4.49e-05	0	3.54e-05	1.6e-07	1.3e-05	1.22e-05	0	1.37e-05	3.9e-06	4.05e-05	1.61e-06	1.79e-05	1.18e-06	0	0	1.67e-07	1.58e-07	1.29e-06	0	2.52e-07	3.25e-08	2.09e-07	9.88e-07	0	0	0	0	0	3.29e-05	0	0	0	2.92e-07	0	9.91e-08	0	0	0	4.75e-06
f__Flavobacteriaceae;g__Mesonia	0	0	0	0	3.86e-06	0	0	0	0	0	0	0	0	0	0	1.98e-06	0	0	0	0	2.44e-07	0	0	0	0	0	0	0	0	0	0	0	0	0	0	0	0	0	0	4.47e-05
f__Cytophagaceae;g__Rudanella	0	0	0	1.05e-06	0	0	0	0	0	2e-06	0	0	2.65e-06	3.82e-07	0	0	0	0	0	1.52e-05	0	0	0	5.35e-08	0	0	0	0	0	0	0	0	4.62e-08	4.43e-07	0	0	5.08e-06	7.66e-08	0	0
f__Bacillaceae;g__Oceanobacillus	1.55e-05	1.5e-06	3.28e-07	2.36e-06	6.88e-06	6.66e-06	9.48e-08	5.37e-06	1.89e-07	5.75e-06	3.75e-06	7.34e-06	3.28e-07	1.74e-05	4.35e-07	3e-06	2.95e-06	2.52e-06	4.41e-07	2.15e-06	2.3e-06	3.45e-06	1.87e-06	1.72e-06	1.26e-06	6.64e-06	1.11e-05	5.59e-06	0	7.4e-08	1.38e-05	7.45e-08	3.5e-06	6.5e-06	2.54e-07	2.33e-07	4.91e-07	3.76e-07	2.65e-05	0
f__Micrococcaceae;g__Arthrobacter	2.71e-06	3.38e-06	2.21e-07	2.52e-07	8.12e-08	0	0	3.75e-06	8.07e-07	8.19e-07	4.67e-06	1.15e-05	4.62e-06	6.86e-06	1.09e-06	1.63e-06	2.51e-05	8.19e-07	3.13e-06	4.8e-07	6.84e-06	8.04e-06	7.86e-06	3.42e-06	9.91e-07	2.57e-06	2.48e-05	1.71e-06	0	8.92e-07	6.03e-06	6.16e-07	7.6e-07	8.66e-07	2.07e-06	2.61e-06	1.69e-06	2.09e-06	5.49e-06	3.8e-07
f__Desulfuromonadaceae;g__Desulfuromusa	2.86e-07	1.7e-07	0	0	3.03e-09	0	3.87e-08	0	0	1.49e-05	0	0	0	0	0	2.8e-06	0	0	0	0	0	0	9.07e-08	0	1.13e-06	0	3.84e-07	3.29e-07	0	0	0	0	0	6.55e-08	0	0	9.68e-07	0	0	0
f__Chitinophagaceae;g__Asinibacterium	0	2.31e-07	4.55e-07	5.91e-06	4.78e-08	0	0	0	0	0	0	0	0	0	0	1.4e-06	0	0	0	0	0	0	7.18e-06	0	3.36e-07	0	0	0	0	0	1.64e-06	0	0	0	0	0	1.15e-06	0	4.26e-05	0
f__Chromobacteriaceae;g__Chromobacterium	1.41e-06	0	3.06e-07	2.19e-06	6.2e-06	0	0	0	0	7.67e-08	0	0	1.98e-06	0	0	0	0	2.29e-07	0	4.46e-07	4.24e-05	1.38e-07	2.55e-07	0	5.78e-06	3.61e-05	0	8.13e-07	0	0	0	0	2.39e-06	4.87e-07	1.4e-05	0	0	1.31e-06	0	0
f__Thermoanaerobacteraceae;g__Thermoanaerobacter	8.75e-06	3.48e-06	2.6e-06	1.19e-05	3.17e-05	8.85e-07	5.94e-08	1.87e-06	0	2.39e-05	3.12e-06	3.36e-05	7.77e-08	2.56e-05	7.73e-07	7.9e-07	1.74e-06	2.28e-06	5.58e-06	1.39e-05	8.91e-07	2.95e-06	3.92e-07	2.22e-06	6.51e-06	4.16e-08	3.95e-06	3.01e-07	0	5.2e-08	1.04e-05	0	2.82e-07	8.06e-06	9.54e-07	1.61e-07	1.74e-05	2.76e-07	1.95e-06	2.07e-07
f__Oxalobacteraceae;g__Massilia	0	0	0	2.93e-06	0	0	2.11e-07	0	0	0	1.87e-06	3.43e-07	0	6.47e-07	0	8.78e-07	0	0	0	1.28e-06	3.62e-07	7.02e-07	4.29e-07	6.95e-07	2.43e-07	0	6.45e-06	3.74e-08	0	0	1.89e-06	0	4.27e-08	2.05e-07	0	0	4.51e-06	0	0	7.36e-07
f__Hahellaceae;g__Hahella	0	0	0	0	0	0	0	0	0	0	0	0	0	0	0	0	0	0	3.45e-07	0	0	0	0	0	0	0	0	0	0	0	0	0	0	0	0	0	0	0	0	2.88e-06
f__Clostridiaceae;g__Tindallia	1.02e-06	2.17e-07	0	6.52e-06	1.57e-07	0	0	8.15e-08	5.45e-06	0	8.57e-08	1.17e-06	6.47e-08	7.74e-07	3.56e-06	4.92e-07	2.38e-07	0	0	2.72e-06	1.08e-06	9.51e-07	3.34e-07	1.09e-06	2e-07	3.71e-07	8.23e-06	8e-08	0	0	1.6e-06	0	1.39e-07	4.14e-07	3.37e-06	0	5.84e-06	0	0	0
f__Desulfonatronaceae;g__Desulfonatronum	0	1.09e-07	0	0	0	0	0	0	0	0	8.37e-07	1.71e-06	0	3.28e-06	0	7.74e-07	0	3.08e-08	0	3.22e-07	1.78e-06	0	0	1.59e-06	1.48e-07	0	8.09e-06	7.73e-07	0	0	1.34e-07	0	0	1.98e-07	0	0	2.82e-06	0	6.35e-08	0
f__Thermoanaerobacteraceae;g__Moorella	1.18e-05	2.81e-07	3.05e-07	3.44e-05	1.52e-05	2.58e-07	9.68e-08	2.37e-06	9.14e-06	6.55e-07	9.54e-06	1.39e-06	6.7e-07	1.32e-05	3.04e-06	3.66e-05	1.23e-06	1.55e-06	7.45e-07	1.78e-06	6.85e-06	3.8e-06	4.76e-06	2.11e-05	1.28e-07	9.92e-07	1.24e-05	9.16e-06	1.34e-07	5.47e-06	1.58e-05	0	1.62e-06	5.7e-06	1.49e-06	9.78e-08	3.01e-05	5.64e-06	6.04e-06	3.44e-07
f__Methylococcaceae;g__Methylovulum	1.14e-06	2.55e-06	1.18e-06	1.34e-05	8.63e-08	3.14e-06	0	4.71e-07	0	1.92e-05	8.74e-06	3.45e-05	0	1.44e-06	0	4.68e-07	0	8.67e-06	1.14e-05	1.78e-05	2.45e-07	3.15e-07	0	2.34e-07	0	0	7.72e-08	2.01e-07	0	2.29e-06	7.39e-08	0	0	2.8e-06	2.26e-07	0	0	1.52e-07	0	0
f__Alteromonadaceae;g__Alishewanella	2.77e-06	1.03e-06	3.87e-08	3.59e-08	0	0	0	0	3.23e-08	8.94e-07	4.04e-08	3.82e-08	0	0	0	2.71e-07	0	7.38e-07	4.53e-06	0	5.41e-07	4.4e-08	0	0	4.86e-08	2.08e-06	1.52e-07	0	0	0	0	5.44e-07	0	4.52e-07	1.27e-07	0	0	0	0	0
f__Thermodesulfobacteriaceae;g__Thermosulfurimonas	0	0	0	0	0	0	0	0	0	3.07e-05	0	0	0	0	0	0	0	0	0	0	0	0	0	0	1.23e-06	0	0	3.26e-07	0	0	7.17e-08	0	0	0	0	0	0	0	0	0
f__Alcanivoracaceae;g__Kangiella	4.7e-07	0	0	9.23e-07	0	0	0	5.43e-07	0	1.33e-05	2.2e-07	7e-07	0	1.07e-07	0	0	6.06e-07	0	0	4.11e-07	0	0	0	0	0	0	0	0	0	0	1.53e-07	0	1.17e-07	2.24e-07	0	0	4.11e-05	0	0	0
f__Neisseriaceae;g__Crenobacter	7.74e-08	0	0	6.98e-07	0	0	0	0	0	0	8.72e-08	0	0	4.25e-08	0	1.25e-06	0	0	0	0	0	0	4.64e-08	0	0	0	0	0	3.6e-05	1.85e-05	6.69e-07	0	0	0	0	0	2.81e-07	4.6e-08	0	7.64e-08
f__Unclassified;g__Candidatus Accumulibacter	2.07e-07	6.57e-06	0	7.41e-07	0	0	0	0	0	0	1.06e-06	0	0	1.63e-07	2.63e-06	1.61e-06	0	0	0	0	0	0	1.13e-07	0	0	0	0	0	3.4e-05	1.68e-05	1.6e-06	0	5.91e-07	1.64e-06	0	0	1.87e-07	3.24e-07	0	2.92e-08
f__Microcoleaceae;g__Planktothrix	0	0	0	0	0	0	0	3.74e-08	0	2.74e-06	1.58e-07	7.54e-08	8.4e-08	2.7e-07	1.9e-07	7.57e-08	2.61e-06	9.02e-07	6.77e-08	0	0	0	0	0	0	0	0	0	0	0	0	0	0	4.02e-08	0	0	5.36e-06	0	0	1.96e-06
f__Mycobacteriaceae;g__Mycobacterium	1e-05	4.94e-06	2.07e-06	1.79e-06	5.85e-07	0	9.07e-06	1.23e-05	1.16e-06	1.33e-05	2.52e-05	8.5e-06	1.45e-05	1.82e-06	1.25e-05	7.76e-06	4.26e-06	5.56e-06	6.34e-06	2.69e-06	1.9e-05	1.48e-05	3.41e-06	8.16e-06	3.69e-06	1.44e-05	3.36e-05	3.98e-05	4.67e-06	2.21e-05	6.11e-06	6.6e-06	5.27e-06	6.92e-06	1.86e-06	3.55e-05	3.51e-06	7.3e-06	9.93e-06	1.84e-06
f__Leptotrichiaceae;g__Sebaldella	1.39e-07	0	0	1.39e-07	4.86e-08	0	0	4.45e-07	3.54e-06	0	4.75e-07	2.97e-07	1.76e-05	4.86e-07	0	2.85e-06	8.65e-07	3.27e-07	7.72e-06	2.12e-06	3.98e-07	9.05e-08	3.34e-07	5.18e-07	1e-07	2.39e-08	1.44e-06	0	3.16e-08	0	2.88e-07	0	2.27e-07	4.54e-07	2.62e-07	0	1.36e-06	1.92e-07	0	7.9e-07
f__Rhodothermaceae;g__Salinibacter	1.34e-06	0	0	0	0	0	0	0	0	0	3.77e-07	1.95e-06	0	1.21e-06	0	0	1.24e-06	0	0	2.8e-07	2.28e-06	1.53e-05	1.38e-06	8.13e-06	4.66e-08	0	9.6e-06	1.44e-07	0	9.23e-08	1.24e-05	0	0	1.65e-06	0	0	1.19e-05	0	0	0
f__Cyanobacteriaceae;g__Cyanobacterium	0	0	0	1.04e-06	9.69e-08	0	0	0	0	4.03e-05	0	0	0	0	0	0	0	0	0	0	0	0	1.62e-07	0	0	0	3.25e-07	0	0	0	0	0	0	0	0	0	0	0	0	0
f__Geobacteraceae;g__Geopsychrobacter	0	0	0	0	0	0	0	0	0	0	0	2.43e-06	0	2.81e-06	0	0	0	0	0	0	0	0	0	0	0	0	4.02e-05	0	0	0	5.9e-06	0	0	0	0	0	5.49e-06	0	0	0
f__Unclassified;g__Proteiniborus	8.13e-07	1.53e-06	1.08e-06	4.53e-06	0	8.15e-07	0	7.45e-06	0	2.35e-07	5.7e-07	1.53e-06	0	7.52e-06	1.59e-07	3.81e-06	5.41e-07	1.55e-06	1.07e-07	2.02e-06	1.4e-05	4.71e-06	1.6e-06	5.34e-06	4.41e-07	2.62e-07	5.33e-06	2.5e-07	0	3.18e-08	2.52e-06	0	3.78e-07	9.4e-07	2.17e-07	1.96e-06	4.17e-06	4.01e-07	8.83e-07	6.12e-08
f__Sphingomonadaceae;g__Sphingomonas	6.06e-06	3.65e-06	1e-07	7.96e-07	0	0	0	1e-06	0	1.76e-05	1.81e-06	1.36e-05	0	3.69e-06	4.39e-06	3.58e-06	1.93e-06	8.81e-07	2.17e-07	3.49e-06	9.03e-07	1.22e-06	5.5e-07	2.32e-06	1.25e-06	0	2.07e-05	4.39e-07	0	1.1e-07	5.69e-06	0	3.41e-07	6.87e-06	3.73e-06	2.22e-08	4.91e-06	1.01e-07	2.58e-07	0
f__Marinilabiliaceae;g__Geofilum	1.2e-06	6.29e-08	0	0	0	0	0	0	0	0	1.57e-07	0	0	3.47e-07	2.75e-06	0	0	0	1.18e-06	4.87e-06	0	0	0	0	0	0	2.59e-06	0	0	0	2.62e-06	0	0	1.56e-07	0	0	0	0	0	0
f__Marinilabiliaceae;g__Alkaliflexus	0	3.46e-07	0	4.31e-06	4.7e-08	0	0	1.86e-06	0	4.52e-08	2.77e-07	0	0	0	0	4.45e-06	2.67e-07	1.75e-06	4.39e-07	2.17e-06	2.97e-07	3.56e-06	1e-07	0	0	0	6.22e-06	1.97e-06	0	9.89e-07	0	7.76e-07	3.99e-05	1.01e-07	1.16e-06	4.74e-08	1.95e-06	0	0	0
f__Flavobacteriaceae;g__Kordia	0	0	0	6.02e-07	0	0	3.71e-07	0	0	0	1.5e-07	3.02e-06	0	1.51e-06	0	0	6.01e-06	0	0	7.21e-07	0	0	0	0	0	0	0	0	0	0	7.61e-08	0	0	3.94e-07	0	0	0	0	0	0
f__Flavobacteriaceae;g__Jejuia	0	9.43e-08	0	1.25e-06	0	0	0	3.75e-06	0	7.88e-07	1.11e-05	0	0	7.68e-07	0	1.19e-06	1.01e-05	1.14e-05	0	9.97e-08	2.08e-07	5.08e-08	9.71e-06	0	0	1.18e-07	0	2.53e-07	0	0	0	3.44e-07	0	2.86e-05	0	0	5.01e-08	9.99e-08	0	0
f__Clostridiaceae;g__Thermotalea	1.5e-07	3.11e-06	2.67e-07	1.58e-07	1.1e-07	1.08e-05	0	8.48e-07	0	1.48e-07	1.5e-07	6.73e-06	0	4.5e-06	9.98e-07	3.38e-07	2.19e-06	1.9e-06	2.47e-07	5.43e-06	1.91e-06	4.56e-06	9.29e-07	1.89e-06	3.55e-07	0	1.06e-05	1.57e-07	0	0	3.47e-06	0	5.08e-07	4.33e-07	5.26e-08	0	5.25e-06	3.35e-07	3.3e-07	2.98e-08
f__Pasteurellaceae;g__Necropsobacter	3.74e-07	1.49e-07	0	1.35e-06	2.08e-08	0	0	0	0	1.44e-05	0	7.97e-08	0	1.38e-07	0	8.07e-08	7.74e-08	0	0	0	1.43e-07	0	0	0	9.61e-07	0	4.5e-07	4.2e-07	2.87e-08	0	0	9.92e-08	2.23e-06	2.57e-07	0	0	3.62e-07	0	1.49e-06	0
f__Morganellaceae;g__Photorhabdus	2.7e-06	0	0	1.89e-06	1.06e-08	0	0	0	0	3.95e-06	3.33e-08	1.98e-06	0	3.92e-06	0	1.75e-07	1.35e-06	3.99e-08	0	0	5.35e-07	4.8e-06	0	9.72e-07	3.21e-07	1.92e-06	3.93e-05	1.85e-07	0	0	1.29e-05	0	0	2.41e-06	0	0	2.5e-07	4.88e-07	8.7e-06	0
f__Solirubrobacteraceae;g__Solirubrobacter	0	0	0	0	0	0	0	0	1e-08	3.92e-05	0	0	1.16e-08	1.07e-08	0	0	0	0	0	0	0	0	0	0	0	0	0	0	0	0	0	0	0	0	0	0	0	0	0	0
f__Flavobacteriaceae;g__Lutibacter	7.89e-07	1.63e-06	2.58e-07	3.71e-05	2.95e-06	0	0	1.4e-07	1.35e-05	2.87e-05	4.3e-06	5.47e-08	1.13e-05	1.29e-06	0	2.58e-06	3.72e-07	0	2.76e-07	1.18e-06	1.31e-06	9.9e-08	5.24e-07	5.41e-08	0	2.91e-07	0	4.56e-07	2.28e-07	4.1e-08	0	1.25e-05	0	5.11e-08	0	0	0	3.48e-08	0	6.06e-06
f__Candidatus Desulfofervidaceae;g__Candidatus Desulfofervidus	3.84e-05	0	0	0	0	0	3.77e-08	0	0	0	0	2.24e-06	0	1.61e-07	0	0	0	3.03e-06	0	1.27e-06	0	1.13e-06	0	6.21e-08	0	0	0	0	0	0	1.18e-07	0	0	0	0	0	0	0	0	0
f__Flammeovirgaceae;g__Flexithrix	8.73e-08	4.99e-06	4.84e-08	5.71e-06	0	0	0	1.76e-06	0	2.07e-07	5.19e-06	1.95e-06	2.07e-08	5.75e-08	3.11e-06	0	4.29e-07	0	7.27e-07	1.29e-07	3.16e-07	1.05e-06	1.37e-07	0	1.08e-07	0	5.98e-06	0	0	2.34e-06	8.23e-08	7.83e-07	3.44e-05	0	0	5.74e-08	8.63e-07	0	1.96e-07	0
f__Rhodospirillaceae;g__Magnetospirillum	0	0	0	1.63e-06	0	0	0	0	0	0	0	3.36e-06	0	5.16e-06	0	1.91e-08	0	0	0	0	0	0	0	0	0	0	2e-05	0	0	7.51e-06	3.99e-06	0	0	0	0	0	0	0	0	0
f__Mesoaciditogaceae;g__Mesoaciditoga	4.74e-07	1.97e-07	0	0	0	2.11e-06	0	0	0	0	0	8.43e-08	2.35e-07	4.34e-08	1.29e-06	0	0	0	0	1.04e-06	0	1.16e-06	0	4.8e-08	0	5.25e-07	3.81e-05	1.18e-07	0	0	5.92e-07	0	0	0	0	0	0	1.41e-07	0	0
f__Micromonosporaceae;g__Micromonospora	5.03e-06	3.1e-07	5.45e-08	3.5e-05	3.58e-07	0	8.31e-07	1.98e-06	0	1.6e-07	1.99e-08	2.72e-06	0	8.26e-06	1.2e-06	8.56e-07	1.48e-05	2.54e-07	1.8e-06	1.65e-06	5.18e-06	3.24e-06	1.17e-06	4.8e-07	3.48e-07	6.51e-07	4.52e-06	1.34e-05	0	1.24e-07	1.25e-05	0	7.76e-07	3.15e-06	7.62e-07	1.8e-06	1.03e-05	4.83e-07	8.62e-08	0
f__Unclassified;g__Acidomyces	4.47e-07	4.45e-07	1.81e-07	0	1.73e-07	0	0	0	0	0	2.83e-06	0	0	3.07e-07	0	0	1.91e-06	0	0	1.18e-07	6.93e-07	1.51e-06	6.04e-07	2.45e-06	0	0	7.6e-06	9.35e-07	0	0	1.29e-06	0	6.01e-07	2.18e-06	0	1.74e-07	3.99e-06	2.66e-07	3.61e-05	0
f__Syntrophomonadaceae;g__Dethiobacter	2.86e-07	7.48e-07	3.62e-08	1.28e-05	0	3.87e-07	0	3.63e-07	0	0	1.54e-07	3.27e-06	1.3e-05	4.18e-06	0	9.62e-07	4.21e-06	4.33e-06	7.94e-07	1.71e-06	2.19e-06	4.73e-06	1.8e-07	3.76e-06	3.1e-07	0	5.07e-06	0	0	0	1.99e-05	0	0	3.48e-08	1.24e-07	0	7.59e-06	0	0	5.18e-08
f__Rhodanobacteraceae;g__Luteibacter	0	0	0	0	0	0	0	0	0	0	0	9.67e-07	0	1.99e-06	0	0	0	0	0	0	0	0	0	0	0	0	3.77e-05	0	0	0	5.48e-06	0	0	0	0	0	0	0	0	0
f__Methylococcaceae;g__Methylomicrobium	4.53e-06	3.73e-06	2.19e-06	1.42e-06	0	2.38e-06	0	8.13e-07	0	0	1.23e-06	1.16e-06	1.32e-08	3.59e-07	2.25e-06	1.65e-06	2.56e-06	1.09e-08	7.28e-08	1.15e-07	7.84e-06	2.95e-06	2.75e-06	1.54e-05	4.44e-07	0	2.19e-06	1.19e-05	0	0	1.27e-05	0	1.3e-06	1.38e-06	0	1.02e-06	6.6e-07	1.17e-06	3.53e-06	0
f__Burkholderiaceae;g__Lautropia	0	0	0	5.85e-07	0	0	0	0	0	0	0	0	0	0	0	8.4e-07	1.08e-07	4.77e-08	0	0	0	0	0	0	7.1e-08	0	0	0	2.13e-05	0	5.04e-07	0	0	0	0	0	6.08e-06	5.78e-08	0	4.8e-08
f__Cytophagaceae;g__Cytophaga	0	6.2e-08	0	0	0	0	0	7.99e-07	0	0	0	0	0	7.45e-07	0	0	3.56e-07	0	0	0	0	1.53e-07	0	0	0	0	0	0	0	0	0	0	0	0	0	0	0	0	0	0
f__Neisseriaceae;g__Eikenella	7.61e-08	0	1.19e-06	1.54e-06	0	0	0	0	0	0	0	0	0	0	0	0	0	1.37e-08	6.03e-07	2.42e-06	3.76e-07	8.59e-07	0	1.21e-07	9.8e-07	2.25e-05	0	0	0	0	0	0	3.12e-06	0	0	0	1.05e-06	0	0	0
f__Microbacteriaceae;g__Microbacterium	1.71e-05	7.89e-07	3.75e-07	3.71e-05	5.43e-07	1.13e-06	1.25e-07	7.6e-06	6.09e-06	5.79e-06	2.96e-06	7.13e-06	0	1.17e-05	3.82e-06	8.65e-06	2.06e-05	1.77e-06	1.98e-06	5.12e-06	1.01e-05	1.51e-05	2.99e-06	1.32e-05	2.35e-06	2.93e-06	6.37e-06	2.75e-05	0	2.63e-06	1.49e-05	6.27e-08	3.8e-06	3.03e-06	2.11e-06	1.97e-05	2.77e-05	2.06e-06	9.15e-08	0
f__Rhodocyclaceae;g__Propionivibrio	1.01e-07	4.49e-08	0	3.67e-05	0	0	0	1.44e-07	0	0	6.85e-07	2.41e-07	0	1.14e-07	0	5.19e-06	2.19e-07	5.14e-07	0	3.06e-07	6.37e-07	6.37e-08	0	6.31e-08	6.52e-06	1.12e-07	4.03e-06	2.97e-06	0	0	1.12e-05	0	2.79e-06	0	0	0	2.23e-05	1.23e-07	1.55e-06	0
f__Holosporaceae;g__Holospora	1.58e-07	7.84e-07	1.7e-07	2.09e-08	0	3.28e-07	0	7.05e-07	0	3.19e-05	3.73e-06	1.63e-05	0	5.19e-07	0	0	0	3.25e-06	3.02e-06	5.14e-06	0	1.94e-07	0	0	0	0	0	3.3e-07	0	0	0	0	0	1.81e-07	0	0	0	0	0	0
f__Rhodobiaceae;g__Roseospirillum	0	3.15e-08	0	0	0	0	0	0	0	1.49e-05	0	0	0	0	0	0	0	0	0	0	1.81e-07	0	0	0	7.17e-07	0	0	2.16e-07	0	0	0	0	0	0	4.87e-08	0	6.9e-07	0	0	0
f__Peptococcaceae;g__Syntrophobotulus	7.96e-06	8.48e-06	3.95e-07	2.26e-05	1.69e-07	1.05e-06	0	2.59e-06	1.38e-06	3.87e-06	1.41e-06	1.19e-05	1.77e-07	5.41e-06	7.05e-07	2.85e-06	4.85e-06	2.18e-06	1.01e-06	3.26e-06	2.09e-05	3.64e-05	7.69e-07	3.57e-05	2.12e-06	5.02e-06	3.65e-06	2.5e-05	0	0	2.9e-05	0	2.01e-06	2.93e-06	2.02e-06	3.04e-08	1.95e-05	1.5e-06	1.63e-05	4.72e-07
f__Propionibacteriaceae;g__Propionimicrobium	0	0	0	0	0	1.42e-07	0	1.24e-06	1.01e-05	0	0	6.32e-07	0	2.03e-06	2.61e-06	0	0	4.15e-08	3.64e-05	1.78e-07	4.65e-07	3.82e-07	7.19e-07	4e-07	0	0	7.5e-07	0	0	0	1.16e-06	9.07e-07	1.33e-06	0	0	0	5.28e-07	0	0	0
f__Erysipelotrichaceae;g__Dielma	7.35e-06	1.77e-06	9.97e-06	6.42e-06	1.65e-06	4.55e-08	1.19e-06	2.42e-05	1.38e-05	2.92e-05	9.78e-06	2.11e-05	3.63e-05	1.11e-05	1.15e-05	7.11e-06	2.07e-05	1.72e-06	2.15e-06	8.63e-06	9.01e-06	1.09e-05	4.84e-06	8.5e-06	8.72e-06	2.71e-07	2.78e-05	7.84e-06	1.35e-06	3.26e-06	1.03e-05	8.43e-08	7.77e-06	2.17e-05	1.09e-05	8.84e-07	4.21e-06	7.18e-06	2.51e-05	5.56e-06
f__Peptoniphilaceae;g__Parvimonas	2e-05	1.93e-06	5.19e-07	1.22e-05	2.23e-06	8.22e-06	0	3.67e-06	0	1.98e-07	3.99e-06	2.92e-06	0	3.68e-06	4.73e-06	9.7e-06	1.52e-05	0	7.86e-07	1.26e-05	3.73e-06	4.3e-06	1.46e-06	2.04e-05	1.08e-07	3.38e-06	2.95e-06	2.22e-05	0	4.86e-08	1.65e-05	0	1.55e-07	1.09e-06	4.65e-07	1.41e-06	3.44e-07	0	0	1.43e-06
f__Chitinispirillaceae;g__Chitinispirillum	4.96e-08	4.93e-08	0	1.49e-07	0	0	0	3.41e-06	0	3.62e-05	0	2.64e-07	0	5.44e-08	0	0	0	0	0	1.04e-07	3.4e-07	0	0	0	0	0	0	0	0	0	0	0	0	0	0	0	9.19e-07	0	6.17e-08	0
f__Rhodobacteraceae;g__Sulfitobacter	8.12e-07	0	0	0	0	0	0	6.85e-07	0	1.13e-05	3.43e-06	3.85e-07	0	0	0	0	0	0	0	0	0	0	0	0	6.68e-08	0	0	0	0	0	0	0	0	1.04e-07	0	0	1.09e-07	0	0	0
f__Erysipelotrichaceae;g__Faecalibaculum	3.74e-06	1.3e-07	3.54e-08	1.05e-07	3.6e-05	1.22e-05	4.34e-08	4.06e-06	1.78e-05	4.11e-06	2.45e-06	1.06e-05	0	1.06e-05	3.62e-06	4.33e-06	1.96e-05	2.45e-06	2.55e-06	7.84e-06	7.93e-07	1e-06	1.98e-07	3.1e-07	6.54e-07	1.02e-06	3.94e-08	2.27e-06	4.04e-06	5.84e-07	1.13e-07	1.35e-06	3.12e-07	1.5e-07	1.14e-05	5.13e-06	2.06e-06	3.57e-06	2.12e-07	1.61e-07
f__Oceanospirillaceae;g__Neptunomonas	0	0	0	0	0	0	0	0	0	0	0	0	0	0	0	0	0	0	0	0	0	0	0	0	0	0	0	0	0	0	0	0	0	0	0	0	0	0	0	0
f__Brucellaceae;g__OchrobaCTRum	0	2.97e-07	2.82e-07	0	3.45e-07	0	0	2.8e-07	0	3.59e-05	0	0	0	1.23e-07	0	6.43e-07	7.72e-08	1.1e-07	0	0	0	0	4.47e-08	9.51e-07	3.7e-08	0	5.79e-06	0	0	0	0	0	2.45e-06	5.87e-06	0	0	0	0	0	6.99e-07
f__Flavobacteriaceae;g__Salinimicrobium	1.93e-06	1.07e-06	0	4.38e-06	0	0	0	0	0	5.74e-07	9.61e-09	1.07e-07	0	6.17e-06	0	0	0	6.36e-08	1.13e-06	2.83e-06	0	8.3e-07	9.54e-08	1.45e-07	1.08e-07	0	0	8.92e-09	0	0	3.21e-07	0	0	0	0	0	4.37e-07	0	0	0
f__Helicobacteraceae;g__Thiovulum	2.67e-05	0	0	0	0	0	3.57e-05	0	0	7.39e-07	2.61e-06	8.05e-06	0	0	0	0	0	0	1.96e-06	0	0	0	0	0	1.85e-07	0	0	0	0	0	0	0	0	0	0	0	0	0	0	0
f__Tolypothrichaceae;g__Hassallia	0	8.24e-08	3.75e-07	8.94e-07	0	0	0	0	0	0	0	0	0	0	0	8.65e-07	0	0	5.66e-08	3.56e-05	1.58e-07	0	0	0	0	0	2.28e-07	3.55e-07	0	0	0	0	0	1.9e-07	0	0	5.01e-07	0	0	0
f__Rhodospirillaceae;g__Phaeospirillum	0	0	0	0	0	0	0	0	0	1.94e-05	0	0	0	0	0	0	3.37e-07	0	0	6.84e-08	0	0	0	0	8.22e-06	0	0	8.68e-08	0	0	0	0	0	0	0	0	0	0	0	0
f__Aphanizomenonaceae;g__Nodularia	1.22e-06	5.85e-07	2.85e-07	0	3.27e-08	0	0	0	0	0	6.63e-07	3.54e-05	0	0	0	0	0	0	0	2.04e-07	2.14e-07	2.39e-07	0	0	8.62e-08	0	0	0	0	0	0	0	3.79e-08	3.06e-06	3.41e-07	0	0	0	0	0
f__Paenibacillaceae;g__Fontibacillus	2.51e-07	3.09e-07	3.07e-08	1.61e-06	0	2.6e-07	6.94e-08	5.61e-07	0	2.5e-07	9.77e-07	2.42e-06	3.38e-08	4.12e-06	5.87e-07	6.37e-07	1.65e-07	7.25e-07	9.51e-07	5.5e-07	2.92e-07	7.04e-07	2.74e-07	1.04e-06	0	0	2.84e-06	1.03e-06	0	0	5.72e-06	3.77e-08	1.82e-07	0	1.04e-06	1.33e-06	8.73e-07	0	3.82e-07	3.45e-07
f__Syntrophaceae;g__Syntrophus	1.31e-06	5.15e-07	0	6.12e-07	2.69e-07	0	0	1.02e-06	0	0	8.84e-07	5.36e-06	0	1.78e-06	1.89e-07	1.88e-07	2.71e-07	2.57e-07	0	5.36e-07	2.62e-06	1.16e-06	2.97e-06	1.26e-06	9.38e-07	0	3.52e-05	4.1e-06	0	0	6.84e-06	0	2.92e-06	1.65e-06	0	3.62e-07	2.51e-06	2.07e-07	2.19e-05	0
f__Myxococcaceae;g__Myxococcus	1.98e-07	0	0	1.53e-05	0	0	0	0	0	0	0	3.64e-07	0	0	0	0	2.81e-07	0	9.7e-08	3.5e-05	0	1.22e-07	1.05e-07	0	1.02e-05	0	0	0	0	0	3.42e-07	0	0	0	0	0	1.37e-07	0	1.42e-07	0
f__Flavobacteriaceae;g__Zobellia	8.84e-06	0	0	0	0	0	0	0	5.55e-08	0	0	0	0	5.95e-08	0	0	6.24e-08	0	0	0	5.75e-08	0	0	0	8.18e-08	0	0	0	0	0	6.94e-08	0	0	3.46e-07	0	0	8.76e-07	0	0	0
f__Peptococcaceae;g__Thermincola	3.91e-06	2.72e-07	0	3.47e-05	2.34e-07	0	2.61e-07	0	0	5.95e-07	3.06e-06	1.75e-06	3.34e-06	4.97e-07	7.65e-07	4.06e-06	1.65e-06	0	5.68e-07	2.63e-06	1.19e-06	3.67e-06	6.53e-07	2.48e-06	9.12e-07	6.45e-06	6.31e-06	3.36e-06	0	3.76e-07	1.51e-06	0	2.38e-06	3.04e-06	3.9e-06	0	3.66e-06	5.98e-07	0	0
f__Cyclobacteriaceae;g__Cyclobacterium	8.65e-06	6.51e-06	6.3e-07	1.3e-07	7.86e-07	0	0	6.78e-06	1.21e-05	7.36e-08	2.6e-06	1.13e-06	2.2e-05	6.13e-06	2.97e-06	3.85e-06	1.9e-06	4.68e-06	1.47e-06	4.73e-06	7.02e-07	1.26e-06	2.23e-08	4.86e-08	9.22e-08	0	0	6.22e-08	0	3.83e-07	8.66e-08	0	1.07e-05	3.28e-06	7e-08	5.94e-07	3.25e-07	4.05e-07	1.88e-05	1.51e-06
f__Yersiniaceae;g__Rahnella	0	0	3.23e-08	8.47e-07	0	0	0	0	0	1.47e-07	1.39e-06	1.44e-07	0	1.09e-07	0	7.51e-07	0	9.76e-08	7.99e-08	2.13e-07	0	0	0	4.11e-08	4.59e-08	0	0	3.12e-08	2.6e-05	1.46e-05	4.01e-07	0	0	0	0	0	3.01e-07	1.77e-07	0	4.91e-08
f__Peptostreptococcaceae;g__Peptoclostridium	5.91e-06	4.38e-07	9.37e-07	7.51e-06	1.22e-07	1.45e-06	5.53e-07	1.16e-05	0	7.94e-06	8.47e-06	6.66e-06	2.08e-06	5.05e-06	1.2e-05	8.4e-06	1.46e-06	2.41e-06	1.22e-06	1.35e-05	3.55e-06	4.9e-06	3.08e-06	2.81e-06	9.39e-07	5.82e-07	6.19e-06	6.52e-06	0	1.4e-05	1.49e-05	1.9e-07	2.52e-06	3.13e-06	1.79e-06	3.14e-07	8.3e-06	4.39e-07	2.54e-05	0
f__Erysipelotrichaceae;g__Bulleidia	3.09e-07	1.29e-06	4.83e-08	1.4e-07	6.26e-07	0	4.59e-07	2.01e-06	0	3.15e-06	4.48e-06	2.62e-06	3.39e-06	4.79e-07	6.26e-06	9.61e-07	1.74e-05	8.75e-07	2.99e-06	1.94e-06	1.09e-05	2.69e-06	8.04e-07	3.66e-06	1.45e-06	1.99e-05	3.76e-07	2.45e-05	0	1.24e-05	1.46e-05	3.97e-06	6.4e-07	9.04e-06	3.89e-06	3.04e-05	3.7e-06	3.39e-06	1.38e-05	6.37e-06
f__Synergistaceae;g__Aminobacterium	2.97e-06	6.17e-08	2.68e-07	2.57e-05	0	2.68e-07	0	1.16e-07	3.69e-07	0	0	2.82e-07	1.83e-07	8.69e-07	1.12e-07	1.87e-06	1.07e-07	0	1.35e-07	7.99e-07	3.87e-07	7.87e-07	7.92e-06	1.75e-07	6.99e-08	0	1.04e-06	3.03e-05	0	0	1.91e-06	2.05e-07	9.19e-06	1.64e-06	0	2.14e-07	7.43e-07	8.49e-07	3.1e-06	5.08e-08
f__Myoviridae;g__P1virus	0	0	0	0	0	0	0	0	0	0	0	0	0	0	0	0	0	3.41e-05	0	0	0	0	0	0	0	0	0	0	0	0	0	0	0	0	0	0	0	0	0	0
f__Heliobacteriaceae;g__Heliobacterium	7.35e-06	2.74e-06	0	3.4e-05	8.3e-07	2.29e-07	0	0	0	2.56e-06	9.8e-07	2.65e-06	0	3.17e-06	0	1.32e-05	3.58e-06	9.01e-06	9.94e-07	1.2e-06	1.16e-06	1.89e-06	0	1.08e-07	6.49e-07	0	0	1.89e-06	0	2.08e-05	8.97e-07	0	1.86e-06	6.32e-06	0	1.3e-06	7.91e-06	6.67e-08	0	0
f__Moraxellaceae;g__Psychrobacter	0	3.39e-06	0	0	0	0	0	0	0	0	0	4.02e-06	0	0	0	0	1.05e-07	0	1.14e-07	3.39e-05	3.1e-08	0	0	0	1.1e-06	0	0	0	0	0	0	0	0	0	0	0	0	0	0	4.75e-06
f__Myoviridae;g__Js98virus	0	0	0	0	0	0	0	0	0	0	0	0	0	0	0	1.06e-07	0	0	9.38e-08	3.36e-05	0	0	0	0	0	0	0	0	0	0	0	0	0	0	0	0	0	0	0	0
f__Desulfarculaceae;g__Desulfocarbo	1.6e-06	0	0	0	0	0	0	0	0	0	0	4.1e-07	0	0	0	0	0	0	0	0	0	0	0	0	0	0	0	0	0	0	1.02e-06	0	0	0	0	0	0	0	0	0
f__Planococcaceae;g__Rummeliibacillus	0	0	0	5.7e-08	0	0	0	0	0	3.33e-05	0	0	0	0	0	0	0	0	0	0	0	0	0	0	0	0	0	0	0	0	0	0	0	0	0	0	0	0	0	0
f__Cyclobacteriaceae;g__Echinicola	3e-05	1.05e-06	5.15e-07	2.9e-06	1.09e-07	0	0	3.44e-06	2.59e-06	2.56e-05	5.14e-06	0	5.66e-08	0	4.66e-07	3.96e-07	3.86e-06	1.04e-06	0	7.8e-06	3.18e-07	0	0	8.28e-08	0	0	2.63e-07	3.12e-06	1.02e-06	0	4.76e-07	1.19e-06	7.05e-07	2.27e-07	0	7.46e-06	3.8e-07	0	0	6.69e-06
f__Veillonellaceae;g__Negativicoccus	4.92e-06	9.69e-07	2.47e-07	2.77e-06	1.34e-05	3.07e-07	2.28e-05	1.64e-05	0	4.58e-08	4.36e-06	8.24e-06	2.86e-06	1.04e-05	1.61e-06	2.92e-05	5.94e-07	1.12e-06	9.45e-08	0	0	0	1.43e-05	0	0	0	0	0	0	0	0	0	0	2.16e-06	1.02e-07	9.99e-08	0	0	4.07e-06	9.49e-08
f__Nitrosomonadaceae;g__Nitrosospira	3.56e-06	0	2.86e-06	9.38e-07	5.08e-06	0	0	0	3.74e-07	0	0	2.3e-08	6.07e-07	3.39e-06	4.67e-08	8.52e-07	3.91e-07	2.77e-06	0	4.39e-06	2.05e-08	1.07e-06	5.6e-08	4.92e-08	3.72e-07	1.83e-05	1.83e-07	3.48e-07	0	0	0	0	1.46e-06	9.52e-07	7.6e-08	0	0	4.2e-07	0	0
f__Pasteurellaceae;g__Mannheimia	1.57e-06	0	6.28e-07	0	6.71e-07	2.44e-06	1.55e-07	3.27e-07	1.89e-06	4.51e-07	4.62e-07	1.91e-07	2.02e-06	0	6.31e-07	0	0	0	0	3.61e-06	8.81e-06	1.52e-06	3.92e-07	0	0	3.29e-05	7.87e-07	1.33e-06	1.86e-06	0	2.64e-06	0	0	0	0	1.62e-06	5.94e-06	2.52e-05	2.79e-06	2.58e-06
f__Hymenobacteraceae;g__Pontibacter	5.4e-06	0	0	4.68e-06	5.81e-08	0	0	1.61e-08	0	1.27e-06	3.29e-05	2.11e-06	0	1.04e-06	0	6.05e-07	0	7.64e-08	1.48e-07	1.24e-06	9.39e-07	1.46e-06	1.54e-07	4.45e-07	0	0	2.11e-06	0	7.22e-08	0	9.11e-07	0	0	4.2e-07	0	0	1.36e-06	1.67e-08	0	0
f__Burkholderiaceae;g__Ralstonia	0	0	0	4.81e-07	5.23e-06	0	3.89e-06	0	0	0	1.98e-06	0	0	0	0	0	7.83e-08	0	0	1.99e-07	0	3.38e-06	2.27e-07	2.4e-07	3.95e-07	1.07e-06	8.7e-06	6.27e-07	2.15e-07	0	8.89e-06	0	9.96e-07	0	6.58e-06	0	3.28e-07	1.17e-06	0	0
f__Bifidobacteriaceae;g__Scardovia	2.52e-06	2.31e-08	2.51e-08	1.3e-07	3.34e-07	0	0	4.45e-07	5.72e-07	7.55e-08	1.88e-07	1.06e-06	1.67e-06	3.11e-06	3.27e-07	4.15e-06	2.16e-07	0	4.69e-07	1.64e-06	4.42e-08	0	2.78e-08	5.52e-08	3.15e-08	2.49e-08	8.37e-08	0	0	3.27e-08	0	0	5e-07	4.34e-07	0	4.82e-08	2.22e-07	0	8.67e-08	0
f__Bacillaceae;g__Parageobacillus	8.86e-07	0	3.2e-08	3.26e-05	1.61e-07	0	0	1.96e-07	2.14e-05	4.27e-06	3e-07	2.78e-06	0	6.19e-06	1.91e-06	5.18e-07	1.46e-06	1.25e-07	1.05e-07	0	2.86e-07	4.45e-07	0	0	6.09e-07	4.12e-07	0	8.66e-08	0	1.63e-07	0	4.24e-08	2.93e-06	8.83e-07	6.59e-07	2.63e-06	1.13e-07	2.57e-07	3.98e-08	9.47e-08
f__Piscirickettsiaceae;g__Thioalkalimicrobium	0	0	0	0	0	0	0	0	0	0	0	0	0	0	0	0	0	0	0	0	0	0	0	3.5e-07	0	0	0	0	0	0	0	0	0	0	0	0	0	0	0	0
f__Nitrosomonadaceae;g__Nitrosovibrio	0	7.53e-07	0	0	0	3.02e-07	0	0	0	1.17e-05	0	0	0	1.23e-07	0	0	0	0	8.04e-08	1.61e-07	6.1e-06	0	0	0	8.77e-07	0	4.39e-06	2.53e-07	0	0	0	0	1.57e-06	0	0	0	0	0	0	0
f__Peptostreptococcaceae;g__Proteocatella	1.55e-06	0	6.08e-07	4.33e-06	6.29e-08	9.76e-08	9.41e-08	3.9e-07	1.5e-06	1.47e-06	1.53e-06	9.32e-07	3.19e-06	1.71e-05	2.32e-06	8.78e-07	4.06e-06	1.18e-06	7.52e-08	2.34e-06	4.42e-06	1.16e-06	3.06e-07	2.84e-06	1.15e-06	0	5.61e-06	9.3e-08	0	0	5.93e-06	0	5.81e-08	3.13e-06	1.37e-06	6.26e-08	9.48e-06	0	9.05e-06	1.76e-07
f__Verrucomicrobiaceae;g__Verrucomicrobium	3.37e-06	7.29e-08	0	5.1e-06	0	0	0	0	0	0	2.95e-07	3.16e-07	0	9.81e-08	2.41e-06	1.71e-07	3.99e-07	0	9e-07	0	3.95e-07	3.14e-07	1.32e-07	0	1.41e-07	0	4.4e-08	4.97e-07	0	0	1.19e-07	1.19e-06	0	1.61e-07	0	0	1.7e-05	0	0	1.34e-06
f__Paenibacillaceae;g__Saccharibacillus	2.77e-06	1.46e-06	0	2.11e-07	1.36e-07	0	0	1.85e-06	0	3.79e-06	1.3e-06	2.4e-06	0	5.88e-06	1.44e-07	1.76e-06	1.61e-05	1.24e-06	1.07e-07	4.38e-06	1.33e-06	4e-07	0	2.79e-06	0	0	0	8.37e-07	0	0	2.9e-07	0	7.78e-07	5.05e-07	0	1.19e-07	1.89e-06	2.51e-07	3.13e-07	0
f__Hafniaceae;g__Edwardsiella	4.78e-08	2.93e-06	1.89e-06	0	1.94e-08	4.06e-07	0	2.62e-06	6.38e-07	4.09e-08	0	5.35e-07	0	1.58e-07	1.36e-06	1.55e-06	9.61e-06	1.35e-06	1.75e-05	6.02e-07	7.56e-07	1.26e-06	6.78e-08	4.4e-07	6.02e-07	7.54e-06	0	2.66e-07	9.42e-07	1.12e-07	2.87e-07	0	5.2e-07	3.89e-07	1.21e-06	4.96e-08	0	1.12e-07	3.93e-06	7.42e-06
f__Haloplasmataceae;g__Haloplasma	6.77e-06	1.18e-07	0	0	0	0	0	1.4e-07	0	4.48e-07	4.71e-07	6.58e-07	5.43e-08	2.78e-06	0	7.49e-06	0	2.58e-07	2.86e-07	4.29e-07	4.87e-07	1.65e-06	2.23e-07	2.85e-07	0	0	8.91e-08	2.58e-08	0	0	5.98e-07	0	4.11e-07	7.26e-06	0	0	5.58e-06	0	0	4.02e-07
f__Chitinophagaceae;g__Flavisolibacter	9.53e-08	3.99e-06	0	9.54e-08	1.63e-08	0	0	0	0	0	1.79e-08	6.77e-08	0	3.49e-08	0	6.85e-08	0	0	0	0	1.69e-07	1.95e-08	5.71e-08	4.61e-06	4.31e-08	0	3.17e-05	0	0	0	1.72e-06	0	5.69e-08	0	0	0	2.63e-06	0	0	0
f__Methylocystaceae;g__Terasakiella	0	0	0	0	1.1e-07	0	0	0	0	9.89e-06	0	0	0	0	0	0	0	0	0	0	0	0	0	0	1.46e-07	0	0	0	0	0	0	0	0	0	0	0	0	0	0	0
f__Cellulomonadaceae;g__Cellulomonas	7.25e-07	0	0	5.84e-06	2.62e-07	0	0	4.33e-08	0	3.53e-07	1.33e-07	2.19e-07	1.22e-06	2.1e-07	6.16e-08	4.59e-07	0	0	0	5.06e-08	5.15e-07	1.66e-06	2.29e-07	1.2e-05	5.67e-07	0	3.12e-05	2.66e-05	0	1.33e-07	3.82e-06	0	2.83e-07	4.55e-07	4.78e-08	0	1.75e-07	0	6.37e-07	5.38e-07
f__Flammeovirgaceae;g__Cesiribacter	0	6.02e-07	0	0	0	0	0	0	0	8.58e-07	0	4.97e-08	0	0	0	2.28e-07	0	0	0	0	0	0	0	5.38e-06	0	0	2.24e-07	0	0	0	0	0	0	0	0	0	7.26e-06	6.34e-06	0	0
f__Micrococcaceae;g__Nesterenkonia	0	0	0	0	0	0	0	0	0	0	0	3.08e-06	0	0	0	0	0	0	0	0	0	0	0	0	0	0	0	0	0	0	0	0	0	0	0	0	0	0	0	0
f__Rhodospirillaceae;g__Niveispirillum	0	0	0	0	2.77e-08	0	0	0	0	1.21e-05	0	0	0	0	0	0	0	0	0	0	0	0	0	0	7.66e-07	0	0	2.81e-07	0	0	0	0	0	0	0	0	0	0	0	0
f__Unclassified;g__Labilibacter	9.09e-08	1.65e-07	0	2.77e-06	0	0	0	0	0	4.93e-08	1.7e-06	3.88e-07	0	4.27e-06	0	0	5e-07	0	3.91e-07	1.43e-07	0	0	0	0	0	0	0	0	0	5.33e-08	0	0	5.42e-08	0	0	0	0	0	0	0
f__Micromonosporaceae;g__Longispora	0	0	0	3.09e-05	0	0	0	0	0	0	0	0	0	0	0	0	0	0	0	0	0	0	0	0	0	0	0	0	0	0	0	0	0	0	0	0	1.91e-07	0	0	0
f__Desulfobacteraceae;g__Desulfococcus	2.12e-07	4.01e-06	0	2.59e-06	1.57e-07	0	1.62e-07	5.94e-07	1.62e-07	6.82e-07	0	3.37e-08	0	1.77e-06	0	0	2.29e-07	3.1e-08	0	3.32e-08	6.24e-07	2.39e-06	1.52e-07	1.54e-07	1e-06	1.39e-06	6.58e-07	0	0	9.64e-07	5.54e-06	0	2.26e-07	1.42e-06	1.86e-06	3.28e-07	8.03e-06	3.59e-07	2.36e-07	0
f__Rhodobacteraceae;g__Pannonibacter	6.43e-07	0	3.89e-07	0	2.38e-07	0	0	0	0	1.67e-07	0	5.21e-07	0	5.65e-08	1.7e-06	7.49e-07	0	0	0	0	0	0	0	3.12e-08	0	2.76e-08	0	0	0	0	0	0	0	0	0	2.94e-07	0	0	0	0
f__Myoviridae;g__Schizot4virus	2.74e-07	0	0	3.07e-05	5.64e-08	0	0	0	0	0	0	0	0	0	0	1.18e-07	0	0	1.73e-06	0	0	0	0	0	0	0	0	0	0	0	0	0	0	0	0	0	4.02e-07	0	0	0
f__Aerococcaceae;g__Aerococcus	2.25e-06	1.02e-05	2.46e-07	3.06e-05	3.7e-06	7.33e-07	4.67e-07	9.46e-07	7.14e-07	3.73e-07	5.91e-06	1.2e-05	1.28e-05	8.61e-06	2.13e-06	8.56e-06	1.86e-06	7.83e-06	4.93e-06	1.52e-06	2.42e-06	1.22e-06	4.61e-07	8.77e-07	4.51e-07	1.23e-06	6.58e-07	6.27e-07	0	0	3.93e-06	0	1.48e-06	1.03e-06	1.3e-07	1.27e-06	4.31e-06	2.63e-07	8.25e-07	0
f__Oceanospirillaceae;g__Oceanobacter	0	0	0	1.36e-07	0	0	0	0	0	0	0	2.97e-07	0	3.06e-07	6.87e-07	6.8e-07	0	0	1.95e-07	0	6.7e-08	5.12e-07	3.38e-07	1.65e-07	0	1.01e-07	4.23e-07	0	0	0	0	0	8.4e-08	0	0	0	0	2.91e-06	0	0
f__Cytophagaceae;g__Sporocytophaga	3.04e-05	1.51e-06	3.46e-07	0	8.49e-08	2.86e-08	1.41e-07	5.03e-06	0	0	0	0	0	6.04e-08	0	0	7.11e-07	0	4.55e-07	0	0	0	0	0	0	0	0	2.33e-06	0	0	0	0	0	0	0	0	0	0	0	0
f__Psychromonadaceae;g__Psychromonas	0	0	0	2.8e-06	0	0	0	0	0	6.63e-06	0	0	0	1.33e-08	0	4.23e-08	0	0	0	0	0	1.49e-08	0	0	0	0	3.6e-08	0	0	0	0	5.44e-08	1.45e-08	0	0	0	0	0	0	0
f__Myoviridae;g__Sp18virus	0	0	0	0	0	0	0	0	0	0	0	0	0	0	0	0	0	0	5.07e-08	3.03e-05	0	0	0	0	0	0	0	0	0	0	0	0	0	0	0	0	0	0	0	0
f__Unclassified;g__Marinitoga	8.81e-08	0	0	8.79e-06	3.54e-08	0	0	0	1.58e-06	0	1.54e-06	8.21e-07	0	1.68e-06	0	3.66e-06	0	5.78e-06	0	7.38e-06	1.09e-06	9.99e-07	2.64e-07	7.5e-07	0	0	2.02e-07	3.95e-07	0	0	7.35e-07	0	0	2.02e-07	3.03e-05	0	1.07e-07	0	0	0
f__Planctomycetaceae;g__Planctomyces	1.51e-06	1.24e-07	1.78e-06	8.46e-07	0	0	0	1.15e-06	0	0	7.65e-07	4.75e-07	0	6.08e-07	0	1.18e-06	1.37e-06	0	0	1.24e-07	1.32e-06	1.64e-06	6.54e-08	5.46e-07	5.35e-06	0	1.01e-07	2.28e-07	0	0	1.24e-07	0	0	1.65e-06	0	4.36e-08	1.34e-06	0	4.15e-06	1.03e-06
f__Colwelliaceae;g__Colwellia	0	1.35e-07	1.46e-07	2.66e-06	0	0	0	0	0	0	0	5.78e-08	0	0	7.35e-07	0	1.96e-07	0	0	2.1e-07	0	0	0	0	1.54e-06	0	3.29e-06	2.35e-07	0	9.85e-07	0	4.31e-07	3e-05	0	0	0	0	0	0	0
f__Desulfovibrionaceae;g__Desulfocurvus	0	0	0	0	0	4.81e-07	0	0	0	0	0	1.59e-06	0	2.1e-06	0	0	0	0	0	0	0	0	0	0	0	0	2.99e-05	0	0	0	3.52e-06	0	3.86e-06	0	0	0	0	0	0	1.21e-06
f__Verrucomicrobiaceae;g__Haloferula	2.11e-07	5.02e-07	8.81e-08	2.82e-06	4.58e-07	0	0	0	0	0	7.19e-08	2.17e-07	0	0	0	0	2.11e-07	0	0	1.78e-06	3.03e-06	0	0	0	0	0	5.98e-06	0	0	1.2e-06	1.22e-07	3.79e-07	2.98e-05	2.66e-07	0	0	2.49e-06	0	0	0
f__Desulfurellaceae;g__Hippea	5.95e-08	1.77e-07	0	1.16e-06	0	0	0	0	0	0	0	1.21e-06	0	1.74e-06	0	0	9.3e-07	2.81e-06	2.16e-07	2.94e-05	0	0	0	0	0	0	0	0	0	0	0	0	0	2.05e-07	9.1e-07	0	9.21e-08	0	0	0
f__Halobacteriaceae;g__Halococcus	2.95e-08	0	0	0	0	0	0	0	0	0	0	5.36e-07	0	0	0	0	0	0	0	0	4.79e-07	2.35e-07	0	3.7e-07	1.2e-07	0	1.57e-07	0	0	0	3.4e-08	0	6.35e-07	0	0	0	2.84e-07	0	0	0
f__Leptotrichiaceae;g__Sneathia	2.78e-07	6.92e-08	0	4.55e-07	0	7.56e-07	9.34e-08	0	0	2.49e-07	0	8.18e-07	1.9e-06	0	1.04e-06	1.96e-06	1.88e-06	0	9.24e-07	3.67e-07	0	0	0	0	0	0	0	0	0	0	0	0	0	0	0	0	2.11e-07	0	0	0
f__Spirochaetaceae;g__Candidatus Marispirochaeta	8.96e-06	3.62e-07	3.3e-07	5.99e-06	9.43e-08	5.09e-07	0	1.22e-06	0	2.03e-07	9.38e-07	5.71e-07	0	3.3e-06	2.86e-06	1.95e-06	3.55e-06	5.79e-07	1.66e-06	1.32e-07	3.62e-06	5.11e-06	7.98e-07	2.43e-06	9.84e-07	0	1.11e-06	5.36e-06	0	0	7.75e-06	0	1.67e-06	6.75e-07	5.08e-08	0	4.25e-06	0	1.58e-06	5.67e-08
f__Morganellaceae;g__Arsenophonus	0	0	0	0	0	0	0	0	0	0	0	0	0	0	0	0	2.12e-07	0	2.89e-05	0	0	0	1.63e-07	0	0	0	0	0	0	0	0	0	0	0	0	1.13e-06	0	0	0	0
f__Elusimicrobiaceae;g__Elusimicrobium	0	0	8.89e-08	1.1e-06	4.55e-08	0	0	1.32e-07	0	1.76e-05	3.24e-07	5.7e-07	0	2.24e-06	0	6.5e-07	0	0	0	1.73e-07	5.96e-07	5.05e-08	0	1e-06	4.76e-07	0	0	9.24e-08	0	0	1.17e-07	0	1.05e-07	0	0	0	5.61e-07	5.99e-07	5.12e-08	0
f__Scytonemataceae;g__Scytonema	0	0	5.77e-08	0	0	0	0	0	0	0	0	0	0	1.17e-07	0	0	0	5.09e-08	0	1.07e-06	0	0	0	0	0	0	0	0	0	0	0	0	0	0	0	0	0	0	0	0
f__Nocardiopsaceae;g__Thermobifida	5.57e-08	0	0	0	0	3.88e-06	0	2.55e-06	0	0	1.88e-07	2.67e-06	0	6.73e-07	3.02e-07	0	4.03e-06	9.83e-07	0	4.68e-07	9.55e-07	4.1e-07	1.14e-06	1.83e-06	1.51e-07	2.39e-07	2.68e-07	0	0	0	1.35e-06	0	0	0	0	6.54e-06	4.04e-07	1.26e-06	0	0
f__Cyclobacteriaceae;g__Algoriphagus	2.16e-05	2.65e-06	0	1.12e-06	0	0	0	8.8e-08	6.04e-07	2.84e-05	7.79e-07	1.15e-05	5.08e-06	2.55e-06	1.29e-06	1.94e-06	7.99e-07	1.93e-05	3.93e-07	3.27e-06	1.59e-07	1.49e-07	0	3.72e-07	3.11e-07	2.91e-06	0	1.34e-07	0	1.88e-07	1.64e-07	0	0	2.73e-06	0	1.66e-07	4.68e-06	3.7e-08	0	2.44e-07
f__Siphoviridae;g__T1virus	0	0	0	0	0	0	0	0	0	0	0	1.49e-05	0	0	0	0	0	0	0	2.83e-05	0	0	0	0	0	0	0	0	0	0	0	0	0	0	0	0	0	0	0	0
f__Opitutaceae;g__Cephaloticoccus	0	1.61e-07	0	0	0	0	0	0	0	2.83e-05	0	0	0	1.39e-07	0	0	0	0	0	0	2.75e-07	0	0	0	9.15e-08	0	0	0	0	0	6.2e-08	0	0	3.93e-07	0	0	9.63e-06	0	0	0
f__Flavobacteriaceae;g__Leeuwenhoekiella	8.87e-07	0	0	0	0	0	0	0	0	0	0	1.58e-07	0	0	3.82e-08	0	0	0	0	0	0	0	0	0	0	4.15e-07	0	0	0	0	0	0	2.52e-07	0	0	0	0	0	0	0
f__Flavobacteriaceae;g__Tamlana	0	4.01e-06	0	1.28e-06	7.19e-06	6.53e-06	1.47e-05	0	4e-06	2.5e-05	1.48e-06	1.49e-05	2.53e-08	1.26e-06	4.64e-08	1.29e-06	3.89e-07	1.86e-05	1.27e-06	1.91e-06	3.82e-06	1.17e-05	0	5.85e-07	7.28e-08	0	2.88e-07	0	0	0	0	0	2.46e-05	9.35e-06	0	0	0	0	0	5.34e-07
f__Aurantimonadaceae;g__Aureimonas	6.12e-07	0	0	0	7.88e-08	0	0	1.22e-07	7.34e-07	1.46e-05	4.31e-08	6.12e-07	0	0	0	1.63e-06	0	2.45e-09	0	0	0	0	0	9.3e-08	7.47e-07	0	0	0	0	0	6.61e-07	0	1.07e-07	0	0	0	6.83e-06	0	0	0
f__Unclassified;g__Rhodotorula	0	0	0	6.82e-07	0	0	0	0	0	0	0	0	0	0	0	0	0	0	2e-07	2.79e-05	0	0	0	0	0	0	0	0	0	0	0	0	0	0	0	0	0	0	0	0
f__Bacillaceae;g__Pontibacillus	8.47e-07	1.44e-06	0	0	1.03e-06	1.78e-07	2.79e-05	2e-06	4.97e-06	4.17e-07	0	1.79e-06	0	3.56e-06	9.19e-07	4.6e-07	3.37e-07	6.84e-07	2.59e-07	1.61e-06	0	9.45e-08	0	0	0	5.79e-07	0	1.61e-07	1.09e-07	6.52e-07	0	1.02e-07	9.7e-08	0	1.54e-06	8.88e-08	9.32e-08	0	0	4.64e-07
f__Unclassified;g__Exiguobacterium	7e-06	3.29e-07	9.63e-07	2.06e-06	2.01e-07	6.88e-07	0	1.78e-06	1.64e-05	4.95e-07	2.99e-07	4.17e-06	6.07e-06	3.11e-06	2.21e-06	3.63e-06	2.77e-06	8.99e-07	3.85e-06	1.63e-05	3.37e-07	2.54e-06	9.41e-07	5.35e-06	7.65e-08	4.28e-08	1.1e-05	2.06e-07	0	0	1.54e-07	0	0	5.14e-07	1.61e-06	0	5.74e-06	3.79e-07	0	4.08e-06
f__Cytophagaceae;g__Microscilla	0	0	0	7.31e-07	3.3e-08	0	1.4e-05	2.05e-07	0	0	1.35e-06	0	0	4.58e-07	3.48e-07	1.73e-07	0	0	1.61e-07	2.78e-05	0	0	8.01e-06	5.76e-07	0	0	0	0	0	0	0	0	0	7.36e-08	7.55e-08	0	0	0	0	0
f__Thermoanaerobacteraceae;g__Fervidicola	3.66e-06	2.19e-06	5.13e-06	1.13e-06	0	1.95e-06	2.22e-06	1.45e-06	6.48e-06	0	0	1.78e-06	0	1.16e-05	0	3.49e-07	6.47e-08	2.22e-06	0	1.69e-06	1.1e-06	1.38e-06	3.37e-07	1.13e-06	8.48e-08	0	4.13e-06	3.26e-08	0	3.37e-07	1.42e-05	0	1.49e-07	8.31e-07	0	1.49e-07	9.06e-07	3.71e-08	0	0
f__Moraxellaceae;g__Moraxella	6.17e-06	1.36e-06	0	2.6e-06	7.7e-08	0	1.1e-06	0	3.36e-06	0	0	1.27e-06	1.8e-06	2.17e-06	0	7.62e-07	5.12e-06	3.16e-08	7.68e-08	2.77e-05	0	1.97e-05	0	0	3.53e-06	0	3.9e-07	0	0	0	0	9.92e-08	0	1.72e-07	0	0	7.55e-07	0	1.39e-07	0
f__Planococcaceae;g__Sporosarcina	3.52e-06	2.41e-07	3.83e-07	2.39e-07	1.31e-07	9.98e-07	6.6e-08	1.29e-06	2.63e-07	2.15e-05	5.21e-07	2.83e-06	3.98e-06	7.8e-06	3.7e-06	1.35e-05	2.75e-06	1.23e-06	1.44e-06	2.26e-06	2e-06	3.52e-06	8.91e-07	9.04e-07	1.25e-07	7.21e-07	2.5e-07	4.8e-08	0	5.39e-08	2.38e-06	6.09e-08	2.75e-07	8.52e-07	0	9.03e-09	2.69e-06	8.38e-08	5.88e-07	4.27e-06
f__Carnobacteriaceae;g__Alkalibacterium	1.1e-05	1.46e-06	1.35e-06	1.07e-06	1.05e-06	0	1.09e-07	1.79e-06	0	6.74e-07	2.15e-06	2.05e-06	1.24e-06	2.33e-06	1.53e-06	2.49e-06	1.25e-06	7.36e-06	1.05e-05	1.31e-06	1.2e-06	2.11e-06	1.08e-06	1.8e-06	6.64e-06	5.97e-06	2.11e-06	2.05e-06	0	2.22e-06	8.23e-06	0	1.06e-07	2.11e-06	4.09e-07	1.36e-06	1.6e-05	1.14e-06	1.07e-06	3.31e-07
f__Alteromonadaceae;g__Marinobacter	4.01e-06	6.8e-06	0	7.71e-07	0	5.84e-07	1.79e-06	0	0	0	4.86e-07	3.06e-06	0	3.68e-06	0	2.29e-06	1.95e-06	0	0	2.38e-07	5.6e-07	0	2.36e-08	0	1.04e-05	0	1.3e-06	0	0	0	1.56e-06	0	0	5.86e-08	0	0	1.62e-05	0	4.19e-06	0
f__Thermogemmatisporaceae;g__Thermogemmatispora	1.14e-06	0	8.29e-08	7.57e-06	0	0	0	0	0	0	4.25e-07	5.92e-07	0	1.35e-06	0	0	6.36e-07	0	0	5.97e-07	2.99e-06	6.55e-07	0	2.01e-06	3.35e-07	4.53e-07	3.32e-06	3.23e-08	0	0	3.95e-06	0	1.37e-07	4.4e-08	0	4.38e-07	4.88e-06	1.37e-07	2.72e-05	0
f__Desulfobacteraceae;g__Candidatus Magnetomorum	0	7.03e-08	0	1.49e-06	1.01e-06	5.9e-07	1.75e-06	0	0	8.89e-08	0	6.1e-07	0	1.09e-06	2.72e-05	1.11e-06	4.2e-06	0	0	1.87e-07	1.53e-06	0	0	3.36e-07	0	0	0	0	0	0	2.32e-07	1.08e-07	0	1.19e-07	6.09e-06	0	1.71e-06	0	0	0
f__Desulfuromonadaceae;g__Pelobacter	3.67e-07	3.93e-08	1.81e-06	3.82e-07	3.73e-07	1.33e-07	0	1.5e-06	3.92e-07	1.19e-07	5.83e-07	4.99e-06	5.57e-06	6.39e-06	1.23e-06	4.93e-06	5.4e-07	9.6e-07	1.22e-07	3.48e-06	1.5e-06	2.44e-06	9.27e-07	1.89e-06	9.52e-06	0	2.72e-05	1.73e-07	0	1.01e-06	7.15e-06	8.47e-08	1.14e-06	5.1e-07	1.24e-06	0	1.84e-06	1.54e-06	1.19e-06	1.17e-06
f__Bifidobacteriaceae;g__Gardnerella	2.08e-05	1.14e-05	1.52e-07	5.82e-06	7.26e-07	4.24e-07	0	5.36e-06	0	3.5e-06	2.1e-06	8.22e-06	4.36e-06	1.42e-05	1.69e-05	4.56e-06	1.72e-05	2.35e-06	3.89e-07	6.96e-07	8.4e-06	1.08e-06	8.83e-08	5.25e-07	1.92e-07	2.29e-06	3.88e-07	4.57e-06	0	1.47e-06	8.83e-07	0	0	1e-05	1.7e-06	2.4e-07	2e-06	3.56e-08	9.87e-07	0
f__Proteinivoraceae;g__Anaerobranca	2.02e-07	0	0	1.01e-06	0	0	0	3.81e-07	0	0	4.16e-07	8.95e-08	0	1.41e-06	0	0	0	0	0	0	1.29e-07	7.63e-07	0	1.74e-07	0	0	0	0	0	0	8.23e-08	0	0	1.55e-07	0	0	1.03e-05	0	0	0
f__Aquificaceae;g__Hydrogenivirga	2.69e-05	0	0	0	0	0	0	0	0	0	0	8.7e-06	0	0	0	0	0	0	0	0	0	0	0	0	0	0	0	0	0	0	0	0	0	0	0	0	0	0	0	0
f__Siphoviridae;g__T5virus	0	2.69e-05	0	0	0	0	0	0	0	0	1.57e-07	0	0	0	0	0	0	0	0	0	0	0	0	0	0	0	0	0	0	0	0	0	0	0	0	0	0	0	0	0
f__Flavobacteriaceae;g__Kriegella	4.46e-07	8.24e-08	1.07e-07	0	0	0	0	8.71e-07	0	8.87e-07	4.83e-06	1.11e-06	1.12e-05	8.16e-08	0	1.6e-07	0	0	0	0	0	1.66e-06	8.92e-08	1.17e-07	0	0	3.09e-06	0	0	5.64e-07	3.88e-07	4.83e-07	2.5e-05	0	0	0	1.78e-07	0	0	0
f__Chamaesiphonaceae;g__Chamaesiphon	1.61e-06	0	2.65e-05	1.54e-05	0	0	0	0	0	8.75e-06	0	0	0	0	2.28e-05	0	0	0	1.47e-05	0	0	0	0	0	0	0	0	0	0	0	0	0	0	0	0	0	0	0	0	0
f__Orbaceae;g__Frischella	0	0	0	0	0	0	0	0	0	0	0	1.87e-06	0	2.28e-06	0	0	0	0	0	0	0	0	0	0	0	0	2.65e-05	0	0	0	3.93e-06	0	0	0	0	0	0	0	0	0
f__Flavobacteriaceae;g__Psychroserpens	8.01e-07	3.8e-08	0	1.55e-06	0	1.24e-07	1.22e-07	2.14e-06	0	1.19e-05	0	6.12e-08	1.04e-05	0	0	1.82e-06	8.27e-07	0	2.89e-06	0	0	7.19e-07	1e-07	0	0	0	0	4.37e-08	0	0	0	0	0	0	0	0	0	0	0	0
f__Desulfobacteraceae;g__Desulfobacula	4.72e-08	0	0	0	2.96e-07	0	0	0	0	3.36e-06	2.89e-07	1.12e-07	2.82e-08	0	0	0	4.15e-07	8.21e-07	0	3.02e-06	0	0	0	0	1.06e-05	0	0	0	0	0	0	0	0	0	0	0	2.29e-07	0	0	0
f__Peptoniphilaceae;g__Helcococcus	4.78e-06	5.94e-06	7e-08	0	1.25e-06	0	0	8.78e-07	0	3.3e-07	3.14e-06	4.15e-06	0	1.18e-05	3.69e-07	5.25e-07	2.54e-06	1.94e-07	2.37e-07	1.43e-05	1.8e-06	5.8e-06	8.41e-06	1.59e-06	1.62e-06	0	7.32e-08	6.13e-08	0	0	2.43e-06	0	4.06e-08	0	1.15e-06	0	8.68e-07	0	8.07e-08	5.79e-08
f__Myoviridae;g__Felixo1virus	0	0	0	0	0	0	0	0	0	0	0	0	0	0	0	0	0	0	2.6e-05	0	0	0	0	0	0	0	0	0	0	0	0	0	0	0	0	0	0	0	0	0
f__Unclassified;g__Candidatus Puniceispirillum	1.69e-06	0	0	0	0	0	0	0	0	6.62e-06	0	1.95e-06	0	2.07e-06	0	0	0	0	0	0	0	0	0	0	0	0	2.59e-05	0	0	0	0	0	0	0	0	0	0	0	0	0
f__Opitutaceae;g__Opitutus	0	8.7e-08	0	0	0	0	4.5e-08	0	0	0	0	0	3.07e-07	1.44e-07	0	4.62e-06	0	0	0	8.85e-07	2.92e-07	0	0	0	8.88e-08	0	4.45e-08	0	0	0	0	0	0	5.32e-07	0	0	2.59e-05	0	0	0
f__Acidaminococcaceae;g__Succinispira	6.65e-07	2.03e-05	1.1e-05	6.12e-06	0	2.59e-05	3e-06	9.66e-06	1.23e-05	1.15e-06	7.75e-08	1.34e-05	2.38e-06	3.38e-07	6.19e-07	6.08e-07	1.49e-05	4.73e-07	8.57e-06	8.47e-07	3.99e-06	0	1.19e-06	1.23e-07	9.3e-07	9.83e-06	1.99e-07	3.52e-06	3.9e-06	2.13e-05	2.77e-07	2.32e-06	4.58e-06	1.92e-06	8.35e-06	8.2e-06	8.32e-07	4.23e-06	0	0
f__Desulfobacteraceae;g__Desulfatitalea	3.87e-07	1.38e-06	0	7.07e-06	0	0	0	0	0	0	0	5.98e-06	0	9.04e-06	0	0	9.21e-08	0	0	0	3.8e-06	6.74e-07	1.47e-06	0	8.42e-08	0	1.06e-05	0	0	0	1.33e-05	0	1.46e-06	1.49e-07	0	0	5.71e-06	0	0	0
f__Bacillaceae;g__Fictibacillus	1.67e-06	0	0	7.9e-08	8.08e-07	1.09e-06	0	1.83e-06	0	0	2.93e-07	2.35e-06	1.73e-06	5.46e-06	2.25e-05	2.19e-07	5.94e-06	0	2.95e-06	6.19e-06	5.68e-07	9.79e-07	1.15e-06	4.98e-06	2.12e-07	0	9.67e-06	2.47e-07	0	0	5.93e-06	0	3.76e-07	5.86e-07	8.6e-08	0	3.48e-06	9.25e-08	3.64e-07	2.62e-08
f__Flavobacteriaceae;g__Zhouia	2.2e-06	7.65e-08	1.25e-07	1.73e-06	0	0	0	0	0	0	0	1.43e-06	0	4.1e-08	0	4.15e-08	1.99e-07	0	0	0	0	0	0	0	0	0	0	0	0	0	0	0	2.3e-07	0	0	0	0	0	0	0
f__Bacillaceae;g__Psychrobacillus	3.01e-06	3.28e-06	0	2.37e-06	0	0	9.01e-06	1.35e-06	0	0	1.28e-07	2.44e-06	2.19e-08	6.08e-07	2.11e-05	3.41e-06	7.71e-07	1.58e-08	3.05e-06	2.76e-07	5.03e-07	1.18e-06	0	0	0	0	0	3.71e-08	0	0	4.41e-07	0	3.4e-07	2.45e-07	3.44e-08	0	9.98e-07	0	0	0
f__Parachlamydiaceae;g__Parachlamydia	1.13e-07	7.86e-07	2.68e-08	1.33e-06	5.89e-08	1.75e-06	0	4.4e-08	0	6.59e-07	1.14e-06	8.1e-07	2.42e-05	7.64e-07	9.89e-06	4.65e-06	3.87e-06	8.76e-07	2.52e-06	5.21e-08	0	1.13e-07	0	0	0	0	0	3.39e-08	0	0	0	0	1.33e-07	6.97e-07	3.32e-07	3.94e-08	2.92e-08	2.81e-09	1.03e-08	6.94e-08
f__Cytophagaceae;g__Emticicia	7.67e-07	0	0	0	1.04e-06	0	0	0	0	0	0	0	0	0	1.3e-06	1.38e-07	0	0	1.18e-06	2.13e-06	0	0	2.51e-05	0	0	0	0	0	0	0	0	0	0	0	0	0	0	0	0	0
f__Rhodospirillaceae;g__Rhodospira	0	0	0	0	3.46e-08	0	0	9.22e-07	0	2.49e-05	0	0	0	0	0	0	0	0	0	0	0	0	4.03e-08	0	0	0	0	3.52e-08	0	0	0	0	0	0	0	0	0	0	0	0
f__Comamonadaceae;g__Polaromonas	0	0	0	0	2.33e-08	0	0	0	0	0	1.02e-07	2.41e-08	0	0	8.1e-07	2.37e-06	1.47e-07	2.22e-08	0	2.94e-07	2.15e-08	1.66e-07	0	0	7.61e-06	0	0	0	2.89e-07	0	0	0	1.08e-07	0	0	0	6.1e-06	0	0	0
f__Unclassified;g__Thermorudis	1.29e-06	2.05e-07	0	7.74e-07	0	5.36e-08	0	1.54e-06	0	0	5.22e-07	5.45e-07	0	0	2.24e-07	5e-07	3.73e-07	1.52e-07	1.95e-07	1.56e-06	1.33e-06	9.49e-07	3.28e-06	8.14e-07	4.89e-07	0	3.72e-07	5.38e-06	0	0	1.19e-06	1.37e-07	2.21e-06	1.71e-06	0	4.28e-07	6.24e-08	6.12e-08	2.48e-05	0
f__Cellvibrionaceae;g__Teredinibacter	0	0	0	0	0	0	0	0	0	1.49e-05	0	1.1e-06	0	0	0	7.34e-07	8.65e-07	0	0	0	0	0	1.02e-07	0	4.04e-07	0	0	8.88e-08	0	0	0	7.36e-08	0	1.27e-07	0	0	0	0	0	5.93e-06
f__Arthrodermataceae;g__Trichophyton	0	0	0	0	0	0	0	0	1.09e-06	0	0	0	0	0	0	0	0	8.97e-07	0	0	0	0	0	0	0	0	0	0	0	0	0	0	4.55e-07	0	0	0	0	0	0	0
f__Kosmotogaceae;g__Kosmotoga	2.01e-06	0	0	3.26e-06	0	0	0	3.61e-06	0	6.12e-08	3.7e-06	8.56e-07	3.35e-08	4.32e-06	0	7.17e-06	0	4.47e-08	2.29e-07	2.45e-05	1.35e-07	0	2.15e-07	4.82e-07	1.85e-07	0	4.31e-08	0	0	3.31e-08	4.62e-06	0	0	3.34e-06	0	7.12e-07	1.2e-07	0	0	3.89e-07
f__Planococcaceae;g__Kurthia	0	1.08e-07	0	0	5.61e-08	3.93e-07	0	5.27e-06	0	1.71e-05	0	4.2e-07	1.42e-05	2.45e-05	2.37e-07	8.55e-07	0	0	0	9.59e-06	2.08e-07	6.59e-07	6.54e-08	4.52e-07	1.2e-06	5.85e-08	8.42e-08	0	0	2.95e-07	6.85e-06	0	4.51e-07	2.41e-07	2.03e-06	1.45e-07	2.2e-07	0	4.65e-06	0
f__Aphanizomenonaceae;g__Aphanizomenon	0	0	0	0	0	0	0	0	0	0	1.49e-06	0	0	0	0	0	0	0	0	0	0	0	0	0	0	0	0	0	0	0	0	0	0	0	0	0	0	0	0	0
f__Cellvibrionaceae;g__Candidatus Endobugula	0	0	0	0	0	0	0	0	0	0	0	0	0	0	0	0	1.98e-07	0	0	0	0	0	0	0	0	0	0	0	0	0	0	0	0	0	0	0	0	0	0	0
f__Crocinitomicaceae;g__Fluviicola	9.25e-06	2.16e-06	0	9.12e-06	0	0	0	0	0	0	1.32e-06	0	0	0	0	0	0	0	0	0	0	0	0	0	1.18e-07	0	0	0	0	0	0	0	0	0	0	2.42e-05	0	0	0	0
f__Flavobacteriaceae;g__Eudoraea	0	0	0	0	0	0	0	0	1.33e-06	0	0	0	0	0	0	0	0	0	0	0	0	0	0	3.72e-07	0	0	0	0	0	0	1.76e-07	0	0	0	0	0	0	0	0	0
f__Thermoanaerobacteraceae;g__Carboxydothermus	1.62e-06	4.35e-07	2.42e-07	6.67e-07	3.63e-07	0	0	1.82e-06	0	2.3e-07	1.47e-06	1.94e-06	0	4.19e-07	1.45e-07	6.9e-07	3.03e-07	4.18e-07	0	3.01e-07	1.62e-06	1.22e-06	1.76e-06	8.78e-07	4.7e-07	0	6.41e-07	5.79e-06	0	0	1.73e-06	1.41e-07	2.55e-06	4.87e-06	7.13e-07	1.94e-07	3.4e-06	1.58e-07	2.42e-05	4.78e-07
f__Staphylococcaceae;g__Salinicoccus	1.67e-07	3.33e-08	0	3.29e-08	0	0	0	2.1e-06	0	0	1.12e-07	9.28e-07	0	0	0	1.77e-07	0	8.89e-07	0	1.15e-07	0	2.05e-06	7.77e-08	7.32e-07	0	0	2.13e-05	0	0	0	1.54e-07	0	0	0	0	0	9.24e-06	7.95e-08	0	0
f__Pseudomonadaceae;g__Azotobacter	0	0	3.32e-06	0	0	0	0	0	1.09e-05	0	0	8e-07	0	0	0	0	0	0	3.23e-06	0	1.59e-07	0	2e-07	2.38e-05	1.13e-07	0	3.01e-07	0	0	0	1.06e-06	0	4.4e-07	3.82e-07	0	1.73e-07	0	9.9e-08	4.25e-06	0
f__Limnochordaceae;g__Limnochorda	2.7e-07	5.38e-08	0	0	1.51e-07	5.33e-07	0	0	0	3.96e-07	6.09e-08	5.87e-07	3.3e-06	2.24e-06	4.76e-07	5.5e-07	8.32e-07	0	0	1.79e-07	6.05e-08	1.86e-06	0	1.1e-06	0	0	1.28e-05	0	0	0	4.4e-06	0	0	6.5e-08	0	0	7.85e-06	6.42e-08	0	0
f__Rhodobiaceae;g__Candidatus Phaeomarinobacter	7.16e-06	5.24e-07	0	2.33e-06	0	8.22e-07	0	8.89e-07	0	9.52e-08	2.03e-06	2.29e-06	0	4.34e-06	1.72e-06	2.32e-06	2.09e-06	0	3.78e-07	1.75e-06	4.06e-06	2.86e-06	1.26e-06	8.75e-06	1.13e-06	0	3.19e-06	1.86e-05	0	0	6.67e-06	1.75e-07	5.77e-07	0	4.65e-07	0	1.98e-06	2.09e-07	0	0
f__Rhodospirillaceae;g__Nitrospirillum	0	0	0	0	0	0	3.78e-07	0	0	0	1.44e-06	2.41e-08	0	1.51e-06	0	0	6.46e-07	0	5.42e-08	0	1.39e-07	0	0	3.14e-07	1.37e-07	0	0	5.16e-06	0	6.93e-06	2e-06	7.51e-08	6.16e-06	0	0	0	5.27e-07	3.08e-07	2.34e-05	0
f__Phyllobacteriaceae;g__Mesorhizobium	1.74e-06	0	2.8e-06	1.84e-05	1.86e-07	0	0	8.2e-08	0	0	1.63e-07	2.35e-07	0	3.15e-06	0	2.54e-07	1.27e-05	1.13e-06	5.18e-06	1.57e-07	6.85e-07	4.5e-07	2.17e-06	9.32e-07	3.2e-07	2.67e-07	6.15e-07	9.03e-06	0	1.03e-07	3.88e-06	6.96e-07	3.84e-06	7.01e-07	0	0	5.66e-07	3.43e-07	6.64e-06	0
f__Desulfobulbaceae;g__Desulfurivibrio	0	0	0	0	0	0	0	0	0	0	0	2.32e-06	0	2.44e-06	0	0	0	0	0	0	0	0	0	0	0	0	2.33e-05	0	0	0	3.99e-06	0	0	0	0	0	0	0	0	0
f__Cyclobacteriaceae;g__Mariniradius	8.57e-06	8.37e-07	6.1e-06	0	1.78e-06	0	3.01e-07	9.84e-08	0	1.5e-07	2.12e-07	1.87e-06	2.04e-08	2.62e-07	0	5.59e-06	2.08e-06	0	1.41e-07	2.77e-06	9.45e-07	0	0	0	2.42e-07	0	0	0	0	6.2e-07	0	0	0	1.55e-06	0	0	5.2e-08	0	0	2.96e-07
f__Gracilibacteraceae;g__Gracilibacter	1.47e-05	5.48e-07	0	2.61e-06	4.45e-07	0	0	7.51e-07	0	1.11e-05	8.27e-07	2.32e-05	2.71e-06	3.24e-06	5.4e-06	1.11e-05	4.33e-07	1.11e-06	3.43e-06	1.91e-06	4.13e-07	2.77e-06	9.71e-07	3.23e-06	6.97e-07	7.39e-08	2.89e-06	2.84e-08	0	1.56e-07	1.55e-05	0	1.63e-07	7.28e-07	1.1e-06	4.61e-07	2.51e-06	6.42e-08	0	0
f__Alcaligenaceae;g__Derxia	0	5.94e-06	0	0	0	0	0	9.55e-08	0	0	7.57e-08	1.64e-06	0	2.71e-06	0	0	0	0	0	2.35e-08	0	3.58e-07	2.69e-08	2.72e-08	0	0	2.32e-05	0	0	0	5.42e-06	0	0	4.63e-07	0	0	1.08e-07	0	0	0
f__Cyclobacteriaceae;g__Lunatimonas	1.04e-05	0	0	0	0	0	0	0	0	0	4.6e-08	0	0	0	0	1.58e-06	2.99e-07	0	2.35e-06	4.04e-07	0	0	0	0	3.54e-06	0	0	0	0	0	0	0	0	0	2.32e-05	0	0	0	0	0
f__Unclassified;g__Candidatus Kryptonium	0	2.1e-07	0	0	0	0	0	0	0	0	0	0	0	4.63e-07	0	0	1.09e-07	1.5e-08	0	0	0	0	0	0	0	0	0	0	0	0	0	0	0	4.84e-07	0	0	0	1.98e-06	0	0
f__Comamonadaceae;g__Hylemonella	1.52e-06	0	0	1.18e-06	0	0	0	7.38e-07	0	0	0	2.22e-07	0	4.18e-06	0	0	0	0	0	1.46e-07	3.37e-06	1.27e-06	0	4.21e-07	0	0	2.42e-06	1.45e-07	0	0	5.58e-07	0	8.26e-08	4.92e-06	0	0	1.34e-06	0	0	0
f__Helicobacteraceae;g__Sulfurimonas	0	0	0	0	0	0	0	0	0	1.33e-05	0	0	0	0	0	0	0	0	0	8.53e-07	0	0	0	0	1.77e-07	0	0	4.54e-08	0	0	0	0	0	0	0	0	0	0	0	0
f__Chlorobiaceae;g__Chlorobium	8.32e-07	3.33e-07	4.08e-07	1.26e-07	3.5e-06	0	0	1.61e-06	5.78e-06	0	5.37e-07	5.77e-07	0	4.12e-07	0	2.49e-06	1.1e-06	0	1.34e-07	6.19e-06	5.22e-06	0	9.02e-08	6.59e-06	2.13e-07	3.46e-06	0	8.8e-07	0	0	4.53e-07	5.39e-08	3.74e-06	6.97e-06	0	0	5.79e-06	2.3e-05	1.02e-06	7.07e-07
f__Desulfobacteraceae;g__Desulfatirhabdium	4.01e-06	2.97e-06	0	3.92e-07	0	0	0	0	1.04e-05	1.45e-06	1.3e-06	7.82e-08	0	1.44e-06	0	8e-07	3.83e-07	1.05e-07	4.54e-07	0	1.2e-05	7.81e-07	1.37e-06	2.94e-07	3.96e-07	0	0	7.58e-07	4.32e-08	0	2.64e-06	0	1.52e-06	1.74e-06	0	0	9.18e-07	4.82e-07	6.86e-06	0
f__Leptospiraceae;g__Leptospira	1.08e-05	5.05e-06	7.62e-06	4.52e-07	7.97e-07	2.78e-07	1.09e-07	5.2e-06	1.01e-06	1.2e-05	1.76e-05	3.02e-06	3.14e-08	1.56e-06	1.41e-05	7.26e-06	9.21e-08	2.62e-07	2.77e-06	1.22e-05	3.44e-07	8.1e-06	2.27e-05	1.68e-06	4.36e-07	0	1.01e-05	1.66e-07	0	0	8.37e-06	0	2.71e-07	5.11e-06	1.42e-06	0	1.9e-06	0	1.46e-07	1.13e-07
f__Sphingobacteriaceae;g__Solitalea	1.6e-06	1.61e-07	0	2.52e-06	0	0	0	0	0	1.78e-07	0	8.02e-08	0	6e-08	2.36e-08	0	1.07e-05	6.43e-07	2.99e-06	0	2.56e-07	2.26e-05	0	3.31e-06	0	0	9.05e-08	0	0	0	9.78e-06	0	1.67e-05	2.6e-07	0	2.39e-08	3.14e-06	3.33e-06	0	0
f__Planctomycetaceae;g__Gimesia	3.08e-06	4.42e-07	0	4.23e-06	0	0	0	1.51e-07	0	0	9.15e-08	6.12e-08	0	4e-06	0	4.58e-06	0	6.97e-08	0	0	8.28e-07	5.13e-07	6.78e-08	6.87e-08	4.76e-07	0	0	0	0	0	1.92e-06	0	0	6.07e-07	0	0	1.05e-05	0	0	0
f__Bacillaceae;g__Amphibacillus	8.92e-06	0	0	3.09e-06	2.05e-06	0	0	3.83e-06	0	0	0	4.75e-06	9.51e-06	4.37e-06	0	1.27e-07	6.76e-07	9.57e-07	3.66e-06	5.21e-07	4.92e-06	2.24e-06	1.78e-07	1.72e-06	0	5.65e-06	2.74e-06	1.73e-06	0	0	5.02e-06	0	0	2.04e-06	0	2.6e-07	5.5e-06	0	4.46e-07	0
f__Enterococcaceae;g__Bavariicoccus	0	0	0	0	0	0	0	1.6e-07	0	0	6.74e-08	5.01e-07	0	3.33e-07	0	0	1.18e-05	2.21e-05	2.86e-08	1.2e-06	4.93e-07	4.41e-07	3.59e-07	8.76e-07	4.06e-08	0	5.48e-06	0	0	0	3.08e-06	0	3.57e-08	2.06e-07	0	0	1.45e-06	3.56e-08	0	0
f__Methanosaetaceae;g__Methanosaeta	1.15e-07	9.92e-07	8.42e-08	0	4.06e-08	4.1e-08	1.62e-07	0	2.64e-08	0	5.2e-07	2.48e-07	0	0	4.18e-08	0	1.55e-06	5.57e-06	0	0	1.25e-06	4.72e-08	0	0	0	0	2.2e-05	0	0	0	0	0	0	2.59e-07	0	0	1.63e-06	0	0	0
f__Methylococcaceae;g__Methylomonas	5.93e-07	0	1.25e-06	1.66e-06	2.16e-07	0	0	4.32e-06	0	0	1.28e-06	4.93e-06	0	5.86e-06	0	9.97e-06	5.57e-06	0	0	1.22e-06	4.56e-06	0	1.53e-08	4.22e-06	7.36e-07	1.55e-05	3.49e-07	1.47e-07	0	2.12e-06	6.97e-06	0	2.57e-06	9.68e-07	0	5.03e-07	1.7e-06	5.01e-07	1.75e-07	0
f__Nocardioidaceae;g__Kribbella	5.25e-07	0	0	3.31e-06	0	0	0	9.11e-07	8.67e-06	1.96e-08	5.52e-08	4.18e-07	0	4.95e-08	0	1.19e-07	0	0	0	9.48e-09	0	4.84e-07	1.41e-07	2.35e-08	3.67e-08	0	5.63e-07	0	0	0	9.35e-08	0	0	0	0	0	5.62e-08	0	6.7e-06	0
f__Desulfohalobiaceae;g__Desulfonauticus	0	0	0	0	0	0	0	0	0	0	4.68e-06	2.65e-06	0	2.48e-06	0	0	3.89e-06	0	0	0	3.13e-08	0	7.87e-08	0	0	0	2.16e-05	0	0	0	2.99e-06	0	0	0	0	0	3.29e-08	0	0	0
f__Methylobacteriaceae;g__Methylobacterium	0	2.33e-07	5.52e-07	2.98e-07	1.51e-07	0	0	0	4.01e-07	4.66e-07	2.62e-07	2.9e-06	0	3.21e-06	0	1.27e-06	1.8e-05	1.16e-06	3.7e-06	5.48e-07	4.95e-07	0	0	3.68e-07	6.82e-06	4.78e-08	1.72e-05	0	0	1.04e-08	4.81e-06	5.37e-06	4.88e-07	1.19e-07	0	0	6.35e-06	0	0	1.1e-07
f__Microbacteriaceae;g__Leucobacter	6.38e-07	4.25e-07	1.2e-06	0	0	0	0	4.6e-06	7.46e-06	4.65e-07	4.13e-07	2.68e-06	4.48e-06	6.45e-07	2.11e-07	3.56e-07	6.85e-07	1.11e-07	0	1.56e-06	0	1.82e-07	8.17e-08	2.17e-07	0	6.93e-07	0	1.47e-06	0	0	0	0	3.1e-06	3.29e-07	4.39e-07	0	1.64e-06	0	7.17e-06	2.73e-06
f__Desulfarculaceae;g__Dethiosulfatarculus	1.05e-06	0	0	0	0	0	0	2.07e-07	0	1.56e-07	0	6.72e-07	0	8.24e-07	0	1.45e-06	6.02e-07	3.32e-08	0	7.13e-07	6.51e-06	1.34e-06	0	4.92e-06	7.31e-08	0	4.9e-07	0	0	0	4.88e-06	3.86e-07	1.39e-06	1.62e-07	0	0	1.2e-06	1.73e-07	0	0
f__Propionibacteriaceae;g__Raineyella	0	0	0	0	2.13e-05	0	0	0	0	0	0	0	0	0	5.57e-06	0	0	0	0	0	0	0	0	0	0	0	0	0	0	0	3.69e-08	0	0	0	0	0	0	0	0	0
f__Desulfobacteraceae;g__Desulforegula	0	0	0	0	0	0	0	0	1.99e-06	0	0	0	0	0	0	0	0	0	0	0	9.98e-08	0	0	0	4.47e-07	0	0	0	0	0	0	0	0	0	0	0	0	0	0	0
f__Actinomycetaceae;g__Trueperella	1.08e-06	4.44e-07	6.37e-08	9.79e-07	4.88e-08	4.93e-08	0	5.05e-08	9.99e-08	5.44e-08	9.05e-07	1.86e-07	1.16e-07	3.32e-07	1.61e-07	1.52e-06	3.04e-07	8.87e-07	0	4.86e-07	7.09e-08	9.13e-08	2.68e-07	7.07e-07	1.01e-07	5.09e-08	1.25e-06	1.27e-07	0	9.2e-07	3.97e-07	0	4.12e-07	9.68e-07	0	0	2e-06	0	4.33e-07	0
f__Flavobacteriaceae;g__Psychroflexus	2.34e-07	0	0	0	0	0	0	0	0	2.33e-06	3.07e-07	7.77e-07	0	1.17e-06	0	0	1.21e-07	0	0	0	1.78e-07	2.11e-05	0	0	6.94e-08	0	0	0	0	4.22e-06	0	0	3.35e-07	5.36e-07	2.95e-06	0	2.26e-07	0	0	0
f__Anaerolineaceae;g__Anaerolinea	3.84e-07	1.52e-07	0	7.97e-07	0	0	0	0	0	0	2.89e-08	1.36e-05	0	1.62e-06	0	0	0	0	0	2.7e-08	1.52e-06	1.28e-07	9.4e-08	6.75e-07	1.59e-07	0	3.14e-07	0	0	0	6.18e-06	0	0	2.53e-06	0	0	6.11e-06	2.79e-07	1.5e-07	0
f__Synergistaceae;g__Aminiphilus	5.42e-06	0	0	9.35e-07	0	0	0	3.18e-07	0	0	0	1.52e-06	0	5.09e-06	0	0	4.01e-06	8.37e-08	0	0	1.84e-06	6.48e-06	0	1.45e-06	2.67e-07	0	7.09e-06	8.69e-08	0	4.56e-08	2.1e-05	0	3.17e-08	8.28e-07	0	0	7.59e-07	0	0	0
f__Planococcaceae;g__Paenisporosarcina	0	0	1.55e-06	5.11e-07	0	0	0	4.28e-06	1.2e-06	0	7.9e-07	5.53e-06	3.65e-07	5.67e-06	4.38e-07	9.03e-07	2.47e-06	7.74e-07	2.6e-07	1.82e-07	0	3.51e-07	7.47e-08	0	7.52e-06	0	0	0	0	1.74e-06	7.89e-07	0	0	0	6.24e-06	0	1.25e-05	2.41e-06	0	0
f__Rhodocyclaceae;g__Azoarcus	0	0	0	0	0	0	0	0	0	0	5.6e-06	0	0	0	0	0	0	0	0	0	0	0	0	0	0	0	0	0	0	0	0	0	0	0	1.73e-07	0	0	0	0	2.18e-07
f__Unclassified;g__Kouleothrix	9.96e-08	5.91e-08	1.36e-07	0	2.66e-07	0	0	1.58e-06	6.98e-07	1.32e-05	1.33e-07	3.24e-07	0	8.12e-07	2.19e-07	2.13e-06	5.12e-07	8.27e-07	1.52e-06	3.68e-07	6.09e-07	1.84e-08	6.8e-07	6.77e-06	6.47e-07	3.23e-06	1.08e-06	6.89e-07	1.05e-05	2.5e-06	5.2e-07	1.57e-06	3.67e-07	3.48e-07	0	9.73e-06	2.51e-06	5.04e-07	5.84e-07	0
f__Alcaligenaceae;g__Basilea	0	0	0	2.66e-07	0	0	0	0	0	0	0	0	0	0	0	0	0	0	0	0	0	0	0	1.07e-07	0	1.91e-05	0	0	0	0	0	0	2.65e-06	0	0	0	0	0	0	0
f__Paenibacillaceae;g__Thermobacillus	2.43e-07	2.86e-07	0	2.09e-05	7.5e-07	0	0	0	0	0	5.64e-07	1.6e-06	0	3.56e-06	5.52e-07	5.01e-07	0	2.17e-08	3.97e-08	2.57e-06	5.32e-07	8.5e-07	1.9e-06	3.38e-06	4.02e-07	3.09e-07	1.14e-05	0	0	1.95e-07	1.44e-06	0	7.6e-08	5.72e-07	0	1.37e-06	9.04e-06	9.87e-08	1.43e-06	0
f__Roseiflexaceae;g__Roseiflexus	3.53e-07	4.44e-07	0	5.47e-06	9.98e-08	0	2.08e-06	0	0	0	0	6.85e-07	0	1.17e-06	2.83e-06	0	1.11e-07	0	0	0	4.69e-07	7.97e-07	0	6.28e-07	8e-08	0	3.44e-07	0	0	2.1e-07	1.19e-06	0	1.27e-06	1.41e-06	0	0	5.08e-06	0	0	0
f__Unclassified;g__Desulfuribacillus	6.69e-06	7.57e-08	0	2.39e-06	0	0	0	5.87e-07	0	0	2.02e-05	9.18e-07	0	2.28e-06	0	6.3e-07	5.31e-07	0	4.87e-08	2.3e-06	1.29e-06	1.22e-06	3.97e-07	9.76e-07	2.02e-07	0	3.31e-06	3.88e-07	0	3.84e-08	4.73e-06	0	6.42e-07	1.17e-07	0	0	7.69e-06	4.38e-07	7.99e-08	0
f__Hymenobacteraceae;g__Rufibacter	4.81e-07	0	0	0	1.57e-06	0	0	0	0	4.6e-07	3.49e-07	4.58e-07	5.36e-08	5.85e-07	0	2.88e-06	1.22e-06	0	2.55e-07	4.8e-06	3.01e-07	0	0	3.38e-07	0	0	2.03e-07	0	0	3.07e-07	2.64e-06	0	1.08e-07	1.83e-06	0	0	4.54e-07	0	3.83e-08	0
f__Moritellaceae;g__Moritella	0	1.79e-06	0	0	0	0	0	0	0	0	0	0	0	5.73e-06	0	6.47e-08	0	0	1.26e-06	0	0	0	0	1.02e-06	2.44e-07	0	0	0	0	0	2.07e-07	0	0	0	0	0	0	0	0	0
f__Methanocorpusculaceae;g__Methanocorpusculum	1.9e-06	3.25e-07	9.06e-08	4.75e-06	1.3e-07	0	0	1.25e-06	0	1.63e-07	7.79e-07	4.23e-07	0	5.76e-06	3.48e-06	1.05e-06	2.18e-07	5.76e-07	1.21e-07	5.82e-07	1.51e-06	2.24e-06	2.76e-06	1.74e-06	7.03e-07	0	3.15e-06	4.12e-06	0	0	1.51e-05	1.11e-07	1.7e-06	1.54e-06	0	6.1e-07	6.47e-06	2.5e-07	2.05e-05	0
f__Hapalosiphonaceae;g__Mastigocladus	0	0	0	1.75e-05	0	0	0	0	0	0	0	0	0	0	0	0	0	0	0	0	4.43e-07	0	0	0	1.8e-07	0	1.6e-07	6.94e-08	0	0	0	0	2.85e-06	0	0	0	1.23e-05	0	0	0
f__Unclassified;g__Candidatus Entotheonella	7.82e-07	0	3e-07	6.12e-07	0	0	0	0	0	2.71e-07	0	9.05e-08	0	3.57e-06	0	1.1e-07	0	2e-07	0	1.07e-07	0	1.65e-06	1.8e-06	1.17e-07	7.54e-08	0	0	4.85e-07	0	3.78e-06	2.67e-06	0	2.75e-06	0	0	0	2.35e-06	0	0	0
f__Ascoideaceae;g__Ascoidea	0	0	0	0	0	0	0	0	0	1.13e-05	0	0	0	0	0	0	0	0	0	0	0	0	0	0	4.82e-07	0	0	2.85e-08	0	0	0	0	0	0	0	0	0	0	0	0
f__Unclassified;g__Thiomonas	7.27e-08	0	0	5.83e-07	0	0	0	3.06e-06	0	0	0	0	0	0	0	1.1e-06	5.6e-07	0	0	1.06e-06	1.47e-05	0	0	0	6.17e-06	0	1.41e-06	7.6e-08	2.04e-05	9.64e-06	5.86e-07	0	0	0	0	0	4.55e-06	8.63e-08	0	0
f__Pasteurellaceae;g__Avibacterium	5.27e-06	1.59e-07	0	1.45e-05	0	8.3e-07	0	1.7e-07	0	0	1.44e-06	1.87e-06	0	1.58e-06	5.2e-07	1.72e-06	4.96e-07	3.13e-07	0	1.01e-06	9.43e-06	5.88e-06	9.57e-07	1.36e-06	1.08e-06	1.71e-07	1.34e-06	4.67e-06	0	1.12e-06	5.51e-06	2.12e-07	2.29e-06	2.01e-06	1.88e-07	8.29e-07	5.22e-06	7.58e-07	6.5e-06	0
f__Acidobacteriaceae;g__Edaphobacter	0	0	0	0	0	0	0	0	0	0	0	0	0	0	0	0	0	0	0	0	0	0	0	0	0	2.03e-05	0	0	0	0	0	0	0	0	0	0	0	0	0	0
f__Flavobacteriaceae;g__Bergeyella	2.03e-05	0	4.32e-07	1.14e-05	0	0	0	0	2.81e-07	8.67e-07	0	3.2e-07	3.01e-07	1.44e-06	0	1.05e-05	3.91e-07	4.11e-08	1.15e-06	2.73e-06	2.28e-06	0	2.71e-07	7.28e-07	1.14e-07	0	8.41e-07	0	0	0	8.05e-07	0	0	0	0	0	0	0	9.79e-06	0
f__Planctomycetaceae;g__Rhodopirellula	2.71e-06	2.27e-07	1.49e-07	2.64e-06	1.22e-07	0	0	2.63e-06	5.15e-06	6.48e-08	5.69e-07	6.26e-08	2.03e-05	1.11e-06	9.72e-07	1.76e-07	1.33e-06	0	3.98e-07	2.91e-07	9.79e-07	3.51e-07	6.85e-08	6.94e-08	1.77e-07	0	0	0	0	0	8.94e-07	0	0	1.35e-06	1.18e-06	3.37e-07	6.79e-06	0	7.44e-08	0
f__Thermoactinomycetaceae;g__Melghirimyces	1.68e-06	0	0	1.89e-06	0	0	0	0	0	0	7.8e-08	6.1e-07	0	3.86e-06	0	0	1.18e-06	0	0	7.28e-08	6.97e-07	3.4e-06	0	1.11e-06	6.23e-08	0	2.03e-05	2.24e-07	0	0	1.91e-05	0	0	2.36e-06	0	0	6.68e-06	0	0	0
f__Streptosporangiaceae;g__Streptosporangium	5.62e-07	0	0	0	0	0	0	0	0	0	0	2.47e-07	0	3.87e-08	0	0	0	0	0	0	1.67e-06	1.01e-06	0	4.29e-08	4.93e-07	0	3.98e-07	0	0	0	2.19e-06	0	1.3e-06	0	0	0	3.6e-07	0	0	0
f__Hydrogenothermaceae;g__Persephonella	0	0	0	0	0	0	0	0	0	0	0	0	0	0	0	0	0	0	0	0	0	0	0	7.47e-08	0	0	1.48e-07	0	0	0	0	0	0	0	0	0	2.97e-07	0	0	0
f__Nocardiopsaceae;g__Nocardiopsis	1.38e-06	0	6.37e-08	1.98e-05	0	0	0	0	2.61e-06	0	7.15e-08	1.99e-06	0	1.65e-06	8.28e-07	8.46e-07	1.16e-06	0	0	0	3.99e-07	7.8e-08	3.05e-07	6.58e-07	0	0	3.06e-07	0	0	0	0	0	7.58e-08	2.37e-06	0	0	0	6.04e-07	0	0
f__Chitinophagaceae;g__Segetibacter	1.22e-05	0	0	0	0	0	0	0	0	0	0	0	0	0	0	0	0	1.29e-06	0	0	2.04e-07	0	0	5.05e-07	0	0	0	0	0	0	0	0	0	5.33e-07	0	0	1.93e-06	0	0	0
f__Flavobacteriaceae;g__Gelidibacter	8.06e-07	5.99e-06	0	4.86e-06	0	0	0	8.54e-07	0	5.79e-07	2.54e-07	5.84e-07	0	1.39e-05	0	4.61e-06	0	0	0	9.82e-07	0	0	0	0	0	0	0	0	0	0	0	0	4.94e-06	0	0	0	0	0	0	0
f__Peptococcaceae;g__Pelotomaculum	3.25e-06	5.88e-07	1.79e-07	1.33e-06	1.71e-07	5.17e-07	0	2.91e-06	0	4.5e-08	4.26e-07	2.6e-06	0	1.23e-05	0	1.97e-06	2.16e-06	1.91e-07	1.21e-06	1.22e-06	2.62e-06	2.08e-06	1.99e-07	5.13e-06	3.53e-07	0	1.43e-05	1.9e-06	0	5.83e-07	1.92e-05	0	1.58e-06	1.71e-06	1.1e-06	0	1.96e-05	5.9e-07	2.89e-06	0
f__Lentisphaeraceae;g__Lentisphaera	6.64e-08	1.48e-07	0	0	0	2.07e-07	0	0	5.44e-07	0	0	0	7.88e-08	0	0	0	6.88e-08	0	6.35e-08	2.02e-06	2.22e-07	0	0	0	4.28e-07	7.13e-08	3.79e-07	0	0	3.7e-08	0	0	7.93e-08	2.61e-07	0	6.9e-08	1.53e-06	0	0	0
f__Pseudomonadaceae;g__Oblitimonas	0	0	0	0	0	0	0	0	0	0	0	0	0	0	0	0	0	0	0	0	0	0	1.55e-08	0	0	0	0	0	0	0	0	0	0	0	0	0	0	0	0	0
f__Desulfobacteraceae;g__Desulfatibacillum	2.45e-06	3.54e-06	0	3.12e-06	0	1.4e-05	0	1.96e-07	1.08e-07	0	5.12e-07	0	0	3.14e-06	0	9.87e-08	5.27e-08	9.31e-07	2.02e-07	0	1.77e-06	9.86e-07	7.39e-07	4.73e-06	6.41e-08	8.28e-07	2.23e-06	2.69e-07	0	9.9e-07	7.68e-06	0	0	4.17e-07	0	0	1.14e-05	1.25e-07	5.26e-07	0
f__Rhodospirillaceae;g__Fodinicurvata	0	0	0	0	0	1.51e-06	0	0	0	0	0	0	0	0	0	0	0	0	0	0	0	0	0	0	0	5.8e-07	0	8.68e-08	0	0	2.38e-06	0	0	0	0	0	0	0	0	0
f__Fervidobacteriaceae;g__Fervidobacterium	2.02e-06	0	0	1.41e-06	0	0	0	0	1.9e-06	0	1.13e-07	1.03e-07	7.06e-07	4.09e-07	0	2.94e-06	2.49e-07	3.77e-07	0	1.22e-07	9.17e-08	1.56e-07	0	6.4e-08	0	0	1.16e-07	5.03e-07	0	0	0	0	0	1.49e-06	3.4e-07	0	2.07e-07	0	0	0
f__Thermoanaerobacterales Family III. Incertae Sedis;g__Syntrophaceticus	2.2e-06	0	1.32e-07	1.2e-06	0	1.18e-06	0	1.64e-06	2.58e-06	4.71e-08	8.1e-08	5.23e-07	4.35e-07	5.08e-06	4.81e-07	3.97e-06	2.01e-07	5.44e-07	0	5.13e-08	1.23e-06	3.82e-06	4.58e-07	5.12e-06	9.76e-08	0	4.37e-06	1.04e-06	0	3.06e-07	3.73e-06	0	1.15e-07	1.36e-06	3.21e-07	0	7.11e-06	8.26e-07	1.95e-06	0
f__Methylacidiphilaceae;g__Methylacidiphilum	8.96e-07	0	0	0	0	0	0	0	0	0	1.91e-05	0	0	0	0	6.76e-07	0	0	0	0	0	0	0	9.52e-08	0	0	0	0	0	0	2.97e-07	0	0	0	0	0	2.47e-06	0	0	0
f__Syntrophaceae;g__Desulfobacca	0	0	0	0	0	0	0	0	0	0	0	0	0	0	0	0	0	0	0	0	0	0	0	0	0	0	0	0	0	0	0	0	0	0	0	0	0	0	0	0
f__Flavobacteriaceae;g__Wenyingzhuangia	0	0	0	0	0	0	0	0	0	0	1.08e-05	0	0	0	0	0	0	0	0	0	0	0	0	0	0	0	0	0	0	0	0	0	0	0	0	0	0	0	0	0
f__Siphoviridae;g__Chivirus	0	0	0	0	0	0	0	0	0	0	0	0	0	0	0	0	0	0	0	0	0	0	0	0	0	0	0	0	0	0	0	0	0	0	0	0	0	0	0	2.67e-06
f__Alicyclobacillaceae;g__Effusibacillus	4.98e-07	0	2.09e-07	0	0	0	0	0	0	5.92e-07	2.1e-07	2.95e-08	0	3.04e-08	6.01e-08	2.98e-08	0	0	3.01e-07	1.56e-05	2.45e-06	2.73e-06	3.32e-07	2.72e-06	0	0	1.66e-07	0	0	0	8.6e-07	1.16e-05	3.25e-08	7.47e-06	0	3.16e-07	0	0	0	0
f__Rhodobacteraceae;g__Citreicella	0	0	0	0	0	0	0	0	0	0	0	0	0	0	0	0	0	0	0	0	0	0	0	0	0	0	0	0	0	0	0	0	0	0	0	0	0	0	0	0
f__Erysipelotrichaceae;g__Eggerthia	6.98e-07	3.67e-08	1.17e-05	7.02e-07	0	5.25e-06	0	7.3e-06	0	7.25e-07	0	1.36e-07	3.6e-06	7.25e-06	1.67e-06	4.8e-07	2.56e-06	0	4.33e-07	0	0	3.92e-07	0	2.13e-07	0	0	0	0	0	3.28e-07	0	0	2.29e-07	0	9.61e-07	0	7.73e-08	0	0	5.79e-08
f__Rhodobacteraceae;g__Sediminimonas	0	0	0	0	0	0	0	0	0	0	1.75e-07	2.38e-06	0	2.2e-06	0	0	0	2.42e-07	0	0	0	0	0	0	0	0	1.89e-05	0	0	0	0	0	0	0	0	0	0	0	0	0
f__Chthoniobacteraceae;g__Chthoniobacter	6.35e-07	0	0	8.81e-06	0	0	6.9e-08	0	0	0	1.43e-07	3.59e-07	0	2.6e-06	0	4.8e-06	0	0	0	0	1.81e-06	0	0	0	0	0	3.32e-07	6.4e-08	0	0	1.48e-06	0	0	0	0	0	1.24e-05	0	0	0
f__Chroococcaceae;g__Geminocystis	1.12e-06	5.66e-08	0	6.54e-07	0	0	0	2.36e-07	0	6.23e-07	4.21e-06	1.64e-07	0	4.05e-08	2.26e-07	3.41e-06	9.79e-07	5.82e-08	0	0	1.13e-05	2.91e-07	0	0	7.72e-08	0	2.11e-07	0	0	2.09e-07	0	0	0	9.38e-07	4.34e-08	7.08e-08	7.72e-07	1.46e-08	0	5.85e-08
f__Chromatiaceae;g__Nitrosococcus	0	0	0	1.1e-06	8.54e-08	0	0	0	0	0	6.23e-08	1.64e-07	0	1.92e-07	0	0	0	0	0	0	0	0	0	0	5.81e-08	0	0	0	9.87e-06	1.62e-06	3.7e-07	0	2.38e-06	0	0	0	2.07e-07	9.11e-08	0	0
f__Shewanellaceae;g__Shewanella	9.22e-06	0	0	2.18e-06	4.26e-08	0	0	5.71e-07	0	3.73e-08	1.76e-06	1.32e-05	1.74e-05	2.65e-06	1.54e-05	8.58e-06	1.83e-05	2.2e-06	1.61e-05	8.95e-07	4.94e-06	2.36e-06	7.07e-07	2.64e-06	1.17e-05	0	8.31e-07	1.26e-05	0	0	7.39e-06	0	2e-07	4.81e-07	2.26e-06	0	1.71e-05	1.91e-06	5.01e-06	0
f__Glomerellaceae;g__Colletotrichum	0	1.45e-07	0	2.56e-06	0	0	0	0	0	0	0	0	0	0	1.69e-07	0	8.95e-08	0	8.27e-08	0	1.39e-07	0	0	0	0	0	0	0	0	0	0	7.11e-07	0	1.42e-07	0	0	1.16e-06	0	0	0
f__Cytophagaceae;g__Flexibacter	4.89e-06	8.8e-06	0	1.14e-05	0	0	5.12e-06	0	0	8.69e-07	3.76e-07	1.38e-05	0	5.57e-07	0	8.24e-07	5.8e-08	4.76e-07	8.3e-06	8.54e-06	2.58e-07	2.42e-06	7.63e-06	4.89e-07	0	0	0	6.66e-08	0	7.83e-08	4.27e-07	8.33e-06	0	7.82e-06	5.03e-06	0	1.17e-06	3.17e-07	0	0
f__Podoviridae;g__T7virus	2.02e-06	0	0	1.84e-05	0	0	0	0	0	6.57e-06	0	0	0	0	0	0	0	0	0	0	0	0	0	7.99e-08	0	0	0	0	0	0	0	0	0	0	0	0	0	8.84e-06	0	0
f__Thermaceae;g__Thermus	4.57e-07	1.41e-07	0	1.14e-06	1.4e-07	2.94e-07	0	7.54e-08	0	0	0	7.54e-08	0	1.37e-07	0	1.56e-06	0	6.11e-08	1.24e-06	0	6.74e-08	4.93e-06	1.7e-07	7.39e-07	0	0	1.45e-06	2.22e-07	0	0	2.43e-06	0	3.82e-06	4.11e-07	0	0	6.51e-07	8.4e-08	1.67e-06	0
f__Flavobacteriaceae;g__Arenibacter	0	5.46e-06	4.64e-07	1.19e-06	2.51e-06	0	0	2.8e-06	0	0	1.58e-05	0	0	2.33e-06	0	0	6.29e-06	3.41e-08	9.24e-07	7.02e-06	3.08e-07	0	2.76e-08	8.46e-08	5.88e-08	0	6.51e-08	0	0	0	0	2.08e-07	0	3.85e-07	1.83e-05	6.89e-08	0	0	0	0
f__Pectobacteriaceae;g__Brenneria	5.37e-06	1.07e-06	4.05e-07	1.39e-06	0	0	0	0	2.72e-08	7.76e-07	7.88e-07	8.21e-08	0	5.65e-07	0	0	0	0	2.21e-07	2.02e-07	1.83e-07	3.01e-07	4.62e-08	9.63e-07	0	0	6.33e-07	4.02e-08	0	0	9.48e-07	0	4.08e-07	6.18e-07	0	0	3.77e-06	0	9.58e-08	0
f__Sphingomonadaceae;g__Zymomonas	0	0	0	0	0	0	0	0	0	0	0	0	0	1.82e-05	0	0	0	0	0	0	0	0	0	0	0	0	0	0	0	0	0	0	0	0	0	0	0	0	0	0
f__Pasteurellaceae;g__Bibersteinia	2.59e-07	3.33e-06	2.8e-07	0	8e-07	0	0	0	3.05e-06	4.21e-07	4.38e-07	3.48e-06	0	5.69e-07	8.44e-07	1.4e-07	0	0	6.32e-06	5.45e-07	2.47e-07	6.36e-07	1.55e-07	0	5.27e-07	4.17e-07	0	4.06e-07	1.84e-07	1.67e-06	2.98e-07	3.44e-07	6.19e-07	0	3.05e-07	2.02e-06	0	4.62e-07	1.61e-07	5.11e-07
f__Deferribacteraceae;g__Denitrovibrio	0	0	0	1.4e-06	0	0	0	0	0	0	0	1.25e-06	0	0	0	8.35e-08	0	9.3e-07	0	0	2.25e-07	2.06e-07	0	7.68e-08	0	0	9.32e-08	0	0	0	1.93e-07	0	0	1.35e-07	0	0	1.8e-05	0	0	0
f__Nostocaceae;g__Anabaena	8.03e-08	7.98e-08	0	0	0	0	0	0	0	6.45e-08	1.36e-07	1.33e-06	0	1.59e-06	0	0	1.79e-06	0	1.79e-08	3.37e-06	2.68e-07	0	1.34e-08	8.34e-06	5.45e-08	0	0	0	0	0	0	0	0	0	0	0	0	0	0	0
f__Marinifilaceae;g__Marinifilum	2.91e-06	8.14e-07	1.08e-06	3.64e-06	0	1e-07	8.98e-07	0	0	5.31e-07	3.78e-07	1.57e-05	1.34e-06	3.62e-07	3e-06	1.55e-06	7.44e-06	5.63e-07	5.46e-07	1.32e-06	0	1.46e-07	0	1.59e-07	0	0	4.78e-07	2.73e-07	0	2.97e-07	7.39e-07	0	1.42e-05	3.31e-06	0	1.31e-07	0	3.08e-07	2.12e-06	7.02e-07
f__Thermoanaerobacterales Family III. Incertae Sedis;g__Thermovenabulum	1.65e-06	1.37e-06	1.98e-07	2.17e-06	0	9.69e-08	0	0	0	4.88e-08	6.85e-08	1.6e-05	0	3.47e-06	5.74e-07	9.46e-07	1.63e-06	1.17e-06	4.09e-08	5.44e-07	1.98e-06	2.94e-06	3.79e-07	8.36e-06	1.44e-07	0	3.44e-06	1.62e-06	0	8.97e-07	1.79e-05	0	1.31e-06	5.36e-06	1.27e-06	0	4.46e-06	1.3e-06	1.69e-06	0
f__Chromobacteriaceae;g__Laribacter	0	0	1.42e-06	7.71e-07	0	0	0	0	0	1.17e-06	0	0	1.94e-07	0	0	0	0	0	0	5.71e-08	0	0	0	0	0	8.54e-06	0	0	0	8.94e-06	0	0	1.56e-06	3.55e-07	0	0	8.07e-06	0	0	0
f__Halomonadaceae;g__Halomonas	1.05e-06	4.14e-06	0	6.77e-06	9.16e-08	3.19e-07	0	1.52e-07	0	0	3.5e-06	6.88e-07	0	2.82e-06	1.22e-06	8.15e-07	0	1.32e-06	5.26e-07	2.52e-06	1.17e-05	6.4e-07	3.86e-07	7.96e-07	0	1.91e-07	1.3e-05	1.79e-07	0	1.16e-05	8.71e-07	0	5.13e-06	2.74e-07	0	4.62e-07	1.24e-05	0	0	0
f__Rhodocyclaceae;g__Uliginosibacterium	0	0	0	0	0	0	0	0	5.5e-06	7.59e-06	0	0	0	0	0	4.22e-07	0	0	0	0	0	0	0	0	0	0	0	0	0	0	0	0	0	0	0	0	0	0	4.51e-06	0
f__Desulfovibrionaceae;g__Lawsonia	0	2.1e-07	0	0	0	0	0	0	0	0	0	0	0	0	0	0	1.09e-07	1.03e-07	4.04e-07	0	4.02e-07	0	0	1.2e-06	0	0	0	0	0	0	0	0	0	0	0	0	0	0	0	0
f__Myoviridae;g__T4virus	1.35e-06	1.48e-05	2.86e-06	7.19e-06	0	0	0	0	0	6.2e-08	0	9.14e-08	0	1.49e-06	0	0	0	0	8.24e-07	1.09e-06	0	0	0	0	0	0	0	0	0	0	0	0	0	0	0	0	0	0	0	0
f__Clostridiaceae;g__Caloranaerobacter	2.72e-06	6e-06	1.71e-07	1.92e-06	2.36e-06	2.05e-06	0	3.35e-06	2.88e-06	1.62e-07	3.09e-06	8.57e-06	6.58e-06	6.47e-06	2.77e-06	8.69e-06	2.81e-06	6.51e-06	1.25e-06	6.32e-06	4.25e-06	1.88e-06	1.8e-06	2.36e-06	1.88e-06	1.68e-06	6.97e-06	6.11e-07	0	6.65e-07	5.68e-07	1.59e-07	2.68e-07	1.48e-06	1.94e-06	5.66e-08	3.11e-06	1.09e-06	4.97e-06	6.69e-07
f__Chromatiaceae;g__Thiohalocapsa	0	1.26e-07	0	0	0	0	0	0	0	0	0	0	0	6.14e-08	0	0	0	0	0	0	7.76e-07	0	0	0	0	0	0	0	0	0	6.44e-08	0	0	7.96e-07	0	0	3.01e-06	0	0	0
f__Burkholderiaceae;g__Pandoraea	0	0	0	0	0	0	0	0	0	0	0	1.95e-06	0	2.37e-06	0	0	0	0	0	0	1.53e-06	0	0	0	0	0	1.73e-05	0	0	0	3.89e-06	0	0	0	0	0	0	0	0	0
f__Rhizobiaceae;g__Ensifer	3.02e-07	5.07e-06	4.98e-06	2.11e-06	1.36e-08	4.45e-06	2.32e-06	2.33e-06	1.73e-05	0	1.49e-08	0	0	1.31e-07	0	1.14e-07	9.34e-06	1.3e-08	1.98e-06	0	3.01e-06	1.63e-08	4.92e-07	0	0	7.49e-06	0	4.86e-06	6.9e-06	7.86e-06	0	2.41e-06	4.52e-06	2.61e-07	4.04e-06	3.23e-06	6.26e-07	3.11e-06	0	0
f__Cordycipitaceae;g__Beauveria	0	0	0	2.14e-06	0	0	0	3.82e-07	2.41e-07	1.3e-07	0	6.64e-07	0	1.79e-06	0	1.27e-07	0	1.39e-06	0	0	1.82e-07	3.74e-07	0	0	0	0	4.25e-07	2.51e-08	7.2e-08	0	3.57e-06	0	1.41e-07	0	0	7.38e-07	3.44e-07	7e-07	6.77e-07	1.63e-06
f__Spirochaetaceae;g__Salinispira	0	4.95e-08	0	0	0	0	0	0	0	0	0	0	3.4e-06	0	0	0	0	9.46e-08	9.84e-07	4.05e-07	9.46e-07	0	0	0	1.21e-07	0	0	0	0	0	2.86e-08	0	0	4.1e-07	0	0	1.46e-06	0	0	0
f__Enterobacteriaceae;g__Buttiauxella	0	0	0	0	0	0	0	0	0	0	7.99e-06	0	0	1.23e-07	0	0	3.01e-07	1.9e-07	0	1.02e-07	0	0	0	0	0	0	0	0	0	0	0	0	0	0	0	0	0	0	0	0
f__Rhodospirillaceae;g__Oceanibaculum	0	0	0	0	0	0	0	0	0	0	0	0	0	0	0	0	0	0	0	0	0	0	0	0	0	0	0	0	0	0	0	0	0	0	0	0	0	0	0	0
f__Pseudanabaenaceae;g__Limnothrix	0	0	0	0	9.47e-07	0	0	0	0	1.46e-05	0	1.71e-05	0	1.17e-06	6.17e-06	0	0	0	0	0	0	0	0	0	0	0	0	0	0	0	0	0	0	0	0	0	0	0	0	6.98e-08
f__Rhodobacteraceae;g__Jhaorihella	0	0	0	0	2.39e-07	0	0	8.25e-08	0	0	0	2.48e-07	0	3.49e-06	7.57e-07	0	4.49e-06	7.59e-08	0	0	2.58e-06	9.51e-08	6.5e-07	9.41e-08	0	3.33e-07	0	0	0	0	0	0	0	3.55e-07	2.19e-06	3.78e-06	0	0	0	0
f__Burkholderiaceae;g__Polynucleobacter	0	0	0	9.32e-07	0	0	0	0	0	0	0	0	0	0	0	0	0	0	0	3.99e-07	1.66e-07	0	0	4.24e-07	5.01e-06	0	0	0	0	0	0	0	0	0	0	0	1.68e-05	0	0	0
f__Thermoanaerobacteraceae;g__Caldanaerobius	8.24e-06	1.57e-06	0	9.85e-06	1.29e-06	0	0	0	1.57e-05	7.01e-07	1.4e-06	8.89e-06	0	5.08e-06	6.58e-07	1.69e-06	1.44e-06	3.96e-08	2.93e-06	2.02e-06	2.24e-06	7.49e-06	4.4e-07	1.73e-06	1.04e-06	1.6e-06	1.27e-06	1.04e-06	1.55e-06	1.71e-06	8.56e-06	8.57e-07	3.51e-06	3.66e-07	1.47e-06	0	1.12e-05	8.32e-06	0	5.98e-07
f__Carnobacteriaceae;g__Isobaculum	3.1e-06	1.26e-06	1.54e-06	2.46e-07	3.5e-07	0	0	1.33e-07	1.35e-05	4.07e-07	0	5.25e-08	4.57e-06	1.19e-06	3.35e-08	1.9e-06	0	2.2e-06	1.2e-06	0	3.6e-07	0	0	0	1e-07	0	0	0	3.5e-07	7.31e-08	0	0	3.52e-07	0	3.63e-08	3.2e-07	4.47e-07	0	0	7.73e-07
f__Syntrophaceae;g__Desulfomonile	1.73e-08	0	0	0	0	0	0	6.09e-08	0	4.02e-07	6.43e-08	3.29e-06	0	2.75e-06	0	1.8e-06	1.18e-07	0	5.47e-08	6.61e-07	2.18e-07	4.91e-07	2.06e-07	1.27e-06	1.55e-07	0	1.67e-05	0	0	0	3.22e-06	4.33e-07	7.15e-06	7.64e-07	0	0	1.82e-06	0	0	0
f__Propionibacteriaceae;g__Tessaracoccus	4.77e-06	7.77e-08	2.11e-07	1.66e-05	4.42e-07	0	0	1.33e-06	0	4.24e-08	1.32e-07	1.58e-06	0	1.97e-06	8.48e-07	2.11e-07	9.78e-06	2.68e-07	1.08e-06	1.6e-06	2.16e-06	1.2e-06	5.15e-07	3.8e-07	0	5.03e-07	2.07e-06	6.94e-06	0	0	1.26e-06	0	0	1.75e-06	9.19e-07	8.11e-07	2.36e-07	2.32e-07	0	0
f__Planococcaceae;g__Planococcus	4.64e-06	5.02e-08	0	9.14e-07	7.6e-06	8.02e-07	0	0	1.58e-06	4.94e-06	1.14e-07	4.95e-06	0	1.07e-06	4.39e-07	9.26e-07	2.34e-06	1.13e-06	1.36e-06	1.3e-05	5.68e-06	1.36e-06	4.09e-06	8.61e-06	4.8e-07	0	4.25e-07	2.12e-07	0	0	1.54e-06	0	1.51e-06	1.73e-06	1.78e-07	6.3e-07	1.25e-06	3.36e-06	7.49e-06	4.98e-08
f__Tsukamurellaceae;g__Tsukamurella	0	0	0	1.05e-05	0	0	0	0	0	0	0	3.67e-06	0	0	0	0	0	0	0	0	0	0	0	0	0	0	0	3.48e-07	0	0	0	0	0	0	0	0	0	0	0	0
f__Orbaceae;g__Candidatus Schmidhempelia	0	0	0	0	0	0	0	0	0	0	0	0	0	0	0	0	1.7e-07	0	0	0	0	0	0	0	0	0	0	0	0	0	0	0	0	0	0	0	0	0	0	0
f__Synergistaceae;g__Thermovirga	6.71e-07	1.72e-06	0	3.99e-06	0	0	0	0	0	0	6.56e-08	9.77e-08	0	3.54e-07	0	1.11e-06	9.21e-07	0	0	3.52e-07	3.44e-07	2.3e-06	1.67e-06	4.01e-06	6.8e-08	0	1.64e-05	0	0	0	2.34e-06	0	0	1.13e-06	0	0	4.5e-07	0	0	0
f__Herpetosiphonaceae;g__Herpetosiphon	2e-07	0	0	0	0	0	0	0	5.85e-08	8.81e-08	0	0	0	1.1e-07	0	8.77e-08	4.02e-06	0	7.78e-08	0	0	0	0	0	0	0	0	0	0	0	1.15e-07	0	0	0	0	0	3.63e-07	0	0	0
f__Planococcaceae;g__Bhargavaea	3.56e-07	1.2e-06	0	1.18e-06	0	0	0	1.39e-06	0	0	1.87e-07	6.72e-07	0	5.88e-07	0	5.86e-07	0	7.25e-08	0	1.44e-06	1.24e-07	3.82e-07	4.43e-07	5.79e-07	0	0	8.34e-07	1.55e-07	0	0	2.23e-07	0	2.34e-06	2.29e-07	0	0	3.88e-07	8.78e-08	1.93e-06	0
f__Nocardioidaceae;g__Actinopolymorpha	0	2.46e-07	0	1.05e-05	0	0	0	8.71e-08	0	0	0	4.36e-08	0	2.88e-06	0	1.8e-06	1.44e-06	8.02e-07	3.91e-08	0	8.09e-07	7.14e-07	0	0	8.18e-08	0	7.86e-07	8.55e-08	0	0	1.74e-07	0	0	1.4e-07	0	0	8.09e-06	0	3.56e-07	0
f__Bacillaceae;g__Thalassobacillus	6.48e-07	0	5.41e-07	1e-07	0	3.29e-08	0	1.78e-06	0	0	3.72e-06	3.51e-07	0	3.4e-06	3.59e-07	2.35e-06	0	0	1.62e-05	1.37e-05	6.74e-06	6.52e-06	1.43e-07	1.46e-06	6.58e-08	0	1.07e-06	0	0	0	2.22e-06	0	4.99e-07	4.84e-07	0	1.65e-06	1.08e-05	0	1.65e-06	1.06e-06
f__Aerococcaceae;g__Facklamia	4.95e-07	4.24e-07	0	2.24e-06	2.09e-06	0	0	1.64e-06	5.6e-06	9.46e-06	3.57e-06	3.08e-06	1.93e-06	2.97e-06	3.73e-07	1.66e-07	1.54e-06	9.85e-07	1.62e-05	9.05e-06	1.61e-06	8.57e-07	7.66e-08	7.76e-08	2.22e-07	1.15e-06	4.67e-08	1.54e-07	6.63e-08	0	3.02e-07	0	0	1.47e-06	4.99e-07	0	2.31e-07	1.22e-07	2.74e-07	0
f__Unclassified;g__Methylibium	0	0	5.38e-07	0	0	0	0	0	0	0	0	0	0	2.16e-06	0	0	0	1.83e-07	1.38e-07	0	1.61e-05	0	0	0	0	0	1.83e-06	0	0	0	0	0	5.02e-07	0	0	0	0	0	0	0
f__Verrucomicrobia subdivision 3;g__Pedosphaera	0	0	0	0	0	0	0	0	0	0	4.78e-06	0	0	2.56e-06	0	5.47e-06	0	0	0	0	0	0	0	0	0	0	0	0	0	0	0	0	0	0	0	0	2.91e-07	0	0	0
f__Bacillaceae;g__Halobacillus	0	1.58e-05	3.96e-07	0	0	3.55e-07	0	1.71e-07	0	0	0	1.85e-06	8.29e-07	8.51e-07	0	1.23e-07	0	5.51e-07	0	7.71e-06	3.5e-08	2.79e-07	0	0	1.09e-07	2.69e-06	2.14e-07	0	0	0	2.93e-08	0	0	1.1e-06	2.98e-06	3.82e-08	6.16e-08	2.53e-06	0	7.86e-07
f__Rhodobacteraceae;g__Oceanicola	0	1.51e-07	2.19e-07	6.91e-06	0	0	0	3.19e-07	0	0	0	0	0	5.57e-08	0	0	0	0	0	2.05e-06	2.9e-07	0	1.52e-06	0	1.38e-07	0	0	0	0	0	0	0	1.8e-07	5.82e-08	5.97e-08	0	4.91e-07	0	4.1e-06	0
f__Rhodospirillaceae;g__Nisaea	0	0	0	0	0	0	0	0	0	0	0	5.33e-07	5.71e-08	0	0	0	4.98e-08	2.36e-08	0	0	6.06e-07	0	0	0	4.93e-07	0	0	3.32e-07	0	0	0	0	7.59e-07	0	0	0	0	0	2.99e-08	0
f__Halobacteriovoraceae;g__Halobacteriovorax	0	7.18e-08	7.8e-08	1.24e-07	3.28e-08	0	0	0	3.26e-08	0	0	0	0	6.64e-07	0	1e-07	0	2.31e-06	0	1.08e-08	0	0	2.09e-06	0	2.8e-08	0	0	0	0	0	2.26e-07	0	0	0	1.21e-08	0	1.87e-07	0	3.85e-08	0
f__Oxalobacteraceae;g__Janthinobacterium	4.62e-06	6.26e-06	0	2.01e-06	0	0	0	0	0	0	1.67e-08	6.33e-08	0	5.65e-07	0	4.15e-06	4.61e-08	0	0	1.35e-06	2.4e-07	5.55e-07	1.25e-07	6.75e-07	1.9e-07	0	5.53e-06	0	0	0	4.78e-07	0	1.93e-07	8.12e-07	0	0	1.35e-06	4.57e-08	0	0
f__Oscillatoriaceae;g__Oscillatoria	1.25e-06	5.43e-08	0	1.27e-06	1.55e-07	0	0	4.68e-06	0	4.21e-06	4.85e-07	1.01e-06	3.75e-06	2.33e-06	3.76e-07	0	3.71e-07	0	1.54e-05	0	5.81e-07	1.32e-06	0	4.36e-07	3.71e-08	0	9.07e-06	6.24e-08	0	0	7.09e-06	0	0	1.63e-06	0	0	8.54e-07	0	0	0
f__Pseudanabaenaceae;g__Pseudanabaena	0	0	0	0	0	0	0	0	0	0	0	0	0	0	0	0	0	0	0	0	0	0	1.54e-05	0	0	0	0	0	0	0	0	0	0	0	0	0	0	0	0	0
f__Micromonosporaceae;g__Actinoplanes	5.85e-07	0	0	0	0	0	0	0	0	4.61e-08	9.57e-08	1.12e-07	0	1.22e-05	0	4.03e-07	0	0	0	1.07e-06	1.21e-07	4.09e-07	1.53e-07	4.59e-07	5.77e-08	0	8.69e-07	0	0	0	2.45e-07	0	0	7.19e-08	0	0	1.08e-06	0	0	0
f__Sphingobacteriaceae;g__Pseudosphingobacterium	0	0	0	9.17e-07	0	0	0	0	0	0	0	0	0	3.75e-06	0	0	0	0	3.3e-06	0	0	0	0	0	0	1.53e-05	0	0	0	0	0	0	0	2.02e-06	0	0	0	0	0	0
f__Flavobacteriaceae;g__Formosa	1.64e-06	0	0	2.03e-06	0	0	0	7.68e-06	0	6.69e-08	1.64e-06	2.99e-06	0	5.06e-07	0	6.66e-07	1.83e-07	0	0	2.12e-06	0	0	0	0	0	0	0	0	0	0	0	0	3.34e-08	2.83e-07	0	0	0	0	0	1.22e-07
f__Crocinitomicaceae;g__Crocinitomix	4.17e-06	9.58e-07	0	3.71e-06	0	0	0	8.03e-07	0	0	4.91e-07	0	0	7.98e-08	0	3.91e-07	1.91e-07	6.33e-07	2.31e-06	3.84e-06	0	1.02e-07	0	0	0	0	0	0	0	0	0	1.82e-07	0	7.05e-08	0	0	0	0	0	0
f__Thermococcaceae;g__Thermococcus	0	1.58e-07	0	0	0	0	0	0	0	0	0	0	0	5.42e-06	0	5.31e-07	4.12e-08	2.16e-06	0	0	0	4.55e-08	0	1.45e-07	0	0	0	0	0	0	0	0	0	4.56e-08	1.73e-06	0	0	0	0	0
f__Methylococcaceae;g__Methylocaldum	0	0	0	0	2.94e-08	0	0	0	1.49e-05	0	0	0	0	6.27e-08	0	0	2.95e-08	1.15e-07	0	0	0	2.98e-07	3.42e-08	0	0	7.05e-07	0	2.98e-08	0	0	0	0	1.36e-07	0	1.18e-07	0	0	0	0	0
f__Tolypothrichaceae;g__Tolypothrix	4.74e-06	1.07e-07	0	5.75e-07	2.34e-07	1.87e-07	0	8.04e-07	0	2.47e-07	0	3.82e-08	0	0	1.95e-07	9.28e-07	0	0	0	1.2e-07	8.88e-07	1.84e-06	8.11e-07	8.11e-06	0	0	1.49e-05	1.54e-06	0	8.25e-08	5.93e-06	0	0	3.92e-07	4.22e-08	7.31e-08	4.47e-06	0	0	0
f__Unclassified;g__Deferrisoma	2.48e-07	1.8e-06	0	1.19e-06	0	0	0	0	0	0	2.28e-06	0	0	0	0	0	0	0	0	0	7.83e-07	0	0	0	1.35e-07	0	0	0	0	0	2.83e-07	0	0	2.78e-07	0	0	3.18e-06	0	0	0
f__Aspergillaceae;g__Aspergillus	8.49e-07	0	9.17e-07	0	7.28e-08	0	2.18e-07	0	0	0	0	7.54e-08	0	0	0	0	5.93e-06	0	0	7.75e-07	0	1.74e-07	0	0	9.6e-08	0	0	0	0	0	8.14e-08	0	0	0	0	2.2e-07	0	4.38e-07	0	0
f__Sanguibacteraceae;g__Sanguibacter	1.63e-06	0	0	8.59e-08	8.29e-07	0	1.29e-07	3.13e-07	4.23e-08	0	8.19e-08	2.7e-06	1.39e-07	8.35e-08	0	6.75e-07	4.09e-07	6.68e-07	1.12e-06	5.48e-08	4.76e-07	3.07e-07	1.44e-06	2.95e-06	8.71e-06	5.36e-07	1.6e-06	4.31e-08	1.36e-06	5.22e-08	6.33e-07	8.88e-07	2.87e-07	4.82e-07	3.72e-07	2.59e-07	1.37e-06	1.53e-06	4.37e-07	0
f__Microcystaceae;g__Microcystis	1.61e-06	0	0	9.17e-08	5.28e-07	0	0	1.88e-06	0	0	7.44e-07	4.36e-06	0	7.53e-06	4.81e-07	9.55e-07	1.06e-07	3.02e-07	5.16e-07	1.44e-07	5.02e-08	1.26e-07	0	6.73e-06	0	0	1.98e-06	0	0	0	3.22e-06	0	8.88e-08	7.74e-08	0	0	1.04e-05	0	0	0
f__Piscirickettsiaceae;g__Piscirickettsia	0	0	0	0	0	0	0	0	2.8e-07	0	0	0	0	8.94e-08	0	0	0	0	0	0	1.36e-05	0	0	0	0	0	0	0	0	4.83e-08	0	1.08e-07	0	0	0	0	1.75e-06	0	0	0
f__Flavobacteriaceae;g__Gillisia	1.92e-06	0	9.92e-06	0	0	0	0	4.37e-08	7.99e-06	0	1.35e-05	1.03e-05	0	0	0	1.01e-06	0	2.76e-06	1.57e-06	0	0	1.78e-06	0	0	0	0	0	0	0	1.64e-06	0	0	0	0	0	0	0	1.24e-06	5.11e-08	0
f__Synergistaceae;g__Aminomonas	2.54e-07	1.6e-07	0	0	0	0	0	0	0	0	9.04e-08	1.09e-06	0	1.23e-06	0	0	4.39e-07	0	0	7.43e-08	2.89e-07	0	0	0	7.01e-06	0	4.85e-06	0	0	0	1.49e-06	0	0	0	0	0	6.82e-06	5.72e-07	0	0
f__Siphoviridae;g__C5virus	5.81e-06	0	0	0	0	0	0	0	0	0	4.88e-07	6.4e-08	0	1.47e-05	0	0	1.32e-05	0	0	0	0	2.95e-07	0	0	0	0	0	0	0	0	0	0	0	0	7.06e-08	0	0	0	0	0
f__Bacillaceae;g__Pelagirhabdus	2.46e-06	0	9.97e-07	3.26e-07	0	0	0	5.53e-07	2.44e-06	0	2.4e-07	5.21e-08	0	1.47e-05	0	0	3.63e-06	1.42e-06	0	1.03e-07	0	1.21e-06	0	3.48e-06	0	0	8.24e-08	5.1e-08	0	0	5.21e-06	1.57e-08	0	0	0	0	1.09e-05	0	0	0
f__Chrysiogenaceae;g__Chrysiogenes	1.21e-06	0	0	0	0	0	0	0	0	0	0	3.4e-08	0	4.54e-07	0	7.6e-06	0	0	0	0	1.52e-07	1.56e-07	5.73e-07	0	6.73e-07	0	0	0	0	0	0	0	0	0	0	0	1.47e-06	0	0	0
f__Morganellaceae;g__Proteus	2.32e-07	0	0	0	0	0	0	0	1.05e-06	0	0	0	0	0	0	0	0	2.23e-06	0	0	0	0	0	0	0	0	0	0	0	0	0	0	6.14e-07	0	0	0	0	0	4.58e-06	2.61e-06
f__Myoviridae;g__Bc431virus	0	0	3.67e-08	0	0	0	0	0	0	0	0	0	0	0	0	0	0	0	0	0	0	0	0	0	0	3.65e-08	0	0	0	0	0	0	0	1.45e-05	0	0	0	0	0	0
f__Unclassified;g__Thermobaculum	4.73e-07	3.16e-07	0	5.51e-07	0	0	0	1.17e-07	0	0	0	7.04e-07	0	1.48e-06	0	0	0	0	0	0	4.05e-07	1.35e-07	0	0	0	0	0	0	0	0	2.88e-08	0	0	3.28e-07	0	0	2.67e-06	0	0	0
f__Anaeromyxobacteraceae;g__Anaeromyxobacter	1.15e-07	0	0	4.56e-06	0	0	0	0	0	0	0	2.78e-07	0	2.52e-08	0	0	0	0	0	0	3.5e-07	0	0	2.79e-08	0	0	0	9.6e-08	0	0	8.46e-07	0	0	3.9e-07	0	0	1.44e-05	0	0	0
f__Methanomassiliicoccaceae;g__Candidatus Methanoplasma	3.89e-06	3.81e-07	0	6.39e-07	0	0	0	0	0	0	8.89e-07	1.09e-06	0	3.15e-06	0	7.28e-07	5.91e-06	9.58e-07	3.66e-06	0	3.04e-07	7.84e-07	7.66e-08	1.55e-07	8.66e-08	0	1.08e-06	3.34e-07	0	0	4.41e-07	0	9.08e-08	3.66e-07	2.25e-07	3.98e-07	3.85e-06	0	0	0
f__Pectobacteriaceae;g__Dickeya	1.7e-07	2.78e-07	6.91e-07	0	0	0	0	0	0	1.9e-07	1.43e-05	1.92e-07	0	6.59e-08	0	1.29e-06	7.59e-06	0	2.14e-08	1.13e-06	0	1.16e-06	0	4.79e-08	2.35e-07	0	0	0	3.17e-08	0	1.36e-07	0	7.17e-08	3.44e-07	0	0	8.15e-07	0	0	1.56e-06
f__Synergistaceae;g__Dethiosulfovibrio	1.35e-06	0	0	1.11e-06	0	0	0	2.46e-07	0	0	4.1e-08	1.04e-05	0	1.43e-05	1.68e-06	0	5.35e-07	4.47e-08	0	0	0	7.89e-07	0	3.99e-07	1.08e-06	9.3e-07	5.27e-06	1.81e-07	0	1.13e-07	6.35e-06	0	2.61e-07	3.08e-07	0	9.99e-08	1.41e-06	0	1.2e-07	0
f__Flavobacteriaceae;g__Winogradskyella	0	0	0	0	0	0	0	0	0	1.41e-06	0	4.89e-07	0	1.12e-07	0	1.43e-07	2.11e-07	1.25e-06	0	0	0	0	0	0	0	0	0	6.87e-08	0	0	3.77e-07	0	0	0	0	0	0	0	0	0
f__Methanococcaceae;g__Methanococcus	3.12e-07	0	0	0	0	0	0	0	0	0	0	1.01e-06	0	3.66e-06	0	7.51e-07	0	0	0	1.38e-05	0	1.07e-07	0	1.15e-06	0	0	6.28e-07	0	0	0	3.34e-08	0	0	0	2.35e-06	0	1.06e-07	0	0	0
f__Methanosarcinaceae;g__Methanosalsum	3.21e-06	0	0	0	0	0	0	0	0	0	0	0	0	0	0	3.88e-06	0	0	0	0	0	0	0	0	0	0	0	0	0	0	0	0	0	0	0	0	0	0	0	0
f__Chlorobiaceae;g__Chlorobaculum	2.03e-07	8.98e-06	0	3.26e-08	1.1e-06	3.39e-08	0	4.61e-06	0	5.29e-07	7.33e-08	0	0	1.26e-06	0	1.81e-06	3.44e-06	0	0	7.94e-06	8.77e-07	0	0	0	0	0	0	0	0	1.2e-07	0	0	0	1.73e-06	0	7.15e-07	1.87e-06	0	0	0
f__Desulfobulbaceae;g__Desulforhopalus	0	0	0	1.39e-05	0	0	0	0	0	0	5.05e-07	1.51e-07	0	0	1.46e-06	0	7.74e-08	0	0	1.97e-06	1.89e-07	0	0	1.69e-06	0	0	0	0	0	0	7.58e-06	0	0	0	0	0	1.37e-07	0	0	3.13e-07
f__Rhodobacteraceae;g__Pseudovibrio	6.54e-07	0	4.55e-07	6.09e-07	0	0	0	0	0	1.52e-07	0	1.63e-06	0	6.71e-08	0	0	0	0	0	0	1.38e-05	1.37e-06	2.19e-06	0	2.54e-07	0	0	0	0	4.28e-06	3.17e-06	0	3.4e-06	0	0	0	2.21e-06	0	0	0
f__Kiloniellaceae;g__Kiloniella	0	0	0	0	0	0	0	3.08e-07	0	1.38e-05	0	0	0	2.2e-06	0	0	0	0	0	0	0	5.94e-08	0	0	0	0	0	0	0	0	0	0	0	0	0	0	0	0	0	0
f__Bacillaceae;g__Marinococcus	0	0	0	0	0	0	0	2.87e-06	0	0	0	0	0	0	0	1.23e-06	0	0	1.38e-05	1.2e-05	0	0	0	0	0	0	0	0	0	0	0	0	0	0	0	0	0	0	0	0
f__Rhodanobacteraceae;g__Frateuria	0	0	0	0	0	0	0	0	0	0	0	2.02e-06	0	2.41e-06	0	0	0	0	0	0	0	0	0	0	0	0	1.37e-05	0	0	0	3.89e-06	0	0	0	0	0	0	0	0	0
f__Carnobacteriaceae;g__Allofustis	2.37e-06	0	0	1.24e-07	0	0	0	8.61e-07	0	0	3.64e-07	8.08e-07	3.96e-08	7.74e-06	1.17e-06	9.31e-08	3.83e-07	0	2.25e-06	4.72e-07	7.44e-07	1.52e-07	0	1.36e-06	0	0	5.94e-07	6.45e-08	0	0	6.81e-06	0	3.68e-07	0	6.16e-07	0	1.82e-07	0	1.54e-07	0
f__Thiotrichaceae;g__Thioploca	0	0	1.64e-06	6.1e-06	4.14e-07	4.19e-07	1.52e-06	0	0	0	0	2.86e-07	0	0	0	0	5.56e-07	0	0	7.39e-08	0	0	0	0	0	0	1.66e-07	0	0	0	0	0	0	0	0	1.43e-07	0	0	0	0
f__Thermaceae;g__Meiothermus	4.47e-06	3.22e-07	5e-08	8.01e-06	0	0	0	8.38e-07	0	6.52e-07	1.67e-06	1.67e-06	0	3.18e-06	3.01e-07	3.99e-07	1.36e-05	0	2.96e-06	2.92e-07	5.59e-06	3.75e-06	1.11e-06	2.25e-07	4.39e-07	7.45e-07	3.73e-06	9.18e-07	0	1.08e-07	5.32e-07	0	0	1.11e-06	5.44e-07	3.36e-07	5.6e-08	3.29e-07	8.64e-07	0
f__Comamonadaceae;g__Variovorax	1.07e-05	0	1.57e-06	6.93e-06	0	0	0	3.52e-06	0	1.12e-06	9.6e-08	2.06e-06	0	4.29e-06	9.35e-08	2.1e-07	0	1.98e-08	1.16e-07	6.88e-07	2.46e-06	9.76e-07	0	1.76e-06	2.28e-08	0	1.21e-05	0	0	0	4.37e-06	0	2.6e-07	8.5e-06	0	8.94e-08	4.85e-06	0	0	0
f__Anaerolineaceae;g__Thermanaerothrix	2.54e-06	0	0	0	0	0	0	0	0	0	9.1e-08	4.31e-08	0	1.77e-07	0	0	4.18e-07	0	0	0	5.77e-07	4.46e-07	0	0	0	0	0	0	0	0	1.91e-06	0	0	0	0	0	9.29e-07	0	0	0
f__Pseudonocardiaceae;g__Actinomycetospora	0	0	0	0	0	0	0	3.86e-06	0	0	1.92e-07	2.73e-06	0	9.24e-07	0	0	5.84e-06	0	0	0	2.52e-06	0	0	2.07e-07	0	0	0	0	0	0	1.54e-07	0	0	0	0	1.35e-05	3.69e-07	0	0	0
f__Dictyoglomaceae;g__Dictyoglomus	1.25e-06	2.46e-06	0	5.09e-06	0	0	0	1.44e-06	0	9.85e-08	5.12e-07	4.54e-06	0	1.08e-06	8.47e-07	2.31e-07	2.3e-07	8.41e-08	0	9.55e-08	1.82e-06	4.52e-06	4.74e-07	1.66e-06	6.23e-07	6.44e-08	6.11e-07	7.6e-07	0	0	3.08e-06	0	3.25e-07	3.31e-07	3.21e-07	0	1.05e-06	3.24e-07	0	4.38e-07
f__Desulfuromonadaceae;g__Desulfuromonas	7.61e-08	5.18e-08	0	0	0	0	0	0	0	0	0	2.26e-06	0	4.04e-06	0	1.84e-06	0	0	0	0	4.07e-07	9.34e-08	0	0	1.04e-07	0	1.78e-07	0	0	0	1.62e-06	0	0	6.35e-07	0	0	3.68e-06	0	0	0
f__Melioribacteraceae;g__Melioribacter	8.26e-07	0	0	1.33e-06	1.28e-08	1.33e-05	0	1.92e-06	0	0	5.39e-06	1.33e-08	0	0	2.23e-06	0	0	0	0	0	0	7.63e-08	0	2.11e-07	0	1.02e-05	0	0	0	0	4.29e-08	0	1.83e-08	0	0	0	2.86e-07	0	0	0
f__Unclassified;g__Mitsuaria	0	0	0	0	0	0	0	0	0	0	0	0	0	0	0	0	4.11e-07	0	0	1.39e-07	0	0	0	0	1.13e-05	0	0	0	0	0	0	0	0	0	0	0	9.46e-06	0	0	0
f__Glycomycetaceae;g__Glycomyces	0	0	0	0	0	0	0	0	0	0	0	0	0	0	0	0	0	0	0	0	0	0	0	0	0	0	0	0	0	0	0	0	0	0	0	0	3.98e-06	0	0	0
f__Morganellaceae;g__Xenorhabdus	3.79e-06	0	0	0	0	0	0	0	0	0	0	0	0	0	0	3.77e-06	0	0	0	0	1.33e-05	0	0	4.39e-08	0	0	0	0	0	0	0	0	0	0	0	0	5.29e-06	0	0	0
f__Rhodocyclaceae;g__Dechloromonas	0	0	0	0	0	0	0	0	0	0	0	0	0	0	0	0	3.19e-07	0	0	0	0	0	0	0	1.11e-05	0	0	0	0	0	0	0	0	0	0	0	0	0	0	0
f__Sulfolobaceae;g__Metallosphaera	0	0	1.32e-05	0	0	0	0	0	0	0	0	0	0	1.91e-06	0	0	0	0	0	0	8.41e-08	0	0	3.49e-07	0	0	0	0	0	0	2.77e-06	0	0	0	0	0	0	0	0	0
f__Micrococcaceae;g__Paenarthrobacter	1.81e-06	0	5.77e-08	4.73e-08	5.5e-08	4.52e-08	5.49e-08	0	0	0	1.64e-06	0	1.32e-05	5.38e-07	0	5.1e-08	1.75e-06	0	2.19e-07	3.44e-07	2.12e-06	2.82e-06	1.8e-07	2.64e-06	2.76e-06	1.15e-06	0	1.21e-06	1.6e-07	3.81e-07	7.97e-08	0	7.84e-06	5.42e-08	1.88e-07	2.82e-06	2.04e-06	4.95e-07	5.58e-07	4.29e-08
f__Bacillaceae;g__Virgibacillus	6.11e-06	6.2e-07	0	4.21e-06	1.39e-07	0	0	4.35e-07	9.72e-06	2.27e-07	7.45e-07	4.2e-06	7.1e-06	1.13e-05	3.38e-07	1.36e-06	0	9.53e-07	0	9.78e-06	2.32e-07	2.36e-06	9.64e-07	6.58e-07	0	7.09e-07	0	0	0	5.63e-07	1.28e-06	0	6.62e-07	3.44e-07	6.78e-07	0	2.26e-07	7.42e-08	0	0
f__Rhodocyclaceae;g__Sulfuritalea	0	0	0	0	0	0	0	0	0	0	0	0	0	0	0	1.99e-07	0	0	0	0	1.41e-06	0	0	7.84e-06	0	0	0	0	0	0	0	7.33e-07	0	0	0	0	8.26e-06	0	2.29e-07	0
f__Pasteurellaceae;g__Pasteurella	0	1.82e-07	0	0	0	1.09e-06	1.11e-06	4.91e-08	4e-06	6.26e-06	0	9.83e-08	0	0	2.84e-07	9.94e-08	1.27e-07	4.8e-07	0	4.84e-08	0	0	0	5.64e-08	7.59e-08	0	0	0	0	0	0	1.16e-07	0	9.75e-08	0	2.2e-07	9.34e-08	6.22e-07	0	0
f__Methylobacteriaceae;g__Microvirga	0	0	3.11e-08	8.66e-08	2.97e-08	3e-08	0	0	0	0	0	0	0	8.62e-07	4.1e-06	1.32e-05	0	3.92e-07	0	0	0	0	0	0	0	0	0	0	0	0	6.37e-07	0	0	6.61e-08	0	0	7.94e-06	0	0	0
f__Leptotrichiaceae;g__Streptobacillus	0	0	1.21e-06	1.31e-06	0	0	3.28e-06	1.27e-07	2.15e-07	0	0	0	0	3.1e-06	0	1.51e-07	3e-06	7.24e-07	0	0	0	0	8.62e-08	0	0	0	0	0	0	0	0	0	0	3.72e-07	8.23e-08	0	0	0	0	0
f__Comamonadaceae;g__Brachymonas	2.39e-06	0	0	0	0	0	0	0	0	0	9.4e-08	5.94e-08	0	6.11e-08	0	0	1.01e-06	0	0	0	5.31e-07	1.37e-07	0	2.37e-07	0	0	0	0	0	0	1.25e-06	0	0	0	0	0	1.25e-06	3.31e-08	0	0
f__Flavobacteriaceae;g__Bizionia	0	0	1.38e-06	0	0	0	0	0	0	2.3e-07	0	0	0	0	0	0	0	0	0	0	0	0	0	0	0	0	0	0	0	0	0	0	0	3.26e-07	0	0	4.77e-06	0	0	0
f__Chromobacteriaceae;g__Leeia	0	0	0	0	0	0	0	0	0	0	0	0	0	0	0	0	0	0	0	0	0	0	6.82e-08	0	0	0	0	0	0	0	0	0	0	0	0	0	0	1.66e-07	0	0
f__Syntrophobacteraceae;g__Syntrophobacter	8.2e-07	0	1.53e-07	0	0	0	0	0	0	0	0	3.01e-08	0	0	0	0	0	0	0	0	1.26e-05	0	0	1.72e-07	0	0	3.4e-08	0	2.38e-08	0	3.25e-08	0	0	1.38e-07	0	0	9.65e-07	0	0	0
f__Methanosarcinaceae;g__Methanolobus	1.29e-06	8.55e-08	6.62e-07	0	4.05e-07	3.19e-07	7.2e-07	1.57e-06	0	4.42e-08	0	4.67e-08	4.95e-08	6.97e-08	0	1e-06	6.95e-07	0	0	0	3.93e-07	0	0	4.24e-07	0	0	1.33e-07	0	0	0	0	0	0	7.29e-08	0	0	9.5e-07	0	0	0
f__Caldilineaceae;g__Caldilinea	0	0	0	1.47e-06	8.64e-08	0	5.1e-08	0	0	0	0	5.29e-08	0	6.56e-08	4.55e-08	0	3.39e-06	0	4.01e-08	0	3.99e-07	2.06e-07	5.03e-08	9.19e-08	8.11e-08	0	0	4.38e-08	0	0	0	0	5.01e-08	6.85e-08	0	0	1.08e-06	0	0	0
f__Streptomycetaceae;g__Streptacidiphilus	0	0	0	0	3.61e-06	0	0	7.1e-06	0	1.05e-06	0	6.9e-07	0	0	2.94e-06	2.6e-06	0	0	0	1.3e-05	3.25e-07	0	0	0	0	0	0	5.54e-07	0	0	0	0	0	0	0	0	0	0	0	0
f__Sphingomonadaceae;g__Sphingopyxis	3.21e-06	0	0	2.41e-06	0	0	0	0	0	0	7.96e-08	4.44e-07	0	1.05e-07	0	1.11e-07	6.67e-07	0	0	0	1.27e-06	1.21e-06	0	1.88e-07	7.77e-07	0	4.34e-07	1.55e-07	0	0	2.11e-06	0	5.89e-07	1.77e-07	0	0	6.08e-06	0	0	0
f__Bacillaceae;g__Natribacillus	0	1.3e-05	0	0	0	0	0	0	0	0	0	1.3e-06	0	1.99e-06	0	0	0	7.7e-07	0	0	0	0	0	2.07e-07	0	0	0	0	0	0	0	0	0	0	0	0	0	0	0	0
f__Bacillales Family X. Incertae Sedis;g__Thermicanus	3.24e-07	0	0	6.92e-08	0	0	0	1.1e-07	0	3.74e-08	0	2.21e-07	0	1.02e-07	2.62e-08	2.6e-08	2.5e-07	0	0	2.2e-06	8.42e-07	4.24e-08	1.66e-07	6.04e-07	1.57e-07	0	2.62e-06	3.61e-08	0	0	3.58e-07	0	4.72e-07	3.96e-08	2.84e-08	0	1.59e-06	1.23e-07	8.6e-08	0
f__Bacillaceae;g__Salinibacillus	0	0	0	0	0	0	0	0	0	0	0	2.28e-07	0	3.9e-08	0	0	0	0	0	0	1.36e-07	0	1.28e-07	4.82e-07	9.65e-08	0	0	0	0	0	3.28e-07	0	0	4.08e-07	0	0	8.61e-08	0	0	0
f__Kofleriaceae;g__Haliangium	0	0	0	0	0	0	0	0	2.74e-06	0	0	0	0	0	0	0	0	0	0	0	0	0	0	0	0	0	0	0	0	0	0	0	0	0	0	0	0	0	0	0
f__Enterobacteriaceae;g__Shimwellia	0	0	9.32e-07	0	0	0	0	0	0	0	1.91e-07	0	0	0	0	0	0	0	0	0	5.9e-07	0	0	4.23e-07	0	0	0	0	0	0	0	0	0	0	0	0	0	1.41e-06	0	0
f__Idiomarinaceae;g__Idiomarina	2.43e-07	0	0	1.31e-06	0	0	0	0	0	0	0	0	0	9.25e-07	0	0	8.47e-07	0	0	3.78e-07	0	0	0	0	9.43e-06	5.23e-07	0	0	0	0	0	0	1.45e-07	0	0	0	1.13e-07	0	0	0
f__Flammeovirgaceae;g__Nafulsella	3.31e-06	4.08e-07	9.99e-07	1.1e-06	2.12e-07	0	0	1.36e-06	1.19e-06	2.92e-07	7.68e-07	9.58e-08	4.32e-06	1.4e-06	1.28e-05	1.66e-07	6.79e-07	1.38e-06	2.64e-07	8.77e-08	5.43e-08	0	7.61e-08	3.46e-08	8.71e-09	0	0	6.71e-09	7.56e-07	7.53e-09	0	8.51e-09	1.53e-08	4.2e-07	2.94e-06	2.73e-07	2.42e-07	2.29e-08	0	1.96e-07
f__Spizellomycetaceae;g__Spizellomyces	1.57e-06	5.16e-08	4.18e-07	0	1.45e-06	1.86e-06	4.15e-06	0	2.55e-08	0	0	5.27e-07	1.28e-05	0	5.64e-08	0	1.12e-05	0	0	0	0	0	0	0	1.29e-07	0	0	0	0	0	0	3.33e-06	6.32e-08	0	0	0	0	0	0	0
f__Neisseriaceae;g__Snodgrassella	0	8.07e-06	0	0	0	0	0	0	0	0	2.09e-07	2.28e-06	0	2.04e-07	0	0	1.16e-05	0	0	0	0	0	0	0	0	6.66e-08	0	0	0	0	0	0	5.19e-08	0	0	0	0	0	0	0
f__Vibrionaceae;g__Aliivibrio	7.8e-07	0	0	0	0	0	0	0	0	9.56e-07	0	5.71e-07	0	3.46e-06	0	0	3.56e-07	6.56e-08	0	4.92e-07	4.18e-07	0	0	0	0	0	0	0	0	0	5.13e-08	0	2.35e-07	0	2.99e-06	1.07e-06	6.46e-07	0	9.16e-07	9.15e-08
f__Unclassified;g__Defluviitoga	6.89e-07	0	0	1.92e-07	9.84e-08	2.03e-06	0	5.26e-07	0	2.06e-07	4.28e-07	1.17e-06	0	5.36e-06	0	2.07e-08	0	0	0	2.59e-07	2.81e-07	4.66e-08	3.45e-06	6.15e-07	0	0	0	4.59e-07	0	2.06e-08	3.87e-06	0	0	5.93e-07	4.06e-07	0	2.53e-07	0	3.78e-07	0
f__Rhodobacteraceae;g__Rhodobacter	0	0	0	0	0	0	0	0	0	2.17e-07	5.21e-08	0	0	5.48e-08	0	0	1.38e-07	0	0	0	1.58e-07	0	0	2.77e-07	5.57e-06	0	0	0	0	0	1.91e-07	0	0	0	0	0	1.03e-06	0	0	0
f__Planococcaceae;g__Caryophanon	0	0	0	1.19e-05	0	0	0	2.49e-06	0	0	0	0	0	0	0	7.71e-06	0	0	0	2.36e-06	1.28e-07	0	0	0	0	0	1.85e-07	0	0	0	0	0	2.94e-06	0	0	0	0	0	1.92e-07	0
f__Unclassified;g__Geminicoccus	0	0	0	0	0	0	0	0	0	0	0	0	0	0	0	0	0	0	0	0	0	0	0	1.25e-05	0	0	0	0	0	0	0	0	0	0	0	0	0	0	0	0
f__Amoebophilaceae;g__Candidatus Amoebophilus	0	0	0	0	0	0	0	0	0	0	0	0	0	0	0	0	0	0	0	0	0	0	0	1.25e-05	0	0	0	0	0	0	0	0	0	0	0	0	0	0	0	0
f__Oceanospirillaceae;g__Marinomonas	0	0	0	0	1.92e-07	3.59e-07	0	1.65e-07	0	6.72e-08	0	0	0	0	0	0	0	0	0	0	0	0	0	0	0	0	0	0	0	0	0	0	0	0	0	0	1.88e-07	0	0	0
f__Acidobacteriaceae;g__Terracidiphilus	3.8e-07	3.69e-07	0	0	0	0	0	0	0	0	1.14e-07	0	0	4.31e-07	0	0	0	0	0	0	3.59e-07	0	0	0	0	0	0	0	0	0	2.34e-07	0	0	5.6e-07	0	0	2.62e-06	0	0	0
f__Staphylococcaceae;g__Jeotgalicoccus	2.5e-06	1.44e-06	2.42e-07	8.86e-06	3.85e-08	0	0	0	0	4.05e-08	0	1.04e-07	0	4.76e-07	0	0	1.94e-07	2.93e-07	3.58e-08	1.26e-07	8.15e-07	9.36e-07	0	0	5.07e-08	0	4.5e-08	3.91e-08	0	0	0	0	7.13e-08	1.29e-07	0	0	2.35e-07	0	9.78e-07	1.11e-07
f__Unclassified;g__Fenollaria	0	0	0	0	0	0	0	0	0	0	0	3.7e-06	0	7.16e-07	0	0	0	0	0	1.18e-06	0	1.13e-06	0	1.46e-07	0	0	1.22e-07	0	0	0	7.97e-08	0	0	0	0	0	0	0	0	0
f__Chromatiaceae;g__Thiocapsa	0	3.6e-06	0	0	0	0	0	0	0	0	0	7.38e-08	4.64e-07	0	0	3.73e-07	0	1.02e-07	0	0	0	0	0	0	0	0	0	0	0	0	0	0	3.55e-06	0	0	0	0	0	0	0
f__Nitrospiraceae;g__Nitrospira	0	0	0	0	0	0	0	0	0	4.05e-07	0	0	0	0	0	0	0	0	0	0	0	0	0	9.07e-08	0	0	0	0	0	0	0	0	0	0	0	0	1.22e-05	0	0	0
f__Desulfobacteraceae;g__Desulfobacterium	2.89e-08	2.87e-08	0	2.56e-06	0	5.43e-07	0	2.62e-06	0	1.22e-05	3.27e-07	0	0	2.23e-07	0	0	0	9.02e-07	2.2e-07	0	6.7e-07	0	2.97e-06	5.63e-06	3.92e-08	0	0	0	0	0	2.48e-06	0	0	9.94e-08	9.11e-08	0	1.16e-06	0	4.9e-06	0
f__Cytophagaceae;g__Rhodonellum	2.65e-06	2.24e-07	0	0	0	0	0	0	4.05e-06	0	5.06e-08	1.22e-05	2.62e-08	9.72e-07	0	0	6.98e-08	2.15e-06	0	5.62e-07	4.21e-08	0	0	5.37e-08	1.97e-07	0	0	0	0	0	2.54e-08	0	0	2.58e-08	0	0	0	1.38e-07	0	0
f__Sinobacteraceae;g__Nevskia	0	0	0	0	0	0	0	0	0	0	0	0	0	0	0	0	0	0	0	0	5.58e-07	0	0	1.22e-05	0	0	0	0	0	0	0	0	0	0	0	0	7.09e-07	0	0	0
f__Rhodocyclaceae;g__Thauera	7.49e-08	4.97e-08	0	2.05e-06	2.57e-08	0	0	0	0	0	1.91e-07	8.7e-08	0	6.22e-08	5.42e-08	1.26e-06	0	0	0	2.62e-08	4.76e-08	1.23e-07	1.87e-07	6.72e-07	1.36e-07	0	0	6.52e-07	2.99e-06	1.66e-06	0	6.96e-07	0	1.15e-07	0	0	1.67e-07	1.78e-07	3.11e-08	0
f__Campylobacteraceae;g__Sulfurospirillum	2.85e-07	4.14e-07	0	0	0	0	3.67e-08	3.04e-07	0	0	4.01e-08	2.16e-07	0	0	3.87e-08	0	1.52e-07	0	1.44e-06	6.95e-07	5.49e-06	4.38e-08	0	1.83e-07	3.47e-06	3.83e-08	0	0	0	0	0	0	0	1.21e-06	0	0	3.55e-06	9.65e-07	0	0
f__Dermabacteraceae;g__Dermabacter	0	0	0	0	0	0	0	4.13e-08	0	0	2.18e-08	2.07e-08	0	0	0	0	1.2e-05	0	7.59e-08	0	1.85e-08	0	0	2.4e-07	2.15e-07	0	1.4e-07	4.05e-08	0	1.12e-06	3.04e-07	0	0	1.71e-06	0	0	0	0	0	0
f__Halobacteroidaceae;g__Halonatronum	1.97e-06	1.08e-07	9.39e-08	3.26e-07	5.56e-08	0	0	1.41e-06	0	0	2.93e-07	1.68e-06	1.12e-06	5.08e-06	8.56e-07	9.64e-07	2.95e-06	5.4e-06	0	6.99e-07	1.17e-06	3.87e-07	1.5e-06	2.4e-06	4.13e-07	1.02e-06	3.82e-06	2.1e-06	8.8e-08	0	1.04e-06	0	7.52e-07	9.51e-06	4.54e-07	1.02e-07	1.79e-06	1.42e-07	1.19e-05	0
f__Enterobacteriaceae;g__Yokenella	0	0	1.36e-07	0	1.3e-06	0	0	0	0	0	2.27e-06	1.34e-07	0	0	0	0	7.44e-09	0	0	0	0	0	0	0	2.93e-08	0	1.77e-07	0	0	0	0	0	1.5e-07	0	0	0	1.78e-06	0	0	0
f__Chromobacteriaceae;g__Gulbenkiania	0	1.71e-07	0	0	0	0	0	0	0	0	0	1.19e-05	0	0	0	0	0	0	0	0	8.2e-08	0	0	0	0	0	0	0	0	0	0	0	1.25e-07	0	0	0	0	0	0	0
f__Bacillaceae;g__Anaerobacillus	0	0	0	0	0	0	0	1.26e-06	0	0	2.89e-06	5.29e-07	0	4.79e-07	0	0	0	0	0	0	0	0	0	4.64e-08	0	0	0	0	0	0	0	0	0	0	0	0	0	0	0	0
f__Geobacteraceae;g__Geoalkalibacter	0	0	0	0	0	0	0	0	0	0	8.72e-08	2.48e-07	0	0	0	0	0	0	0	1.22e-06	6.47e-07	6.65e-07	2.79e-07	9.78e-07	1.05e-07	0	3.26e-06	0	0	0	1.78e-07	0	0	6e-07	0	0	3.41e-06	0	0	0
f__Chitinophagaceae;g__Hydrobacter	0	0	0	0	0	0	0	0	0	0	0	0	0	0	0	0	0	0	0	0	0	0	0	0	0	0	0	0	0	0	0	0	0	0	0	0	0	0	1.18e-05	0
f__Unclassified;g__Pseudohongiella	1.21e-06	0	0	0	0	0	0	0	0	0	0	4.23e-07	0	1.17e-06	0	0	1.19e-06	0	0	0	2.06e-07	1.31e-06	0	4.16e-07	2.45e-08	0	1.18e-05	5.65e-08	0	0	6.06e-06	0	0	1.63e-06	0	0	1.96e-07	0	0	0
f__Brucellaceae;g__Brucella	0	1.2e-06	0	1.17e-05	0	0	0	0	0	0	1.91e-07	0	0	0	0	2.02e-06	0	0	0	0	0	0	0	0	0	0	1.02e-06	0	0	0	1.76e-06	0	6.09e-07	0	0	0	1.23e-06	0	0	0
f__Pectobacteriaceae;g__Lonsdalea	0	0	0	0	0	0	0	0	0	0	0	0	0	0	0	0	1.6e-07	0	0	1.63e-07	0	0	0	0	8.05e-06	0	0	0	0	0	0	0	0	0	0	0	0	0	0	0
f__Unclassified;g__Pyrinomonas	0	0	0	2.08e-07	0	0	0	0	0	0	0	0	0	7.6e-08	0	0	0	0	0	1.46e-07	1.25e-06	0	0	2.52e-07	0	0	0	0	0	0	7.97e-08	0	0	7.94e-08	0	0	1.17e-05	0	0	0
f__Bacillaceae;g__Vulcanibacillus	1.71e-06	1.11e-07	0	0	0	0	0	0	0	0	1.26e-07	3.42e-06	0	6.9e-06	0	0	0	0	0	0	6.02e-07	4.21e-06	0	2.19e-06	2.52e-07	0	0	0	0	0	1.17e-05	0	0	0	0	0	1.1e-05	0	0	0
f__Desulfobacteraceae;g__Desulfosarcina	0	0	0	0	0	0	0	0	0	6.89e-08	0	1.29e-06	1.17e-05	1.57e-06	0	7.37e-06	0	4.83e-07	0	2.34e-07	8.26e-07	6.75e-07	0	0	0	1.79e-06	4.46e-08	0	0	0	7.71e-08	0	0	0	0	0	0	0	0	0
f__Streptosporangiaceae;g__Herbidospora	0	0	0	0	0	0	0	0	0	0	0	0	0	0	0	0	0	0	0	0	0	0	0	0	0	0	0	0	0	0	0	0	0	0	0	0	0	0	0	0
f__Aphanizomenonaceae;g__Cylindrospermopsis	0	0	0	0	0	0	0	0	0	0	0	0	0	0	0	0	0	0	0	0	0	0	0	0	0	0	0	0	0	0	0	0	0	0	0	0	0	0	0	0
f__Desulfurobacteriaceae;g__Desulfurobacterium	2.8e-07	0	0	0	0	0	0	3.98e-07	0	0	0	0	0	1.03e-07	0	1.25e-06	5.81e-07	0	0	0	2.67e-07	0	0	0	0	0	1.12e-07	0	0	0	0	0	1.12e-07	0	0	0	0	0	0	0
f__Pelagibacteraceae;g__Candidatus Pelagibacter	0	0	0	0	0	0	0	0	0	0	0	0	0	0	0	0	0	0	0	0	0	0	0	2e-06	0	0	0	0	0	0	0	0	0	0	0	0	0	0	0	0
f__Ancylistaceae;g__Conidiobolus	0	0	0	0	0	0	0	0	0	0	0	0	0	0	0	0	0	0	0	0	0	0	0	2.05e-06	0	0	0	0	0	0	0	0	0	0	0	0	0	0	0	0
f__Planctomycetaceae;g__Pirellula	6.87e-07	7.61e-08	0	0	0	0	0	0	0	0	1.72e-07	0	0	0	0	0	0	0	0	0	0	1.64e-07	6.82e-08	0	0	0	0	0	0	0	0	0	0	1.53e-07	0	0	3.49e-06	0	0	0
f__Sphingobacteriaceae;g__Olivibacter	0	0	3.56e-06	0	1.34e-06	0	0	2.3e-06	0	0	0	0	0	0	0	0	1.39e-07	0	0	0	2.25e-07	0	0	6.36e-08	0	0	0	0	0	0	0	0	0	0	0	1.92e-07	0	0	0	0
f__Yersiniaceae;g__Chania	2.27e-06	0	0	1.21e-06	0	0	0	0	0	0	2.02e-07	5.73e-07	0	1.71e-06	0	0	1.92e-06	0	0	0	6.83e-07	3.29e-06	0	0	1.62e-07	0	9.56e-06	1.25e-07	0	0	1.16e-05	0	0	5.48e-07	0	0	1.45e-07	0	0	0
f__Peptostreptococcaceae;g__Acetoanaerobium	4.14e-07	0	3.38e-07	2.4e-06	1.08e-07	3.63e-07	0	3.21e-06	2.28e-06	1.59e-07	7.51e-06	6.53e-06	0	4.49e-06	8.08e-07	2.33e-06	5.8e-06	7.76e-07	9.2e-07	1.59e-06	0	9.13e-08	1.81e-06	5.68e-07	0	0	3.58e-07	0	0	6.12e-08	3.64e-07	0	3.95e-07	2.6e-07	0	0	0	0	0	0
f__Neisseriaceae;g__Stenoxybacter	1.87e-06	0	0	7.59e-06	4.36e-08	0	0	0	0	0	4.72e-08	1.17e-07	0	2.67e-06	0	0	1.12e-05	2.05e-06	4.32e-08	0	1.46e-07	0	5.41e-08	4.08e-07	0	0	3.5e-07	0	0	0	4.51e-06	0	0	0	0	0	1.17e-07	0	0	0
f__Thermotogaceae;g__Thermotoga	1.72e-06	5.81e-08	0	1.17e-06	1.38e-06	1.69e-06	2.63e-06	2.31e-07	0	3.39e-08	0	1.2e-06	1.14e-05	9.25e-07	6.34e-08	6.3e-08	6.05e-08	1.48e-06	1.6e-06	1.71e-07	1.46e-06	4.43e-06	7.01e-08	2.47e-07	0	1.49e-06	0	0	0	0	4.02e-07	0	1.05e-06	5.19e-07	0	0	1.46e-07	0	1.45e-06	0
f__Leuconostocaceae;g__Oenococcus	7.87e-07	0	0	0	3.58e-06	0	0	0	0	0	1.52e-07	1.37e-06	0	0	1.14e-05	0	0	0	0	0	0	2.6e-07	0	0	0	0	0	0	0	0	0	0	0	0	0	0	0	0	7.54e-08	0
f__Symbiobacteriaceae;g__Symbiobacterium	1.76e-08	1.23e-07	0	1.77e-08	0	0	0	0	0	0	5e-07	9.76e-07	0	0	3.53e-07	5.71e-08	0	7.92e-08	0	0	0	1.9e-06	1.18e-07	9.37e-08	0	0	0	0	0	0	2.25e-07	0	0	4.05e-08	0	0	7.73e-07	0	0	0
f__Spiroplasmataceae;g__Spiroplasma	0	0	0	0	0	0	0	0	0	7.43e-06	0	2.02e-07	0	0	1.54e-07	1.14e-05	8.31e-07	0	0	7.2e-07	0	0	0	0	0	0	0	0	0	0	2.72e-08	0	0	0	4.45e-07	0	0	0	0	0
f__Candidatus Brocadiaceae;g__Candidatus Brocadia	2.63e-07	3.12e-06	0	3.2e-07	3.32e-07	0	0	4.68e-07	0	3.51e-07	1.37e-07	2.06e-07	0	7.86e-07	2.54e-07	2.04e-06	0	0	0	0	0	0	0	3.56e-08	0	0	0	0	0	0	0	0	0	2.71e-07	0	0	0	0	0	0
f__Desulfohalobiaceae;g__Desulfohalobium	3.5e-06	2.56e-07	0	0	4.24e-07	3.18e-06	0	0	1.12e-05	0	0	2.2e-07	0	0	1.23e-06	0	6.93e-07	5.05e-08	0	4.87e-07	4.91e-08	1.9e-07	6.18e-08	0	1.12e-06	0	5.08e-08	5.38e-08	1.53e-06	1.33e-06	0	0	0	5.91e-08	5.01e-07	0	0	0	0	0
f__Burkholderiaceae;g__Paraburkholderia	1.41e-07	0	2.14e-07	1.11e-06	3.53e-07	0	0	1.9e-06	0	2.95e-07	1.58e-07	4.93e-08	0	2.32e-07	4.31e-07	6.95e-06	0	1.44e-06	1.33e-07	1.43e-06	6.99e-07	7.99e-07	2.59e-07	2.27e-06	6.27e-08	4.63e-06	4.17e-06	0	6.32e-06	1.76e-06	5.34e-06	0	4.78e-07	3.11e-07	4.62e-06	0	1.41e-06	0	0	1.16e-07
f__Saprospiraceae;g__Aureispira	0	1.05e-06	0	0	0	0	0	7.16e-06	0	7.43e-07	0	2.04e-08	0	0	0	0	0	0	0	7.77e-06	0	0	0	0	0	0	0	5.97e-08	0	0	0	0	0	2.46e-07	0	0	0	0	0	0
f__Flavobacteriaceae;g__Xanthomarina	0	0	0	0	0	0	0	0	0	1.12e-05	0	0	0	8.68e-06	4.6e-07	0	0	0	0	0	0	0	0	0	0	0	0	0	0	0	0	0	0	4.22e-06	0	0	0	0	0	0
f__Bacillaceae;g__Gracilibacillus	2.04e-06	0	0	2.32e-06	2.79e-07	0	0	1.81e-06	0	7.6e-07	6.38e-08	5.91e-06	4.74e-06	1.12e-05	1.68e-07	3.23e-06	1.1e-06	5.36e-07	6.52e-06	3.83e-06	1.55e-06	1.21e-06	2.2e-07	5.41e-07	2.69e-07	1.61e-07	1.34e-06	1.46e-07	0	0	4.25e-06	0	9.22e-07	2.9e-07	1.65e-06	0	1.5e-06	5.77e-07	9.92e-07	7.48e-08
f__Balneolaceae;g__Gracilimonas	0	0	0	0	0	0	0	5.04e-07	1.12e-05	0	0	1.68e-07	0	0	0	3.4e-07	0	0	0	0	0	0	0	0	0	0	0	0	0	0	0	0	0	0	0	0	0	0	0	0
f__Chloroflexaceae;g__Chloroflexus	2.29e-06	5.02e-08	0	0	8.43e-10	0	0	0	0	0	9.22e-09	8.92e-07	0	2.39e-06	4.47e-07	0	4.28e-06	0	0	1.82e-06	5.89e-07	1.75e-06	0	1.83e-06	4.99e-08	0	7.43e-06	0	0	0	7.19e-06	0	0	2.56e-06	0	0	9.56e-07	1.94e-09	0	0
f__Phycomycetaceae;g__Phycomyces	8e-07	3.46e-08	1.2e-06	0	1.07e-07	0	0	0	0	0	0	0	0	0	0	0	1.11e-05	0	0	0	0	0	0	0	9.45e-08	0	0	0	0	0	0	0	0	0	0	0	0	0	0	0
f__Listeriaceae;g__Brochothrix	7.03e-07	6.67e-08	0	0	0	0	4.1e-07	1.29e-06	0	0	5.16e-08	5.11e-07	6.45e-06	0	5.72e-07	0	0	1.46e-06	0	0	9.74e-08	3.35e-07	0	7.43e-07	2.73e-07	9.84e-08	1.78e-07	0	0	0	0	0	0	2.35e-07	0	0	7e-06	0	3.12e-06	0
f__Leuconostocaceae;g__Fructobacillus	1.33e-07	0	0	6.65e-08	1.11e-05	0	0	0	0	1.62e-07	1.42e-07	7.08e-08	0	6.56e-08	8.08e-07	1.1e-06	0	3.49e-07	0	6.98e-08	7.11e-08	0	0	0	0	1.6e-07	4.49e-08	0	5.29e-08	0	0	0	0	0	0	0	0	1.23e-07	0	0
f__Debaryomycetaceae;g__Scheffersomyces	1.11e-05	0	0	0	0	0	0	0	0	0	0	0	0	0	0	0	0	0	0	0	0	0	0	0	0	0	0	0	0	0	0	0	0	0	0	0	0	0	0	0
f__Cellulomonadaceae;g__Oerskovia	5.01e-07	0	0	0	0	0	0	2.54e-08	0	0	2.69e-08	3.57e-07	0	7.34e-07	0	0	0	0	0	2.51e-08	1.57e-06	4.66e-06	0	6.67e-07	8.75e-07	0	5.75e-08	0	0	5.6e-08	8.8e-07	0	0	0	0	0	5.78e-08	0	0	0
f__Siphoviridae;g__Sfi11virus	8.96e-07	0	0	0	3.69e-07	0	1.79e-07	0	0	0	0	0	0	1.31e-06	0	0	0	0	2.67e-07	0	0	0	0	0	1.69e-07	0	0	0	0	0	0	0	0	0	0	0	0	0	0	0
f__Unclassified;g__Candidatus Parvarchaeum	0	0	0	0	0	0	0	0	1.2e-06	1.07e-06	8.34e-07	0	0	0	1.34e-07	0	0	0	6.5e-07	1.95e-06	0	1.52e-07	0	0	0	0	0	0	0	0	0	0	0	0	0	0	0	0	0	0
f__Desulfobulbaceae;g__Desulfotalea	0	0	0	0	0	0	0	1.04e-06	0	1.09e-05	0	0	0	0	3.66e-07	0	0	0	0	0	0	0	0	0	0	0	0	0	0	0	0	0	0	0	0	0	0	0	0	0
f__Sphingomonadaceae;g__Sphingobium	2.69e-06	0	0	2.54e-07	0	0	0	0	0	0	0	0	0	3.71e-07	9.17e-07	5.46e-07	0	0	3.49e-06	0	0	0	2.03e-07	3.08e-07	0	0	1.02e-07	1.22e-06	0	0	0	0	0	1.94e-07	0	0	0	6.02e-07	0	0
f__Micromonosporaceae;g__Salinispora	1.69e-06	0	0	0	0	0	0	2.54e-06	0	0	0	1.21e-07	0	8.34e-07	1.29e-06	5.72e-07	0	0	0	3.6e-07	1.97e-07	1.17e-07	0	1.93e-08	6.47e-08	0	1.91e-08	0	0	1.86e-08	8.6e-07	0	0	2.05e-06	0	0	1.92e-08	2.04e-07	0	0
f__Methanomicrobiaceae;g__Methanolacinia	1.23e-06	6.51e-07	0	1.3e-07	0	0	0	1.01e-06	0	1.54e-06	7.33e-08	0	0	8.98e-08	0	4.59e-06	0	6.9e-07	7.82e-08	8.6e-08	0	3.01e-07	2.67e-07	2.98e-07	0	0	0	0	0	0	0	0	0	0	0	1.97e-07	9.9e-08	0	0	0
f__Aquificaceae;g__Aquifex	1.44e-08	0	0	0	0	0	0	0	0	0	0	0	0	0	0	3.92e-07	0	0	0	2.15e-06	0	0	0	1.1e-06	0	0	0	0	0	0	1.4e-07	0	5.21e-06	0	0	0	7.33e-08	0	0	0
f__Erythrobacteraceae;g__Erythrobacter	0	0	0	0	0	0	0	0	0	0	0	9.24e-08	0	0	0	0	0	0	0	0	9.08e-07	0	0	0	0	0	0	0	0	0	0	0	1.03e-06	0	0	0	0	0	0	0
f__Acidobacteriaceae;g__Acidobacterium	2.18e-07	0	0	0	0	0	0	0	0	0	0	1.11e-06	0	0	0	0	0	0	0	0	0	1.14e-06	0	5.16e-07	0	0	0	0	0	0	1.21e-07	0	1.24e-06	0	0	0	5.24e-08	0	0	0
f__Ectothiorhodospiraceae;g__Thioalkalivibrio	6.14e-07	5.78e-07	2.53e-07	0	0	0	0	0	0	2.96e-08	6.62e-07	1.37e-06	0	5.3e-08	0	0	7.13e-07	0	0	6.08e-07	3.79e-07	0	0	0	0	0	4.35e-06	0	0	0	0	0	0	1.66e-07	0	0	2.51e-07	0	0	0
f__Unclassified;g__Petrotoga	2e-06	4.62e-07	7.64e-08	2.85e-07	0	0	0	7.4e-07	0	1.53e-07	1.71e-07	1.94e-06	1.74e-07	1.88e-06	0	9.31e-07	6.78e-07	8.82e-08	7.73e-08	6.21e-06	2.39e-06	5.16e-07	5.06e-07	3.27e-07	1.32e-07	3.8e-07	7.29e-07	3.75e-07	0	0	1.3e-07	0	9.64e-08	5.06e-06	3.35e-07	1.47e-07	2.55e-07	8.14e-07	1.69e-07	0
f__Chromatiaceae;g__Thiorhodovibrio	0	0	0	0	0	0	0	0	0	0	0	0	0	0	0	4.58e-06	0	0	0	0	0	0	0	5.04e-08	0	0	2.49e-08	0	0	0	2.39e-08	0	0	0	0	0	0	0	0	0
f__Unclassified;g__Bryobacter	0	1.15e-07	0	0	0	0	0	0	0	0	0	0	0	0	0	0	0	0	0	0	5.52e-08	0	0	0	0	0	0	0	0	0	1.33e-07	0	0	0	0	0	9.55e-06	0	0	0
f__Synergistaceae;g__Acetomicrobium	1.05e-05	1.63e-07	8.84e-08	2.22e-06	0	0	0	0	0	5.84e-08	6.04e-08	0	0	2.36e-07	2.66e-07	4.63e-07	2.23e-07	7.09e-08	0	1.67e-06	6.14e-07	1.52e-06	3.55e-07	2.35e-06	0	0	7.55e-06	3.42e-07	0	0	6.18e-07	0	0	3.02e-06	0	0	0	0	0	0
f__Piscirickettsiaceae;g__Cycloclasticus	0	0	0	0	0	0	0	0	0	0	0	0	0	0	0	7.93e-08	0	0	0	0	0	0	5.3e-08	0	0	0	0	0	0	0	0	0	0	0	0	0	0	0	0	0
f__Xanthobacteraceae;g__Azorhizobium	0	0	0	0	0	0	0	0	0	0	0	0	0	0	0	0	0	0	0	1.04e-05	0	0	0	0	0	0	0	0	0	0	0	0	0	0	0	0	0	0	1.27e-07	0
f__Enterobacteriaceae;g__Pluralibacter	0	0	0	0	1.37e-06	0	0	0	0	0	1.67e-06	9.37e-08	0	0	0	0	1.04e-05	0	0	9.69e-07	0	1.33e-07	0	3.48e-06	5.96e-08	0	0	0	0	0	0	0	0	0	0	0	0	0	0	0
f__Cardiobacteriaceae;g__Cardiobacterium	0	5.76e-08	3.37e-08	0	0	1.62e-07	0	0	0	0	0	1.04e-05	0	0	0	0	0	0	0	0	0	0	0	0	0	0	0	0	0	0	0	0	0	0	0	0	4.01e-06	0	0	0
f__Caulobacteraceae;g__Caulobacter	3.5e-06	5.76e-07	0	0	0	0	0	3.36e-07	0	0	2.31e-07	2.52e-07	0	3.24e-07	0	0	2.45e-07	0	2.06e-08	9.94e-07	5.42e-07	5.68e-07	1.89e-07	1.86e-06	1.86e-07	0	5.78e-06	0	0	2.52e-08	7.26e-07	0	1.88e-07	1.15e-06	0	0	5.82e-06	9.36e-08	2.68e-08	0
f__Bacillaceae;g__Salipaludibacillus	2.62e-07	0	0	0	0	0	0	7.06e-06	0	0	0	1.03e-06	0	3.26e-06	0	2.56e-06	2.71e-07	6.84e-07	8.35e-08	4.61e-06	8.31e-08	3.21e-07	4.19e-07	0	0	0	1.05e-06	1.82e-07	0	0	3.01e-07	0	1.04e-07	0	0	0	2.11e-07	2.07e-07	0	0
f__Ktedonobacteraceae;g__Ktedonobacter	1.27e-06	0	0	0	0	0	0	0	0	0	1.55e-07	1.24e-06	0	3.23e-06	0	2.14e-07	0	0	0	8.5e-08	1.48e-06	1.41e-06	7.28e-08	3.7e-07	3.12e-07	0	1.38e-06	4.88e-07	0	0	8.46e-07	0	1.26e-06	0	0	0	1.03e-05	0	0	0
f__Rubrobacteraceae;g__Rubrobacter	2.62e-06	0	0	0	7.48e-08	0	0	0	0	0	0	0	0	1.06e-06	0	1.47e-06	0	0	0	0	7.01e-07	0	0	0	0	0	0	0	0	5.31e-08	9.42e-08	0	0	0	0	0	3.96e-07	0	0	0
f__Phyllobacteriaceae;g__Aliihoeflea	0	0	0	0	0	0	0	0	0	0	0	0	0	6.09e-07	0	0	0	0	0	0	0	0	0	0	0	0	0	0	0	0	0	0	0	0	0	0	0	0	0	0
f__Hafniaceae;g__Obesumbacterium	0	0	0	0	0	0	0	8.71e-07	0	0	0	0	0	0	0	0	0	0	0	0	0	0	0	0	0	0	0	0	0	0	0	0	0	0	0	0	1.02e-05	3.24e-07	0	0
f__Thiotrichaceae;g__Beggiatoa	2.86e-06	0	0	5.83e-08	0	0	0	0	0	4.13e-06	0	1.86e-07	0	0	0	0	0	0	0	2.75e-07	0	1.48e-07	0	7.57e-08	0	0	9.37e-08	0	0	0	8.97e-08	1.86e-06	0	2.67e-07	0	0	0	0	0	5.22e-06
f__Rhodospirillaceae;g__Thalassobaculum	0	1.24e-06	0	0	1.24e-06	0	0	0	8.17e-06	1.02e-06	8.55e-07	0	0	1.33e-07	2.63e-07	0	0	3.96e-08	0	2.16e-06	0	4.96e-08	0	0	5.48e-08	0	0	1.27e-07	6.3e-07	0	0	0	1.45e-07	5.74e-07	9.03e-07	0	0	0	0	0
f__Francisellaceae;g__Allofrancisella	0	0	0	0	0	0	0	0	0	4.7e-06	0	0	0	0	0	0	0	0	0	0	0	0	0	0	7.35e-07	0	0	2.43e-07	0	0	0	0	0	0	0	0	0	0	0	0
f__Unclassified;g__Thermopetrobacter	0	0	0	0	0	0	0	0	0	0	0	0	0	0	0	0	0	0	0	0	0	0	0	0	0	0	0	0	0	0	0	0	0	0	0	0	0	0	0	0
f__Microbacteriaceae;g__Leifsonia	3.74e-06	0	0	2.77e-06	3.22e-07	0	0	6.45e-07	0	0	8.6e-07	5.17e-07	0	4.78e-06	4.4e-06	0	9.99e-07	9.82e-07	0	2.55e-07	1.47e-06	1.8e-06	2.49e-07	4.46e-06	0	0	3.84e-07	0	0	0	4.49e-06	0	0	0	0	0	3.05e-06	1.44e-07	0	0
f__Bacillaceae;g__Terribacillus	1.1e-06	3.47e-07	0	9.39e-07	2.76e-08	0	1.38e-07	3.25e-07	3.3e-07	1.48e-07	6.69e-07	9.35e-07	5.44e-06	3.04e-06	3.09e-07	5.17e-07	1.33e-06	2.43e-07	1.28e-07	3.95e-07	3.83e-08	2.2e-07	0	1.5e-07	3.34e-07	3.45e-07	6.42e-08	4.75e-08	2.28e-07	1.89e-07	3.6e-06	3.56e-08	9.62e-07	2.09e-07	1.2e-06	8.36e-08	1.13e-06	0	5.82e-07	7.93e-08
f__Alcaligenaceae;g__Pelistega	0	0	0	0	0	0	1.02e-06	0	0	0	0	0	0	0	0	0	0	0	0	0	0	0	0	0	0	0	0	4.35e-08	0	0	2.75e-07	0	0	0	0	0	4.14e-08	0	1.01e-05	0
f__Ceratobasidiaceae;g__Rhizoctonia	0	0	0	0	0	0	0	0	0	0	0	0	0	0	0	1.06e-07	0	0	0	0	0	0	0	0	0	0	0	0	0	0	0	0	0	0	0	0	0	0	0	0
f__Nitrospiraceae;g__Candidatus Magnetoovum	0	0	4.33e-07	0	0	0	0	0	0	0	0	1.43e-06	0	0	2.29e-06	0	0	0	0	3.93e-07	0	3.59e-08	0	0	0	0	0	0	0	0	0	0	0	0	0	0	0	0	0	0
f__Podoviridae;g__N4virus	0	0	1e-05	0	0	0	0	0	0	0	0	0	0	0	0	6.01e-08	0	0	0	0	2.65e-08	0	3.34e-08	0	0	0	0	0	0	0	0	0	0	8.94e-07	0	0	0	0	0	1.29e-06
f__Methylocystaceae;g__Methylosinus	0	0	0	0	0	0	0	0	0	0	0	0	0	0	0	0	1.67e-07	0	0	0	0	0	0	0	4.06e-06	0	0	0	0	0	0	0	0	0	0	0	0	0	0	0
f__Flavobacteriaceae;g__Dokdonia	0	8.62e-08	0	2.43e-06	0	0	0	0	0	0	5.85e-07	0	0	1.43e-06	0	3.74e-07	3.59e-07	6.8e-07	0	0	8.26e-08	0	7.34e-06	0	0	0	0	0	0	2.03e-07	0	0	0	0	0	0	0	0	0	0
f__Natranaerobiaceae;g__Natranaerobius	4.63e-06	1.02e-06	0	0	0	0	3.44e-07	5.85e-06	0	0	1.63e-07	1.02e-06	0	6.29e-06	2.63e-07	0	3.59e-06	0	0	7.78e-07	2.9e-06	5.47e-06	0	1.27e-06	0	0	7.44e-07	0	0	0	6.66e-06	0	0	7.4e-07	0	0	2.44e-07	4e-08	0	0
f__Mariprofundaceae;g__Mariprofundus	0	0	0	0	0	0	0	0	0	0	1.5e-07	4.32e-06	0	0	0	0	0	0	0	0	0	0	0	0	0	0	0	0	0	0	0	0	0	0	0	0	0	0	0	0
f__Methanomassiliicoccaceae;g__Candidatus Methanomethylophilus	1.36e-06	0	0	4.09e-06	0	0	0	5.93e-08	0	0	3.55e-08	3.35e-07	0	2.67e-07	1.11e-06	2.71e-06	0	0	0	7.31e-08	9.96e-08	8.72e-07	5.84e-07	4.08e-07	8.31e-07	0	7.69e-07	0	0	0	1.01e-06	0	3.32e-07	1.6e-07	0	0	4.93e-06	0	0	0
f__Spirulinaceae;g__Spirulina	1.47e-06	0	0	0	0	0	0	0	0	3.39e-06	1.89e-07	3.92e-07	0	2.23e-06	2.56e-07	0	2.07e-06	0	0	2.83e-07	3.18e-07	2.09e-06	0	4.86e-07	2.71e-07	0	9.37e-06	1.04e-07	0	0	9.78e-06	0	0	2.98e-06	0	0	2.42e-07	0	0	0
f__Promicromonosporaceae;g__Isoptericola	4.47e-07	1e-07	0	3.47e-07	2.68e-07	0	7.64e-08	5.68e-07	4.96e-07	0	0	2.05e-06	4.41e-08	0	6.88e-08	0	8.06e-07	1e-07	6.8e-07	1.43e-06	9.5e-07	1.12e-06	1.62e-06	9.64e-07	5.12e-06	2e-07	9.76e-06	4.83e-07	1.55e-06	8.08e-08	5.27e-07	8e-07	2.86e-07	3.08e-07	1.42e-07	0	2.86e-06	6.44e-07	3.04e-07	0
f__Competibacteraceae;g__Candidatus Contendobacter	0	0	0	0	0	0	0	0	0	0	0	0	0	9.71e-08	0	0	0	0	0	0	3.07e-07	0	0	0	0	0	0	0	0	0	3.01e-06	0	0	8.93e-08	0	0	2.19e-06	0	0	0
f__Anaplasmataceae;g__Neorickettsia	0	0	0	0	0	0	0	0	0	0	0	0	0	0	0	0	0	0	0	0	0	0	0	0	0	0	0	0	0	0	0	0	0	0	0	0	0	0	0	0
f__Methanosarcinaceae;g__Methanohalophilus	0	0	0	0	2.21e-06	0	0	4.83e-07	0	0	0	9.06e-08	0	0	0	0	0	2.78e-08	0	0	0	0	0	0	0	0	0	0	0	0	0	0	0	0	0	0	0	0	0	0
f__Microbacteriaceae;g__Microterricola	6.38e-08	0	0	1.65e-07	0	0	0	0	0	0	0	6.81e-08	0	0	0	2.14e-07	0	2.79e-07	0	0	0	0	0	7.46e-07	0	0	1.26e-06	0	0	2.33e-07	3.9e-07	0	3.4e-07	0	0	0	7.73e-08	0	7.08e-07	0
f__Rhodobacteraceae;g__Octadecabacter	0	0	0	0	0	0	0	0	0	0	0	0	0	0	0	0	0	0	0	0	0	0	0	0	0	0	0	0	0	0	0	0	0	0	0	0	0	0	0	0
f__Cystobacteraceae;g__Hyalangium	4.09e-08	1.02e-07	0	8.19e-08	0	0	0	1.17e-07	0	0	1.17e-07	6.71e-08	0	2.3e-06	0	1.32e-07	0	0	0	2.99e-07	2.24e-07	4.26e-07	0	1.01e-07	0	0	0	0	0	0	3.86e-07	0	3.66e-07	3.44e-07	0	0	2.51e-07	0	0	0
f__Anaerolineaceae;g__Longilinea	1.57e-07	1.01e-06	0	1.48e-07	0	0	0	2.68e-07	0	0	5.24e-07	3.1e-07	4.98e-08	1.62e-06	1.43e-06	1.18e-07	5.82e-07	6.45e-07	4.01e-08	2.35e-06	7.8e-07	4.38e-07	2.77e-07	1.32e-06	0	0	5.02e-06	1.77e-07	0	0	2.95e-06	0	4.51e-07	3.08e-07	0	1.64e-07	2.06e-06	9.96e-08	0	4.33e-07
f__Leptotrichiaceae;g__Oceanivirga	0	0	0	0	0	0	0	0	9.56e-06	0	0	0	1.23e-06	0	0	0	0	0	0	0	0	0	0	0	0	0	0	0	0	0	0	1.02e-07	0	0	0	0	0	0	0	0
f__Syntrophomonadaceae;g__Syntrophothermus	8.76e-07	2.07e-07	0	0	0	0	0	1.11e-07	0	0	0	1.47e-06	0	4.72e-06	0	3.85e-07	0	1.1e-06	0	3.34e-06	4.67e-07	6.76e-07	2.51e-07	4.15e-07	0	0	5.7e-07	4.38e-07	0	0	2.73e-07	0	0	0	0	0	2.46e-06	0	0	0
f__Actinomycetaceae;g__Actinobaculum	0	0	0	0	7.88e-08	0	0	4.08e-08	3.92e-08	0	4.31e-08	8.57e-07	0	1.27e-06	4.15e-08	0	0	1.88e-07	3.66e-08	0	0	4.7e-08	1.84e-07	0	3.12e-07	0	0	0	0	4.49e-08	0	5.08e-08	0	0	0	0	0	1.36e-07	0	0
f__Cyclobacteriaceae;g__Cecembia	3.27e-06	6.31e-06	0	1.2e-07	0	0	0	0	0	1.7e-06	2.25e-07	6.81e-07	0	1.01e-06	0	1.93e-07	3.22e-07	0	0	7.84e-06	0	1.52e-06	0	0	0	0	0	0	0	0	1.38e-07	0	0	0	0	0	1.45e-07	1.42e-07	0	0
f__Balneolaceae;g__Balneola	0	5.22e-08	0	0	0	0	0	0	0	0	0	0	0	2.88e-08	0	0	2.71e-08	0	0	0	4.75e-07	0	0	0	0	0	0	0	0	0	0	0	0	6.02e-08	0	0	6.03e-07	0	0	0
f__Bacillaceae;g__Hydrogenibacillus	1.64e-07	0	0	0	0	0	0	8.71e-08	0	0	0	2.15e-07	0	3.05e-06	0	0	3.39e-07	0	1.56e-07	2.06e-06	2.14e-06	6.02e-07	3.92e-07	2.98e-07	1.11e-07	0	4.82e-06	3.36e-07	0	0	9.42e-07	0	9.76e-08	9.38e-08	0	0	1.48e-06	0	1.02e-07	0
f__Synechococcaceae;g__Synechococcus	0	9.78e-08	0	0	0	0	0	0	0	0	0	0	0	0	0	6.65e-06	0	3.25e-06	0	0	2.19e-07	0	0	0	0	0	8.29e-07	8.23e-07	0	0	2.84e-06	0	0	1.32e-07	0	0	6.97e-06	0	0	0
f__Enterobacteriaceae;g__Kosakonia	0	0	0	0	3.07e-06	0	0	0	0	0	1.66e-06	0	0	0	0	0	0	0	0	0	0	0	0	2.84e-07	0	0	4.35e-07	0	0	0	0	0	7.26e-07	0	3.76e-08	0	2.75e-06	1.74e-06	0	2.04e-06
f__Chlorobiaceae;g__Chloroherpeton	1.69e-06	2.04e-07	0	2.33e-06	0	0	0	0	0	0	1.35e-06	1.42e-06	0	2.86e-06	0	0	0	0	0	0	7.16e-07	0	0	0	0	0	0	0	0	0	6.47e-08	0	0	6.05e-07	0	0	0	0	0	3.7e-08
f__Holophagaceae;g__Holophaga	4.13e-07	0	0	0	0	0	5.23e-06	0	0	0	0	2.47e-07	0	3.4e-06	0	0	1.2e-07	0	3.48e-08	1.34e-06	2.62e-07	7.11e-07	2.1e-07	1.41e-07	0	0	1.39e-06	0	0	0	4e-07	0	0	3.83e-07	0	0	1.95e-06	0	0	0
f__Herpesviridae;g__Cytomegalovirus	4.96e-07	0	4.84e-07	7.45e-08	1.5e-06	1.24e-06	4.04e-06	0	0	0	0	3.56e-07	0	0	0	0	9.37e-06	0	0	0	0	0	0	0	4.84e-08	0	0	0	0	0	0	0	0	0	0	0	0	0	0	0
f__Rhodobacteraceae;g__Pseudorhodobacter	0	0	0	0	0	0	0	0	0	0	0	0	0	0	0	0	1.89e-07	0	0	1.37e-07	0	0	0	0	5.47e-06	0	0	0	0	0	0	0	0	0	0	0	6e-06	0	0	0
f__Marinilabiliaceae;g__Thermophagus	1.21e-06	0	0	0	0	0	0	0	0	1.76e-08	0	0	0	0	0	6.16e-07	0	0	0	9.57e-07	0	3.18e-06	0	4.85e-08	0	0	8.6e-07	0	0	0	4.7e-06	0	6.26e-06	2.68e-06	0	0	0	0	0	0
f__Comamonadaceae;g__Delftia	0	3.87e-06	0	0	0	0	0	0	0	0	0	1.87e-06	0	2.92e-06	0	0	0	0	0	0	0	0	0	0	0	0	4.62e-06	0	0	0	2.93e-06	0	0	0	0	0	0	0	0	0
f__Clostridiaceae;g__Thermobrachium	1.72e-06	0	0	5.48e-06	0	0	0	1.4e-06	0	0	1.26e-07	2.39e-06	0	2.62e-06	0	0	0	0	0	3.71e-08	6.72e-08	7.51e-06	0	1.2e-06	1.91e-07	0	1.02e-06	0	0	0	7.78e-06	0	0	0	0	0	8.93e-06	0	0	0
f__Phycodnaviridae;g__Chlorovirus	0	0	0	0	0	0	0	0	0	0	0	0	0	0	0	0	0	0	0	0	0	0	0	0	0	0	0	0	0	0	0	0	0	0	0	0	0	0	0	0
f__Pseudonocardiaceae;g__Pseudonocardia	2.34e-07	2.8e-07	6.81e-07	0	0	0	0	0	0	0	7.88e-08	5e-08	0	0	1.02e-07	0	0	0	0	0	1.39e-06	8.64e-07	6.75e-07	1.14e-06	6.36e-08	0	1.69e-07	9.31e-07	0	1.27e-06	1.62e-07	0	2.24e-07	4.84e-07	1.16e-06	0	2.27e-07	1e-06	2.51e-06	0
f__Alteromonadaceae;g__Alteromonas	2.94e-06	0	0	0	0	0	0	0	0	0	0	0	0	0	0	2.79e-06	3.91e-07	0	0	4.41e-08	0	9.68e-07	0	0	6.2e-06	0	0	0	0	0	0	0	0	0	0	0	0	0	0	0
f__Leptospiraceae;g__Leptonema	0	0	0	0	0	0	0	2.04e-07	0	0	0	0	0	0	0	0	0	0	0	0	0	0	0	0	0	0	0	0	0	0	0	0	0	0	0	0	0	0	0	0
f__Unclassified;g__Geotoga	1.28e-07	0	0	0	0	1.33e-07	0	2.69e-06	0	9.03e-06	3.98e-07	2.02e-06	0	2.15e-06	0	1.69e-06	0	0	0	8.54e-06	0	0	0	0	0	0	0	6.7e-08	0	0	9.91e-08	0	6.03e-08	0	0	0	0	0	0	0
f__Flavobacteriaceae;g__Pricia	0	0	0	0	0	0	0	0	0	0	0	0	0	0	0	0	0	0	0	0	0	0	0	0	0	0	0	0	0	0	0	0	0	0	0	0	0	0	0	0
f__Xanthobacteraceae;g__Xanthobacter	0	0	0	0	0	0	0	0	0	0	0	0	0	0	0	0	0	0	0	0	0	0	0	0	0	0	0	0	0	0	0	0	0	0	0	0	0	0	9.01e-06	0
f__Xanthomonadaceae;g__Lysobacter	0	0	0	8.12e-07	0	0	0	0	0	0	0	5.07e-08	0	0	0	0	0	0	0	0	1.93e-07	0	0	5.78e-08	0	0	0	0	0	0	1.64e-07	0	0	7.74e-08	0	0	9.01e-06	0	0	0
f__Neisseriaceae;g__Bergeriella	0	5.92e-06	0	0	0	0	0	0	0	0	0	0	0	0	0	0	0	0	0	5.36e-07	0	0	0	0	0	0	0	0	0	0	0	0	0	0	0	0	0	0	0	0
f__Comamonadaceae;g__Alicycliphilus	0	0	0	0	0	0	0	0	0	0	0	0	0	0	0	0	3.04e-07	0	0	0	0	0	0	0	0	1.32e-06	0	0	0	0	0	0	0	0	0	0	0	0	0	4.1e-06
f__Halobacteroidaceae;g__Halobacteroides	3.79e-07	0	0	5.68e-06	0	0	0	9.05e-08	0	0	1.66e-07	1.47e-06	0	1.61e-07	0	0	3.32e-06	0	8.13e-08	1.43e-06	4.05e-07	6.74e-07	3.06e-07	7.49e-07	2e-07	0	2.27e-06	0	0	0	5.87e-07	0	1.01e-07	0	0	0	1.03e-06	0	0	0
f__Flavobacteriaceae;g__Sediminicola	0	1.7e-07	0	0	0	0	0	0	0	0	0	0	0	0	0	0	0	0	0	0	0	0	0	0	0	0	0	0	0	0	0	0	0	0	0	0	0	0	0	0
f__Chromatiaceae;g__Marichromatium	0	5.36e-08	1.8e-07	0	0	0	0	0	0	0	0	0	0	2.27e-06	0	0	0	0	0	0	2.57e-07	0	3.63e-08	0	0	8.81e-06	0	0	0	0	0	0	0	3.36e-07	0	0	6.52e-07	0	0	0
f__Anaerolineaceae;g__Leptolinea	0	0	0	0	0	0	0	0	0	0	0	0	0	0	0	0	0	0	0	0	0	0	0	8.41e-08	0	8.81e-06	0	0	0	0	0	0	0	0	0	0	2.93e-06	0	0	0
f__Nitrospiraceae;g__Candidatus Magnetobacterium	0	0	0	0	4.7e-07	0	0	0	0	0	5.14e-07	0	2.52e-08	1.88e-06	0	2.13e-06	0	0	0	0	0	1.98e-07	9.13e-08	0	1.01e-07	0	0	0	0	0	0	0	3.37e-07	4.36e-07	1.86e-06	0	8.17e-06	0	0	0
f__Hapalosiphonaceae;g__Fischerella	8.79e-06	0	0	0	1.22e-08	0	0	0	0	0	1.34e-07	0	0	0	0	0	0	0	0	3.74e-08	0	1.46e-08	0	0	1.61e-08	0	0	0	0	0	0	0	0	0	0	0	0	0	0	0
f__Desulfobulbaceae;g__Desulfofustis	1.03e-07	5.14e-08	0	0	0	0	0	0	0	0	0	0	0	0	0	0	0	0	0	0	6.92e-07	0	0	0	2.11e-07	0	0	0	0	0	0	0	0	6.04e-07	0	0	1.54e-06	0	0	0
f__Clostridiales Family XVII. Incertae Sedis;g__Thermaerobacter	4.48e-08	0	0	0	0	0	0	9.55e-08	0	0	0	2.39e-07	0	2.53e-07	9.73e-08	0	2.78e-07	0	0	1.41e-06	6.83e-07	4.95e-07	2.69e-07	1.02e-06	1.82e-07	0	8.14e-06	9.37e-08	0	0	2.35e-06	0	5.35e-08	5.96e-07	0	0	2.78e-06	0	0	0
f__Flammeovirgaceae;g__Fulvivirga	0	0	0	0	0	0	0	0	0	0	0	8.26e-08	0	4.25e-07	0	0	0	0	0	0	0	0	0	0	0	0	0	0	0	0	0	0	0	0	0	0	0	0	0	0
f__Comamonadaceae;g__Comamonas	0	0	0	0	0	0	0	0	0	2.08e-06	0	0	0	0	0	0	0	0	0	0	0	0	0	0	0	0	0	4.56e-07	0	0	0	0	0	0	0	0	0	0	0	0
f__Siphoviridae;g__Lambdavirus	3.32e-08	0	0	0	0	0	0	0	5.93e-06	0	7.48e-08	0	0	0	0	0	5.53e-06	0	0	0	0	0	0	0	0	0	1.07e-07	0	4.71e-08	0	0	0	3.44e-07	0	0	0	1.61e-07	7.95e-07	0	0
f__Chromatiaceae;g__Rheinheimera	5.81e-06	0	0	0	2.9e-08	0	0	1.46e-06	0	8.65e-07	0	2.2e-06	0	2.87e-06	4.5e-06	0	9.82e-08	0	0	1.84e-06	0	1.57e-06	1.91e-07	0	8.3e-08	0	4.71e-06	0	0	0	4.87e-06	0	0	0	0	0	8.07e-06	0	0	0
f__Budviciaceae;g__Leminorella	5.89e-08	0	2.36e-06	1.44e-06	3.88e-06	0	0	0	0	0	6.36e-06	1.26e-07	0	2.62e-07	2.05e-06	3.21e-07	1.99e-07	2.49e-07	3.38e-07	6.19e-08	0	1.45e-07	1.01e-06	9.04e-08	2.4e-07	7.85e-06	7.19e-08	8.62e-07	0	0	0	0	1.06e-06	0	5.55e-06	0	7.14e-08	3.5e-07	0	0
f__Rhodanobacteraceae;g__Rhodanobacter	1.58e-07	1.61e-07	0	1.46e-07	1.86e-07	0	0	1.45e-06	2.77e-07	0	7.12e-08	5.5e-06	0	2.53e-06	6.58e-07	1.39e-06	0	0	4.66e-07	1.39e-07	3.85e-07	0	0	6.14e-08	0	0	6.08e-08	0	0	1.01e-07	0	0	0	9.26e-08	0	5.62e-08	2.93e-07	0	0	0
f__Planococcaceae;g__Planomicrobium	4.65e-06	1.44e-06	0	1.83e-06	1.32e-07	1.35e-06	0	1.95e-06	8.73e-08	1.11e-06	2.4e-07	0	2.48e-06	2.81e-07	5.58e-07	5.89e-07	0	8.63e-06	0	0	2.84e-07	3.14e-07	0	0	0	0	0	4.13e-08	0	0	0	0	0	3.08e-07	5.02e-08	8.85e-08	1.03e-07	0	3.18e-07	1.68e-07
f__Chlorobiaceae;g__Prosthecochloris	4.64e-07	2.77e-07	1e-07	1.05e-06	0	0	0	4.94e-07	4.75e-07	2.01e-07	2.09e-07	9.9e-08	0	0	4.93e-06	6.01e-07	0	1.62e-06	8.88e-08	1.95e-07	3.54e-07	5.7e-07	4.89e-07	7.87e-08	0	0	1.12e-07	9.7e-08	0	8.71e-07	4.27e-07	0	1.77e-06	2.13e-07	0	0	6.74e-07	0	1.27e-06	1.83e-07
f__Flavobacteriaceae;g__Robiginitalea	0	0	0	1.99e-06	0	0	0	0	0	0	0	0	0	0	0	0	5.68e-07	0	0	0	0	0	0	1.91e-06	5.24e-07	0	0	0	0	0	8.6e-06	0	0	0	0	0	0	0	1.58e-06	0
f__Rhodocyclaceae;g__Azovibrio	0	0	0	0	0	0	0	0	0	0	0	0	0	0	0	0	0	0	0	0	0	0	0	0	0	0	0	0	0	0	0	0	0	0	0	0	0	0	0	0
f__Hyellaceae;g__Myxosarcina	0	0	0	0	0	0	0	0	0	0	0	0	0	0	0	0	0	0	0	0	0	0	0	0	0	0	0	0	0	0	0	0	0	0	0	0	0	0	0	0
f__Rhodobacteraceae;g__Pseudoruegeria	6.81e-08	0	0	0	0	0	0	0	0	0	0	0	0	0	8.45e-06	0	0	0	1.79e-07	0	0	0	0	0	0	0	0	0	0	3.81e-06	0	0	0	1.37e-07	0	4.89e-08	0	0	0	0
f__Pleistophoridae;g__Trachipleistophora	0	0	0	0	0	0	0	0	0	0	0	0	0	0	0	0	0	0	0	0	0	0	0	0	0	0	0	0	0	0	0	0	0	0	0	0	0	0	0	0
f__Methylophilaceae;g__Methylophilus	1.18e-06	0	0	0	0	6e-08	0	1.29e-06	0	0	0	0	0	0	1.19e-06	0	0	0	0	0	0	0	0	0	0	0	0	0	2.99e-07	0	0	0	0	0	8.38e-06	0	2.55e-07	0	0	0
f__Leptolyngbyaceae;g__Phormidesmis	1.27e-06	7.02e-08	0	4.47e-08	0	0	0	0	0	0	7.95e-08	2.38e-08	0	0	0	5.3e-07	2.31e-08	0	0	4.69e-08	3.89e-07	1.64e-07	0	3.26e-07	6.55e-08	0	2.69e-08	0	0	0	1.11e-07	0	8e-08	8.06e-07	0	0	3.2e-06	0	0	0
f__Methylocystaceae;g__Methylocystis	0	0	0	0	0	0	0	0	0	0	0	0	0	0	0	8.32e-06	0	0	0	0	0	0	0	0	0	0	0	0	0	0	0	0	0	0	0	0	0	0	0	0
f__Bacillaceae;g__Salimicrobium	1.94e-07	0	9.22e-07	0	0	0	0	0	9.93e-08	0	1.09e-07	1.34e-06	0	0	0	0	3.01e-07	0	0	9.73e-07	0	5.05e-06	0	7.07e-07	0	3.12e-07	1.91e-07	1.49e-07	0	2.27e-07	0	0	0	1.11e-07	2.28e-07	0	4.97e-07	0	1.33e-06	9.56e-08
f__Comamonadaceae;g__Limnohabitans	0	0	0	0	0	0	0	0	0	0	0	0	0	1.39e-06	7.45e-07	0	0	0	8.43e-07	0	0	0	0	0	0	5.76e-07	0	0	0	0	2.13e-06	0	0	0	0	0	0	0	0	0
f__Holophagaceae;g__Geothrix	0	0	0	0	0	0	0	0	0	0	0	0	0	6.11e-08	0	0	0	0	0	0	0	0	0	0	0	0	0	0	0	0	0	0	0	0	0	0	0	0	0	0
f__Alteromonadaceae;g__Paraglaciecola	1.82e-06	0	1.7e-06	1.6e-06	0	0	0	2.29e-06	0	0	0	9.71e-07	0	2.77e-08	0	0	3.84e-07	2.57e-06	0	0	7.87e-08	0	0	1.54e-08	0	0	0	0	0	0	2.47e-07	0	0	8.22e-06	0	0	6.01e-06	3.18e-06	0	0
f__Sinobacteraceae;g__Solimonas	0	0	0	0	0	0	0	0	0	0	0	0	0	0	0	0	3.33e-06	0	0	0	0	8.19e-06	0	9.79e-08	0	0	0	0	0	0	0	0	0	0	0	0	0	1.61e-07	0	0
f__Nocardioidaceae;g__Nocardioides	3.54e-06	0	0	1.09e-06	0	0	0	0	0	0	0	0	0	5.89e-08	0	2.68e-07	5.55e-08	3.68e-07	0	0	2.73e-07	0	0	0	0	0	0	0	0	0	8.16e-06	0	0	0	0	0	0	0	0	0
f__Thermodesulfobiaceae;g__Thermodesulfobium	0	0	0	0	0	0	0	0	0	0	0	0	0	0	0	0	0	0	0	0	0	0	0	0	0	0	0	0	0	0	0	0	0	0	0	0	0	0	0	0
f__Comamonadaceae;g__Hydrogenophaga	0	8.4e-07	0	0	0	0	0	9e-07	8.65e-07	0	0	0	0	0	0	6.83e-07	0	0	0	0	6.03e-07	0	0	0	0	0	4.82e-06	0	0	1.73e-06	0	0	0	0	0	0	0	0	0	0
f__Flavobacteriaceae;g__Weeksella	0	0	0	0	0	0	0	0	0	0	0	0	0	0	0	0	0	2.59e-08	0	0	0	0	0	0	0	0	0	0	0	0	0	0	0	0	0	0	0	0	0	0
f__Chromatiaceae;g__Allochromatium	2e-07	0	2.07e-06	0	0	1.12e-06	0	0	0	0	0	0	0	0	0	0	0	9.01e-07	0	0	0	0	1.84e-07	0	0	1.03e-06	0	8.36e-08	0	2.11e-06	0	0	0	0	0	0	0	0	0	0
f__Planctomycetaceae;g__Rubinisphaera	1.58e-07	3.57e-07	0	0	0	0	0	0	0	0	0	0	0	0	0	0	0	0	0	0	5.76e-07	6.48e-08	0	0	7.16e-08	0	0	0	0	0	1.82e-07	0	0	3.42e-07	0	0	2.69e-06	0	0	0
f__Acetobacteraceae;g__Gluconobacter	0	1.71e-07	0	0	0	0	0	0	0	0	0	1.8e-06	0	1.62e-06	0	0	0	4.64e-06	0	0	4.59e-07	0	0	0	0	0	3.1e-06	0	0	0	1.52e-06	0	0	9.21e-08	5.74e-06	0	9.72e-07	0	0	0
f__Nitrospiraceae;g__Thermodesulfovibrio	0	0	0	0	0	0	0	2.3e-06	0	3.8e-06	2.43e-07	1.65e-07	0	1.66e-07	0	0	0	0	0	5.29e-08	6.52e-07	0	0	0	1.16e-07	0	0	0	0	0	1.74e-07	0	0	9.81e-08	0	0	1.3e-06	0	0	0
f__Bacillaceae;g__Aeribacillus	0	0	0	0	0	0	0	0	0	0	0	1.8e-06	0	3.82e-06	0	8.53e-07	0	0	0	0	0	0	1.72e-07	0	0	0	0	0	0	0	0	0	0	0	0	0	0	0	0	0
f__Alcaligenaceae;g__Oligella	9.41e-08	0	0	9.51e-07	0	0	0	0	0	0	0	9.01e-07	0	1.16e-06	0	0	0	0	0	0	0	0	0	0	0	0	6.81e-07	0	0	8e-06	8.78e-07	0	0	0	0	0	0	0	0	0
f__Hyphomicrobiaceae;g__Rhodomicrobium	0	0	0	0	0	0	0	0	0	0	1.22e-07	0	0	0	0	0	0	0	0	2.85e-08	1.14e-06	0	0	6.26e-07	0	0	3.26e-08	0	0	0	3.12e-06	0	0	0	0	0	4.1e-06	3.22e-08	0	0
f__Syntrophorhabdaceae;g__Syntrophorhabdus	0	0	0	9.59e-07	0	0	0	0	0	0	0	3.25e-06	0	1.78e-06	0	0	0	1.55e-06	0	0	0	1.12e-06	0	0	0	8e-06	5.28e-07	0	0	0	2.14e-06	0	0	0	0	0	0	0	0	0
f__Oscillatoriaceae;g__Moorea	2.27e-07	1.13e-06	0	3.24e-08	0	0	4.61e-08	7.15e-08	0	9.83e-07	1.5e-07	1.43e-07	0	1.47e-07	0	8.73e-07	0	4.45e-07	5.49e-06	3.44e-06	1.6e-07	2.05e-07	3.62e-07	5.71e-07	1.82e-07	5.91e-07	2.46e-06	0	0	0	3.86e-07	0	8.01e-08	1.15e-07	1.14e-07	0	7.98e-06	3.98e-08	0	0
f__Halanaerobiaceae;g__Halothermothrix	3.73e-07	7.71e-07	1.05e-07	0	0	0	0	0	0	0	0	1.55e-06	0	3.16e-07	0	0	0	0	0	0	9.24e-07	1.08e-06	3.49e-07	8.25e-07	0	0	2.33e-07	1.62e-06	0	1.14e-06	2.39e-06	0	4.63e-07	4.45e-07	7.98e-07	0	3.32e-07	1.15e-06	1.93e-06	0
f__Clostridiales Family XVII. Incertae Sedis;g__Sulfobacillus	2.02e-06	7.65e-07	0	0	0	0	0	3.81e-06	0	0	0	1.45e-06	0	0	1.59e-06	0	0	0	0	5.45e-06	3.53e-07	0	0	0	0	0	4.46e-07	0	0	0	4.26e-07	0	0	8.19e-07	0	0	5.44e-07	0	0	2.17e-07
f__Cryptosporangiaceae;g__Cryptosporangium	0	0	0	0	0	0	0	0	0	0	0	0	0	0	0	0	0	0	0	0	7.11e-07	0	0	0	0	0	0	0	0	0	0	0	0	0	0	0	0	0	0	0
f__Cyclobacteriaceae;g__Indibacter	0	2.93e-07	0	0	0	0	0	0	0	0	7.71e-06	0	0	0	0	0	0	0	0	0	0	0	0	0	0	0	0	0	0	0	0	0	0	9.01e-07	0	0	0	0	0	0
f__Staphylococcaceae;g__Nosocomiicoccus	0	0	0	0	1.43e-06	0	0	0	0	0	3.75e-07	0	0	7.33e-08	0	0	0	7.71e-06	0	0	0	0	0	0	0	0	0	0	0	0	0	0	0	0	0	0	0	0	0	0
f__Hyphomicrobiaceae;g__Pelagibacterium	0	0	0	0	3.06e-07	0	0	0	9.75e-07	0	6.49e-08	0	0	0	0	0	2.09e-07	0	0	1.84e-07	2.66e-07	1.88e-07	0	7.9e-07	0	0	5.98e-07	0	0	0	6.87e-07	0	0	0	0	0	7.78e-07	0	0	0
f__Desulfomicrobiaceae;g__Desulfoplanes	0	0	0	0	0	0	0	0	0	0	0	0	0	0	0	0	1.21e-06	0	0	5.19e-08	4.3e-06	0	0	0	0	0	0	0	0	0	1.32e-06	0	0	0	0	0	0	0	0	0
f__Mortierellaceae;g__Mortierella	4.38e-07	0	0	2.82e-08	0	6.98e-08	1.38e-07	0	0	0	0	7.16e-08	5.26e-06	0	0	0	4.17e-07	0	0	0	1.08e-07	0	0	0	0	0	0	0	0	0	0	7.23e-07	0	0	0	0	0	0	0	0
f__Chromobacteriaceae;g__Aquitalea	0	0	0	0	0	0	0	0	0	0	0	0	0	0	0	1.2e-06	0	5.09e-08	5.91e-08	7.65e-06	0	0	0	0	0	0	0	0	5.25e-07	0	0	0	0	0	0	0	0	0	0	0
f__Cellvibrionaceae;g__Gilvimarinus	0	0	0	0	0	0	0	0	0	2.47e-07	0	0	0	0	0	0	0	0	0	0	7.65e-06	0	0	0	0	0	0	0	0	0	0	0	0	0	0	0	0	0	0	0
f__Thermomonosporaceae;g__Actinomadura	0	1.85e-06	0	0	0	0	0	1.72e-07	0	3.5e-07	0	0	0	4.49e-08	0	1e-06	0	7.13e-07	7.73e-08	8.49e-08	3.87e-07	0	0	4.97e-08	0	0	0	0	0	0	4.24e-07	0	0	9.98e-08	0	0	7.65e-06	0	2.29e-08	0
f__Bacillaceae;g__Lentibacillus	4.28e-06	1.32e-07	8.17e-08	6.37e-06	5.48e-08	5.42e-07	0	2.05e-07	0	1.11e-07	3.89e-07	5.84e-07	0	2.47e-07	6.34e-08	4.81e-07	2.99e-07	1.94e-06	2.54e-08	1.12e-07	1.86e-07	4.25e-07	5.2e-07	6.22e-07	5.34e-06	0	1.33e-06	2.57e-07	0	0	4.37e-07	0	6.76e-06	9.16e-07	0	1.9e-07	4.86e-06	0	7.65e-06	0
f__Cystobacteraceae;g__Cystobacter	0	0	0	0	0	0	0	1.16e-06	0	0	0	0	0	8.89e-07	0	6.84e-07	0	0	0	0	0	2.42e-07	0	8.83e-08	0	0	7.63e-07	0	0	0	0	0	0	0	0	0	7.61e-06	0	0	0
f__Flavobacteriaceae;g__Joostella	8.77e-08	0	0	0	1.38e-06	0	0	0	0	0	3.21e-07	4.67e-08	0	1.13e-06	1.83e-07	9.46e-08	1.62e-07	0	5.66e-07	9.91e-07	0	0	0	0	0	0	0	2.29e-08	0	0	0	0	0	0	0	0	0	0	0	0
f__Oxalobacteraceae;g__Collimonas	1.02e-06	0	0	0	1.51e-07	2.85e-07	5.32e-08	1.17e-06	0	2.38e-07	1.65e-07	9.36e-07	0	8.03e-08	0	0	7.57e-08	0	0	0	0	0	0	0	7.49e-06	0	0	0	0	0	0	0	0	0	0	0	0	0	0	0
f__Candidatus Brocadiaceae;g__Candidatus Kuenenia	0	9.72e-07	0	0	5.48e-08	0	0	1.56e-06	0	0	5.57e-06	0	0	0	1.2e-06	0	3.88e-06	0	0	4.46e-08	0	0	0	0	0	0	0	9.56e-08	0	0	0	0	0	0	0	0	7.49e-06	0	0	0
f__Neocallimastigaceae;g__Neocallimastix	1.96e-07	0	2.12e-07	0	1.61e-07	1.63e-07	7.25e-07	0	4.01e-08	0	4.41e-08	8.36e-08	0	0	0	0	2.96e-06	0	0	0	0	0	0	0	1.06e-07	0	0	0	5.56e-08	0	0	0	0	0	0	0	0	0	0	0
f__Unclassified;g__Plesiomonas	7.15e-08	0	0	1.58e-06	0	0	0	1.61e-06	0	0	0	0	0	5.5e-07	2.44e-06	0	0	0	0	0	0	1.76e-07	0	8.69e-08	0	0	1.03e-06	0	0	0	3.7e-06	0	0	0	0	0	6.92e-07	0	0	0
f__Unclassified;g__Candidatus Adiutrix	0	0	0	0	0	0	0	0	0	0	0	6.89e-07	0	8.1e-07	0	0	0	0	0	0	0	0	0	0	0	0	7.38e-06	0	0	0	3.51e-06	0	0	0	0	0	0	0	0	0
f__Rubritaleaceae;g__Rubritalea	0	0	0	0	0	0	0	0	0	0	0	0	0	0	0	0	0	0	0	0	0	0	0	0	0	0	0	0	0	0	0	0	0	0	0	0	2.77e-06	0	0	0
f__Methanomicrobiaceae;g__Methanofollis	0	5.21e-08	0	0	0	0	0	0	0	0	0	0	0	3.45e-08	0	0	0	0	0	0	2e-07	0	0	0	2.84e-08	0	0	0	0	0	1.21e-08	0	0	1.2e-07	0	0	6.85e-07	0	0	0
f__Rhodobacteraceae;g__Haematobacter	0	2.82e-08	0	0	0	0	0	0	0	0	0	4.95e-08	0	2.53e-06	0	0	0	0	0	0	4.3e-07	0	0	1.69e-07	0	0	0	0	0	0	2.7e-06	0	0	6.51e-08	0	0	9.62e-07	0	0	0
f__Desulfarculaceae;g__Desulfarculus	0	0	0	0	8.19e-07	0	0	0	0	0	0	0	0	0	0	0	0	0	0	0	0	0	0	1.05e-06	0	0	0	0	0	0	1.4e-07	0	0	0	0	0	0	0	0	7.73e-08
f__Piscirickettsiaceae;g__Thiomicrospira	0	0	0	0	0	0	0	0	0	0	0	2.57e-06	0	9.37e-07	0	0	2.14e-06	2.43e-06	0	0	6.78e-08	0	0	1.25e-07	0	0	0	0	0	0	0	0	0	0	0	0	0	0	0	0
f__Ectothiorhodospiraceae;g__Aquisalimonas	0	0	0	0	0	0	0	0	0	0	0	0	0	0	7.02e-07	0	0	0	7.73e-08	0	0	0	0	0	0	0	0	0	0	0	9.3e-08	0	0	5.1e-07	0	0	0	0	0	0
f__Blastocladiaceae;g__Allomyces	7.25e-07	0	1.94e-07	0	7.38e-08	8.2e-08	1.62e-07	0	0	0	0	0	7.23e-06	0	3.89e-08	4.69e-08	2.87e-06	0	0	0	0	0	0	3.7e-07	0	0	0	0	0	0	0	6.13e-07	9.41e-08	0	0	0	0	0	0	3.54e-08
f__Rhodospirillaceae;g__Inquilinus	0	3.31e-06	1.35e-06	0	2.43e-08	0	0	0	0	5.11e-08	0	7.97e-08	0	0	3.23e-06	0	0	2.31e-08	0	1.24e-07	3.5e-07	1.39e-06	9.62e-07	1.15e-07	0	0	0	1.28e-06	0	0	0	0	1.21e-06	1.3e-06	5.83e-07	0	1.1e-06	0	0	4.19e-07
f__Synechococcaceae;g__Thermosynechococcus	0	0	0	7.8e-08	0	0	0	0	0	0	0	0	0	7.18e-06	0	0	0	0	0	0	0	0	0	0	0	0	0	0	0	0	2.06e-06	0	0	0	0	0	0	0	0	0
f__Flavobacteriaceae;g__Flaviramulus	0	0	0	0	0	0	0	0	0	0	0	1.74e-06	0	3.12e-07	0	2.23e-07	0	0	0	0	0	1.9e-07	0	0	0	0	0	1.35e-07	0	0	0	0	0	1.81e-06	0	0	0	0	0	0
f__Myoviridae;g__Bcep78virus	7.14e-06	0	0	0	0	0	0	0	0	0	0	0	0	0	0	0	0	0	0	0	0	0	0	0	0	0	0	0	0	0	0	0	0	0	0	0	0	0	0	0
f__Unclassified;g__Rozella	6.8e-07	0	0	0	1.19e-07	6e-08	2.48e-07	0	7.13e-07	0	0	6.15e-08	7.1e-06	0	0	0	2.09e-06	1.02e-06	0	0	0	0	0	0	7.82e-08	0	0	0	0	0	0	1.36e-06	8.31e-08	0	0	0	0	0	0	0
f__Acidobacteriaceae;g__Granulicella	0	0	0	7.1e-06	0	0	0	0	0	0	0	3.59e-07	0	2.84e-08	0	0	0	0	0	0	1.01e-06	0	0	0	0	0	1.24e-07	1.08e-07	0	0	1.31e-06	0	0	0	0	0	6.1e-06	0	0	0
f__Alcaligenaceae;g__Azohydromonas	1.02e-06	0	0	0	0	0	0	0	0	4.52e-07	0	9.28e-07	0	0	0	0	0	0	0	7.62e-08	5.53e-07	0	0	0	0	0	0	0	0	0	0	0	0	1.62e-06	0	0	0	0	7.08e-06	0
f__Unclassified;g__Rubrivivax	0	0	4.26e-07	0	0	0	0	0	0	0	0	0	0	0	0	0	1.9e-07	5.15e-08	0	2.16e-07	0	0	0	0	7.04e-06	0	0	0	0	0	0	0	6.27e-08	0	0	0	0	0	0	0
f__Streptosporangiaceae;g__Sinosporangium	0	0	0	0	0	0	0	0	0	0	0	5.49e-08	0	0	0	0	0	0	0	0	0	0	0	0	0	0	0	0	0	0	0	0	0	0	0	0	5.61e-07	0	0	0
f__Methanosarcinaceae;g__Methanomethylovorans	0	0	0	0	0	0	0	0	0	0	0	2.05e-07	0	0	0	1.65e-06	0	0	0	1.21e-06	0	0	2.31e-07	0	0	0	0	0	0	0	0	0	0	0	0	0	0	0	0	0
f__Alcaligenaceae;g__Kerstersia	1.9e-07	4.47e-06	0	0	0	0	0	0	0	0	0	0	0	0	0	0	0	0	0	6.64e-08	1.27e-06	1.16e-06	7.58e-07	5.38e-07	2.57e-07	0	0	4.03e-06	0	0	0	0	6.04e-07	0	9.67e-07	0	3.83e-07	1.88e-06	3.15e-07	0
f__Polyangiaceae;g__Sorangium	9.15e-07	0	0	6.87e-07	0	0	0	0	0	0	5.15e-08	1.65e-06	0	5.17e-06	0	2.27e-06	0	0	8.75e-08	0	1.74e-07	1.17e-06	0	4.45e-07	0	0	9.62e-07	0	0	0	1.74e-06	0	0	3.15e-07	0	0	3.53e-06	0	0	0
f__Rhodocyclaceae;g__Azonexus	3.81e-07	1.1e-07	0	0	0	0	0	0	0	0	0	0	0	0	0	1.2e-07	5.24e-06	0	0	0	0	4.08e-07	0	0	0	0	0	0	0	0	0	0	0	2.4e-06	0	0	1.34e-07	0	1.38e-07	0
f__Ardenticatenaceae;g__Ardenticatena	3.24e-08	0	0	2.08e-06	0	0	1.6e-07	0	0	0	0	1.48e-07	0	1.35e-06	0	0	1.53e-06	0	0	0	2.16e-07	1.11e-06	0	7.87e-08	8.79e-08	0	7.4e-07	0	0	0	6.09e-06	0	0	0	0	0	6.31e-06	0	0	0
f__Thermoanaerobacteraceae;g__Caldanaerobacter	2.15e-07	0	0	4.06e-06	0	4.65e-06	0	2.36e-06	0	0	0	1.44e-06	3.08e-07	1.53e-06	0	0	0	0	0	4.81e-07	4.06e-07	1.3e-06	3.68e-08	3.24e-07	1.79e-07	0	0	1.28e-07	0	0	2.26e-06	0	0	0	2.33e-06	0	3.75e-06	0	1.69e-07	0
f__Hydrogenophilaceae;g__Thiobacillus	9.43e-07	3.51e-06	0	0	0	0	0	0	0	0	0	0	0	0	0	0	6.32e-07	0	0	0	0	0	0	0	0	0	0	0	0	0	6.79e-08	0	0	0	0	0	0	0	0	0
f__Rhodanobacteraceae;g__Dyella	0	3.59e-06	0	0	0	0	0	0	0	0	0	0	0	0	0	0	0	0	0	0	0	0	0	0	0	0	0	0	0	0	0	0	0	0	0	0	0	0	0	0
f__Desulfobacteraceae;g__Desulfospira	0	0	0	0	4.93e-07	0	0	5.92e-07	0	0	2.86e-07	0	0	5.48e-08	0	0	1.84e-07	0	0	0	4.11e-06	0	0	8.93e-07	0	0	0	0	0	0	0	0	0	1.72e-07	0	0	1.31e-06	0	6.93e-06	0
f__Pseudonocardiaceae;g__Lechevalieria	2.37e-06	5.88e-08	0	1.03e-06	0	0	0	0	0	0	5.55e-08	1.03e-06	0	3.57e-06	0	5.31e-08	0	0	8.4e-08	0	2.43e-06	1.73e-06	0	2.13e-07	0	0	3.81e-06	2.67e-07	0	0	4.65e-07	0	7.06e-07	5.74e-06	0	0	0	0	0	0
f__Erythrobacteraceae;g__Porphyrobacter	0	0	0	0	0	0	0	0	0	0	0	0	0	0	0	0	0	0	0	0	0	0	0	0	0	0	0	0	0	0	0	0	0	0	0	0	0	0	0	0
f__Pasteurellaceae;g__Basfia	0	0	0	0	2.04e-07	1.27e-06	2.04e-07	0	0	3.31e-07	0	0	0	0	0	0	2.05e-07	0	0	0	5.67e-07	0	0	0	2.69e-07	4.14e-06	0	2.07e-07	8.44e-07	0	2.28e-07	0	2.37e-07	0	0	0	7.2e-07	1.65e-06	8.85e-08	3.91e-07
f__Brevibacteriaceae;g__Brevibacterium	3.29e-08	0	0	0	0	0	0	0	0	0	2.22e-07	9.76e-07	0	1.95e-06	3.03e-07	0	0	0	0	3.19e-08	1.74e-07	2.61e-06	3.73e-07	8.86e-07	8.92e-08	0	1.27e-06	1.37e-07	0	0	6.99e-07	0	0	0	0	0	1.66e-06	0	4.1e-06	0
f__Oxalobacteraceae;g__Pseudoduganella	0	0	0	0	0	0	0	0	0	0	0	0	0	0	0	0	0	0	0	0	0	0	0	1.45e-06	0	0	0	0	0	0	0	0	0	0	0	0	0	0	0	0
f__Flavobacteriaceae;g__Ulvibacter	0	0	0	0	0	0	0	0	0	0	0	0	0	0	0	0	0	0	1.56e-06	0	0	0	0	0	0	0	0	0	0	0	0	0	0	0	0	0	0	0	3.97e-07	0
f__Erwiniaceae;g__Tatumella	0	3.97e-06	0	0	0	0	0	0	0	0	0	0	0	0	0	0	0	0	0	0	0	0	0	0	0	0	0	0	0	0	0	0	0	0	0	0	6.78e-06	0	0	0
f__Endomicrobiaceae;g__Endomicrobium	0	0	2.77e-06	0	0	0	0	3.37e-06	0	9.25e-07	1.43e-06	4.04e-07	0	6.09e-07	0	0	0	0	5.3e-07	0	0	1.91e-06	0	2.3e-07	0	0	2.22e-06	0	0	0	3.92e-06	0	0	0	0	0	0	0	2.76e-07	0
f__Siphoviridae;g__Sfi21dt1virus	0	0	0	0	0	0	1.02e-06	2.51e-06	0	0	0	0	0	1.95e-07	0	1.38e-07	0	0	0	0	0	0	0	0	0	0	0	0	0	0	0	0	0	0	0	0	0	1.67e-07	0	0
f__Alcaligenaceae;g__Alcaligenes	0	0	0	0	0	0	0	0	0	0	0	0	0	0	0	0	0	0	0	0	0	0	0	9.85e-07	0	0	0	0	0	0	0	0	0	0	0	0	0	0	0	0
f__Gordoniaceae;g__Gordonia	0	0	0	0	0	0	0	0	0	0	0	0	0	0	0	0	0	0	0	0	0	0	0	0	0	0	0	0	0	6.74e-06	0	0	0	0	0	0	5.7e-08	0	0	0
f__Rhodobacteraceae;g__Leisingera	0	0	0	0	0	1.17e-06	0	0	0	0	0	0	0	0	0	0	0	0	0	0	0	0	0	0	0	4.61e-07	0	3.45e-08	0	0	0	0	0	0	0	0	0	0	0	0
f__Amoebophilaceae;g__Candidatus Cardinium	0	0	0	4.17e-07	0	0	0	0	0	0	4.22e-07	0	0	0	0	0	0	1.62e-07	0	0	0	0	0	0	0	0	5.01e-08	0	0	0	0	0	0	0	0	0	0	0	0	0
f__Criblamydiaceae;g__Criblamydia	4.67e-07	2.11e-07	0	0	0	0	0	3.49e-06	0	0	2.95e-07	0	0	4.66e-08	0	0	0	0	0	0	0	1.04e-07	0	0	2.31e-07	0	0	0	0	0	1.96e-07	0	0	9.75e-08	0	0	1.8e-06	0	0	0
f__Metschnikowiaceae;g__Clavispora	4.96e-07	0	0	0	0	0	0	0	6.9e-07	0	8.77e-08	0	6.59e-06	0	0	0	7.65e-08	1.1e-06	0	0	0	0	0	0	0	0	0	0	0	0	0	2.45e-06	3.15e-07	0	0	0	0	0	0	7.68e-08
f__Peptoniphilaceae;g__Anaerosphaera	0	0	0	0	0	0	0	0	0	0	1.06e-07	0	0	0	0	0	0	0	0	1.94e-06	1.35e-07	1.74e-07	0	0	0	0	5.91e-06	2.47e-07	0	0	6.58e-06	0	0	1.57e-06	0	0	0	0	0	0
f__Bacillaceae;g__Caldalkalibacillus	0	0	0	1.85e-06	0	0	0	8.98e-07	0	0	0	0	0	0	0	0	0	0	0	4.22e-08	0	0	0	2.93e-07	0	0	3.09e-06	7.13e-07	0	0	0	0	0	0	0	0	0	0	0	0
f__Rhodothermaceae;g__Rhodothermus	0	0	0	0	7.31e-07	0	0	5.4e-07	0	0	0	0	0	2.23e-07	1.1e-07	0	0	0	2.91e-07	0	0	0	0	0	1.38e-07	3.27e-07	4.88e-07	0	0	0	0	0	1.21e-07	0	1.19e-07	2.11e-07	6.57e-06	2.41e-07	0	0
f__Sulfuricellaceae;g__Sulfuricella	0	0	0	0	0	0	0	0	0	0	0	0	0	3.43e-08	0	0	0	0	0	0	0	0	0	0	0	0	0	0	0	0	0	0	0	7.16e-08	0	0	9.83e-07	0	0	0
f__Microcoleaceae;g__Microcoleus	0	1.97e-07	0	0	0	0	0	0	0	0	7.44e-08	0	0	1.22e-06	0	1.57e-06	0	0	1.26e-07	2.96e-08	1.09e-06	0	0	8.41e-07	1.9e-07	0	1.19e-06	0	0	0	9.36e-07	0	0	2.27e-07	0	0	2.4e-07	0	0	0
f__Microbacteriaceae;g__Agromyces	0	0	0	5.13e-07	0	0	0	1.6e-07	0	0	1.96e-08	2.46e-08	0	2.88e-06	0	1.1e-06	0	0	0	1.83e-07	2.2e-08	7.56e-07	1.65e-07	0	0	0	0	0	0	0	1.49e-06	0	0	7.29e-08	0	0	1.8e-07	0	0	4.04e-08
f__Hapalosiphonaceae;g__Mastigocoleus	0	0	0	0	0	0	0	0	0	0	0	0	0	0	0	0	1.44e-06	0	0	0	0	0	0	0	0	0	0	0	0	0	0	0	0	0	0	0	0	0	0	6.49e-06
f__Desulfohalobiaceae;g__Desulfovermiculus	0	0	0	0	0	0	0	0	0	0	0	0	0	0	0	0	0	0	0	0	0	0	0	0	0	0	0	0	0	0	0	0	0	0	0	0	0	0	0	0
f__Dacrymycetaceae;g__Dacryopinax	0	0	0	0	0	0	0	0	0	0	0	0	0	0	0	0	0	0	0	0	2.27e-07	0	0	0	0	0	0	0	0	0	0	0	0	6.82e-08	0	0	9.36e-07	0	0	0
f__Sphaerobacteraceae;g__Sphaerobacter	1.92e-07	0	0	1.35e-06	4.96e-07	1e-07	0	1.03e-07	4.11e-07	0	0	1.43e-06	0	1.06e-07	0	0	1.99e-07	0	9.2e-08	0	0	6.92e-08	2.31e-07	2.34e-07	0	0	0	3.02e-07	0	3.36e-06	7.76e-07	0	1.03e-06	1.1e-07	0	1.94e-07	3.64e-07	1.14e-07	1.2e-06	0
f__Rhizobiaceae;g__Agrobacterium	0	6.26e-07	0	0	0	0	0	0	0	0	0	3.79e-06	1.91e-06	2.59e-06	0	0	1.3e-07	0	0	0	0	0	0	0	0	0	0	4.57e-08	0	7.91e-08	0	0	0	0	0	0	0	0	0	0
f__Hyphomicrobiaceae;g__Devosia	1.46e-07	2.4e-07	0	1.15e-06	0	4.08e-07	0	1.15e-06	0	3.86e-07	8.01e-08	3.15e-07	0	1.04e-07	3.88e-08	5.44e-07	2.21e-07	2.09e-07	3.42e-08	0	3.97e-07	4.94e-07	4.29e-08	1.41e-07	1.47e-07	0	1.29e-07	2.62e-07	0	0	1.34e-07	0	1.54e-06	1.5e-07	0	0	4.21e-06	8.49e-08	5.34e-07	0
f__Burkholderiaceae;g__Candidatus Glomeribacter	0	0	0	0	0	0	0	0	0	0	0	0	0	0	0	0	0	0	0	0	0	0	0	0	0	0	0	0	0	0	0	0	0	0	0	0	0	0	0	0
f__Microbacteriaceae;g__Aurantimicrobium	0	0	0	0	0	0	0	0	0	0	0	0	0	0	0	0	0	0	0	0	2.68e-07	0	0	1.71e-07	0	0	0	0	0	1.65e-07	0	0	0	0	0	0	3.41e-07	0	0	0
f__Halobacteroidaceae;g__Acetohalobium	0	0	0	0	0	0	0	1.08e-06	0	0	0	0	0	0	0	0	1.89e-07	0	0	0	0	0	3.05e-07	0	0	0	0	0	0	0	0	0	0	0	0	0	0	0	0	0
f__Nitrospinaceae;g__Nitrospina	0	0	0	0	6.27e-06	0	0	0	0	0	0	0	0	0	0	0	0	0	0	0	0	0	0	0	0	0	0	0	0	0	0	0	0	0	0	0	0	0	0	0
f__Thermoanaerobacteraceae;g__Ammonifex	2.58e-07	0	0	0	0	0	0	5.43e-08	0	0	7.26e-08	5.43e-08	0	2.47e-06	5.53e-08	1.02e-06	0	8.55e-07	5.56e-08	1.07e-06	1.58e-07	8.52e-07	2.15e-07	8.66e-07	6.91e-08	0	6.27e-06	0	0	0	6.45e-07	0	0	7.67e-07	0	0	2.1e-06	0	0	0
f__Comamonadaceae;g__Caldimonas	0	0	0	0	0	0	0	0	0	0	0	0	0	0	0	0	0	0	0	0	0	0	0	0	0	0	0	5.43e-07	0	0	0	0	0	8.34e-07	0	0	0	8.63e-07	0	0
f__Gemmataceae;g__Zavarzinella	2.58e-07	2.56e-07	0	6.47e-08	3.98e-07	6.71e-07	0	8.24e-07	0	4.89e-07	1.45e-07	1.24e-06	0	9.91e-07	7e-08	1.11e-06	3.94e-06	0	6.17e-07	1.56e-06	1.23e-07	1.59e-07	7.75e-08	0	8.75e-08	0	7.76e-08	0	0	7.56e-08	0	0	1.93e-07	4.44e-07	0	0	6.17e-06	7.66e-08	0	0
f__Rhodospirillaceae;g__Pararhodospirillum	0	0	0	0	0	0	0	0	0	0	0	0	2.68e-08	0	0	0	0	0	2.58e-07	0	0	0	0	0	0	0	0	0	0	4.27e-06	0	0	0	0	0	0	0	0	0	0
f__Streptosporangiaceae;g__Nonomuraea	6.89e-08	6.85e-08	0	3.45e-08	0	0	0	1.68e-06	0	3.28e-08	0	1.58e-06	1.91e-06	3.78e-08	3.74e-08	1.11e-07	1.28e-06	0	0	1.59e-07	2.57e-07	7.34e-07	1.08e-07	4.39e-07	1.22e-07	0	0	7.2e-08	0	0	5.18e-07	0	0	2.06e-07	0	0	3.01e-06	0	1.61e-07	0
f__Chromatiaceae;g__Thiorhodococcus	5.96e-07	2.05e-07	0	0	0	0	0	0	0	0	0	0	0	7.98e-08	0	0	0	0	0	7.47e-08	1.39e-07	0	0	7.57e-08	0	0	0	0	0	0	2.25e-07	0	0	0	0	0	2.64e-06	0	0	0
f__Vibrionaceae;g__Enterovibrio	0	0	8.13e-08	0	0	0	0	0	0	0	0	0	0	0	0	0	0	0	0	0	0	0	0	0	0	0	0	0	0	0	0	0	0	8.31e-07	0	3.36e-07	0	0	0	0
f__Thermaceae;g__Oceanithermus	0	1.17e-07	0	0	0	0	0	0	0	0	0	5.02e-06	0	0	0	4.38e-06	0	0	0	0	0	0	0	3.49e-07	0	0	0	0	0	0	6.01e-06	0	0	1.3e-06	0	0	0	0	1.95e-07	0
f__Unclassified;g__Candidatus Chrysopegis	0	0	0	0	0	0	0	0	0	0	0	0	0	0	0	0	0	0	0	0	0	0	0	1.17e-07	0	0	0	0	0	0	1.88e-06	0	0	0	0	0	0	0	0	0
f__Kosmotogaceae;g__Mesotoga	0	0	0	1.63e-07	0	0	0	0	0	0	1.25e-07	0	0	0	0	2.05e-07	1.42e-06	0	0	1.07e-07	0	7.83e-07	1.84e-07	6.75e-07	6.94e-08	0	3.2e-06	0	0	6.09e-08	4.97e-07	0	3.58e-07	1.37e-06	0	0	5.66e-06	0	0	7.28e-07
f__Syntrophaceae;g__Smithella	1.1e-06	6.64e-07	0	1.19e-06	0	0	0	0	0	0	5.38e-08	2.73e-08	0	5.84e-08	0	0	0	0	9.63e-08	0	3.04e-07	9.34e-08	0	5.76e-08	7.22e-08	0	0	0	0	0	0	0	0	1.48e-07	0	0	4.29e-06	0	0	5.44e-06
f__Phyllobacteriaceae;g__Nitratireductor	2.38e-07	0	0	0	0	0	0	0	0	0	0	2.47e-07	0	4.01e-08	0	1.71e-07	0	1.56e-07	3.5e-08	5.57e-08	7.56e-07	3.9e-07	9.51e-08	1.37e-06	0	0	6.04e-07	6.63e-07	0	5.58e-07	1.98e-06	0	9.47e-08	3.64e-07	0	0	1.47e-06	6.59e-07	2.07e-06	0
f__Candidatus Methanoperedenaceae;g__Candidatus Methanoperedens	0	2.86e-07	0	2.93e-08	2.43e-07	0	0	1.68e-07	0	3.67e-06	0	5.92e-06	0	1.62e-06	2.57e-07	8.46e-08	0	1.72e-07	1.51e-07	6.14e-08	1.99e-07	0	0	1.5e-07	3.96e-08	0	1.9e-07	8.24e-08	0	6.47e-07	1.64e-06	0	0	6.66e-07	0	0	0	9.36e-08	0	0
f__Candidatus Brocadiaceae;g__Candidatus Jettenia	1.4e-06	5.16e-08	0	0	0	2.2e-06	0	3.57e-08	5.9e-06	4.35e-07	0	1.29e-06	0	4.81e-07	0	1.12e-06	0	0	0	3.03e-07	3.48e-07	7.08e-08	0	0	0	0	0	0	1.77e-07	0	2.39e-07	0	0	0	6.1e-07	0	0	0	0	2.27e-07
f__Saprospiraceae;g__Saprospira	2.18e-06	6.02e-08	0	0	0	0	0	4.45e-07	0	0	0	2.93e-06	0	6.65e-08	0	0	0	0	0	4.7e-07	1.73e-07	0	0	0	0	0	0	0	0	0	0	0	0	6.95e-08	0	0	1.1e-06	0	0	0
f__Streptosporangiaceae;g__Planobispora	0	0	0	0	0	0	0	0	0	0	1.15e-07	0	0	0	0	0	0	0	0	0	0	0	0	0	0	0	0	0	0	0	0	0	0	1.17e-07	0	0	0	0	0	0
f__Rhodobacteraceae;g__Loktanella	0	0	0	0	0	0	0	0	0	0	0	0	0	0	0	0	0	0	0	0	0	0	0	0	0	0	0	0	0	0	0	0	0	4.34e-07	0	0	0	0	0	0
f__Desulfurobacteriaceae;g__Thermovibrio	0	7.59e-08	0	0	0	0	0	0	0	0	0	0	0	1.1e-06	0	0	0	0	0	0	2.18e-07	0	0	1.61e-07	0	0	0	0	0	0	1.37e-06	0	0	4.38e-08	0	0	9.24e-07	0	0	0
f__Cytophagaceae;g__Fibrella	4.11e-07	0	2.14e-06	0	0	0	0	2.7e-06	0	0	1.54e-07	0	0	0	0	0	6.44e-08	0	0	4.56e-07	7.91e-08	0	0	0	0	0	0	0	0	0	7.89e-08	0	0	5.78e-06	0	1.08e-07	6.63e-07	0	0	0
f__Oceanospirillaceae;g__Oceanospirillum	0	0	0	0	0	0	0	0	0	0	0	0	0	0	0	0	0	0	0	0	0	0	0	0	0	0	0	0	0	0	0	0	0	0	0	0	0	0	0	0
f__Chlorobiaceae;g__Pelodictyon	0	0	0	0	0	0	0	0	0	0	0	0	0	0	0	8.55e-07	0	0	0	0	1.97e-06	0	0	5.69e-06	0	0	0	0	0	0	2.74e-07	0	0	0	0	0	4.78e-06	0	0	0
f__Aurantimonadaceae;g__Aurantimonas	0	0	0	0	0	0	0	0	0	0	0	0	0	0	0	0	0	0	0	0	0	0	0	0	0	0	0	0	0	0	0	0	0	0	0	0	0	0	0	0
f__Sphaerobacteraceae;g__Nitrolancea	0	1.4e-07	0	0	0	0	0	0	5.66e-06	0	0	0	0	7.72e-08	8.21e-08	0	0	7.42e-08	0	0	0	0	0	8.83e-08	0	2.44e-07	0	0	0	0	8.37e-08	0	0	0	1.16e-06	0	0	0	0	0
f__Nostocaceae;g__Nostoc	0	0	0	1.24e-07	0	0	0	0	0	0	0	0	0	0	0	0	5.64e-06	0	0	0	0	0	0	0	0	0	0	0	0	0	0	0	0	0	0	0	0	0	0	0
f__Sulfolobaceae;g__Acidianus	0	0	0	0	0	0	0	0	0	0	0	0	0	0	0	0	0	0	0	0	0	0	0	0	0	0	0	0	0	0	0	0	0	0	0	0	0	0	0	0
f__Alteromonadaceae;g__Salinimonas	0	0	0	5.58e-06	0	0	0	0	0	0	0	0	0	0	0	0	0	0	0	0	0	0	0	0	0	0	0	0	0	0	0	0	0	0	0	0	0	0	0	0
f__Leptotrichiaceae;g__Caviibacter	0	0	0	0	0	0	0	0	0	0	0	0	0	0	0	0	0	0	0	0	0	5.64e-08	0	0	0	0	0	0	0	0	0	0	0	0	0	0	0	0	0	0
f__Adenoviridae;g__Mastadenovirus	1.11e-06	0	5.8e-07	0	0	0	0	0	0	0	0	0	1.07e-06	0	0	0	5.55e-06	0	0	0	0	0	0	0	0	0	0	0	0	0	0	1.26e-07	0	0	0	0	0	0	0	0
f__Desulfobulbaceae;g__Desulfocapsa	0	0	0	0	0	0	0	0	0	0	0	0	0	0	0	0	0	0	0	0	0	0	0	0	0	0	0	0	0	0	0	0	0	0	0	0	0	0	0	0
f__Xenococcaceae;g__Xenococcus	0	0	0	0	0	0	0	0	0	0	9.66e-08	3.61e-07	0	2.16e-06	0	0	0	6.5e-07	0	1.49e-06	2.17e-07	8.32e-07	2e-07	5.16e-07	0	0	5.52e-06	0	0	0	5.88e-07	0	0	1.28e-07	0	0	1.37e-06	0	0	0
f__Carnobacteriaceae;g__Atopobacter	4.55e-07	0	0	0	0	0	0	0	0	0	0	0	0	6.25e-08	0	0	0	0	0	0	0	5.52e-06	0	6.91e-07	0	0	0	0	0	0	1.57e-06	0	0	0	0	0	3.24e-06	0	0	0
f__Aerococcaceae;g__Abiotrophia	0	0	4.46e-07	6.13e-07	0	0	0	0	0	5.63e-08	0	0	0	5.7e-08	0	0	0	0	0	0	7.29e-08	9.39e-08	0	0	5.95e-07	0	0	0	0	0	8.81e-08	0	1.83e-07	0	8.6e-08	3.04e-07	9.26e-08	0	3.64e-07	0
f__Neisseriaceae;g__Conchiformibius	0	0	0	0	0	0	0	0	0	0	0	0	4.61e-08	0	0	0	0	0	0	0	0	0	0	0	0	0	0	0	0	0	0	0	0	0	0	0	0	0	0	0
f__Unclassified;g__Nitratifractor	0	0	0	0	0	0	0	0	0	0	0	0	0	6.27e-08	0	0	0	0	0	0	2.18e-07	0	0	0	7.75e-08	0	0	0	0	0	0	0	0	2.62e-07	0	0	4.15e-07	0	0	0
f__Synechococcaceae;g__Cyanobium	6.38e-07	0	0	0	0	0	0	3.4e-08	0	0	3.59e-08	6.81e-08	0	0	1.73e-07	0	0	0	0	6.71e-08	9.13e-08	0	0	0	0	0	0	0	0	0	0	0	0	2.93e-07	0	0	0	0	0	0
f__Propionibacteriaceae;g__Pseudopropionibacterium	0	0	0	3.07e-06	0	0	0	0	0	0	0	0	0	2.14e-06	0	0	0	0	9.2e-07	0	5.03e-08	6.48e-08	0	0	0	0	0	0	0	0	6.08e-08	0	0	0	0	0	2.55e-07	0	0	0
f__Rhodobacteraceae;g__Roseobacter	1.41e-07	0	5.47e-06	0	0	0	0	0	0	0	0	0	0	0	0	0	0	0	0	0	0	0	0	0	0	0	0	0	0	0	0	0	0	0	0	0	0	0	0	0
f__Promicromonosporaceae;g__Xylanimonas	7.56e-08	0	0	5.28e-08	2.49e-07	0	0	2.53e-07	2.75e-07	0	4.26e-08	7.55e-07	4.49e-08	4.15e-08	0	0	6.88e-08	2.7e-07	2.44e-07	1.4e-07	9.93e-08	0	3.56e-07	0	5.47e-06	8.12e-08	2.62e-07	0	1.36e-06	4.94e-07	0	8.81e-08	3.87e-08	0	2.12e-07	3.93e-08	8.04e-08	3.97e-07	4.71e-08	0
f__Chromobacteriaceae;g__Chitinilyticum	3.07e-07	0	0	2.05e-07	0	0	0	4.36e-07	0	3.95e-08	8.21e-08	1.94e-07	0	1.2e-07	2.22e-07	0	6.73e-07	0	0	1.61e-06	4.03e-07	2.15e-07	2.63e-07	7e-07	4.95e-08	0	5.47e-06	2.14e-07	0	0	2.52e-07	0	2.44e-07	4.19e-07	0	0	1.44e-06	0	0	0
f__Inoviridae;g__Inovirus	0	0	0	0	0	0	0	0	0	0	5.47e-06	0	0	0	0	0	0	0	0	0	0	0	0	0	0	0	0	0	0	0	0	0	0	0	0	0	0	0	0	0
f__Methanomicrobiaceae;g__Methanoplanus	0	0	0	0	0	0	0	0	0	0	1.66e-07	1.98e-06	0	0	0	7.93e-08	2.68e-07	8.65e-07	0	0	0	0	0	0	0	0	0	7.68e-08	0	0	0	0	0	0	0	0	3.05e-06	0	0	0
f__Flavobacteriaceae;g__Galbibacter	0	0	1.04e-06	0	0	0	0	0	0	0	0	0	0	0	0	0	0	2.58e-07	0	0	0	6.45e-08	0	0	0	0	0	0	0	0	0	0	0	0	0	0	0	0	0	0
f__Desulfobacteraceae;g__Candidatus Magnetoglobus	1.3e-07	0	2.37e-07	0	7.53e-08	0	0	0	2.9e-08	0	1.26e-06	0	0	0	0	5.45e-06	4.59e-07	0	0	0	0	0	0	0	5.73e-07	0	2.92e-08	0	0	2.47e-07	0	0	6.19e-07	0	0	2.27e-07	7.84e-08	2.88e-08	0	0
f__Rhodospirillaceae;g__Thalassospira	0	0	0	0	0	0	0	0	0	0	0	0	0	0	0	0	0	0	0	5.51e-07	0	0	0	0	0	0	0	0	0	0	0	0	0	0	5.43e-06	0	0	0	0	0
f__Alteromonadaceae;g__Catenovulum	0	0	0	0	0	0	0	0	0	0	5.4e-06	0	0	0	0	0	0	0	0	0	0	0	0	0	0	0	0	0	0	0	0	0	0	0	0	0	0	0	0	0
f__Chthonomonadaceae;g__Chthonomonas	6.19e-07	3.29e-07	0	0	0	0	0	0	0	0	0	1.36e-06	0	2.69e-08	0	0	0	0	0	0	2.1e-07	2.67e-06	0	6.75e-07	1.72e-07	0	0	0	0	0	1.44e-06	0	0	2.58e-07	0	0	3.42e-06	0	0	0
f__Ganodermataceae;g__Ganoderma	0	0	0	0	0	0	0	0	0	0	0	0	0	0	0	0	0	0	0	0	0	0	0	0	0	0	0	0	0	0	0	0	0	0	0	0	0	0	0	0
f__Prochloraceae;g__Prochlorococcus	0	0	0	0	0	0	0	0	0	0	0	0	0	0	0	0	0	1.02e-07	0	0	0	0	0	0	0	0	0	0	0	0	0	0	0	0	0	0	0	0	0	7.17e-07
f__Unclassified;g__Candidatus Thiodiazotropha	0	0	0	0	0	0	0	0	0	0	4.58e-07	0	0	0	0	0	0	0	0	0	0	0	0	0	0	0	0	0	0	0	0	0	0	4.66e-07	0	0	0	0	0	0
f__Beutenbergiaceae;g__Beutenbergia	0	0	0	2.98e-06	0	0	0	0	0	0	1.95e-07	9.21e-08	0	1.04e-07	0	0	0	0	0	0	1.61e-07	1.5e-06	0	5.91e-07	0	0	0	0	0	0	0	0	0	0	0	0	1.2e-06	0	0	0
f__Propionibacteriaceae;g__Propionibacterium	0	0	0	0	0	0	5.3e-06	1.94e-06	0	0	0	2.64e-07	4.25e-07	0	4.48e-07	0	0	0	0	1.04e-06	0	0	3.47e-07	0	5.6e-08	0	0	4.31e-08	0	0	0	0	0	0	0	0	0	0	1.17e-07	9.29e-08
f__Rhodobacteraceae;g__Thioclava	0	0	0	0	0	0	0	0	0	0	1.2e-07	0	0	0	0	0	0	0	0	0	0	0	0	0	0	0	0	0	0	0	0	0	0	0	0	0	0	0	5.3e-06	0
f__Candidatus Paracaedibacteraceae;g__Candidatus Odyssella	0	4.4e-08	0	0	0	0	0	0	0	0	0	0	0	0	0	0	0	0	0	0	1.26e-07	0	0	0	0	0	0	0	0	0	0	0	0	1.52e-07	0	0	1.12e-06	0	0	0
f__Unclassified;g__Methyloceanibacter	0	0	0	0	0	0	0	5.26e-06	0	0	0	3.01e-07	0	0	0	1.16e-07	0	0	0	7.14e-07	0	0	0	0	0	0	2.55e-07	0	0	0	0	0	0	7.7e-07	0	0	4.27e-08	0	0	0
f__Haloferacaceae;g__Halobellus	0	0	0	0	0	0	0	0	0	0	0	0	0	0	0	2.84e-07	0	0	0	0	0	0	0	0	0	0	0	0	0	0	5.2e-06	0	0	0	0	0	0	0	0	0
f__Bacillaceae;g__Paraliobacillus	0	0	0	0	0	0	0	0	0	0	0	4.3e-07	0	0	0	0	1.48e-07	7.01e-08	0	4.84e-08	1.71e-06	0	0	3.92e-07	2.31e-06	0	7.21e-07	0	0	0	3.18e-07	0	8.25e-07	0	0	0	3.07e-06	0	0	0
f__Dermatophilaceae;g__Austwickia	0	0	0	0	0	0	0	0	0	0	0	0	0	0	0	0	0	0	0	0	0	0	0	0	0	0	0	0	0	0	0	0	0	0	0	0	7.17e-08	0	0	0
f__Saprospiraceae;g__Phaeodactylibacter	1.37e-06	0	0	0	0	0	0	0	0	0	0	0	5.18e-06	9.86e-07	1.01e-06	0	0	0	3.54e-07	0	7.07e-07	0	0	0	0	0	0	0	0	0	2.95e-08	0	7.96e-07	7.53e-07	0	0	0	0	0	0
f__Alicyclobacillaceae;g__Kyrpidia	4.82e-06	6.35e-08	0	2.17e-06	0	0	0	0	0	0	3.65e-07	7.84e-07	0	1.33e-06	2.93e-07	0	3.35e-06	0	1.09e-06	5.1e-07	2.14e-07	3.57e-07	0	8.2e-08	0	6.96e-08	0	0	0	0	1.61e-06	0	0	2.03e-06	7.94e-08	1.4e-06	6.11e-07	1.36e-06	0	0
f__Phycisphaeraceae;g__Phycisphaera	0	0	0	0	0	0	0	0	0	0	0	0	0	0	0	0	0	0	1.78e-08	2.33e-06	5.67e-07	0	0	0	0	0	0	0	0	0	0	0	0	2.56e-07	0	0	5.4e-07	0	0	0
f__Pseudonocardiaceae;g__Saccharothrix	0	0	0	0	0	0	0	0	0	0	7.82e-07	0	0	0	0	0	0	0	0	0	0	0	0	0	0	0	0	0	0	0	0	0	0	6.64e-08	0	0	0	0	0	0
f__Francisellaceae;g__Francisella	0	0	5.12e-08	0	0	0	0	0	0	0	4.52e-08	0	0	0	0	0	4.15e-08	0	0	0	0	0	0	0	0	0	0	0	0	0	0	0	0	0	1.33e-06	0	0	0	0	0
f__Flavobacteriaceae;g__Hyunsoonleella	3.93e-08	0	0	0	0	0	0	0	0	0	0	0	0	0	0	0	4.07e-08	0	3.76e-08	0	0	0	0	0	0	0	0	0	0	0	0	0	0	0	0	0	5.07e-06	0	0	0
f__Nautiliaceae;g__Lebetimonas	0	0	0	0	0	0	0	0	0	0	0	0	0	0	0	0	0	0	0	0	0	0	0	0	0	0	0	0	0	0	2.57e-07	0	0	0	0	0	4.23e-06	0	0	0
f__Planococcaceae;g__Ureibacillus	0	0	0	0	0	0	0	0	0	8.02e-08	0	2.77e-06	0	2.57e-06	0	0	0	0	8.02e-08	0	0	0	0	2.7e-07	6.02e-07	0	0	0	0	0	0	0	0	0	8.7e-08	0	0	0	0	0
f__Fervidobacteriaceae;g__Thermosipho	1.41e-06	0	3.91e-07	0	0	0	0	0	0	1.52e-07	0	0	0	7.14e-07	0	3.12e-07	0	0	0	0	0	8.61e-08	0	0	0	0	0	0	0	0	0	0	0	0	0	0	0	0	0	0
f__Cellvibrionaceae;g__Saccharophagus	9.18e-08	0	8.26e-09	0	0	0	0	4.89e-08	0	0	2.58e-08	4.78e-07	0	7.56e-08	0	0	2.06e-06	0	8.05e-07	0	0	0	0	0	0	0	0	0	0	0	0	0	0	0	2.25e-06	0	0	0	0	0
f__Flavobacteriaceae;g__Gaetbulibacter	0	0	0	0	0	0	0	0	0	0	0	0	0	0	5e-06	0	0	0	0	0	1.37e-07	0	0	0	0	0	0	1.5e-07	0	0	0	0	0	0	0	0	0	0	0	0
f__Enterobacteriaceae;g__Trabulsiella	0	1.54e-07	2.48e-07	3.89e-08	1.18e-06	0	0	0	1.07e-06	0	5e-06	0	1.7e-06	0	0	0	0	0	0	1.22e-07	7.4e-08	0	0	0	0	0	0	0	0	4.56e-08	0	0	0	0	1.37e-06	0	0	0	0	3.83e-08
f__Erythrobacteraceae;g__Croceicoccus	0	0	0	0	0	0	0	3.28e-06	0	0	0	4.41e-07	0	6.81e-08	0	2.47e-06	0	0	0	1.17e-06	3.67e-06	0	0	7.54e-08	0	0	0	6.48e-08	0	0	0	0	0	0	0	0	0	0	2.06e-07	0
f__Valsaceae;g__Valsa	3.93e-07	0	0	0	0	0	0	0	0	0	0	0	4.97e-06	0	0	0	0	0	0	0	0	0	0	0	0	0	0	0	0	0	0	6.08e-07	0	0	0	0	0	0	0	0
f__Rhizopodaceae;g__Rhizopus	1.04e-07	0	1.69e-07	0	1.07e-07	5.43e-08	2.68e-07	0	0	0	0	0	0	0	0	0	1.24e-06	0	0	0	0	0	0	0	0	0	0	0	0	0	0	0	0	0	0	0	0	0	0	0
f__Rhodobacteraceae;g__Roseivivax	1.84e-07	0	0	3.63e-06	0	0	0	0	0	0	0	0	0	9.44e-07	3e-07	2.98e-07	5.29e-07	3.34e-07	0	0	0	1.57e-07	1.11e-07	0	8.3e-08	0	0	3.85e-07	0	0	7.74e-07	0	1.1e-07	0	0	0	0	0	1.15e-07	0
f__Intrasporangiaceae;g__Terrabacter	1.73e-07	0	4.67e-07	0	4.45e-08	0	2.22e-07	0	5.79e-07	0	0	4.61e-08	1.03e-06	1.91e-07	0	0	3.89e-06	8.1e-07	0	4.57e-08	0	0	0	0	0	0	0	0	0	0	0	0	0	0	0	0	0	0	0	0
f__Chromobacteriaceae;g__Chitiniphilus	2.2e-06	0	0	0	0	3.2e-07	0	0	0	0	0	0	0	1.05e-06	0	0	0	0	1.47e-07	0	0	0	0	0	0	0	0	0	0	0	0	0	0	0	0	0	0	0	0	0
f__Unclassified;g__Tepidimonas	0	0	0	0	0	0	0	0	0	0	0	0	0	0	0	2.63e-07	0	0	0	0	0	0	0	1.48e-07	0	0	0	0	0	0	0	0	0	0	0	0	2.06e-06	0	0	0
f__Sporomusaceae;g__Sporolituus	1.78e-06	0	0	8.74e-08	0	0	0	3.72e-07	0	0	9.82e-08	2.64e-07	0	1.66e-07	0	5.18e-07	3.61e-07	3.92e-08	0	9.17e-08	3.78e-07	5.4e-07	7.37e-07	5.83e-07	0	0	3.15e-07	9.12e-08	0	0	5.99e-07	0	1.04e-07	0	0	0	4.85e-06	1.04e-07	0	0
f__Pseudoalteromonadaceae;g__Algicola	0	0	0	0	0	0	0	0	0	0	0	0	0	0	0	0	0	0	0	0	0	0	0	0	0	0	0	0	0	0	0	0	0	0	0	0	0	0	0	0
f__Dermabacteraceae;g__Brachybacterium	0	0	0	0	0	0	0	0	0	0	0	0	0	0	0	0	0	0	0	0	0	0	0	0	0	0	0	0	0	0	0	0	0	0	0	0	4.88e-06	0	0	0
f__Methanomicrobiaceae;g__Methanoculleus	1.74e-06	0	6.47e-07	2.18e-06	0	0	0	0	0	9.36e-08	0	3.37e-07	0	1.22e-06	0	1.15e-06	2.01e-06	0	0	0	7.56e-08	1.42e-07	0	1.18e-06	0	0	1.39e-07	0	0	0	3.1e-06	0	0	0	0	0	3.46e-07	0	0	0
f__Natrialbaceae;g__Natronobacterium	0	0	0	0	0	4.83e-06	0	0	0	0	0	0	0	0	0	0	0	0	0	0	0	0	0	0	0	0	0	0	0	0	0	5.93e-07	0	0	0	0	0	0	0	0
f__Micrococcaceae;g__Micrococcus	0	0	0	0	0	0	0	0	0	0	0	0	0	0	0	0	0	0	0	0	0	0	0	0	0	0	0	0	0	0	0	0	0	0	0	0	0	0	4.83e-06	0
f__Haloferacaceae;g__Haloferax	1.46e-06	0	0	4.26e-06	0	0	0	3.98e-07	0	1.1e-07	0	2.9e-07	0	4.48e-07	0	3.89e-07	0	2.53e-06	0	0	0	1.06e-07	0	3.84e-07	0	0	0	0	0	0	0	0	0	3.84e-07	0	0	1.6e-06	0	0	0
f__Methylococcaceae;g__Methylosarcina	0	0	0	0	0	0	0	0	0	1.22e-07	0	0	0	0	0	0	0	0	0	0	0	0	0	0	0	0	0	0	0	0	0	0	2.48e-06	2.25e-07	0	0	0	0	0	8.03e-07
f__Flavobacteriaceae;g__Siansivirga	0	0	0	4.79e-06	0	0	0	0	0	0	4.69e-06	0	0	2.09e-06	0	0	0	0	0	0	0	0	0	0	0	0	0	0	0	0	0	0	0	0	0	0	0	0	0	0
f__Comamonadaceae;g__Rhodoferax	0	0	0	0	0	0	0	0	0	0	0	0	0	0	0	0	0	0	0	0	0	0	0	0	0	0	0	0	0	0	0	0	0	0	0	0	0	0	4.79e-06	0
f__Fimbriimonadaceae;g__Fimbriimonas	1.35e-06	0	0	1.69e-07	0	0	0	0	0	0	0	0	0	0	0	2.43e-07	0	1.11e-07	0	5.93e-08	2.92e-07	1.38e-07	0	2.74e-07	0	0	0	0	0	0	6.1e-08	0	4.04e-07	4.53e-07	0	0	1.77e-06	0	0	0
f__Unclassified;g__Dehalogenimonas	0	0	0	1.19e-06	5.86e-07	2.63e-07	7.15e-07	1.26e-06	0	0	0	2.28e-06	0	2.04e-06	0	5.16e-07	0	0	0	0	0	0	0	0	0	0	2.29e-06	0	0	0	1.13e-06	0	0	0	0	0	0	0	0	0
f__Neisseriaceae;g__Kingella	0	0	1.17e-07	0	0	0	0	0	0	0	0	0	0	0	0	0	5.6e-07	0	0	0	0	0	0	0	0	0	0	0	0	0	0	0	0	0	0	0	0	0	0	0
f__Flammeovirgaceae;g__Fabibacter	2.09e-06	0	0	1.27e-06	1.68e-07	0	0	0	0	0	5.99e-07	0	0	4.35e-06	4.53e-06	0	6.35e-07	1.32e-06	0	0	7.79e-08	0	4.9e-08	0	0	0	0	0	0	0	4.71e-08	0	0	0	2.65e-06	0	4.95e-08	0	0	0
f__Burkholderiaceae;g__Limnobacter	3.07e-07	4.75e-06	0	2.56e-08	0	0	0	0	0	0	0	0	0	1.4e-07	0	0	0	0	0	0	4.87e-08	0	0	3.11e-08	0	0	0	0	0	0	0	0	0	0	0	0	0	0	0	0
f__Gonapodyaceae;g__Gonapodya	6.96e-08	0	3.65e-07	0	7.17e-08	1.45e-07	2.86e-07	0	0	0	0	7.42e-08	0	0	7.56e-08	0	2.03e-06	0	0	0	0	0	0	4.21e-07	0	0	0	0	0	0	0	0	1.18e-07	0	0	0	0	0	0	0
f__Pseudonocardiaceae;g__Amycolatopsis	0	0	0	0	0	0	0	1.04e-06	0	0	0	3.73e-07	0	0	0	1.59e-06	0	0	0	0	0	0	0	8e-07	0	0	0	0	0	0	3.81e-07	0	0	0	0	0	0	0	0	0
f__Enterobacteriaceae;g__Mangrovibacter	0	0	0	0	0	0	0	0	0	0	0	0	0	0	0	0	0	0	0	0	0	0	0	0	0	0	0	0	0	0	0	0	0	0	0	0	0	0	0	0
f__Microbulbiferaceae;g__Microbulbifer	0	0	0	0	0	0	0	0	0	0	0	0	0	0	0	0	0	0	0	0	2.66e-07	0	0	0	0	0	0	0	0	0	0	0	0	6.41e-08	0	0	6.77e-07	0	0	0
f__Mycoplasmataceae;g__Ureaplasma	2.12e-06	0	0	0	0	0	0	0	0	0	0	1.34e-06	0	0	0	0	0	2.33e-06	0	9.89e-08	0	0	0	0	0	0	0	0	0	0	0	0	0	0	0	0	0	0	0	0
f__Planctomycetaceae;g__Planctopirus	0	0	0	0	0	0	0	0	0	0	0	0	0	1.39e-06	0	1.66e-06	0	0	0	4.32e-08	0	1.41e-07	0	0	0	0	2.35e-07	0	0	0	1.32e-08	0	0	0	0	0	0	0	0	0
f__Intrasporangiaceae;g__Arsenicicoccus	0	0	0	0	0	0	0	0	0	0	0	0	0	1.74e-06	0	1.93e-06	0	0	0	0	0	2.66e-07	0	0	0	0	4.77e-07	0	0	0	9.7e-09	0	0	0	0	0	0	0	0	0
f__Oceanospirillaceae;g__Nitrincola	0	0	0	0	6.72e-08	0	0	0	0	0	0	1.84e-06	0	3.01e-06	0	0	0	0	0	0	0	0	0	1.19e-07	0	0	1.57e-06	0	0	0	5.26e-07	0	0	0	0	0	0	0	0	0
f__Oscillatoriaceae;g__Lyngbya	0	0	0	0	0	0	0	6.87e-08	0	0	1.99e-07	0	0	0	7e-08	5.72e-07	3.3e-06	0	0	6.77e-08	3.23e-07	0	0	7.83e-08	0	0	0	0	0	0	0	0	0	5e-07	0	0	4.69e-07	0	0	0
f__Natrialbaceae;g__Natronorubrum	1.87e-08	0	2.03e-08	1.88e-08	2.41e-06	1.79e-06	4.53e-06	0	0	2.03e-08	0	9.8e-07	0	0	2.04e-08	2.02e-08	3.88e-07	0	0	1.97e-08	0	0	0	0	0	0	0	0	0	0	0	0	0	0	0	0	0	0	0	0
f__Thiotrichaceae;g__Leucothrix	0	4.22e-06	0	0	0	0	0	0	0	0	0	0	0	0	0	0	0	0	0	0	0	0	0	0	0	0	0	0	0	0	0	0	0	0	0	0	0	0	0	0
f__Methylocystaceae;g__Pleomorphomonas	0	0	0	0	0	0	0	0	0	0	0	0	0	3.06e-07	0	0	0	0	0	0	3.53e-07	0	0	0	0	0	0	0	0	0	0	0	0	7.08e-08	0	0	4.48e-07	0	0	0
f__Carnobacteriaceae;g__Atopococcus	3.42e-08	0	3.69e-08	0	1.06e-07	1.07e-06	0	0	0	0	2.24e-07	0	0	3.75e-08	1.11e-07	3.69e-08	0	0	0	3.59e-08	5.97e-08	0	0	4.57e-07	0	0	0	0	0	0	1.15e-06	0	0	7.84e-08	0	0	0	0	4.49e-06	0
f__Methanosarcinaceae;g__Methanococcoides	0	0	0	0	0	0	0	0	0	0	0	0	0	0	0	0	6.72e-08	0	0	0	0	0	0	3.95e-08	0	0	0	0	0	0	0	0	0	0	0	0	3.5e-06	0	0	0
f__Phyllobacteriaceae;g__Aminobacter	0	0	0	0	0	0	0	0	0	0	0	0	0	0	0	0	0	0	0	0	0	0	0	0	0	0	0	0	0	0	0	0	0	0	0	0	2.29e-07	0	0	0
f__Synergistaceae;g__Thermanaerovibrio	0	0	0	1.6e-06	0	0	0	1.71e-06	0	0	0	0	0	0	0	0	4.48e-06	0	1.63e-06	0	0	0	0	0	0	0	0	0	0	1.6e-07	0	0	0	0	0	7.08e-08	0	0	0	0
f__Nautiliaceae;g__Caminibacter	0	0	0	0	0	0	0	0	0	0	0	1e-07	0	0	0	0	0	0	0	0	0	0	0	0	0	0	0	0	0	0	0	0	0	0	0	0	0	0	0	0
f__Carnobacteriaceae;g__Jeotgalibaca	0	0	0	0	0	0	0	1.12e-07	0	0	5.39e-07	0	0	3.46e-07	0	0	0	0	4.38e-06	4.27e-08	3.42e-08	0	0	2.31e-07	0	0	0	0	0	0	0	0	9.63e-08	8.22e-08	0	0	1.01e-06	0	0	0
f__Burkholderiaceae;g__Caballeronia	3.76e-06	4.01e-06	1.8e-06	7.57e-07	0	0	0	0	0	2.36e-06	0	0	1.32e-07	0	0	0	5.08e-07	0	0	0	0	0	6.42e-07	0	0	0	0	0	0	0	0	0	0	0	0	0	4.45e-06	0	0	0
f__Rhodobiaceae;g__Afifella	0	0	0	0	0	0	0	0	0	0	0	0	0	1.55e-06	0	0	0	6.67e-07	4.88e-07	0	0	0	0	0	0	0	0	0	0	0	0	0	0	0	0	0	1.81e-07	0	0	0
f__Coleofasciculaceae;g__Coleofasciculus	0	0	0	8.37e-08	0	0	0	0	0	0	7.87e-07	0	0	0	0	0	0	0	0	1.34e-07	0	0	0	0	0	0	0	0	0	0	0	0	9.98e-08	4.8e-08	0	0	0	0	0	0
f__Unclassified;g__Candidatus Profftella	0	0	1.73e-06	0	8.66e-08	0	0	0	0	0	0	0	0	0	0	0	0	0	0	0	0	0	1.01e-07	0	5.71e-08	0	0	0	0	0	0	0	5.02e-08	0	0	0	0	0	0	4.4e-06
f__Acidimicrobiaceae;g__Acidithrix	6.37e-07	6.55e-08	0	0	0	0	0	0	0	0	0	1.4e-07	0	0	0	0	0	0	8.4e-08	1.47e-07	0	0	0	0	4.37e-06	0	0	0	0	0	0	0	0	0	0	0	2.54e-07	0	0	0
f__Pseudonocardiaceae;g__Saccharopolyspora	6.78e-08	3.39e-07	0	0	5.86e-08	0	0	0	0	1.3e-06	5.12e-07	3.22e-06	0	0	0	0	0	6.7e-07	0	3.94e-06	2.27e-07	0	1.43e-07	0	1.61e-07	0	0	0	0	0	0	0	0	1.31e-07	6.69e-08	0	0	0	0	0
f__Podoviridae;g__P68virus	0	0	0	0	0	0	0	0	0	0	0	0	0	0	0	0	0	0	4.35e-06	0	0	0	0	0	0	0	0	0	0	0	0	0	0	0	0	0	0	0	0	0
f__Oceanospirillaceae;g__Amphritea	0	0	0	0	0	0	0	0	0	0	0	0	0	0	0	0	0	0	0	0	0	0	0	0	0	0	0	0	0	0	0	0	0	0	0	0	0	0	0	0
f__Unclassified;g__Candidatus Acetothermum	0	0	0	0	0	0	0	0	0	0	0	0	0	0	0	0	1.14e-06	0	0	5.05e-08	0	0	0	0	0	0	0	0	0	0	0	0	0	0	0	0	0	0	0	0
f__Unclassified;g__Saitoella	2.73e-07	6.92e-08	0	4.8e-08	4.93e-08	9.98e-08	2.46e-07	0	4.91e-08	0	0	0	4.31e-06	0	0	7.51e-08	1.24e-06	0	0	0	0	0	0	0	6.5e-08	0	0	0	0	0	0	1.98e-06	0	0	0	0	0	0	0	0
f__Deferribacteraceae;g__Geovibrio	0	0	0	0	0	0	0	0	0	0	0	1.73e-06	0	0	0	0	0	0	0	0	0	0	0	0	0	0	0	0	0	0	0	0	0	0	0	0	0	0	0	0
f__Thermoproteaceae;g__Pyrobaculum	0	0	0	0	0	0	0	0	0	0	4.29e-06	0	0	4.53e-07	0	0	0	0	0	0	4.91e-08	0	0	0	0	0	0	0	0	0	0	0	0	0	0	0	0	0	0	0
f__Peptococcaceae;g__Candidatus Desulforudis	2.58e-07	0	0	0	0	0	0	0	0	0	7.26e-08	0	0	2.12e-07	0	0	0	0	0	6.77e-08	1.23e-07	4.75e-07	0	1.57e-07	0	0	0	0	0	0	0	0	0	2.22e-07	0	0	7.44e-08	0	0	0
f__Unclassified;g__Candidatus Cloacimonas	0	0	0	0	0	0	0	0	0	0	0	0	0	1.6e-06	0	0	0	0	0	0	0	0	0	0	0	0	0	0	0	0	0	0	0	0	0	0	0	0	0	0
f__Planctomycetaceae;g__Blastopirellula	0	0	0	0	0	0	0	0	0	0	0	0	0	0	0	0	0	0	0	0	1.53e-07	0	0	0	0	0	0	0	0	0	0	0	0	1.85e-07	0	0	7.14e-07	0	0	0
f__Bradyrhizobiaceae;g__Bosea	1.21e-07	0	7.36e-08	2.44e-06	5.57e-08	1.9e-07	0	1.2e-06	0	0	0	6.48e-08	0	2.2e-06	6.59e-08	0	3.14e-08	2.98e-08	8.16e-07	0	1.05e-07	1.89e-06	1.82e-07	7.76e-07	4.12e-08	1.21e-07	7.99e-07	6.35e-08	0	0	3.46e-07	4.03e-08	2.33e-06	0	0	0	1.33e-07	7.21e-08	1.85e-06	0
f__Deferribacteraceae;g__Calditerrivibrio	2.4e-07	0	0	0	0	4.25e-06	0	0	0	0	0	0	0	1.28e-07	0	0	0	0	0	0	1.67e-07	0	0	0	0	0	0	0	0	0	6.73e-08	0	0	6.7e-08	0	0	4.24e-07	0	0	0
f__Flavobacteriaceae;g__Arenitalea	0	0	0	0	0	0	0	0	0	0	0	0	0	0	0	0	0	0	0	0	0	0	0	0	0	0	0	0	0	0	0	0	0	0	0	0	0	0	0	0
f__Woeseiaceae;g__Woeseia	0	1.25e-07	0	0	0	0	0	0	0	0	0	0	0	0	0	0	0	0	0	0	3.58e-07	0	0	0	0	0	0	0	0	0	7.21e-08	0	0	2.15e-07	0	0	5.31e-07	0	0	0
f__Bacillaceae;g__Alkalibacillus	0	0	0	0	0	0	0	0	0	0	0	0	0	0	0	0	0	0	0	0	1.38e-07	1.78e-07	0	0	0	0	0	0	0	0	0	0	0	4.23e-06	0	0	0	0	0	0
f__Rhodobacteraceae;g__Roseovarius	0	0	0	0	0	0	0	0	0	0	0	0	0	1.99e-07	0	0	6.87e-07	0	0	0	0	3.7e-08	0	0	0	0	0	0	0	0	1.39e-07	0	0	0	0	0	0	0	0	0
f__Marasmiaceae;g__Moniliophthora	4.21e-06	0	0	0	0	0	0	0	3.79e-07	0	0	0	0	0	0	0	0	1.01e-06	0	0	0	0	0	0	0	0	0	0	0	0	0	0	8.83e-08	0	0	0	0	0	0	0
f__Methanosarcinaceae;g__Methanohalobium	0	0	0	0	0	0	0	0	0	2.92e-06	0	7.81e-07	0	1.15e-07	7.96e-07	0	2.17e-07	1.03e-07	7.28e-07	0	0	0	0	1.77e-07	0	0	0	0	0	0	0	0	0	0	0	0	0	0	0	0
f__Flavobacteriaceae;g__Mangrovimonas	0	0	0	0	0	0	0	0	0	0	0	1.34e-06	0	5.34e-08	0	5.25e-08	0	0	0	0	4.64e-08	5.97e-08	0	3.36e-07	0	0	0	1.53e-07	0	0	0	0	0	0	0	0	0	0	0	0
f__Aeromonadaceae;g__Oceanimonas	1.03e-06	0	0	0	0	3.35e-07	0	0	0	0	0	5.32e-07	0	1.53e-06	0	0	1.32e-06	0	0	0	1.85e-07	6.47e-07	0	4.04e-07	1.88e-07	0	0	8.69e-08	0	0	0	0	0	0	0	0	2.68e-07	0	0	0
f__Rhizobiaceae;g__Candidatus Liberibacter	0	0	0	0	0	0	0	0	0	0	0	0	0	1.82e-07	0	0	0	0	0	0	0	0	0	0	0	0	0	0	0	0	0	0	0	0	0	0	0	0	0	0
f__Desulfohalobiaceae;g__Desulfonatronospira	0	0	0	0	0	0	0	0	0	0	0	0	0	0	0	0	0	0	0	0	0	0	0	0	0	0	0	0	0	0	0	0	0	0	0	0	2.81e-06	0	0	0
f__Alteromonadaceae;g__Aliagarivorans	0	0	0	0	0	0	0	0	0	0	0	9.62e-08	0	8.92e-07	0	0	0	0	0	0	0	0	0	0	0	0	0	0	0	0	0	0	0	0	0	0	0	0	0	0
f__Pseudonocardiaceae;g__Alloactinosynnema	4.73e-08	0	0	0	0	0	0	2.52e-08	0	0	0	2.02e-07	0	0	0	0	4.9e-08	0	0	4.97e-08	2.71e-07	0	0	5.75e-08	0	0	0	0	0	0	0	0	0	6.03e-08	0	0	2.86e-08	0	0	0
f__Phyllobacteriaceae;g__Phyllobacterium	1.5e-07	0	0	0	0	0	0	0	0	0	0	0	0	0	0	0	0	0	0	0	6.45e-07	0	0	2.74e-07	0	0	4.52e-08	0	0	0	8.66e-08	0	0	0	8.85e-08	0	4.55e-08	0	0	0
f__Thermoactinomycetaceae;g__Risungbinella	2e-07	0	0	0	0	0	0	5.18e-07	0	0	1.12e-07	3.2e-07	0	8.32e-07	2.69e-07	2.68e-07	5.77e-07	0	0	1.91e-06	2.86e-07	7.36e-07	2.4e-07	8.5e-07	0	0	4.09e-06	1.04e-07	0	0	6.9e-07	0	2.38e-07	3.44e-07	7.3e-08	0	2.06e-06	2.37e-07	3.73e-07	0
f__Flavobacteriaceae;g__Muricauda	0	0	8.32e-07	9.83e-08	0	0	0	0	0	0	4.21e-07	0	0	0	9.74e-07	0	0	2.83e-06	3.53e-07	0	0	0	0	0	0	0	7.87e-08	0	0	1.03e-07	0	0	0	0	0	0	0	0	0	0
f__Hyphomicrobiaceae;g__Hyphomicrobium	0	0	0	0	0	0	0	0	0	0	0	0	0	0	0	0	0	0	0	0	0	0	0	2.74e-07	0	0	0	0	0	0	0	0	0	0	0	0	5.46e-07	0	0	0
f__Thermodesulfobacteriaceae;g__Thermodesulfobacterium	0	0	0	0	0	0	0	0	0	0	4.07e-06	0	0	0	0	0	0	0	0	0	0	0	0	0	9.81e-08	0	0	0	0	0	0	0	0	0	0	0	0	0	0	0
f__Rhodobacteraceae;g__Salipiger	1.36e-07	6.74e-08	0	1.15e-06	0	1.41e-07	0	0	0	0	0	0	0	0	0	0	0	0	0	0	6.46e-08	1.66e-07	2.44e-07	0	0	0	0	1.42e-07	0	0	0	0	1.94e-06	1.56e-07	0	0	0	8.05e-08	1.77e-06	1e-06
f__Cellvibrionaceae;g__Cellvibrio	6.54e-07	0	8.92e-07	1.18e-06	4e-06	0	0	0	0	0	7.96e-07	0	0	0	2.94e-06	0	0	0	0	0	0	0	0	0	0	0	0	0	0	0	0	0	0	3.96e-07	0	0	1.32e-07	0	0	0
f__Unclassified;g__Acidibacillus	0	0	0	0	0	0	0	0	0	0	0	1.78e-07	0	2.93e-07	0	0	1.04e-07	0	0	3.51e-08	1.59e-07	3.69e-07	0	1.7e-06	4.53e-08	0	0	0	0	0	1.23e-06	0	0	0	0	0	3.64e-07	0	0	0
f__Mucoraceae;g__Mucor	1.61e-07	0	1.74e-07	0	8.26e-08	8.35e-08	1.65e-07	0	0	0	0	8.56e-08	0	0	0	0	3.99e-06	0	0	0	0	0	0	0	0	0	0	0	0	0	0	0	9.58e-08	0	0	0	0	0	0	0
f__Unclassified;g__Bauldia	0	0	0	0	0	0	0	0	0	0	0	0	0	0	0	0	0	0	0	0	0	0	0	0	0	0	0	0	0	0	1.1e-07	0	0	0	0	0	0	0	0	0
f__Piscirickettsiaceae;g__Methylophaga	1.05e-07	0	0	6.65e-08	0	0	0	0	0	0	0	0	0	1.09e-07	0	0	0	0	0	3.24e-07	0	0	0	0	0	0	0	0	4.71e-08	0	0	0	0	0	0	0	8.87e-07	0	0	0
f__Bacillaceae;g__Caldibacillus	0	0	0	0	0	0	0	5.96e-08	0	0	0	4.01e-07	0	1.47e-06	8.8e-08	0	0	0	0	1.44e-07	2.66e-08	8.22e-07	0	3.4e-08	0	0	0	0	0	0	2.58e-07	0	0	3.21e-08	0	0	1.35e-07	0	0	0
f__Debaryomycetaceae;g__Meyerozyma	3.3e-07	0	0	6.62e-08	0	0	0	0	0	0	0	0	3.92e-06	0	0	0	0	0	0	0	0	0	0	0	0	0	0	0	0	0	0	1.93e-06	0	0	0	0	0	0	0	0
f__Xanthomonadaceae;g__Xylella	0	0	0	1.96e-06	0	0	0	0	0	0	0	0	0	0	0	0	0	0	0	0	0	0	0	0	0	0	0	0	0	0	0	0	0	0	0	0	0	0	0	0
f__Streptomycetaceae;g__Kitasatospora	3.89e-06	0	0	0	0	0	0	0	0	0	0	0	0	0	0	0	0	0	0	0	0	0	0	0	0	0	0	0	0	0	0	0	0	0	0	0	3.62e-08	0	0	0
f__Acaryochloridaceae;g__Acaryochloris	0	0	0	0	0	0	0	9.51e-07	0	0	0	1.16e-06	0	0	0	0	0	0	0	0	0	0	0	0	0	0	0	0	0	0	0	0	0	0	0	0	0	0	0	0
f__Xanthomonadaceae;g__Luteimonas	0	0	0	0	0	0	0	0	0	0	0	1.42e-06	0	2.53e-06	0	0	0	0	0	0	0	0	0	0	0	0	6.15e-08	0	0	0	1.84e-06	0	0	0	0	0	0	0	0	0
f__Pseudonocardiaceae;g__Actinokineospora	0	0	0	0	0	0	0	0	0	0	0	1.31e-06	0	0	0	0	0	0	0	0	0	0	0	0	0	0	0	0	0	0	0	0	0	0	0	0	3.88e-06	0	0	0
f__Dermocarpellaceae;g__Stanieria	3.88e-06	0	0	1.11e-06	0	0	0	0	0	0	0	0	0	0	0	0	0	0	0	0	0	0	0	0	0	0	0	0	0	0	0	0	0	0	0	0	0	0	0	0
f__Cyclobacteriaceae;g__Belliella	0	0	0	0	0	0	0	0	0	0	0	0	0	0	0	0	0	0	0	0	0	0	0	0	0	0	0	0	0	0	0	0	0	0	0	0	0	0	0	0
f__Anaerolineaceae;g__Ornatilinea	4.21e-08	0	0	0	2.17e-08	0	0	1.58e-07	0	0	8.01e-08	4.56e-08	0	2.32e-07	0	2.07e-07	6.76e-07	1.85e-06	2.02e-08	6.64e-08	6.02e-08	7.76e-08	8.53e-08	0	0	0	5.07e-08	2.2e-08	0	0	0	0	3.52e-07	2.42e-08	0	2.19e-08	2.55e-08	0	2.49e-06	0
f__Thermoactinomycetaceae;g__Shimazuella	0	0	0	0	0	0	0	0	0	1.5e-06	0	0	0	3.86e-06	0	1.49e-06	0	0	0	0	0	0	0	0	0	0	0	0	0	0	0	0	3.75e-08	0	0	0	0	0	0	0
f__Microcoleaceae;g__Planktothricoides	0	0	0	0	0	0	0	0	0	0	0	0	0	0	0	0	0	0	0	0	0	0	0	0	0	0	0	0	0	0	0	0	0	0	0	0	0	0	0	0
f__Unclassified;g__Leptothrix	0	0	0	0	0	0	0	0	0	0	0	0	0	0	0	0	0	0	0	0	0	0	0	0	0	0	0	0	0	0	0	0	0	0	0	0	3.81e-06	0	0	0
f__Merismopediaceae;g__Synechocystis	0	0	0	0	0	0	0	0	0	0	0	0	0	0	0	0	0	0	0	0	0	0	0	0	0	0	0	0	0	0	0	0	0	0	0	0	0	0	0	0
f__Thermoanaerobacteraceae;g__Desulfovirgula	1.84e-07	1.91e-07	0	1.99e-06	9.22e-07	0	0	5.58e-08	0	0	2.32e-07	0	0	2.28e-06	0	3.39e-07	3.08e-07	0	0	5.52e-07	2.59e-07	2.7e-07	3.14e-07	2.34e-07	0	0	1.08e-06	0	0	0	3.23e-06	0	1.64e-06	1.04e-06	0	0	1.17e-07	6.22e-08	1.3e-06	0
f__Oceanospirillaceae;g__Pseudospirillum	0	0	0	0	0	0	0	0	0	0	0	0	0	0	0	0	0	0	0	0	0	0	0	0	0	0	0	0	0	0	0	0	0	0	0	0	0	0	0	0
f__Helicobacteraceae;g__Sulfuricurvum	0	0	0	0	0	0	0	0	0	0	0	0	0	0	0	0	1.57e-07	0	0	0	0	0	0	0	0	0	0	0	0	4.45e-08	0	0	0	0	4.46e-08	0	0	0	0	0
f__Microbacteriaceae;g__Frigoribacterium	0	0	0	0	0	0	0	0	0	0	0	0	0	0	0	0	0	0	0	0	2.13e-07	0	0	0	0	0	0	0	0	0	0	0	0	8.53e-08	0	0	1.8e-07	0	0	0
f__Actinomycetaceae;g__Actinotignum	0	0	0	0	0	0	0	0	0	0	0	0	0	0	0	0	0	0	0	0	0	0	0	0	0	0	0	0	0	0	0	0	0	0	0	0	0	0	0	0
f__Hydrogenophilaceae;g__Tepidiphilus	0	0	0	0	0	0	0	0	0	0	0	0	0	0	0	0	0	0	0	0	0	0	0	0	0	0	0	0	0	0	0	0	0	0	0	0	0	0	0	0
f__Rhodobacteraceae;g__Yangia	1.56e-06	0	0	0	0	0	0	0	0	0	0	7.14e-07	0	2.96e-06	0	0	1.31e-06	0	0	0	1.42e-07	1.85e-07	0	0	0	0	1.16e-06	0	0	0	1.63e-06	0	0	2.56e-06	0	0	2.7e-07	0	0	0
f__Aeromonadaceae;g__Tolumonas	0	0	0	0	0	0	0	3.65e-06	0	0	0	0	0	0	0	0	0	0	0	0	0	0	0	0	0	0	0	0	0	0	0	0	0	0	0	0	7.6e-08	0	0	0
f__Caulobacteraceae;g__Woodsholea	0	0	0	0	0	0	0	0	0	0	0	0	0	0	0	0	0	0	0	0	0	0	0	0	0	0	3.64e-06	0	0	0	0	0	0	0	0	0	0	0	0	0
f__Colwelliaceae;g__Thalassotalea	0	0	0	0	0	0	0	0	0	0	0	0	0	0	0	0	2.01e-07	0	9.27e-08	0	9.24e-08	0	0	0	0	0	0	0	0	0	0	0	0	0	0	0	0	0	0	0
f__Phyllobacteriaceae;g__Chelativorans	0	0	0	0	0	0	0	0	0	0	0	0	0	0	0	0	0	0	0	0	0	0	0	0	0	0	0	0	0	0	0	0	0	0	0	0	1.23e-07	0	0	0
f__Isosphaeraceae;g__Singulisphaera	0	0	0	0	0	0	0	0	0	0	0	0	0	0	0	0	0	0	0	0	0	0	0	0	0	0	0	0	0	0	0	0	0	0	0	0	3.61e-06	0	0	0
f__Bacillaceae;g__Sediminibacillus	0	2.75e-08	0	3.6e-06	0	0	0	0	0	4.06e-07	0	0	0	0	0	0	0	0	0	0	0	4.77e-07	0	0	0	0	0	0	0	0	0	0	0	0	0	0	0	0	0	0
f__Alteromonadaceae;g__Glaciecola	1.26e-07	0	0	0	0	0	0	0	0	0	0	0	0	2.24e-07	2.06e-06	1.49e-06	4.37e-07	0	0	1.98e-07	0	0	5.06e-07	0	0	2.03e-07	0	0	0	0	0	0	0	7.22e-08	0	0	4.26e-07	0	0	0
f__Flavobacteriaceae;g__Zunongwangia	0	0	2.13e-07	1.47e-06	0	0	0	0	0	0	0	9.97e-07	0	0	0	1.13e-06	6.81e-08	0	0	4.84e-07	0	0	0	0	0	0	0	0	0	0	0	0	3.19e-07	0	0	0	0	0	0	0
f__Unclassified;g__Aciduliprofundum	0	0	0	0	0	0	0	0	0	0	0	0	0	0	0	0	0	0	0	0	1.61e-07	0	0	0	0	0	0	0	0	0	0	0	0	1.29e-07	0	0	6.14e-07	0	0	0
f__Desulfobacteraceae;g__Desulfatiglans	0	1.28e-07	0	0	0	0	0	0	0	0	0	0	0	0	0	0	0	5.79e-07	0	0	1.84e-07	0	0	0	8.75e-08	0	0	0	0	7.56e-08	0	0	0	2.96e-07	0	0	9.36e-07	0	0	0
f__Glomeraceae;g__Rhizophagus	5.67e-07	0	3.7e-07	0	0	6.98e-08	1.3e-07	0	0	0	0	1.35e-07	3.59e-06	6.94e-08	0	0	2.76e-06	0	0	6.91e-08	0	0	0	7.72e-07	0	0	0	0	0	0	0	6.11e-07	0	0	0	0	0	0	0	0
f__Rhodobacteraceae;g__Ahrensia	4.29e-08	7.11e-08	1.55e-07	7.16e-08	0	0	0	0	0	0	0	0	0	9.42e-08	0	0	0	0	0	0	1.36e-07	1.05e-06	8.58e-08	5.74e-07	0	0	0	8.22e-07	0	0	4.28e-07	0	2.56e-07	0	0	0	8.66e-08	0	3.56e-06	0
f__Flavobacteriaceae;g__Sediminibacter	0	0	0	0	0	0	0	0	0	0	0	0	0	0	0	0	0	0	0	0	0	0	0	0	0	0	0	0	0	0	0	0	0	0	0	0	0	0	0	0
f__Comamonadaceae;g__Caenimonas	0	0	0	0	0	0	0	0	0	0	0	0	0	0	0	0	0	0	0	0	0	0	0	0	0	0	0	0	0	0	0	0	0	0	0	0	0	0	0	0
f__Chromobacteriaceae;g__Vogesella	0	0	0	0	0	0	0	0	0	0	0	0	0	0	0	0	0	0	0	0	0	0	0	0	0	0	0	0	0	0	0	0	0	0	0	0	0	0	0	0
f__Chlorogloeopsidaceae;g__Chlorogloeopsis	0	0	0	0	0	0	0	0	0	0	0	0	0	1.1e-06	0	3.54e-06	0	0	0	0	0	0	0	4.2e-08	0	0	0	0	0	0	0	0	0	0	0	0	0	0	0	0
f__Pasteurellaceae;g__Histophilus	0	0	0	0	0	0	0	0	0	0	0	0	0	3.52e-06	0	0	0	0	0	0	0	0	0	0	0	0	0	0	0	0	0	0	0	0	0	0	0	0	0	0
f__Oscillatoriaceae;g__Phormidium	0	0	0	0	0	0	0	0	0	0	0	0	0	0	0	0	0	0	0	0	0	0	0	0	0	0	0	0	0	0	0	0	0	0	0	0	0	0	0	0
f__Halieaceae;g__Haliea	0	0	0	0	0	0	0	0	0	0	0	0	0	0	0	0	0	0	0	0	0	0	0	0	0	0	0	0	0	0	0	0	0	0	0	0	0	0	0	0
f__Frankiaceae;g__Frankia	0	0	0	0	1.09e-07	0	0	0	0	0	0	0	0	0	0	0	0	8.32e-08	0	0	0	0	0	0	0	3.64e-07	0	0	0	0	9.77e-08	0	0	9.73e-08	2.27e-06	1.17e-06	0	0	0	0
f__Halieaceae;g__Congregibacter	0	5.81e-08	0	0	0	0	0	0	0	0	0	0	0	0	0	0	0	0	0	0	1.11e-07	0	0	0	0	0	0	0	0	0	0	0	0	6.7e-08	0	0	5.66e-07	0	0	0
f__Comamonadaceae;g__Verminephrobacter	0	0	0	0	0	0	0	0	0	0	0	0	0	0	0	0	0	0	0	0	8.09e-07	0	0	6.02e-07	0	0	9.36e-07	0	0	0	3.26e-07	0	0	0	0	0	0	0	0	0
f__Lichtheimiaceae;g__Lichtheimia	6.51e-08	0	0	0	0	0	0	0	0	0	0	0	3.48e-06	0	0	0	0	0	0	0	0	0	0	0	0	0	0	0	0	0	0	1.12e-06	0	0	0	0	0	0	0	0
f__Intrasporangiaceae;g__Terracoccus	0	0	0	0	0	0	0	0	0	3.48e-06	0	5.52e-08	0	0	0	0	0	0	0	0	0	0	0	0	0	0	0	0	0	0	0	0	0	0	0	0	0	0	0	0
f__Thermotogaceae;g__Pseudothermotoga	0	0	0	0	0	0	0	0	0	0	0	1.75e-07	0	2.7e-07	0	0	0	0	0	8.62e-08	5.08e-07	3.47e-06	0	4.99e-08	0	0	0	0	0	0	4.72e-08	0	0	0	0	0	0	0	0	0
f__Pseudonocardiaceae;g__Prauserella	1.91e-07	0	0	0	0	0	0	0	0	0	7.15e-08	6.77e-08	0	0	0	0	0	0	0	0	0	0	0	7.72e-08	0	0	3.82e-07	0	0	0	0	0	0	0	0	0	0	0	0	0
f__Halanaerobiaceae;g__Halarsenatibacter	0	0	0	0	0	0	0	0	0	0	0	1.53e-06	0	0	0	0	0	0	0	0	0	0	0	0	0	0	1.65e-07	0	0	0	0	0	0	0	0	0	1.99e-06	0	0	0
f__Methylococcaceae;g__Methylococcus	0	0	0	0	0	0	0	0	0	0	0	0	0	0	0	0	0	0	0	0	0	0	0	0	0	0	0	0	0	0	0	0	0	0	0	0	3.42e-06	0	0	0
f__Phyllobacteriaceae;g__Hoeflea	8.5e-07	0	0	0	0	0	0	0	0	0	0	1.33e-07	0	0	0	6.72e-08	0	0	0	0	8.31e-07	3.06e-07	0	9.09e-07	0	0	2.25e-07	7.16e-07	0	1.46e-07	1.65e-06	0	1.49e-07	2.14e-07	0	0	2.26e-07	5.92e-07	2.17e-06	0
f__Coxiellaceae;g__Coxiella	0	5.82e-07	0	0	0	0	0	0	0	0	0	0	0	0	0	0	0	0	0	0	0	0	0	0	0	0	0	0	0	0	0	0	0	0	0	0	4.4e-07	5.82e-08	0	0
f__Rhodobacteraceae;g__Phaeobacter	0	0	0	0	0	0	0	0	0	0	0	0	0	0	0	0	0	0	0	0	2.52e-07	0	0	0	8.97e-08	0	0	0	0	0	0	0	0	0	0	0	4.8e-07	0	0	0
f__Gallionellaceae;g__Ferriphaselus	0	0	0	0	0	0	0	0	0	0	0	4.93e-08	0	1.98e-06	0	0	0	0	0	0	4.41e-08	0	0	1.69e-07	0	0	0	0	0	0	3.3e-06	0	0	0	0	0	0	0	0	0
f__Micrococcaceae;g__Sinomonas	2e-06	0	0	0	0	0	0	1.32e-06	0	0	0	4.26e-07	0	4.46e-07	1.11e-07	5.51e-08	2.35e-06	2.08e-07	0	9.24e-07	7.36e-07	3.15e-07	6.13e-08	5.04e-07	0	0	0	0	0	0	1.19e-07	0	3.3e-06	5.86e-08	0	0	4.98e-07	0	4.45e-07	0
f__Ectothiorhodospiraceae;g__Acidihalobacter	0	0	7.16e-08	0	3.41e-08	0	0	0	0	0	0	0	0	0	0	0	0	6.5e-08	0	0	0	0	0	0	0	3.56e-08	0	0	0	0	0	0	0	0	0	0	0	0	0	0
f__Gallionellaceae;g__Gallionella	0	0	0	0	0	0	0	0	0	0	0	0	0	0	0	0	0	0	0	0	0	0	0	0	0	0	0	0	0	0	0	0	0	0	0	0	3.28e-06	0	0	0
f__Thiotrichaceae;g__Achromatium	1.35e-07	0	0	0	0	0	0	0	8.29e-07	0	0	0	0	0	2.93e-07	0	0	0	0	0	0	0	0	0	0	0	0	0	0	0	0	0	0	0	0	0	0	0	0	0
f__Competibacteraceae;g__Candidatus Competibacter	0	0	0	0	0	0	0	0	0	0	0	0	0	0	0	0	0	0	0	0	0	0	0	0	0	0	0	0	0	0	0	0	0	0	0	0	0	0	0	0
f__Bacillaceae;g__Calditerricola	0	0	0	0	0	0	0	0	0	0	7.59e-08	1.44e-07	0	0	0	0	0	0	6.45e-08	1.49e-06	1.93e-07	5.8e-07	2.43e-07	6.56e-07	9.15e-08	0	3.25e-06	0	0	0	2.33e-07	0	0	0	0	0	8.16e-07	0	0	0
f__Myoviridae;g__Cr3virus	0	0	0	0	0	0	0	0	0	0	0	0	0	0	0	0	0	0	0	0	0	0	0	0	0	0	0	0	0	0	0	0	0	0	0	0	0	0	0	0
f__Microbacteriaceae;g__Herbiconiux	0	0	0	0	0	0	0	0	0	0	0	3.43e-08	0	2.08e-06	0	0	0	0	0	0	9.19e-08	0	0	1.95e-07	0	0	0	0	0	0	3.22e-06	0	0	0	0	0	0	0	0	0
f__Cystobacteraceae;g__Archangium	9.45e-08	0	0	4.73e-08	0	0	0	0	0	0	0	0	0	0	0	0	0	0	0	0	4.5e-08	0	0	0	6.41e-08	0	5.68e-08	0	0	0	0	0	0	0	0	0	0	0	0	0
f__Acetobacteraceae;g__Acidocella	0	0	0	0	0	0	0	2.6e-07	0	0	0	0	0	0	0	0	0	0	0	0	0	0	0	4.15e-07	6.63e-08	0	0	0	0	0	5.62e-08	0	0	0	0	0	5.32e-07	0	0	0
f__Sporolactobacillaceae;g__Tuberibacillus	7.27e-07	0	0	0	0	0	0	3.17e-06	0	9.79e-08	0	1.85e-06	0	3.67e-07	0	0	0	0	0	2.49e-07	8.6e-08	5.54e-08	5.41e-08	0	0	0	7.87e-08	0	0	0	0	0	0	0	0	1.08e-06	1.9e-06	0	0	0
f__Acetobacteraceae;g__Belnapia	0	0	0	0	0	0	0	0	0	0	0	3.17e-06	0	2.45e-06	0	0	0	0	0	0	0	0	0	0	0	0	0	0	0	0	0	0	0	0	0	0	0	0	0	0
f__Halothiobacillaceae;g__Halothiobacillus	0	0	0	0	0	0	0	0	0	0	0	0	0	0	0	0	0	0	0	0	2.21e-07	0	0	0	0	0	0	0	0	0	0	0	0	6.64e-08	0	0	5.61e-07	0	0	0
f__Planctomycetaceae;g__Roseimaritima	3.63e-07	1.2e-07	0	0	8.86e-09	0	0	0	0	8.21e-07	5.91e-07	2.11e-06	1.02e-08	0	0	0	0	0	0	0	0	1.49e-07	0	6.28e-08	0	0	0	8.1e-08	0	0	1.99e-07	0	0	0	0	0	5.87e-07	0	0	0
f__Cyclobacteriaceae;g__Nitritalea	0	3.13e-06	0	0	0	0	0	0	0	0	0	0	0	0	0	0	0	0	0	0	0	0	0	0	0	0	0	0	0	0	0	0	0	0	0	0	0	0	0	0
f__Demequinaceae;g__Demequina	0	0	0	0	0	0	0	0	0	0	3.25e-07	1.06e-06	0	2.08e-06	0	0	0	0	0	0	8.01e-08	0	0	6.09e-07	0	0	2.48e-08	0	0	2.66e-07	3.12e-06	0	0	0	0	0	0	0	0	0
f__Sclerotiniaceae;g__Sclerotinia	8.39e-07	0	0	0	0	0	0	0	0	0	0	0	0	0	0	0	0	0	0	0	0	3.09e-06	0	1.22e-06	0	0	0	0	0	0	1.35e-06	0	0	0	0	0	1.83e-06	0	0	0
f__Unclassified;g__Batrachochytrium	2.07e-07	0	0	0	0	0	0	0	0	0	0	0	3.1e-06	0	0	7.84e-08	0	0	0	0	0	0	0	0	0	0	0	0	0	0	0	7.27e-07	0	0	0	0	0	0	0	0
f__Propionibacteriaceae;g__Cutibacterium	3.52e-07	2.45e-07	0	0	3.62e-08	0	0	1.65e-06	0	8.01e-07	5.15e-07	0	0	5.41e-07	0	9.54e-07	0	5.2e-07	0	0	0	0	0	0	0	0	0	0	0	0	0	0	0	0	0	0	0	0	0	0
f__Micromonosporaceae;g__Asanoa	6.99e-07	0	0	1.13e-06	0	0	0	0	0	0	0	0	0	0	0	0	0	0	0	0	0	0	0	0	0	0	0	0	0	0	0	0	0	1.15e-07	0	0	0	0	0	0
f__Siphoviridae;g__Sp31virus	0	0	0	0	0	0	0	0	0	0	0	0	0	0	0	0	0	0	0	0	0	0	0	0	0	0	0	0	0	0	0	0	0	0	0	0	0	0	0	0
f__Thiotrichaceae;g__Candidatus Marithrix	0	0	0	0	0	0	0	3.07e-06	0	0	0	0	1.02e-06	0	0	0	0	0	0	0	0	0	0	0	0	0	0	0	0	0	0	0	0	0	0	0	0	0	0	0
f__Siphoviridae;g__Cba181virus	0	0	0	0	0	0	0	0	0	0	0	0	0	0	0	0	0	0	0	0	0	0	0	0	0	0	0	0	0	0	0	0	0	0	0	0	0	0	0	0
f__Unclassified;g__Candidatus Micrarchaeum	0	0	0	0	0	0	0	0	0	0	0	0	0	0	0	0	0	0	0	0	0	0	0	0	0	0	0	0	0	0	0	0	0	1.58e-07	0	0	0	0	0	0
f__Acidiferrobacteraceae;g__Sulfurifustis	0	0	0	0	0	0	0	0	0	0	4.3e-08	0	0	0	0	0	0	0	0	0	0	0	0	0	0	0	0	0	0	0	0	0	0	0	0	0	0	0	0	0
f__Myoviridae;g__Spo1virus	0	0	0	0	0	0	0	0	0	0	0	0	0	0	0	0	0	0	0	0	0	0	0	0	0	0	0	0	0	0	0	0	0	0	0	0	0	0	0	0
f__Unclassified;g__Pseudoloma	0	0	0	0	0	0	0	0	0	0	0	0	0	0	0	0	0	0	0	0	0	0	0	0	0	0	0	0	0	0	0	0	0	0	0	0	0	0	0	0
f__Comamonadaceae;g__Lampropedia	0	0	0	3e-06	0	0	0	0	0	0	0	0	0	0	0	0	0	0	0	0	0	0	0	0	0	0	0	0	0	0	0	0	0	0	0	0	0	0	0	0
f__Rhodospirillaceae;g__Tistrella	9.35e-07	9.29e-08	0	1.17e-06	0	0	0	0	0	0	0	0	0	0	0	0	0	0	0	0	0	0	0	0	1.27e-07	0	0	0	0	0	1.08e-07	0	0	0	0	0	4.53e-07	0	0	0
f__Botryosphaeriaceae;g__Macrophomina	6.35e-08	0	0	0	0	0	0	0	0	0	1.5e-06	0	0	0	0	0	2.96e-06	0	0	0	0	0	0	0	0	0	0	0	1.8e-07	0	0	0	0	7.29e-08	0	0	0	7.54e-08	0	0
f__Burkholderiaceae;g__Chitinimonas	0	0	0	0	0	0	0	0	0	0	0	0	0	0	0	0	0	0	0	0	0	9.34e-08	0	2.96e-06	0	0	0	0	0	0	0	0	0	0	0	0	0	0	0	0
f__Planctomycetaceae;g__Rubripirellula	0	0	0	0	0	0	0	0	0	0	0	0	0	0	0	0	0	0	0	0	0	0	0	0	0	0	0	0	0	0	0	0	0	0	0	0	0	0	0	0
f__Coriolaceae;g__Trametes	0	0	0	0	0	0	0	0	0	0	0	0	0	1.14e-06	0	0	0	0	0	0	0	0	0	0	0	0	0	0	0	0	0	0	0	0	0	0	0	0	0	0
f__Ascoviridae;g__Ascovirus	0	0	0	0	3.99e-08	0	0	0	3.97e-08	0	0	0	0	0	0	0	0	0	0	0	0	0	0	0	0	0	0	0	0	0	0	0	4.62e-08	0	0	0	0	0	0	0
f__Ectothiorhodospiraceae;g__Halorhodospira	0	0	0	0	0	0	0	0	0	0	0	0	0	0	0	0	0	0	0	0	0	0	0	0	0	0	0	0	0	0	0	0	0	0	0	0	0	0	0	0
f__Propionibacteriaceae;g__Aestuariimicrobium	3.74e-07	0	0	0	0	0	0	0	0	0	0	0	0	0	0	0	0	0	0	0	0	0	0	0	1.27e-07	0	0	0	0	0	0	0	0	0	0	0	6.79e-07	0	0	0
f__Olpidiaceae;g__Olpidium	0	0	0	0	0	0	0	0	0	0	0	0	0	0	0	0	0	0	0	0	0	0	0	6.5e-07	0	0	0	0	0	0	0	0	0	0	0	0	0	0	0	0
f__Microviridae;g__Pequenovirus	0	0	0	0	0	0	0	2.85e-06	0	0	0	0	0	0	0	1.89e-07	0	0	0	0	0	0	0	0	0	0	0	0	0	1.08e-06	0	0	0	0	0	1.82e-07	0	0	0	0
f__Halobacteriaceae;g__Haladaptatus	0	0	4.05e-08	0	0	0	0	3.6e-07	0	1.63e-07	3.8e-07	8.8e-07	0	2.76e-06	0	8.09e-08	0	0	0	3.94e-08	7.15e-08	1.38e-07	4.5e-08	1.37e-07	5.09e-08	0	0	1.18e-07	0	0	4.75e-07	0	0	0	0	0	2.72e-07	0	2.8e-07	0
f__Rhodospirillaceae;g__Rhodospirillum	7.46e-07	4.14e-07	3.54e-07	0	0	0	0	9.3e-07	2.4e-06	0	0	1.16e-07	0	5.61e-08	0	0	0	0	0	0	8.08e-07	0	0	0	0	0	0	0	0	0	0	0	0	0	0	0	1.32e-07	0	0	0
f__Peptococcaceae;g__Desulfurispora	1.46e-06	0	8.5e-07	5.06e-07	8.16e-08	0	0	1.76e-07	3.94e-07	0	0	1.2e-07	0	0	4.31e-08	8.92e-07	5.81e-08	1.17e-07	0	0	5.35e-08	2.07e-07	2.69e-07	1.23e-06	7.62e-08	0	2.7e-06	0	0	0	3.23e-07	0	4.73e-08	1.29e-07	0	0	1.36e-07	4.71e-08	0	0
f__Hyellaceae;g__Pleurocapsa	0	0	0	0	0	0	0	0	0	1.4e-06	0	0	0	0	0	0	0	0	0	0	0	0	0	0	0	0	0	0	0	0	0	0	0	0	0	0	0	0	0	0
f__Morganellaceae;g__Cosenzaea	0	0	0	0	0	0	0	0	0	0	0	0	0	0	0	0	0	0	0	0	0	0	0	0	0	0	0	0	0	0	0	0	0	0	0	0	0	0	0	0
f__Beijerinckiaceae;g__Methylocapsa	5.47e-08	0	0	0	0	0	0	0	0	0	0	0	0	0	0	0	0	0	0	0	0	0	0	0	7.43e-08	0	0	0	0	0	1.26e-07	0	0	0	0	0	9.28e-07	0	0	0
f__Deferribacteraceae;g__Deferribacter	0	2.83e-07	0	0	0	0	0	0	0	0	0	0	0	0	0	0	0	0	0	0	8.13e-07	0	0	0	0	0	0	0	0	0	0	0	1.36e-06	0	0	0	0	0	0	0
f__Myoviridae;g__Se1virus	1.09e-06	0	0	0	0	0	0	0	0	0	0	2.78e-06	0	9.98e-07	0	0	0	0	0	0	0	0	0	2.21e-07	0	0	0	0	0	0	0	0	0	0	0	0	0	0	0	0
f__Thermoanaerobacterales Family III. Incertae Sedis;g__Thermosediminibacter	3.99e-07	0	0	0	0	0	0	4.16e-08	0	0	1.78e-07	2.6e-07	0	1.38e-06	1.06e-06	7.22e-07	0	0	5.82e-08	1.25e-07	2.5e-07	8.71e-07	1.67e-07	6.06e-07	0	0	1.69e-07	0	0	0	5.85e-07	0	0	6.67e-07	0	0	4.73e-08	2.75e-06	0	0
f__Actinomycetaceae;g__Arcanobacterium	0	0	0	0	4.4e-08	0	0	0	0	0	0	0	0	0	1.07e-06	1.59e-07	0	0	0	0	0	0	1.91e-07	8.93e-08	0	0	0	0	0	0	2.72e-06	0	0	0	0	0	1.96e-06	0	0	0
f__Microbacteriaceae;g__Mycetocola	0	0	0	0	0	0	0	0	0	0	0	0	0	0	2.72e-06	0	0	0	0	0	0	0	0	0	0	0	0	0	0	0	0	0	0	0	0	0	0	0	0	0
f__Haloferacaceae;g__Halorubrum	0	0	0	0	0	0	0	0	0	0	0	0	0	0	0	0	0	0	0	0	0	0	0	0	0	0	0	0	0	0	0	0	0	0	0	0	0	0	0	0
f__Comamonadaceae;g__Ramlibacter	0	0	0	0	0	0	0	0	0	0	0	0	0	0	0	0	0	0	0	0	0	0	0	0	0	0	0	0	0	0	0	0	0	0	0	0	0	0	2.72e-06	0
f__Unclassified;g__Candidatus Methylomirabilis	0	0	0	0	0	0	0	0	0	0	0	0	0	0	0	0	0	0	0	0	0	0	0	0	0	0	0	0	0	0	0	0	0	0	0	0	0	0	0	0
f__Pseudonocardiaceae;g__Lentzea	0	0	0	2.68e-06	0	0	0	0	0	0	0	0	0	2.33e-08	0	2.29e-08	0	0	0	0	0	5.21e-08	0	0	0	0	5.1e-08	0	0	0	0	0	0	0	0	0	0	0	0	0
f__Methanocaldococcaceae;g__Methanocaldococcus	1.82e-06	0	0	1.24e-06	0	0	0	0	0	0	0	1.47e-07	0	0	0	0	0	0	0	0	0	3.38e-07	0	2.68e-06	0	0	1.66e-07	0	0	0	0	0	0	0	0	0	0	0	0	0
f__Rhodocyclaceae;g__Azospira	3.35e-07	4.44e-07	0	0	0	0	0	0	0	4.84e-08	0	3.57e-07	0	0	2.42e-08	0	3e-07	0	6.41e-08	7.04e-08	8.51e-08	9.87e-07	8.04e-08	1.09e-07	3.03e-08	1.17e-06	0	4.2e-07	0	0	5.14e-08	0	8e-07	5.12e-07	0	0	5.41e-08	2.12e-07	1.22e-06	0
f__Pasteurellaceae;g__Muribacter	0	0	0	0	0	0	0	0	0	0	0	0	0	0	0	0	0	0	0	0	0	0	0	0	0	0	0	0	0	0	0	0	0	0	0	0	0	0	0	0
f__Cellulomonadaceae;g__Actinotalea	0	0	0	0	0	0	0	0	0	6.33e-08	0	1.18e-07	0	0	0	0	0	5.73e-08	0	5.83e-08	1.59e-07	2.04e-07	0	4.04e-07	0	0	2.67e-06	0	0	4.8e-07	5.11e-07	0	0	1.27e-07	0	0	5.37e-07	0	0	0
f__Microbacteriaceae;g__Clavibacter	0	0	0	0	0	0	0	0	7.75e-08	0	0	3.46e-07	0	0	0	0	0	0	1.55e-07	7.95e-08	0	0	0	0	1.32e-06	0	0	0	0	0	0	1e-07	0	0	0	0	0	0	0	0
f__Dermatophilaceae;g__Mobilicoccus	0	0	0	0	0	0	0	0	0	0	0	0	0	1.71e-06	0	1.07e-06	0	1.02e-06	0	0	0	1.39e-07	9.63e-08	0	0	0	6.46e-07	0	0	0	3.25e-08	0	0	0	0	0	0	0	0	0
f__Propionibacteriaceae;g__Microlunatus	0	0	0	0	0	0	0	0	0	0	0	2.52e-07	0	0	0	0	0	0	0	0	0	1.45e-06	0	1.92e-07	0	0	0	0	0	0	0	0	0	0	0	0	1.91e-07	0	0	0
f__Poxviridae;g__Cervidpoxvirus	8.5e-08	0	2.3e-07	0	0	0	0	0	0	0	0	0	0	0	0	0	2.58e-06	0	0	0	0	0	0	0	0	0	0	0	0	0	0	0	0	0	0	0	0	0	0	0
f__Nocardioidaceae;g__Propionicicella	0	0	0	0	0	0	0	0	0	0	5.87e-08	5.56e-08	0	0	0	0	0	0	0	0	0	1.02e-06	0	6.34e-08	0	0	0	0	0	0	0	0	0	0	0	0	5.68e-07	0	0	0
f__Deferribacteraceae;g__Mucispirillum	1.21e-06	0	0	0	4.29e-08	0	0	1.39e-06	0	0	0	1.33e-07	0	1.57e-06	0	0	0	0	0	4.62e-07	2.83e-07	0	0	0	0	0	0	0	0	0	0	0	0	1.89e-07	0	0	2.54e-06	0	0	0
f__Comamonadaceae;g__Pseudacidovorax	0	0	0	0	0	0	0	0	0	0	0	0	0	2.54e-06	0	0	0	0	0	0	0	0	0	0	0	0	0	0	0	0	0	0	0	7.58e-08	0	0	0	0	0	0
f__Saccharospirillaceae;g__Gynuella	0	0	0	5.37e-08	0	0	0	0	0	0	0	0	0	0	0	0	1.17e-06	0	0	0	0	0	0	0	0	0	0	0	0	0	0	0	0	0	0	0	0	0	0	0
f__Propionibacteriaceae;g__Acidipropionibacterium	0	0	0	0	0	0	0	0	0	0	0	0	0	0	0	0	0	0	0	1.61e-06	0	0	0	0	0	0	0	0	0	0	0	0	0	0	0	0	0	0	0	0
f__Cytophagaceae;g__Siphonobacter	0	0	0	0	0	0	0	0	2.51e-06	0	0	0	1.56e-06	0	0	0	0	0	0	0	0	0	0	0	0	0	0	0	0	0	0	0	0	0	0	0	0	0	0	0
f__Acetobacteraceae;g__Commensalibacter	0	0	0	0	0	0	0	0	0	0	0	0	0	0	0	0	0	0	0	0	0	0	0	0	0	0	0	0	0	0	0	0	0	0	0	0	0	0	0	0
f__Natrialbaceae;g__Halopiger	0	0	0	1.39e-06	0	0	0	2.49e-06	0	0	0	1.16e-07	0	0	0	0	0	0	0	0	0	0	0	0	0	0	0	0	0	0	0	0	0	0	0	0	0	0	0	0
f__Rhodobacteraceae;g__Ponticoccus	0	0	0	0	0	0	0	0	0	0	0	2.44e-06	0	0	0	0	0	0	0	0	0	0	0	0	0	0	0	0	0	0	0	0	0	0	0	0	0	0	0	0
f__Rhodobacteraceae;g__Tateyamaria	0	0	0	0	0	0	0	0	0	0	0	0	0	0	0	0	0	0	0	0	0	0	0	0	0	0	0	0	0	0	0	0	0	0	0	0	0	0	0	0
f__Natrialbaceae;g__Halostagnicola	0	0	0	0	0	0	0	0	0	0	0	0	0	1.56e-06	0	8.79e-07	0	0	0	0	0	2.2e-07	0	0	0	0	5.69e-07	0	0	0	0	0	1.95e-08	0	0	0	0	0	0	0
f__Chromatiaceae;g__Thioflavicoccus	0	0	0	0	0	8.31e-07	0	0	0	0	0	0	0	0	0	0	0	0	0	0	5.5e-07	0	0	0	0	0	0	0	0	0	9.19e-07	0	0	0	0	0	0	0	0	0
f__Methylococcaceae;g__Methyloglobulus	3.8e-07	0	0	0	0	0	0	0	0	0	0	0	0	0	0	2.42e-06	0	0	6.61e-08	0	0	8.48e-08	2.48e-07	0	0	0	3.32e-07	0	0	0	7.95e-08	0	1.65e-07	1.58e-07	0	0	8.36e-08	0	0	0
f__Natrialbaceae;g__Natronolimnobius	0	0	0	0	0	0	0	0	0	0	0	0	0	0	0	0	0	0	0	0	0	0	0	0	0	0	0	0	0	0	0	0	0	0	4.25e-08	0	0	0	0	0
f__Pucciniaceae;g__Uromyces	0	0	0	0	0	0	0	0	0	0	0	0	0	2.17e-06	0	0	0	0	0	0	0	0	0	0	0	0	0	0	0	0	0	0	0	0	0	0	0	0	0	0
f__Acidimicrobiaceae;g__Acidimicrobium	0	0	0	0	0	0	0	0	0	0	0	0	0	0	0	0	0	0	0	0	0	0	0	0	0	0	4.37e-07	0	0	0	0	0	0	0	0	0	2.38e-06	0	0	0
f__Comamonadaceae;g__Pelomonas	0	0	0	0	0	0	0	1.58e-06	0	0	0	4.19e-07	0	3.97e-08	0	0	0	0	0	0	1.29e-07	0	1.62e-07	2.46e-07	0	0	3.25e-07	0	0	0	0	0	0	0	0	0	1.63e-07	0	0	0
f__Hyphomonadaceae;g__Maricaulis	0	0	0	0	0	0	0	0	0	0	0	0	0	1.65e-06	0	0	0	0	0	0	0	0	0	1.66e-07	0	0	0	0	0	0	2.35e-06	0	0	0	0	0	0	0	0	0
f__Methylophilaceae;g__Methylotenera	1.63e-06	0	0	1.26e-06	0	0	0	0	0	0	0	0	0	0	0	0	0	0	0	0	0	0	0	0	0	0	0	0	0	0	0	0	0	0	0	0	0	0	0	0
f__Flavobacteriaceae;g__Empedobacter	0	0	0	0	0	0	0	1.43e-06	0	0	1.7e-07	0	0	0	0	0	0	0	0	0	0	0	0	0	1.03e-07	0	0	0	0	0	0	0	0	0	0	0	0	0	0	0
f__Siphoviridae;g__Hk578virus	0	0	0	0	0	0	0	0	0	0	0	0	0	0	0	0	0	0	0	0	0	0	0	0	0	0	0	0	0	0	0	0	0	0	0	0	0	0	0	0
f__Unclassified;g__Terasakiispira	0	0	0	0	0	0	0	2.29e-06	0	0	2.91e-07	1.84e-07	0	0	0	7.43e-07	0	0	0	0	0	0	0	0	0	0	0	0	0	0	0	0	0	0	0	0	0	0	0	0
f__Conexibacteraceae;g__Conexibacter	0	0	0	2.28e-06	0	0	0	0	0	0	0	0	0	0	0	3.33e-08	0	0	0	0	0	0	0	0	0	0	3.17e-08	0	0	0	0	0	0	0	0	0	0	0	0	0
f__Potyviridae;g__Potyvirus	0	0	0	2.26e-06	0	0	0	0	0	3.2e-07	8.3e-08	1.18e-07	0	0	4.21e-07	0	0	0	0	0	0	0	0	0	0	0	0	0	0	0	0	0	0	0	0	0	0	0	0	0
f__Ferroplasmaceae;g__Acidiplasma	4.42e-07	7.03e-07	0	2.21e-08	0	0	0	0	0	9.59e-08	0	1.65e-07	0	2.43e-08	0	0	2.06e-07	0	4.23e-08	2.09e-07	1.47e-07	8.96e-07	2.65e-08	1.34e-07	6e-08	7.12e-07	0	3.46e-07	0	0	2.54e-08	0	4.75e-07	2.79e-07	0	0	2.68e-08	1.05e-07	7.98e-07	0
f__Staphylococcaceae;g__Aliicoccus	0	0	0	5.78e-07	0	0	0	0	0	0	0	6.07e-08	0	0	0	6.14e-08	8.24e-07	0	0	0	6.51e-07	7.68e-07	0	2.77e-07	1.54e-07	0	0	2.97e-07	0	0	4.59e-07	0	0	0	0	0	0	2.03e-07	0	0
f__Oscillatoriaceae;g__Limnoraphis	0	0	0	0	0	0	0	0	0	0	0	0	0	0	0	0	0	0	0	0	0	0	0	0	0	0	0	0	0	0	0	0	0	0	2.24e-06	0	0	0	0	0
f__Unclassified;g__Wohlfahrtiimonas	0	0	0	0	0	0	0	0	0	0	0	0	0	0	0	0	0	0	0	0	2.23e-06	1.09e-07	0	0	0	0	0	0	0	0	5.09e-08	0	0	0	0	0	0	0	0	0
f__Bradyrhizobiaceae;g__Afipia	6.85e-08	0	2.96e-07	0	0	0	2.82e-07	0	1.66e-06	0	0	7.45e-08	0	1.53e-07	0	0	0	0	5.35e-08	1.44e-07	3.41e-07	3.36e-07	0	2.5e-07	2.23e-06	1.69e-06	0	2.92e-08	3.89e-07	1.61e-06	3.22e-08	4.54e-07	5.96e-07	5.23e-07	2.18e-06	4.27e-07	1.49e-07	3.25e-07	1.71e-07	4e-07
f__Aureobasidiaceae;g__Aureobasidium	7.85e-07	0	0	5.24e-07	0	0	0	0	0	0	0	0	0	0	0	1.88e-07	0	0	0	0	1.58e-06	7.5e-07	0	1.17e-06	0	0	2.1e-07	0	0	0	7.03e-07	0	0	0	0	0	1.06e-07	0	0	0
f__Natrialbaceae;g__Natrialba	0	0	0	0	0	0	0	2.18e-06	0	0	0	4.47e-07	0	0	0	0	0	0	0	0	0	0	0	2.24e-07	0	0	0	0	0	0	0	0	0	0	0	0	0	0	0	0
f__Thermoplasmataceae;g__Thermoplasma	0	2.17e-06	0	0	1.95e-07	0	0	1.01e-07	0	0	1.6e-06	0	0	0	0	0	0	0	0	0	0	0	0	0	0	0	0	0	0	0	0	0	0	0	0	0	0	0	0	0
f__Morganellaceae;g__Moellerella	0	0	0	0	0	0	0	0	0	0	0	0	0	0	0	0	0	0	0	0	0	0	0	0	0	0	0	0	0	0	0	0	0	0	0	0	0	0	0	0
f__Methanoregulaceae;g__Methanosphaerula	0	0	0	0	0	0	0	0	0	0	0	0	0	0	0	0	0	0	0	0	0	0	0	0	0	0	0	0	0	0	0	0	0	0	0	0	0	0	0	0
f__Unclassified;g__Enhygromyxa	0	0	1.91e-07	0	7.26e-08	0	3.63e-07	1.23e-06	0	0	0	0	0	0	0	0	0	0	0	0	0	0	0	0	0	0	0	0	0	0	0	0	0	0	0	0	0	0	0	0
f__Myoviridae;g__B4virus	0	0	0	0	0	0	0	0	0	0	0	0	0	0	0	0	0	0	0	0	0	0	0	0	0	0	0	0	0	0	0	0	0	0	0	0	0	0	0	0
f__Micrococcaceae;g__Kocuria	1.09e-06	0	0	0	0	0	0	1.48e-06	0	2.85e-07	2.12e-06	0	0	0	0	0	1.94e-06	0	0	0	0	0	0	0	0	0	0	0	0	0	0	0	0	0	0	0	0	0	0	0
f__Chitinophagaceae;g__Terrimonas	0	0	0	0	0	0	0	0	0	0	0	0	0	0	0	0	0	0	0	0	0	0	0	0	0	0	0	0	0	0	0	0	0	0	0	0	0	0	0	0
f__Chaetomiaceae;g__Chaetomium	1.63e-07	0	2.63e-07	0	0	8.46e-08	8.36e-08	0	0	0	0	0	0	0	0	0	2.1e-06	0	0	0	0	0	0	0	1.1e-07	0	0	0	0	0	0	0	0	0	0	0	0	0	0	0
f__Intrasporangiaceae;g__Janibacter	0	0	0	0	0	0	0	0	0	0	0	0	0	0	0	0	0	0	0	0	3.27e-08	0	0	4.17e-08	2.1e-06	0	0	0	9.75e-08	2.06e-06	0	4.56e-08	8.2e-08	3.94e-08	0	0	0	0	0	0
f__Dermacoccaceae;g__Kytococcus	0	0	0	0	5.68e-08	0	0	0	5.66e-08	0	0	1.77e-07	0	0	0	0	0	0	5.28e-08	1.16e-07	0	0	3.2e-07	0	1.8e-06	0	6.64e-08	0	7.83e-08	1.9e-06	0	7.32e-08	0	0	0	5.74e-08	0	1.97e-07	6.87e-08	0
f__Halobacteroidaceae;g__Fuchsiella	5.95e-08	0	0	0	0	0	0	2.09e-06	1.58e-07	0	0	0	6.12e-08	4.13e-07	1.29e-07	2.22e-07	5.33e-08	3.54e-07	0	1.25e-07	0	0	0	0	0	0	0	0	0	0	0	0	0	0	2.71e-07	0	0	0	0	0
f__Oceanospirillaceae;g__Thalassolituus	2.06e-06	1.74e-07	0	0	0	0	0	0	0	0	0	0	0	2.26e-07	0	0	0	1.03e-06	0	1.52e-06	0	0	0	0	0	0	0	0	0	0	0	0	0	0	0	0	0	0	0	0
f__Microbacteriaceae;g__Yonghaparkia	0	0	0	5.96e-08	0	0	0	1.27e-07	0	0	1.34e-07	3.17e-07	0	1.59e-06	0	0	2.46e-07	0	0	6.25e-08	3.58e-07	1.46e-07	7.13e-08	2.38e-07	0	0	3.58e-07	3.73e-07	0	0	2.05e-06	0	2.13e-07	0	0	0	4.32e-07	2.12e-07	1.48e-07	0
f__Microbacteriaceae;g__Microcella	0	0	0	2.05e-06	0	0	0	0	0	0	0	0	0	0	0	2.18e-07	0	0	0	0	0	0	0	0	0	0	0	0	0	0	0	0	0	0	0	0	0	0	0	0
f__Rhodobacteraceae;g__Tropicibacter	0	0	0	0	0	0	0	0	0	0	2.04e-06	0	0	0	0	0	0	0	0	0	0	0	0	0	0	0	0	0	0	0	0	0	0	0	0	0	0	0	0	0
f__Chroococcidiopsidaceae;g__Aliterella	0	0	0	0	0	0	0	0	0	0	0	0	0	0	0	0	0	0	0	0	0	0	0	0	0	0	0	0	0	0	0	0	0	0	0	0	0	0	0	0
f__Neocallimastigaceae;g__Piromyces	0	0	0	0	0	0	0	0	0	0	0	0	0	0	0	0	0	0	0	0	2.84e-08	0	0	0	0	0	0	0	4.23e-08	0	0	0	7.12e-08	0	0	0	0	0	0	0
f__Sandaracinaceae;g__Sandaracinus	0	0	0	0	0	0	0	0	0	0	0	0	0	0	0	0	0	0	0	0	0	0	0	0	0	0	0	0	0	0	0	0	0	0	0	0	0	0	0	0
f__Choanephoraceae;g__Choanephora	4.3e-08	0	0	0	4.43e-08	4.48e-08	0	0	0	0	0	0	0	0	0	0	1.34e-07	0	0	0	0	0	0	0	0	0	0	0	0	0	0	0	0	0	0	0	0	0	0	0
f__Rhodocyclaceae;g__Methyloversatilis	0	0	0	0	0	0	0	0	1.57e-06	0	0	0	0	7.45e-07	0	0	0	0	0	0	0	0	0	0	0	0	0	1.36e-06	0	0	4.33e-07	0	0	0	0	0	0	0	1.28e-07	0
f__Enterococcaceae;g__Melissococcus	0	0	3.68e-07	0	0	0	0	0	0	0	0	0	1.44e-06	0	0	0	0	0	0	0	0	0	0	0	0	0	0	0	0	2.27e-07	0	0	0	0	0	0	0	0	0	0
f__Pichiaceae;g__Ogataea	0	0	3.3e-08	0	1.96e-06	0	0	0	0	0	0	0	0	0	0	0	0	0	0	0	0	0	0	0	0	0	0	0	0	0	0	0	0	0	0	0	0	0	0	0
f__Caulobacteraceae;g__Asticcacaulis	0	0	0	0	0	0	0	0	0	0	0	0	0	0	1.96e-06	0	0	0	6.86e-07	0	0	0	0	0	0	0	0	0	0	0	0	0	0	0	0	0	0	0	0	0
f__Chromobacteriaceae;g__Paludibacterium	0	0	0	0	0	0	0	0	0	0	0	0	0	0	0	0	0	0	0	0	0	0	0	0	0	0	0	0	0	0	0	0	0	0	0	0	0	0	0	0
f__Bradyrhizobiaceae;g__Nitrobacter	0	1.5e-07	0	0	0	0	0	0	0	0	4.26e-07	0	0	0	0	1.93e-06	0	0	0	0	3.6e-07	0	0	0	0	0	0	0	0	0	0	0	0	0	0	0	0	0	0	0
f__Microbacteriaceae;g__Agreia	3.97e-07	0	0	0	2.22e-08	0	0	0	0	8.56e-08	2.63e-07	1.45e-06	0	4.95e-07	0	0	0	7.04e-09	1.3e-07	6.79e-08	1.72e-07	1.92e-06	1.08e-07	2.8e-07	0	0	6.51e-07	9.43e-08	0	0	2.16e-07	0	2.15e-07	1.65e-08	1.32e-07	0	1.09e-07	1.16e-07	0	0
f__Microbacteriaceae;g__Glaciibacter	0	0	0	0	0	0	0	0	0	0	8.75e-07	0	0	4.27e-07	0	0	0	0	0	0	0	2.35e-07	0	0	0	0	0	0	0	0	0	0	0	0	0	0	6.94e-07	0	0	0
f__Myoviridae;g__Cp220virus	0	0	0	1.8e-06	0	0	0	0	0	0	0	0	0	0	0	0	0	0	0	0	0	0	0	0	0	0	0	0	0	0	0	0	0	0	0	0	0	0	0	0
f__Caldisericaceae;g__Caldisericum	2.01e-07	0	0	0	0	0	0	0	0	0	0	0	0	0	0	0	0	0	0	0	0	0	0	0	0	0	0	0	0	0	4.64e-07	0	0	0	0	0	0	0	0	0
f__Archaeoglobaceae;g__Archaeoglobus	0	0	0	0	0	0	0	0	0	0	0	0	0	0	0	1.89e-06	0	0	0	0	0	0	0	1.12e-07	0	0	4.43e-07	0	0	0	2.12e-07	0	2.2e-07	0	0	0	1.12e-07	0	0	0
f__Mucoraceae;g__Parasitella	0	0	0	0	0	0	0	0	0	0	0	0	1.89e-06	0	0	0	0	0	0	0	0	0	0	0	0	0	0	0	0	0	0	1.86e-07	0	0	0	0	0	0	0	0
f__Unclassified;g__Polymorphum	9.62e-07	0	0	0	0	0	0	0	0	0	0	0	0	0	0	0	0	0	0	0	0	0	0	0	0	0	0	0	0	0	0	0	0	0	0	0	0	0	0	0
f__Cellvibrionaceae;g__Marinimicrobium	0	0	0	0	0	0	0	0	0	0	0	0	0	0	0	0	0	0	0	0	0	0	0	0	0	0	0	0	0	0	0	0	0	0	0	0	0	0	0	0
f__Lachnospiraceae;g__Anaerocolumna	0	1.66e-07	0	0	1.72e-07	0	0	0	0	0	1.88e-07	0	0	1.83e-06	0	0	0	0	0	2.63e-07	7.94e-08	0	0	0	0	0	0	0	0	0	0	0	0	0	0	0	0	0	0	0
f__Cryomorphaceae;g__Owenweeksia	0	0	0	0	0	0	0	0	0	0	0	0	0	0	0	0	0	0	0	0	0	0	0	0	0	0	0	0	0	0	0	0	0	1.32e-07	1.35e-07	0	0	0	0	1.13e-07
f__Desulfurococcaceae;g__Thermogladius	0	0	0	0	0	0	0	0	0	1.82e-06	0	0	0	0	0	0	0	0	0	0	0	0	0	0	0	0	0	0	0	0	0	0	0	0	0	0	0	0	0	0
f__Streptosporangiaceae;g__Microbispora	0	0	0	2.77e-07	0	6.39e-08	0	0	5.03e-07	0	0	0	6.2e-07	1.82e-06	1e-07	4.97e-07	1.91e-07	6.63e-07	0	0	0	0	0	0	0	0	0	0	0	0	0	0	7.33e-08	0	3.61e-08	0	0	0	0	3.03e-08
f__Pyrodictiaceae;g__Pyrodictium	0	0	0	0	0	0	0	0	0	0	0	0	0	0	0	0	0	0	0	0	0	0	0	0	0	0	0	0	0	0	0	0	0	0	0	0	0	0	0	0
f__Rhodothermaceae;g__Salisaeta	0	0	0	0	0	0	0	0	0	0	0	0	0	0	0	0	0	0	0	0	0	0	0	0	0	0	0	0	0	0	0	0	0	0	0	0	0	0	0	0
f__Siphoviridae;g__Xp10virus	0	0	0	0	0	0	0	0	0	1.8e-06	0	0	0	0	0	0	0	1.67e-06	0	0	0	0	0	0	0	0	0	0	0	0	0	0	0	0	0	0	0	0	0	0
f__Planococcaceae;g__Solibacillus	0	0	0	0	0	0	0	0	0	0	2.3e-08	0	0	0	1.77e-07	0	9.72e-07	0	0	0	7.37e-07	0	0	0	0	0	0	0	0	0	6.85e-08	0	0	0	0	0	0	0	0	0
f__Rhodobacteraceae;g__Thalassobius	0	0	0	0	0	0	0	0	0	0	0	0	0	0	0	0	0	0	0	0	0	0	0	0	0	0	0	0	0	0	0	0	0	0	0	0	0	0	0	0
f__Nocardioidaceae;g__Marmoricola	0	0	0	0	0	0	0	0	0	0	0	0	0	0	0	0	2.4e-07	0	0	0	0	0	0	0	0	0	0	0	0	0	0	0	0	0	0	0	0	0	0	0
f__Rhodobacteraceae;g__Aliiroseovarius	0	1.18e-06	0	1.35e-06	0	0	0	0	0	0	1.79e-06	0	0	0	0	0	0	0	0	0	0	0	0	0	0	0	0	0	0	0	0	0	0	0	0	0	0	0	0	0
f__Microbacteriaceae;g__Humibacter	0	0	0	0	0	0	0	0	0	0	1.78e-06	0	0	0	0	0	0	0	0	0	0	0	0	0	0	0	0	0	0	0	0	0	0	0	0	0	0	0	0	0
f__Leptospiraceae;g__Turneriella	1.77e-06	0	0	0	0	0	0	0	0	0	0	0	0	0	0	0	0	0	0	0	0	0	0	0	0	0	0	0	0	0	0	0	0	0	0	0	0	0	0	0
f__Polyangiaceae;g__Chondromyces	0	0	0	0	0	0	0	0	0	0	0	1.97e-08	0	0	0	0	0	1.81e-08	0	0	0	0	0	2.24e-08	0	0	0	0	0	0	0	0	0	0	0	0	0	0	0	0
f__Rhodobacteraceae;g__Mameliella	0	0	0	0	0	0	0	0	0	0	0	0	0	0	0	0	0	0	0	0	0	0	0	0	0	0	0	0	0	0	0	0	0	0	0	0	0	0	0	0
f__Flavobacteriaceae;g__Mesoflavibacter	0	0	0	0	0	0	0	0	0	0	0	0	0	0	0	0	0	0	0	0	0	0	0	0	0	0	0	0	0	0	0	0	0	0	0	0	0	0	0	0
f__Methanospirillaceae;g__Methanospirillum	1.95e-07	0	3.17e-07	0	0	0	1e-07	0	0	0	0	0	0	0	0	0	1.72e-06	0	0	0	0	0	0	0	0	0	0	0	0	0	0	0	0	0	0	0	0	0	0	0
f__Rhodobacteraceae;g__Ketogulonicigenium	0	0	0	0	0	0	0	0	0	1.69e-07	0	0	0	0	0	0	0	0	0	0	0	0	0	0	0	0	0	0	0	0	0	0	0	0	0	0	0	0	0	0
f__Aerococcaceae;g__Eremococcus	0	0	0	0	0	2.37e-07	0	0	8.21e-07	0	0	0	0	0	0	0	0	0	0	1.67e-06	0	0	0	0	0	0	0	0	0	0	0	0	0	0	0	0	0	0	0	0
f__Unclassified;g__Chloracidobacterium	0	0	0	0	0	0	0	1.67e-06	0	0	8.42e-08	0	0	0	0	0	0	0	0	0	0	0	0	0	0	0	0	0	0	0	0	0	0	0	0	0	0	0	0	0
f__Anaplasmataceae;g__Wolbachia	0	0	0	0	0	0	0	0	0	0	0	3.25e-08	0	1e-07	0	0	0	0	0	0	0	0	0	0	0	0	1.83e-07	0	0	0	3.5e-08	0	0	0	0	0	0	0	0	0
f__Methanobacteriaceae;g__Methanothermobacter	0	0	0	0	0	0	0	0	0	0	0	0	0	1.65e-06	0	0	0	0	0	0	0	0	0	0	0	0	0	0	0	0	0	0	0	0	0	0	0	0	0	0
f__Phaffomycetaceae;g__Komagataella	0	0	0	0	1.63e-06	0	0	0	0	0	0	0	0	0	0	0	0	0	0	0	0	0	0	0	0	0	0	0	0	0	0	0	0	0	0	0	0	0	0	0
f__Jonesiaceae;g__Jonesia	0	0	0	0	0	0	0	0	0	0	0	4.35e-07	0	1.63e-06	0	0	0	0	0	0	0	0	0	0	1.51e-07	0	0	3.87e-08	0	0	0	0	0	0	0	0	0	0	9.23e-08	0
f__Actinomycetaceae;g__Flaviflexus	0	0	0	0	0	0	0	0	0	0	0	0	0	0	0	0	0	0	0	0	0	0	6.74e-08	0	0	0	6.76e-08	0	0	0	0	0	0	0	0	0	0	0	0	0
f__Rhizobiaceae;g__Kaistia	0	0	2.26e-07	0	0	0	0	0	0	0	0	0	0	0	0	0	0	0	0	0	0	0	0	0	0	0	0	0	0	0	0	0	0	0	0	1.09e-07	0	0	0	0
f__Thermithiobacillaceae;g__Thermithiobacillus	0	0	0	0	0	0	0	0	0	0	0	0	0	0	0	0	0	0	0	0	0	0	0	0	0	0	0	0	0	0	0	0	0	0	0	0	0	0	0	0
f__Thermodesulfobiaceae;g__Coprothermobacter	1.72e-07	0	0	8.19e-07	1.05e-07	0	0	0	0	0	0	2.18e-07	0	0	0	0	0	0	0	0	0	0	0	0	0	0	0	0	0	0	0	0	1.22e-07	0	0	0	0	0	0	0
f__NeCTRiaceae;g__Fusarium	0	0	0	0	3.6e-07	0	0	0	0	0	0	0	0	0	0	0	0	0	0	0	0	0	1.59e-06	0	0	0	0	0	0	0	3.22e-07	0	0	0	0	0	0	0	0	0
f__Unclassified;g__Rhizobacter	4.15e-07	0	0	0	0	0	0	0	0	0	0	5.54e-08	0	5.7e-08	0	0	0	0	0	2.73e-08	2.47e-08	2.23e-07	3.11e-08	3.47e-07	0	0	0	1.63e-07	0	0	1.79e-07	0	0	0	0	0	6.29e-08	0	0	0
f__Rhodobacteraceae;g__Halocynthiibacter	0	0	0	0	0	0	0	0	1.54e-06	0	0	0	0	0	0	0	0	0	0	0	0	0	0	0	0	0	0	0	0	0	2.67e-08	0	0	0	0	0	0	0	0	0
f__Flavobacteriaceae;g__Imtechella	0	0	0	0	0	0	0	0	0	0	0	0	0	0	0	0	0	0	0	0	0	0	0	0	0	0	0	0	0	0	0	0	0	0	0	0	0	0	0	0
f__Caulobacteraceae;g__Phenylobacterium	0	0	0	0	0	0	0	0	0	0	0	0	0	0	0	0	2.64e-07	0	0	0	0	7.84e-08	0	0	0	0	0	1.33e-07	0	0	0	0	0	0	0	0	0	0	0	0
f__Vulgatibacteraceae;g__Vulgatibacter	0	0	0	0	0	0	0	0	1.51e-06	0	0	0	0	0	0	6.9e-07	0	0	0	0	0	0	0	0	0	0	0	0	0	0	1.36e-07	0	0	0	0	0	0	0	0	0
f__Podoviridae;g__Epsilon15virus	0	0	0	0	0	0	0	4.98e-07	0	0	0	8.31e-07	0	1.71e-07	0	0	3.23e-07	0	0	0	0	0	0	0	0	0	0	0	0	0	0	0	1.86e-07	0	0	0	0	0	0	0
f__Hapalosiphonaceae;g__Hapalosiphon	0	0	0	0	0	0	0	0	0	0	8.93e-07	0	0	0	0	0	0	0	0	0	0	5.42e-07	0	0	0	0	0	0	0	0	0	0	0	0	0	0	0	0	0	0
f__Anaerolineaceae;g__Bellilinea	0	0	0	1.47e-06	0	0	0	0	0	0	0	0	0	0	0	0	0	0	0	0	0	1.64e-07	0	1.62e-07	0	0	3.21e-07	0	0	0	1.08e-06	0	0	0	0	0	3.23e-07	0	0	0
f__Planococcaceae;g__Viridibacillus	0	0	0	0	0	5.05e-08	0	6.23e-07	0	0	0	3.12e-07	1.47e-06	0	0	0	0	3.73e-07	0	0	0	0	0	8.88e-08	0	0	0	0	0	0	0	0	0	0	0	0	0	0	0	0
f__Acidobacteriaceae;g__Silvibacterium	0	0	0	0	0	0	0	0	0	0	0	0	0	0	0	0	0	0	0	0	0	0	0	0	0	0	0	0	0	0	0	0	0	0	0	0	0	0	0	0
f__Halomonadaceae;g__Chromohalobacter	0	0	0	0	0	0	0	0	0	0	0	0	0	0	0	0	0	0	0	0	0	0	0	0	0	0	0	0	0	0	0	0	0	0	0	0	0	0	0	0
f__Demequinaceae;g__Lysinimicrobium	0	0	0	0	0	0	0	0	0	0	0	0	0	0	0	0	0	0	0	0	0	0	0	0	0	0	0	0	0	0	0	0	0	0	0	0	0	0	0	0
f__Unclassified;g__Ignatzschineria	0	0	0	0	0	0	0	0	0	0	0	0	0	0	0	0	0	0	0	0	0	0	0	0	0	0	0	0	0	0	0	0	0	0	0	0	0	0	0	0
f__Halomonadaceae;g__Halotalea	0	0	0	0	0	0	0	0	0	0	0	0	0	0	0	0	0	0	0	0	0	0	0	0	0	0	0	0	0	0	0	0	0	0	0	0	0	0	0	0
f__Methanoregulaceae;g__Methanoregula	4.33e-07	0	0	0	0	0	0	0	0	0	0	6.47e-07	0	0	0	0	0	0	0	0	0	0	0	0	0	0	0	0	0	0	0	0	0	0	0	0	0	0	0	0
f__Unclassified;g__Sphaerotilus	0	0	0	0	0	0	0	0	0	0	0	0	0	0	0	0	0	0	0	1.23e-07	0	0	0	0	0	0	0	0	0	0	0	0	1.39e-07	0	0	0	0	0	0	0
f__Tricholomataceae;g__Mycena	0	0	0	0	0	0	0	0	0	0	0	0	0	0	0	0	0	0	0	0	0	0	0	0	0	0	0	0	0	0	0	0	0	0	0	0	0	0	0	0
f__Rhodobacteraceae;g__Rhodovulum	0	0	0	1.42e-06	0	0	0	0	0	0	0	0	0	0	0	0	0	0	0	0	0	2.49e-07	0	0	0	0	0	0	0	0	0	0	0	0	0	0	0	0	0	0
f__Flavobacteriaceae;g__Cloacibacterium	0	4.18e-08	2.73e-07	1.41e-06	0	0	0	0	0	0	2.84e-07	0	0	0	1.19e-07	7.72e-07	0	3.92e-07	0	0	0	0	0	0	0	0	0	0	0	0	0	0	0	0	0	0	0	0	0	0
f__Pichiaceae;g__Brettanomyces	0	0	0	0	1.41e-06	0	0	0	0	0	0	0	0	0	0	0	0	0	0	0	0	0	0	0	0	0	0	0	0	0	0	0	0	0	0	0	0	0	0	0
f__Poxviridae;g__Molluscipoxvirus	0	0	9.24e-08	0	7.92e-07	6.23e-07	1.41e-06	0	0	0	0	3.65e-07	0	0	0	0	7.08e-07	0	0	0	0	0	0	0	0	0	0	0	0	0	0	0	0	0	0	0	0	0	0	0
f__Enterobacteriaceae;g__Siccibacter	0	0	0	0	0	0	0	0	0	0	1.36e-06	0	0	0	0	0	0	0	0	0	0	0	0	0	0	0	0	0	0	0	0	0	0	0	0	0	0	0	0	0
f__Wenzhouxiangellaceae;g__Wenzhouxiangella	6.49e-07	0	0	0	0	0	0	1.12e-06	0	0	3.3e-07	1.32e-07	0	4.24e-07	0	0	1.12e-07	0	0	1.23e-06	1.76e-07	7.58e-08	7.4e-08	7.5e-08	8.38e-08	0	0	0	0	0	7.11e-08	0	0	1.02e-06	0	0	5.04e-07	0	0	0
f__Unclassified;g__Lawsonella	0	0	0	0	0	0	0	0	0	0	5.76e-08	0	0	0	1.11e-07	4.96e-07	0	2.01e-07	0	0	0	0	0	0	0	0	0	0	0	0	0	0	0	0	0	0	0	0	0	0
f__Pseudeurotiaceae;g__Pseudogymnoascus	8.99e-07	0	0	8e-07	4.85e-07	0	0	0	0	0	0	0	0	6.47e-08	0	0	0	0	9.56e-08	5.25e-07	5.71e-07	4.91e-07	0	6.07e-07	0	1.27e-07	0	0	0	1.38e-07	4.6e-07	0	0	1.15e-07	3.47e-07	0	3.13e-07	0	1.47e-07	0
f__Nannocystaceae;g__Plesiocystis	0	0	8.37e-08	0	7.97e-08	8.06e-08	7.96e-08	0	0	0	0	0	0	0	0	0	8.01e-08	0	0	0	0	0	0	0	0	0	0	0	0	0	0	0	0	0	0	0	0	0	0	0
f__Schizosaccharomycetaceae;g__Schizosaccharomyces	1.55e-07	0	8.37e-08	0	7.97e-08	0	0	0	0	0	0	0	0	0	0	0	1.36e-06	0	0	0	0	0	0	0	0	0	0	0	0	0	0	0	0	0	0	0	0	0	0	0
f__Aquificaceae;g__Thermocrinis	0	0	0	0	0	0	0	0	0	0	0	0	0	0	0	0	0	0	0	0	0	0	0	0	0	0	0	0	0	0	0	0	0	0	0	0	0	0	0	0
f__Nocardioidaceae;g__Friedmanniella	0	0	0	0	0	0	0	0	0	0	0	0	0	0	0	0	0	0	0	0	0	0	0	0	0	0	0	0	0	0	0	0	0	0	0	0	0	0	0	0
f__Sphingomonadaceae;g__Citromicrobium	0	0	0	0	0	0	0	0	0	0	0	0	0	0	0	0	0	0	0	0	0	0	0	0	0	0	0	0	0	0	0	0	0	0	0	0	0	0	0	0
f__Gemmatimonadaceae;g__Gemmatimonas	2.83e-07	0	0	0	0	0	0	0	0	0	0	0	0	5.53e-07	0	0	0	0	0	0	0	0	3.02e-07	1.53e-07	0	0	0	0	0	0	0	0	0	0	0	0	0	0	0	0
f__Acetobacteraceae;g__Asaia	0	0	0	0	0	0	0	0	0	0	0	0	0	0	0	1.29e-06	0	0	0	0	0	0	0	0	0	0	0	0	0	1.17e-07	0	0	0	0	0	0	0	0	0	0
f__Phycodnaviridae;g__Coccolithovirus	0	0	0	0	0	0	0	0	0	0	0	0	1.28e-06	0	0	0	0	0	0	0	0	0	0	0	0	0	0	0	0	0	0	1.13e-06	0	0	0	0	0	0	0	0
f__Beijerinckiaceae;g__Methylocella	0	0	0	0	0	0	0	0	0	0	0	0	0	0	0	0	0	0	0	0	0	0	0	0	0	0	0	0	0	0	0	0	0	0	0	0	0	0	0	0
f__Rhodobacteraceae;g__Roseibium	3.43e-08	0	0	0	0	0	0	0	0	0	0	3.65e-08	0	3.76e-08	0	0	0	0	0	0	0	0	0	0	0	0	0	0	0	0	0	0	0	0	8.06e-08	0	0	0	0	0
f__Bacteriovoracaceae;g__Bacteriovorax	0	0	0	0	0	0	0	0	0	0	0	0	0	0	0	0	0	0	0	0	0	0	0	0	0	0	0	0	0	0	0	0	0	0	0	0	0	0	0	0
f__Flavobacteriaceae;g__Altibacter	1.17e-07	0	0	0	0	0	0	0	0	0	0	0	0	0	0	0	0	0	0	0	0	0	0	0	0	0	0	0	0	0	0	0	0	0	0	0	0	0	0	0
f__Acetobacteraceae;g__Roseomonas	0	0	0	0	0	0	0	0	0	0	0	0	0	0	0	0	0	0	0	0	0	0	0	1.13e-07	0	0	0	0	0	0	0	0	0	0	0	0	0	0	0	0
f__Rhodobacteraceae;g__Nesiotobacter	0	1.16e-07	0	0	0	0	0	0	0	0	0	0	0	0	0	0	0	0	0	0	0	0	0	0	0	0	0	0	0	0	0	0	0	4.02e-07	0	0	0	0	0	0
f__Chromatiaceae;g__Thiocystis	0	0	0	0	0	0	0	0	0	0	0	0	0	0	0	0	0	0	0	0	0	0	0	0	0	0	0	0	0	0	0	0	0	0	0	0	0	0	0	0
f__Catenulisporaceae;g__Catenulispora	0	0	0	0	0	0	0	1.23e-06	0	0	0	3.16e-07	0	7.24e-08	0	0	0	0	0	0	0	0	0	0	0	0	0	0	0	0	0	0	0	0	0	0	0	0	0	0
f__Moraxellaceae;g__Alkanindiges	7.16e-07	0	0	1.22e-06	0	0	0	0	0	0	0	5.59e-08	0	0	0	3.77e-08	0	0	0	0	0	0	0	0	0	0	0	0	0	0	0	0	0	0	0	0	0	0	0	0
f__Didymosphaeriaceae;g__Paraphaeosphaeria	0	0	2.93e-07	0	0	0	0	0	0	0	0	0	0	0	0	0	1.21e-06	0	0	0	0	0	0	0	0	0	0	0	0	0	0	0	0	0	0	0	0	0	0	0
f__Thermoactinomycetaceae;g__Desmospora	0	0	0	1.21e-06	0	0	0	0	0	0	0	0	0	0	0	0	0	0	0	0	0	0	0	0	0	0	1.97e-08	0	0	0	0	0	1.95e-08	0	0	0	0	0	0	0
f__Acidobacteriaceae;g__Candidatus Koribacter	0	0	0	1.21e-06	0	0	0	0	0	0	0	1.07e-07	0	0	0	0	0	0	0	0	0	0	0	0	0	0	0	0	0	0	0	0	8.41e-07	0	0	0	0	0	0	0
f__Intrasporangiaceae;g__Intrasporangium	0	0	0	0	0	0	0	0	0	0	0	0	0	1.41e-07	0	4.15e-07	0	3.15e-07	0	0	0	0	0	0	0	0	0	0	0	0	0	0	0	0	0	0	0	0	0	0
f__Phaffomycetaceae;g__Wickerhamomyces	0	0	1.26e-07	0	1.2e-06	0	0	0	0	0	0	0	0	0	0	0	0	0	0	0	0	0	0	0	0	0	0	0	0	0	0	0	0	0	0	0	0	0	0	0
f__Desulfurellaceae;g__Desulfurella	0	0	0	0	0	0	0	0	0	0	0	0	0	0	0	0	0	0	0	0	0	0	0	0	0	0	0	0	0	0	0	0	0	0	0	0	0	0	0	0
f__Alteromonadaceae;g__Agarivorans	0	0	0	0	0	0	0	0	0	0	0	0	0	0	0	0	0	0	0	0	0	0	0	0	0	0	0	0	0	0	0	0	0	0	0	0	0	0	0	0
f__Cellulomonadaceae;g__Paraoerskovia	0	0	1.16e-06	0	0	0	0	0	0	0	0	0	0	0	0	4.47e-07	0	0	0	0	0	0	0	0	0	0	0	0	0	0	0	0	0	0	0	0	0	0	0	0
f__Rhodospirillaceae;g__Rhodovibrio	0	0	0	0	0	0	0	0	0	0	0	0	0	0	0	0	0	0	0	0	0	0	5.61e-07	0	0	0	0	0	0	0	0	0	0	0	0	0	0	0	0	0
f__Unclassified;g__Candidatus Azobacteroides	0	0	0	0	0	0	0	0	0	0	0	0	0	0	0	0	0	0	0	0	0	0	0	0	0	0	0	0	0	0	0	0	0	0	0	0	0	0	0	0
f__Desulfurococcaceae;g__Ignisphaera	0	0	0	0	0	0	0	0	0	0	0	0	0	8.98e-07	0	0	0	0	0	0	0	8.37e-08	0	0	0	0	4.92e-07	0	0	0	0	0	0	0	0	0	0	0	0	0
f__Propionibacteriaceae;g__Auraticoccus	0	0	0	0	0	0	0	0	0	0	0	0	0	0	0	4.15e-07	0	0	0	0	0	0	0	0	0	0	0	0	0	0	0	0	0	0	0	0	0	0	0	0
f__Thermococcaceae;g__Pyrococcus	0	0	0	0	0	0	0	0	0	0	0	1.37e-07	0	0	0	0	0	0	0	0	0	0	0	0	0	0	0	0	0	0	0	0	0	0	0	0	0	0	0	0
f__Togniniaceae;g__Phaeoacremonium	0	0	0	0	0	0	0	1.76e-07	0	0	0	0	0	0	0	0	0	0	0	0	0	0	0	0	0	0	0	0	0	0	0	0	0	0	0	0	0	0	0	0
f__Neisseriaceae;g__Vitreoscilla	0	0	0	0	0	0	0	0	0	0	0	0	0	0	0	0	0	0	0	0	0	0	0	0	0	0	0	0	0	0	0	0	0	0	0	0	0	0	0	0
f__Myoviridae;g__P2virus	0	0	0	0	0	0	0	0	0	0	0	0	0	0	0	0	0	0	0	0	0	0	0	0	0	0	0	0	0	0	0	0	0	0	0	0	0	0	0	0
f__Aphanothecaceae;g__Halothece	0	0	0	1.1e-06	4.52e-08	0	0	0	0	0	0	0	0	0	0	0	0	0	0	0	0	0	0	0	0	0	0	0	0	0	0	0	0	0	0	0	0	0	0	0
f__Hypocreaceae;g__Trichoderma	0	0	0	0	0	0	0	0	0	0	0	0	0	0	0	0	1.1e-06	0	0	0	0	0	0	0	0	0	0	0	0	0	0	0	0	0	0	0	0	0	0	0
f__Retroviridae;g__Alpharetrovirus	7.65e-08	0	1.65e-07	0	0	0	7.87e-08	0	0	0	0	0	0	0	0	0	7.13e-07	0	0	0	0	0	0	0	0	0	0	0	0	0	0	0	0	0	0	0	0	0	0	0
f__Methylophilaceae;g__Candidatus Methylopumilus	1.09e-06	0	0	0	0	0	0	0	0	0	0	0	0	0	0	3.92e-07	0	0	0	3.82e-07	0	0	0	0	0	0	0	0	0	0	0	0	0	0	0	0	0	0	0	0
f__Micromonosporaceae;g__Actinocatenispora	1.05e-06	0	0	0	0	0	0	0	0	0	0	0	0	0	0	0	0	0	0	0	0	0	0	0	0	0	0	0	0	0	0	0	0	0	0	0	0	0	0	0
f__Dermacoccaceae;g__Dermacoccus	0	0	0	0	0	0	0	0	0	0	0	0	0	0	0	1.05e-06	0	0	0	0	0	0	0	0	0	0	0	0	0	0	0	0	0	0	0	0	0	0	0	0
f__Chromobacteriaceae;g__Aquaspirillum	0	0	0	0	0	0	0	0	0	0	0	0	0	0	0	0	0	0	0	0	0	0	0	0	0	0	0	0	0	0	0	0	0	0	0	0	0	0	0	0
f__Unclassified;g__Candidatus Omnitrophus	0	0	0	0	0	0	0	0	0	0	0	0	0	0	0	0	0	0	0	0	0	0	0	0	0	0	0	0	0	0	0	0	0	0	0	0	0	0	0	0
f__Unclassified;g__Gallaecimonas	0	0	0	0	0	0	0	0	0	0	0	0	0	0	0	0	2.38e-07	0	1.02e-06	0	0	0	0	0	0	0	0	0	0	0	0	0	0	0	0	0	0	0	0	0
f__Ventosimonadaceae;g__Ventosimonas	0	0	0	0	0	0	0	0	0	0	0	7.5e-08	0	6.18e-07	0	0	0	0	0	0	0	0	0	0	0	0	0	0	0	0	1.62e-07	0	0	0	0	0	0	0	0	0
f__Unclassified;g__Elioraea	0	0	0	0	0	0	0	0	0	0	0	0	0	0	0	0	8.11e-08	2.31e-07	0	0	0	0	0	0	0	0	0	0	0	0	0	0	0	0	0	0	0	0	0	0
f__Ascosphaeraceae;g__Ascosphaera	0	0	0	0	0	0	0	0	0	0	0	0	0	0	0	0	0	0	0	0	0	0	0	0	0	0	1.43e-07	0	0	0	0	0	0	0	0	0	0	0	0	0
f__Ectothiorhodospiraceae;g__Spiribacter	0	0	0	0	0	0	0	0	0	0	0	0	0	0	0	0	0	0	0	0	0	0	0	0	0	0	0	0	0	0	0	0	0	0	0	0	0	0	0	0
f__Unclassified;g__Candida	0	0	0	0	9.94e-07	0	0	0	0	0	0	0	0	0	0	0	0	0	0	0	0	0	0	0	0	0	0	0	0	0	0	0	0	0	0	0	0	0	0	0
f__Anaerolineaceae;g__Levilinea	0	0	0	0	0	0	0	0	0	0	0	0	0	0	0	0	0	0	0	0	0	0	0	0	0	0	0	0	0	0	0	0	0	0	0	0	0	0	0	0
f__Neisseriaceae;g__Morococcus	0	0	0	0	0	0	0	0	0	0	0	0	0	0	0	0	0	0	0	0	0	0	0	0	0	0	0	0	0	0	0	0	0	0	0	0	0	0	0	0
f__Xanthomonadaceae;g__Arenimonas	9.83e-07	0	0	0	0	0	0	0	0	0	0	0	0	0	0	8.76e-07	0	0	0	0	0	0	0	0	0	0	0	0	0	0	0	0	0	0	0	0	0	0	0	0
f__Retroviridae;g__Gammaretrovirus	7.03e-08	0	0	0	0	0	0	0	0	0	0	0	0	0	0	0	9.83e-07	0	0	0	0	0	0	0	0	0	0	0	0	0	0	0	0	0	0	0	0	0	0	0
f__Patulibacteraceae;g__Patulibacter	0	0	0	0	0	0	0	0	0	0	0	0	0	0	0	0	0	0	0	0	0	0	0	0	0	0	0	0	0	0	0	0	0	0	0	0	0	0	0	0
f__Halomonadaceae;g__Kushneria	0	0	0	0	0	0	0	0	0	0	0	0	0	0	0	0	0	0	0	0	0	0	0	0	0	0	0	0	0	0	0	0	0	0	0	0	0	0	0	0
f__Unclassified;g__Tomitella	0	0	0	0	0	0	0	9.7e-07	0	0	0	1.82e-07	0	0	0	0	0	0	0	0	0	0	0	6.91e-08	0	0	0	0	0	0	0	0	0	0	0	0	0	0	0	0
f__Rhodospirillaceae;g__Magnetospira	0	0	0	0	0	0	0	0	0	0	0	0	0	0	0	0	0	0	0	0	0	0	0	0	0	0	0	0	0	0	0	0	0	0	0	0	0	0	0	0
f__Neisseriaceae;g__Alysiella	0	0	0	0	0	0	0	0	0	0	0	0	0	0	0	0	0	0	0	0	0	0	0	0	0	0	0	0	0	0	0	0	0	0	0	0	0	0	0	0
f__Pseudonocardiaceae;g__Kibdelosporangium	0	0	5.5e-08	0	0	0	0	0	0	0	0	0	0	0	0	0	0	4.99e-08	0	0	0	0	0	0	0	0	0	0	0	0	0	0	0	0	0	0	0	0	0	0
f__Alteromonadaceae;g__Lacimicrobium	0	0	0	4.01e-08	0	0	0	0	0	0	0	0	0	0	2.17e-07	0	0	0	0	0	0	0	0	0	0	0	0	0	0	0	0	0	0	0	0	0	0	0	0	0
f__Glycomycetaceae;g__Stackebrandtia	0	0	0	0	0	0	0	0	0	0	0	0	0	0	0	0	0	0	0	0	0	0	0	0	0	0	0	0	0	0	0	0	0	0	0	0	0	0	0	0
f__Actinopolysporaceae;g__Actinopolyspora	0	0	0	0	0	0	0	0	0	0	0	0	0	0	0	0	9.45e-07	0	0	0	0	0	0	0	0	0	0	0	0	0	0	0	0	0	0	0	0	0	0	0
f__Halobacteriaceae;g__Halorientalis	0	0	0	0	0	0	0	1.18e-07	0	0	1.87e-07	0	0	0	0	0	0	0	0	0	0	0	0	0	0	0	0	0	0	0	0	0	0	0	0	0	0	0	0	0
f__Intrasporangiaceae;g__Serinicoccus	0	0	0	0	0	0	0	0	0	0	0	0	0	0	0	1.28e-07	0	2.33e-07	0	0	0	0	0	0	0	0	0	0	0	0	0	0	0	0	0	0	0	0	0	0
f__Enterococcaceae;g__Vagococcus	0	0	0	0	0	0	0	0	0	0	0	0	0	0	0	0	0	3.17e-07	0	0	0	0	0	0	0	0	0	0	0	0	0	0	0	0	5.44e-08	0	0	0	0	0
f__Bacillaceae;g__Alteribacillus	2.32e-07	0	0	0	0	0	0	1.23e-07	0	0	0	1.85e-07	0	0	0	0	0	0	0	0	0	0	0	0	0	0	0	0	0	0	0	0	0	0	0	0	0	0	0	0
f__Gemmatimonadaceae;g__Gemmatirosa	0	0	0	0	0	0	0	0	0	0	0	0	0	0	0	0	0	0	0	0	0	0	0	0	0	0	0	0	0	0	0	0	0	0	0	0	0	0	0	0
f__Catalimonadaceae;g__Catalinimonas	0	0	0	6.65e-07	0	0	0	0	0	0	0	0	0	4.38e-07	0	0	6.88e-08	0	0	6.98e-08	3.59e-08	0	0	0	1.02e-07	0	0	7.88e-08	0	0	0	0	0	7.62e-08	0	0	0	0	0	0
f__Saccharomycetaceae;g__Tetrapisispora	0	0	0	0	8.91e-07	0	0	0	0	0	0	0	0	0	0	0	0	0	0	0	0	0	0	0	0	0	0	0	0	0	0	0	0	0	0	0	0	0	0	0
f__Nitrososphaeraceae;g__Nitrososphaera	0	0	0	0	0	0	0	0	0	0	0	3.99e-07	0	0	0	0	0	0	0	0	0	0	0	1.51e-07	0	0	0	0	0	0	0	0	0	0	0	0	0	0	0	0
f__Aphanizomenonaceae;g__Dolichospermum	0	0	0	0	0	0	0	0	0	0	0	0	0	0	0	0	0	0	0	0	0	0	0	0	0	0	0	0	0	0	0	0	0	0	0	0	0	0	0	0
f__Flammeovirgaceae;g__Marivirga	0	0	0	0	0	0	0	0	0	0	0	0	0	0	0	0	0	0	0	0	0	0	0	0	0	0	0	0	0	0	0	0	0	0	0	0	0	0	0	0
f__Carnobacteriaceae;g__Lacticigenium	0	0	0	0	0	6.91e-08	0	0	6.8e-08	0	0	0	7.88e-07	0	0	0	0	8.47e-07	0	0	0	0	0	0	0	0	0	0	0	0	0	0	0	0	0	0	0	0	0	0
f__Rhodobacteraceae;g__Jannaschia	0	0	0	0	0	0	0	0	0	0	0	0	0	0	0	0	1.32e-07	1.25e-07	8.1e-08	0	0	0	0	0	0	0	0	0	0	0	0	0	0	0	0	0	0	0	0	0
f__Intrasporangiaceae;g__Ornithinimicrobium	0	0	0	5.24e-08	5.39e-08	0	0	0	0	0	5.89e-08	0	0	2.87e-07	1.14e-07	4.52e-07	5.42e-08	2.05e-07	0	0	0	0	0	0	0	0	0	0	0	0	6.03e-08	0	0	0	0	0	6.34e-08	0	0	0
f__Ruaniaceae;g__Haloactinobacterium	0	0	0	0	0	0	0	0	0	0	0	9.49e-08	0	1.95e-07	0	0	0	0	0	0	0	0	0	0	0	0	0	0	0	0	0	0	0	0	0	0	0	0	0	0
f__Hyphomicrobiaceae;g__Rhodoplanes	0	0	0	0	0	0	0	0	0	0	0	0	0	0	0	0	0	0	0	0	0	0	0	0	0	0	0	0	0	0	0	0	0	0	0	0	0	0	0	0
f__Alteromonadaceae;g__Aliiglaciecola	0	0	0	0	0	0	0	0	0	0	0	7.66e-07	0	0	0	0	0	0	0	0	0	0	0	0	0	0	0	0	0	0	0	0	0	0	0	0	0	0	0	0
f__Nitriliruptoraceae;g__Nitriliruptor	0	0	0	0	0	0	0	0	0	0	0	0	0	3.83e-07	0	0	0	0	0	0	0	0	0	0	0	0	0	0	0	0	0	0	0	0	0	0	0	0	0	0
f__Unclassified;g__Enhydrobacter	0	0	0	0	0	0	0	0	0	0	0	0	0	0	0	0	0	0	0	0	0	0	0	0	0	0	0	0	0	0	0	0	0	0	0	0	0	0	0	0
f__Spongiibacteraceae;g__Dasania	0	0	0	0	0	0	0	0	0	0	0	0	0	0	0	0	0	0	0	0	0	0	0	0	0	0	0	0	0	0	0	0	0	0	0	0	0	0	0	0
f__Neisseriaceae;g__Simonsiella	0	0	0	0	0	0	0	0	0	0	0	0	0	0	0	0	0	0	0	0	0	0	0	0	0	0	0	0	0	0	0	0	0	0	0	0	0	0	0	0
f__Halomonadaceae;g__Zymobacter	0	0	0	0	0	0	0	0	0	0	0	0	0	0	0	0	0	0	0	0	0	0	0	0	0	0	0	0	0	0	0	0	0	0	0	0	0	0	0	0
f__Thermomicrobiaceae;g__Thermomicrobium	5.36e-07	0	0	0	0	0	0	0	0	0	1.21e-07	0	0	0	0	0	0	0	0	0	2.04e-07	1.32e-07	0	1.3e-07	0	0	1.29e-07	0	0	0	0	0	0	3.69e-07	0	0	3.9e-07	0	0	0
f__Ferrovaceae;g__Ferrovum	0	0	0	0	0	0	0	0	0	0	0	0	0	0	0	0	7.32e-08	0	0	0	0	0	0	0	0	0	0	0	0	0	0	0	0	0	0	0	0	0	0	0
f__Porticoccaceae;g__Porticoccus	0	0	0	0	0	0	0	0	0	0	0	0	0	0	0	0	0	0	0	0	0	0	0	0	0	0	0	0	0	0	0	0	0	0	0	0	0	0	0	0
Others	0.357908	0.315246	0.288735	0.36902	0.179593	0.37462	0.592361	0.340808	0.228457	0.330515	0.504763	0.360762	0.303617	0.362475	0.344335	0.319423	0.32096	0.55616	0.428653	0.377341	0.312628	0.386645	0.249841	0.352118	0.223049	0.331442	0.51187	0.343993	0.417192	0.327824	0.453783	0.184086	0.401584	0.332863	0.374507	0.303732	0.366019	0.297969	0.472787	0.299988
