# Supplementary material for: Duration of Persistent Atrial Fibrillation Is Associated with Alterations in Human Gut Microbiota and Metabolic Phenotypes
Source: mSystems. 2019 Dec 10;4(6):e00422-19. doi: 10.1128/mSystems.00422-19 (PMC6906738; doi:10.1128/mSystems.00422-19)
Supplement: TABLE S2 [file mSystems.00422-19-st002.xlsx]

## Sheet: Table S2
species	AF1	AF2	AF3	AF5	AF9	AF12	AF14	AF17	AF19	AF21	AF22	AF27	AF30	AF32	AF33	AF36	AF41	AF43	AF47	AF50	CTR1	CTR2	CTR3	CTR5	CTR9	CTR12	CTR14	CTR17	CTR19	CTR21	CTR22	CTR27	CTR30	CTR32	CTR33	CTR36	CTR41	CTR43	CTR47	CTR50
g__Faecalibacterium;s__Faecalibacterium prausnitzii	0.0188824	0.0139704	0.00386816	0.00844618	0.0206543	0.0123093	0.00109826	0.0273376	0.000333508	0.044407	0.0144073	0.0538566	0.0301724	0.0171416	0.0430378	0.046049	0.0641312	0.0161799	0.0127108	0.0658007	0.0918919	0.0348978	0.0504966	0.103989	0.026	0.129424	0.0331858	0.116086	0.000876773	0.113718	0.0602492	0.0282319	0.00556092	0.061816	0.0301123	0.155553	0.0272536	0.219208	0.0609619	0.0165667
g__Prevotella;s__Prevotella copri	0.000136688	3.27e-05	0.000670745	0.000199831	0.0114186	8.57e-05	0.00799448	2.85e-05	0.0298554	6.9e-05	0.0285521	4.88e-05	6.43e-05	4.85e-05	4.47e-05	0.000141662	0.000110897	4.77e-05	4.8e-05	3.98e-05	0.000173139	0.000305505	0.118185	0.0493061	0.173695	0.000314697	0.00392296	0.00012338	0.0003981	0.000186773	0.00142258	0.13358	0.0002257	0.000239533	0.000211941	0.000269347	0.0131144	0.0493825	0.000128603	0.000266019
g__Bifidobacterium;s__Bifidobacterium longum	6.21e-05	2.78e-05	1.7e-05	0.000825513	0.162073	7.21e-06	8.08e-05	0.00168993	0.00649231	0.000177337	1.21e-05	0.000550825	0.00855906	0.00161472	0.0052631	0.00238223	0.000408243	0.000406359	0.00085052	0.00209103	0.000107321	0.00016938	0.00044375	2.21e-05	7.35e-05	0.00040279	0.000604755	0.000313247	0.000170314	1.62e-06	0.000127025	0.00112778	2.54e-05	9.66e-06	7.39e-06	0.000173084	0.000513076	7.6e-06	0.000620959	1.15e-06
g__Alistipes;s__Alistipes sp. CAG:435	3.42e-05	8.53e-06	1.64e-06	1.91e-05	3.93e-05	3.27e-08	0	8.45e-06	3.51e-05	2.41e-07	6.5e-05	3.69e-06	5.84e-08	8.8e-06	0	4.49e-06	1.05e-05	2.89e-06	9.25e-06	1.08e-05	2.36e-05	1.16e-05	8.24e-05	2.58e-05	5.08e-05	1.11e-05	1.3e-05	7.57e-06	4.45e-07	2.73e-06	6.05e-06	5.44e-05	5.49e-05	1.02e-05	5.85e-06	1.86e-07	0.137332	2.25e-05	1.15e-05	0
g__Escherichia;s__Escherichia coli	8.32e-05	0.001201	0.00433637	0.000410256	0.00146215	0.000288882	0.0998292	0.00263818	0.00204929	4.09e-05	0.0534925	0.00549946	3.41e-05	0.000214211	0.000139814	0.00374743	0.00705668	0.0766127	0.016743	4.73e-05	0.00413122	0.00199348	0.00085306	0.000178959	0.00020227	0.000445893	0.000454655	0.000517124	0.0171421	0.000319192	0.000797043	0.00106693	0.00288632	0.000101937	0.000278499	0.000412238	0.00124351	0.000896854	0.000409127	0.00197065
g__Unclassified;s__Firmicutes bacterium CAG:170	0.00189999	0.000168923	2.59e-05	0.00328562	5.08e-05	5.83e-05	4.73e-07	0.000462688	2.76e-06	2.82e-05	0.000401514	0.0005404	3.15e-05	0.000633737	9.86e-05	0.00092793	0.000374493	0.000111027	5.84e-05	0.000192273	0.00202844	0.00398982	0.000972606	0.0117852	0.000423209	8.79e-05	0.118947	0.00179322	8.36e-06	6.34e-05	0.0128814	1.5e-05	0.00151381	0.00132534	5.79e-05	0.000163401	0.00914017	0.000174279	0.00574769	1.2e-06
g__Bacteroides;s__Bacteroides plebeius	0.0176524	0.00021739	0.000480916	0.000844768	0.00189402	0.0618686	5e-05	0.00350123	0.0017324	0.0201998	0.00674773	0.00827282	0.000392513	0.00739053	0.00024441	0.000656722	0.00103177	3.08e-05	0.000327662	8.79e-05	0.0120598	0.0141069	2.87e-05	0.000666458	0.00188811	0.033138	2.25e-06	0.0282438	0.0568147	0.000200869	4.15e-05	0.0001	8.91e-05	0.0350723	8.42e-05	0.0452124	3.41e-05	8.57e-05	8.22e-05	0.000481369
g__Eubacterium;s__[Eubacterium] eligens	0.00460489	0.000687025	0.000429453	0.000298515	0.000717002	0.00143718	0.000178626	0.000705159	0.00011296	0.000431601	0.000429123	0.00138233	0.000179878	0.0019018	0.000671368	0.000314534	0.000687529	0.000376344	0.000513669	0.00153898	0.000240227	0.000229367	4.09e-05	0.00034155	0.000127336	0.00439498	1.95e-05	0.000233027	6.88e-05	0.000116294	0.000106985	8.84e-06	4.02e-05	0.000928736	0.000603472	0.000107019	5.59e-05	0.000382702	0.000319079	3.44e-05
g__Unclassified;s__Firmicutes bacterium CAG:110	0.00192527	0.000193207	1.28e-05	0.00957661	2.51e-05	1.95e-05	1.14e-06	0.000553496	4.35e-06	4.32e-05	0.000256381	0.00119572	1.03e-05	0.00151403	6.34e-05	0.000224822	0.000175963	9.11e-05	6.75e-05	0.000481138	0.00264406	0.0109147	0.00074513	0.00504572	0.00128098	8.98e-05	0.00573595	0.000683555	3.71e-05	8.86e-05	0.0104184	7.44e-06	0.000341375	0.000784492	4.14e-05	0.000139859	0.00328038	0.000107312	0.00623708	3.51e-06
g__Prevotella;s__Prevotella copri CAG:164	2.26e-06	1.03e-06	0	2.23e-06	0.00532118	1.06e-06	0.00453646	2.53e-06	0.0111603	3.04e-05	0.0132187	8.92e-06	8.91e-07	3.16e-06	1.41e-07	3.83e-05	1.41e-05	1.55e-05	6.83e-08	2.89e-06	1.52e-05	6.44e-05	0.077179	0.0261165	0.0966359	1.08e-06	0.0023969	9.34e-06	1.58e-05	4.94e-06	0.000807719	0.0650142	1.34e-06	3.36e-05	5.82e-06	1.49e-05	0.00856039	0.0275149	8.29e-08	8.51e-06
g__Faecalibacterium;s__Faecalibacterium sp. CAG:74	0.00610598	5.71e-05	5.8e-06	0.00390246	2.08e-05	1.81e-06	2.12e-07	0.00173994	0	3.67e-05	8.7e-05	0.00231338	2.92e-05	0.0121633	4.75e-05	9.7e-05	0.000234015	1.58e-05	4.56e-05	0.00167798	0.00903706	0.0047253	0.000215807	0.00142985	0.00026927	3.35e-05	0.0117454	0.0011087	3.78e-05	3.16e-05	0.00496669	1.82e-06	0.000164843	0.01038	3.12e-05	4.85e-05	0.0039367	9.16e-05	0.000150434	1.4e-06
g__Prevotella;s__Prevotella sp. CAG:279	4.51e-05	2.75e-05	6.85e-06	2.76e-05	5.09e-06	1.41e-06	9.52e-05	2.69e-05	1.28e-05	8.85e-06	0.000169865	1.1e-05	2.62e-07	7.12e-06	9.54e-07	1.37e-05	0.00534466	4.09e-06	1.57e-05	1.55e-05	2.19e-05	0.0748935	0.000280502	0.0164682	5.85e-05	2.7e-06	6.1e-06	5.12e-06	4.98e-06	2.57e-05	0.0542268	0.000188434	3.76e-05	3.3e-05	3.92e-05	8.69e-05	0.00712414	0.0127312	1.78e-05	2.19e-05
g__Alistipes;s__Alistipes finegoldii	0.00422997	0.0011881	0.00104442	0.00271406	2.84e-05	0.000165599	6.87e-06	0.00215518	0.000465915	0.00102281	0.000387098	0.00875622	5.51e-06	0.00131818	0.00406187	0.00272468	0.00073484	0.0129317	0.000533044	0.00179981	0.00754458	0.00162273	0.00539507	0.000365516	0.000656666	4.49e-05	0.015369	0.00229654	9.14e-05	0.00288602	0.00149017	0.000676661	0.00788816	0.0017765	5.81e-05	4.51e-05	0.000781732	0.000240404	6.91e-06	4.32e-05
g__Eubacterium;s__Eubacterium sp. CAG:180	0.00455103	0.000106263	5.33e-05	0.000209874	2.09e-05	6.62e-05	7.08e-08	4.27e-05	2.07e-06	1.55e-05	0.000783511	0.00928783	1.05e-06	0.022137	0.00698944	7.1e-05	0.0671342	3.41e-05	0.00420119	0.00524621	0.000283182	0.00300818	2.7e-05	0.000539257	1.17e-05	2.68e-05	0.000306999	0.000116941	8.32e-07	5.88e-06	0.000395087	1.43e-06	2.96e-05	9.92e-05	1.12e-05	0.000189258	0.000231493	4.55e-05	3.29e-05	2.83e-07
g__Unclassified;s__Firmicutes bacterium CAG:176	0.00689727	0.000313753	8.86e-06	0.000335022	1.53e-05	7.68e-06	5.24e-07	2.79e-05	2.32e-07	8.88e-06	0.000292172	0.00077815	6.92e-06	0.00875096	1.61e-05	0.000642159	0.000202078	1.12e-05	3.09e-05	6.2e-05	0.00245656	0.0028404	0.000172431	0.00581605	0.000556543	2.38e-05	0.0532947	0.000345552	2.62e-06	4.32e-05	0.0304885	3.44e-06	0.000165671	0.000208704	2e-05	2.41e-05	0.0305137	0.000114397	0.000946838	1.96e-06
g__Bacteroides;s__Bacteroides vulgatus	0.0138437	0.0264629	0.0639321	0.00685821	0.0018463	0.00206168	0.00568586	0.00183152	0.00149722	0.0203807	0.00307625	0.00840144	0.00065841	0.00148501	0.0165224	0.00391079	0.00151112	0.000453646	0.00941514	0.00610533	0.00635041	0.00355527	0.00346698	0.00149488	0.00135555	0.0128861	0.000179476	0.00430895	0.0212974	0.00890482	0.000510324	0.006502	0.00977607	0.0073816	0.0130171	0.00553846	0.000855529	0.00435289	0.0160023	0.0484285
g__Succinatimonas;s__Succinatimonas sp. CAG:777	6.3e-06	0	4.23e-08	9.51e-07	6.49e-07	0	0	4.96e-08	0	0	0	2.76e-06	0	3.54e-06	0	0	4.06e-08	0	0	2.45e-07	0	4.81e-08	5.69e-08	4.76e-08	1.06e-07	0	2.51e-05	2.1e-08	0	1.32e-06	4.01e-06	1.56e-07	4.85e-07	6.84e-07	3.73e-06	0	1.19e-06	0	9.76e-08	1.07e-06
g__Dialister;s__Dialister sp. CAG:357	0.00601273	1.05e-06	0	0.00674619	0.0236505	2.17e-06	6.31e-06	4.45e-07	4.44e-07	6.05e-07	0.00984995	2.72e-05	1.02e-05	0.011591	0.000176593	0.0465387	8.45e-05	2.69e-05	1.89e-07	4.56e-06	1.12e-06	2.04e-06	0.0209576	3.25e-06	2.28e-06	7.47e-07	9.82e-06	6.91e-07	2.52e-05	6.23e-06	2.98e-06	1.94e-07	6.51e-07	0.00540506	3.75e-07	2.81e-07	4.65e-05	2.17e-06	0.00602559	6.28e-08
g__Unclassified;s__[Eubacterium] rectale	0.00480413	0.00155042	0.00316887	0.000468289	0.00124649	0.0587848	8.18e-05	0.00406798	0.000437501	0.0098659	0.00514435	0.0128593	0.000604694	0.00424903	0.0218073	0.00331779	0.00140867	0.00176808	0.000916046	0.0119079	0.00140664	0.00140923	0.000104186	0.000605552	0.000557101	0.0022121	0.000215134	0.00119022	7.97e-05	0.000157543	0.000434608	3.4e-05	0.000137701	0.00922145	0.0220861	0.000134966	0.000683934	0.000405198	0.000262024	0.000206346
g__Bifidobacterium;s__Bifidobacterium adolescentis	0.00046832	1.96e-06	6.99e-05	0.000145086	0.000521694	2.26e-05	5.66e-06	0.0011031	2.15e-05	0.000225802	0.000307785	0.000629117	0.00114161	0.00156095	0.0112539	0.0117402	0.0122189	1.65e-05	9e-05	0.000521657	0.000303677	0.000439802	0.00112539	0.000861034	0.000106684	2.36e-05	0.000249813	2.43e-05	0.00015278	1.97e-06	6.03e-05	4.36e-06	4.89e-06	0.000138419	1.33e-06	1.33e-05	0.00509885	1.1e-05	3.31e-05	1.48e-07
g__Unclassified;s__Firmicutes bacterium CAG:103	0.0101562	0.000794835	8.24e-06	0.0034076	5.86e-05	0.00241857	3.24e-05	0.00141388	0.000103715	0.000178989	0.00182893	0.00323353	8e-06	0.000667207	0.0023132	0.00310124	0.00285511	0.000322011	0.000297394	0.0025001	0.0247632	0.00891521	0.00623612	0.0409472	0.00209152	2.47e-05	0.0576614	0.0421681	4.4e-06	6.18e-05	0.0569958	0.000600976	0.00237721	0.00356099	0.000468594	0.00308399	0.00425327	0.00345498	0.0141747	1.98e-06
g__Unclassified;s__Firmicutes bacterium CAG:124	0.00369597	0.000185847	3.82e-05	0.0138279	2.97e-05	1.28e-05	4.14e-06	0.000273135	1.57e-06	2.43e-05	0.000866646	0.00208205	8.8e-06	0.00176318	7.63e-05	0.000791647	0.000337291	6.94e-05	7.36e-05	0.000325085	0.0103654	0.0113981	0.00195323	0.00879837	0.00217213	7.54e-05	0.0226231	0.00239988	3.51e-06	6.35e-05	0.0281116	1.09e-05	0.00377329	0.00148802	5.78e-05	0.000102886	0.0163129	0.00019807	0.00337677	1.29e-06
g__Ruminococcus;s__Ruminococcus sp. CAG:177	0.000115924	0.000171081	9.3e-06	0.0564791	2.66e-05	2.26e-05	8.53e-07	4.6e-05	2.48e-05	1.76e-05	0.00264094	0.000107408	2.99e-05	0.000208552	3.41e-05	0.00907098	0.000564699	1.98e-05	5.33e-05	8.84e-05	0.000480866	0.00014897	0.000262595	0.000147521	0.000218397	4.1e-05	0.032806	0.00720443	6.61e-06	1.79e-05	0.026866	1.96e-06	0.0051491	0.000238124	1.36e-05	2.27e-05	0.0254627	2.05e-05	0.000161336	7.72e-06
g__Alistipes;s__Alistipes putredinis	0.0108283	0.0049735	6.61e-05	0.0072717	5.64e-05	1.71e-05	7.47e-06	7.17e-05	2.75e-05	0.000621341	0.00190828	0.0101129	6.03e-05	0.00369226	9.4e-05	0.00711665	0.00331311	0.00437758	0.00570051	0.00464977	0.0123881	0.0137414	0.0108984	0.000184791	0.000658633	0.00024198	5.47e-05	0.0161721	4.12e-05	4.49e-05	0.00474499	0.00147678	0.0178155	0.0127102	8.91e-05	0.000219781	0.000639283	0.00147052	4.41e-05	7.48e-05
g__Prevotella;s__Prevotella sp. CAG:386	2.1e-06	4.98e-06	0	7.55e-07	0.000648893	4.57e-08	0.0014562	5.91e-08	0.00116374	8.5e-06	0.00161961	1.62e-06	8.51e-08	2.81e-06	0	6.14e-06	3.4e-05	5.44e-07	2.1e-06	1.82e-07	1.93e-06	1.98e-05	0.00384928	0.00462499	0.00391148	8.03e-07	0.000532875	8.49e-07	2.76e-06	1.04e-06	3.97e-05	0.00270397	2.9e-07	8.2e-06	9.02e-07	5.83e-06	0.00619717	0.00269323	3.56e-08	8.98e-08
g__Prevotella;s__Prevotella sp. 109	4.81e-05	6.58e-05	3.01e-05	2.81e-05	6.98e-06	0.000173439	6.54e-05	3.79e-05	3.07e-05	6.98e-05	0.000149028	5.45e-05	1.84e-05	4.65e-05	4.55e-06	8.96e-06	1.18e-05	2.55e-06	8.14e-06	3.26e-06	3.59e-05	9.17e-05	2.75e-05	0.000112286	5.28e-05	3.02e-05	7.83e-06	0.000161737	3.08e-06	1.37e-06	1.92e-05	7.57e-05	1.26e-06	8.42e-05	0.000137774	5.54e-05	1.24e-05	3.14e-05	2.82e-07	9.59e-06
g__Bacteroides;s__Bacteroides stercoris	0.00173259	0.00639408	0.0278267	0.0112424	0.000107757	0.000670513	0.000134428	0.000266226	0.00137836	0.00791311	0.00573233	0.0028675	0.000827415	0.00198354	0.0199451	0.000662994	0.000968989	0.000268068	0.0145	0.00520455	0.00451989	0.00193629	0.00123908	0.000112864	0.000422468	0.000364006	0.000181137	0.00878438	0.0253664	0.0279918	0.000867121	0.00203045	0.00112661	0.00161149	0.0399724	0.0011453	0.000126706	0.00221732	0.00080941	0.0183063
g__Lactobacillus;s__Lactobacillus mucosae	0	6.96e-08	7.76e-05	5.53e-08	2.41e-05	3.11e-06	1.45e-05	7.11e-08	1.26e-07	3.83e-07	2.03e-05	2.05e-06	4.87e-05	1.1e-05	9.58e-07	0.00347118	1.84e-05	1.39e-06	4.23e-09	7.42e-06	6.02e-07	0	0	4.49e-07	1.32e-06	0	1.02e-06	0	0	0	3.35e-07	1.11e-07	1.97e-08	0	7.51e-07	0	3.65e-05	1.5e-06	3.32e-06	0
g__Unclassified;s__Firmicutes bacterium CAG:83	0.00209828	0.00052906	0.000260584	0.00155653	0.000453201	5.36e-06	1.42e-06	9.53e-05	1.07e-06	2.41e-05	0.0048364	0.00037086	5.49e-06	0.000834103	0.00070276	0.00127372	0.00318261	1.86e-05	0.000167001	0.000273315	0.00238449	0.00460327	0.000892507	0.00200508	0.000149429	0.000489257	0.0196701	0.00236134	2.28e-06	3.61e-05	0.00556762	4.18e-05	0.00086172	0.00253835	3.61e-05	0.00065787	0.00384809	0.000935142	0.0496255	6.17e-06
g__Oscillibacter;s__Oscillibacter sp. ER4	0.00914366	0.00282336	0.00136575	0.0220929	4.43e-05	2.52e-05	1.67e-06	0.00290927	7.62e-05	0.000158421	0.00161536	0.00168111	5.72e-05	0.00164576	0.000152538	0.00222648	0.000705387	8.68e-05	0.00034215	0.00103249	0.0143212	0.0199083	0.009986	0.0170117	0.00117732	0.000292122	0.0265053	0.0316715	7.33e-05	0.000307123	0.0429852	4.01e-05	0.0137067	0.00605402	0.000253043	0.00394914	0.00706851	0.00115217	0.00273048	2.49e-05
g__Ruminococcus;s__uncultured Ruminococcus sp.	0.00306772	0.00316863	0.000698694	0.00153818	0.0020686	0.0069493	5.32e-05	0.0489955	0.000696213	0.00281244	0.00122749	0.00343594	0.00101933	0.00652643	0.00407084	0.00219182	0.00508096	0.00402276	0.00519173	0.00640751	0.00126767	0.00125871	0.00040343	0.00108129	0.000483373	0.00103027	0.00105725	0.00151458	0.000379807	0.000493834	0.00208201	0.000176584	0.000719737	0.00158899	0.00263941	0.000621886	0.000987604	0.000992008	0.00184449	0.000114478
g__Bacteroides;s__Bacteroides thetaiotaomicron	0.00101761	0.00198758	0.00207841	0.00268306	0.000457813	0.00809254	0.000256049	0.0003329	0.000285791	0.0022792	0.000589055	0.000946794	0.00819985	0.00112775	0.00313455	0.000615984	0.00191554	0.000200945	0.0010471	0.00301901	0.000823039	0.00124948	0.000792773	0.000472953	0.00021704	0.00120859	9.64e-05	0.00085742	0.00166087	0.00127704	0.000204424	0.000228103	0.00147633	0.000847381	0.00132236	0.00228009	0.000322942	0.00074168	0.000753236	0.00227244
g__Prevotella;s__Prevotella sp. CAG:255	0.000329053	7.15e-06	7.65e-07	2.46e-05	5.11e-05	0.000743648	1.36e-06	6.11e-06	2.26e-05	0.000259651	9.11e-05	0.000143295	1.47e-05	9.14e-05	2.05e-05	1.29e-05	3.34e-06	9.19e-06	5.43e-06	1.8e-05	1.78e-06	0.000146288	8.78e-05	3.81e-05	7.59e-05	7.18e-06	3.73e-06	0.000253042	0.000610941	8.44e-07	6.04e-07	1.97e-08	6.9e-06	0.00047923	7.71e-06	0.000184233	1.91e-05	4.2e-06	6.13e-06	9.29e-06
g__Eubacterium;s__Eubacterium sp. CAG:581	0.00298496	1.15e-05	5.53e-07	5.82e-06	1.47e-05	4.23e-06	7.61e-07	1.91e-05	6.68e-08	0.00167272	6.68e-06	0.00199434	0.00240625	2.44e-05	8.98e-06	0.000114087	0.000124785	4.64e-05	3.44e-05	7.88e-05	7.6e-06	1.35e-05	1.66e-06	1.28e-05	2.21e-06	6.82e-08	7.87e-05	2.07e-05	1.04e-07	2.67e-08	3.67e-05	0	2.81e-07	0.00280878	3.11e-05	1.4e-06	8.62e-06	2.07e-06	5.73e-06	1.05e-07
g__Bacteroides;s__Bacteroides plebeius CAG:211	0.0153019	9.1e-06	8.01e-05	8.37e-05	0.00142768	0.0461295	5.57e-05	0.00281747	0.00135225	0.0151768	0.00232154	0.00641057	3.78e-06	0.00569879	2.34e-05	0.00044522	0.000810993	5.64e-06	8.01e-05	6.93e-06	0.00449248	0.00988885	2.57e-06	0.000444431	0.000710289	0.0197202	7.26e-07	0.0189984	0.0384973	2.84e-05	2.79e-05	2.33e-06	1.68e-05	0.0253292	5.48e-05	0.0286125	9.46e-06	4.88e-06	4.56e-06	7.77e-05
g__Clostridium;s__Clostridium sp. CAG:7	0.00310461	0.00307293	0.00486945	0.00201073	0.000803681	0.000226891	6.54e-05	0.000575149	0.0458071	0.00138884	0.00148471	0.000469638	0.0126238	0.000107196	0.00280122	0.000508848	0.00156834	0.000249616	0.004521	0.00205206	0.00122037	0.00080396	0.000688942	0.000471942	0.00478837	0.00228856	0.000255524	0.00100954	0.00495115	0.00418797	0.000134911	0.000857608	0.000289223	0.00221774	0.0177916	0.00495697	0.000111096	0.000879378	0.00059164	0.00434589
g__Sutterella;s__Sutterella sp. KLE1602	0.00130906	0.000251269	6.31e-06	1.31e-05	4.95e-05	0	4.3e-05	0	0.000139856	0.000832023	2.73e-06	0.00017446	0	3.74e-05	6.36e-06	8.18e-06	5.96e-06	2.95e-07	2.22e-07	4.68e-06	0.00901009	1.01e-05	6.06e-06	9.49e-05	0.000271339	8.15e-05	0.00143569	8.81e-06	0.000486833	0.000130579	0.000140055	0.0427647	1.14e-05	8.17e-06	5.33e-05	1.51e-06	0.000162195	7.19e-06	0.000226904	5.56e-06
g__Prevotella;s__Prevotella stercorea	3.48e-05	3.32e-06	8.93e-05	1.24e-05	0.000217249	5.75e-07	0.000474481	3.19e-05	0.000284877	1.8e-06	0.00300834	6.72e-06	1.06e-07	9e-06	9.91e-06	1.88e-05	0.00286064	2.33e-06	2.7e-05	4.65e-06	3.65e-06	0.000150193	0.00119459	0.00129891	0.00115335	6.12e-06	0.000269385	4.99e-06	5.77e-06	4.72e-06	0.000488985	0.00505204	2.37e-06	9.77e-06	1.41e-05	1.49e-05	0.000921181	0.00043709	2.08e-05	7.7e-05
g__Dialister;s__Dialister succinatiphilus	0.000174764	3.5e-06	4.13e-08	0.000409465	0.000657186	3.51e-07	2.98e-07	2.5e-06	5.17e-05	8.3e-08	0.000271899	0.000116535	4.58e-06	0.000346771	8.12e-06	0.0012225	1.88e-05	0.0021491	5.02e-06	4.25e-06	4.96e-06	1.88e-06	0.000611144	1.58e-05	7.66e-07	8.75e-07	3.73e-05	8.46e-06	3.38e-05	5.71e-05	1.04e-05	0	5.46e-07	0.000151979	1.45e-06	1.25e-06	1.3e-05	5.09e-06	0.000149352	8.3e-08
g__Subdoligranulum;s__Subdoligranulum variabile	0.00777133	0.00580295	0.000154583	0.0268691	0.00225	0.000110622	4.57e-06	0.00924801	3.94e-05	0.00194239	0.00484615	0.00729328	8.12e-05	0.00905711	0.00489997	0.00236521	0.0217883	0.00267548	0.0062758	0.00564111	0.0131755	0.0135301	0.00947032	0.00669079	0.00216919	0.0054355	0.00928295	0.0146145	2.82e-05	0.00272566	0.00301147	4.08e-05	0.00420347	0.00439747	0.005206	0.00817345	0.0013828	0.00468283	0.00992923	1.95e-05
g__Collinsella;s__Collinsella aerofaciens	0.000139248	0.00021539	1.33e-05	0.000230273	8.13e-05	4.66e-06	1.74e-05	1.72e-05	0.0108141	8.56e-06	0.00103487	0.00139037	6.43e-06	0.00253972	0.00203797	0.00438611	0.00142576	0.00275078	0.0395455	0.000249659	0.000526885	0.000340472	0.00205586	0.000682453	0.00025564	0.000277953	0.00801093	8.27e-06	0.000444209	0.00016161	0.000514862	6.18e-06	0.000190087	0.000159021	0.000206642	1.67e-05	0.000515241	0.000556519	1.16e-05	3.14e-06
g__Eubacterium;s__Eubacterium ventriosum	0.000324039	0.00222915	9.06e-05	0.000123077	0.000158903	0.00119969	4.86e-05	0.000418605	0.000364042	0.00136815	0.000445088	0.000822109	0.000511907	0.00508869	0.00228262	0.0126262	0.00349505	0.000181331	0.0003585	0.00549379	0.00028882	0.000139638	0.00012289	0.000188315	0.000381609	0.000977096	3.46e-05	0.000275266	0.000430604	0.000382337	0.00010077	0.000216583	0.000112884	0.000327806	0.00536305	0.000357793	0.000172876	0.00026778	0.000398392	0.000115975
g__Faecalibacterium;s__uncultured Faecalibacterium sp.	0.00132991	0.000671983	0.000265285	0.000725171	0.00432155	0.00461564	4.36e-05	0.00187265	6.93e-05	0.00301507	0.000767037	0.0082252	0.000703334	0.00180015	0.0069099	0.0141778	0.00643918	0.00467345	0.000788574	0.0086492	0.00688653	0.00428421	0.00309528	0.00556693	0.00191139	0.00839856	0.00175203	0.00536931	3.21e-05	0.0221926	0.00450091	0.000422128	0.000256299	0.0036919	0.00150844	0.011274	0.00208592	0.00493714	0.00668248	0.000582733
g__Roseburia;s__Roseburia hominis	0.00101899	0.00154149	0.00031833	0.000226163	8.99e-05	0.00127676	7.19e-06	0.00103923	4.87e-05	0.0035396	0.000762146	0.00146715	0.00011177	0.00307764	0.000560858	0.00450565	0.0205319	0.000544159	0.000334294	0.0040125	0.000486932	0.000365864	0.000158616	0.000954987	0.000274876	0.00149288	0.000531365	0.00182709	2.8e-05	0.00036346	0.000307697	0.000364778	0.00444293	0.00164636	0.000391648	0.000293832	0.000783621	0.00118056	0.00101724	7.88e-05
g__Eubacterium;s__Eubacterium sp. CAG:202	6.65e-05	2e-05	1.08e-05	0.00010887	0.0001926	0.000153472	4.22e-07	0.0155111	1.37e-05	0.000115173	5.2e-05	0.0206149	4.29e-05	0.00366817	0.000147203	6.02e-05	0.0166529	2.5e-05	0.000212647	0.00034572	0.000371988	1.95e-05	1.76e-05	0.000120853	4.62e-06	8.36e-06	5.25e-06	3.1e-05	1.11e-07	3.48e-07	0.000564415	0	0.000551214	0.00252329	0.000359588	0.0026818	3.11e-05	1.16e-05	0.000383713	2.34e-06
g__Bacteroides;s__Bacteroides uniformis	0.0093972	0.00622761	0.00494861	0.0106538	0.000618913	0.00112014	0.000454934	0.00871144	0.000262722	0.00635241	0.00215241	0.00317186	0.000942706	0.00736282	0.00315255	0.00403216	0.00420597	0.000631258	0.00812412	0.00816569	0.00363772	0.00919076	0.000962105	0.000600596	0.000722919	0.00237247	0.000696973	0.00371275	0.00303817	0.0122356	0.00124557	0.000522603	0.0365029	0.0115074	0.00384386	0.00714139	0.00073375	0.00109157	0.020035	0.00819384
g__Lactobacillus;s__Lactobacillus salivarius	2.17e-05	3.76e-07	6.36e-07	4.74e-06	8.62e-05	5.7e-06	0.0019806	1.35e-06	1.27e-05	1.03e-06	6.21e-07	0.000140023	0.000204147	5.56e-05	1.22e-07	0.000187917	1.16e-05	1.66e-05	5.84e-06	7.8e-06	1.5e-06	1.61e-06	5.65e-06	2.65e-07	9.79e-07	9.43e-08	5.24e-07	6.41e-06	2.59e-07	0	3.88e-06	0	3.28e-07	6.93e-06	8.29e-07	9.25e-07	4.13e-07	4.9e-07	1.12e-05	2.31e-07
g__Megasphaera;s__Megasphaera sp. DJF_B143	1.84e-05	5.34e-06	8.3e-07	0.0344531	8.11e-05	2.78e-06	6.35e-07	1.31e-06	0.000118394	1.95e-06	8.15e-05	2.27e-05	0.000196919	1.2e-05	4.54e-06	5.42e-06	8.15e-06	1.28e-05	1.65e-06	1.27e-05	4.6e-05	1.49e-05	6.77e-06	2.13e-05	6.22e-06	5.09e-06	1.92e-05	1.4e-05	2.14e-05	1.02e-05	7.65e-05	1.59e-06	1.04e-05	9.12e-06	3.77e-06	1.04e-05	3.81e-05	4.43e-05	3.72e-05	5.2e-07
g__Sutterella;s__Sutterella wadsworthensis	0.00124045	0.000435996	3.63e-05	3.86e-05	2e-05	1.7e-07	4.64e-05	0.000204343	0.000209891	0.000903648	4.31e-06	0.000247063	7.28e-06	4.33e-05	8.06e-05	0.000247454	4.04e-05	1.45e-06	1.1e-05	8.25e-06	0.00994366	1.41e-05	1.1e-05	0.00614445	0.000352284	0.000251624	0.0010297	4.25e-05	0.000356475	0.000377667	0.000139708	0.0342909	2.17e-05	2.48e-05	0.000159987	2.39e-06	0.000434484	2.64e-05	0.000232237	0.00012691
g__Megamonas;s__Megamonas funiformis	0.000901009	2.84e-06	6.47e-06	0.000479245	4.42e-06	2.28e-05	0.0157508	1.17e-05	0.0332648	0.00115161	0.00121472	2.65e-05	2.77e-07	2.25e-06	1.55e-07	0.000310689	0.00583853	4.91e-06	7.39e-06	1.39e-06	1.46e-05	5.25e-06	1e-05	1.64e-05	8.85e-05	5.5e-06	7.37e-06	8.8e-07	2.9e-08	0	2.77e-07	0.000147612	4.65e-07	2.65e-05	4.92e-06	0	9.34e-07	1.68e-05	0	0
g__Roseburia;s__Roseburia faecis	0.00285817	0.000277568	8.14e-05	0.000340081	0.00160791	0.00522806	4.93e-06	0.000608902	8.6e-05	0.010975	0.00491243	0.0133578	9.98e-05	0.00122078	0.00587809	0.000535209	0.00708833	0.000932005	0.00230277	0.0175466	0.00567337	0.000463155	0.000797976	0.000173133	0.000217244	0.000214883	1.11e-05	0.00261003	6.76e-06	9.37e-05	7.9e-05	7.42e-06	8.6e-05	0.00142007	0.00280757	5.48e-05	0.000175041	0.000302033	0.000878375	0.000138903
g__Bacteroides;s__Bacteroides coprocola	0.0119069	0.000622637	0.0169613	0.0142409	0.000153869	0.00163774	0.00430794	0.00035128	0.00022556	0.00121628	0.0021005	0.00104404	0.000347861	0.00302338	0.000693063	0.000462646	0.000282092	0.000133798	0.00119358	0.000752996	0.0129635	0.00853935	0.000259384	0.000555628	0.000872694	0.0171148	5.34e-05	0.000439379	0.000926118	0.00093709	5.2e-05	0.000359447	0.00102166	0.00151386	0.0021301	0.0210441	9.06e-05	0.00119289	0.000434761	0.00184762
g__Clostridium;s__Clostridium sp. CAG:127	0.00953368	0.0145095	0.000954574	1.12e-05	2.24e-05	9.67e-05	2.83e-07	0.00276289	7.69e-06	0.00124058	0.00186423	0.00116131	2.38e-05	0.0266084	2.62e-05	2.88e-05	0.00624624	2.38e-05	7.87e-06	4.55e-05	0.00109273	1.34e-05	8.82e-05	0.000460419	0.000384887	2.73e-05	4.73e-05	0.00012633	1.62e-06	3.13e-06	0.000253881	3.34e-07	0.00588719	0.023632	1.9e-05	7.44e-06	0.000118803	0.000325552	1.06e-05	3.94e-06
g__Prevotella;s__Prevotella sp. CAG:604	0	0	0	2.42e-05	0.000692983	2.21e-07	0.00205653	0	0.000919946	2.78e-05	0.00171824	0	3.5e-07	1.41e-06	0	4.38e-06	1.67e-06	1.82e-06	0	1.14e-06	7.06e-07	6.62e-06	0.0107371	0.0205644	0.00636362	3.1e-08	0.000532203	1.34e-06	4.28e-06	1.22e-05	9.08e-05	0.00708876	7.81e-06	8.66e-06	1.74e-06	5.51e-05	0.00294841	0.00544041	1.57e-07	6.63e-08
g__Clostridium;s__Clostridium sp. AT5	0.00016611	0.000230656	0.00726278	9.65e-05	6.47e-05	0.000143895	0.00130103	7.54e-05	0.0136075	0.000100822	6.71e-05	0.000120435	0.00553651	0.00013036	0.000139571	0.000157498	0.000193795	0.000101251	0.000209	0.000195655	0.000192149	0.000137392	5.69e-05	7.3e-05	0.000243603	0.000419499	4.59e-05	0.000267753	0.00687893	0.000709153	5.09e-05	0.00248025	4.14e-05	0.000151956	0.00182084	0.000355066	3.53e-05	6.59e-05	0.000408018	0.00535093
g__Roseburia;s__Roseburia inulinivorans	0.00495358	0.021412	0.00137844	0.00205132	0.000598909	0.00994552	1.27e-05	0.000692246	0.00050405	0.0309664	0.0022801	0.00361924	0.000252358	0.00127702	0.00269009	0.000601577	0.00194691	0.000605782	0.00685579	0.00697486	0.00235551	0.000907833	0.000514731	0.000311964	0.000846143	0.0196635	0.00025302	0.00202095	9.17e-05	0.00176465	0.00029917	0.000865533	0.000917588	0.00206577	0.0118491	0.000954085	0.000328259	0.00552096	0.000917	0.00124054
g__Akkermansia;s__Akkermansia sp. CAG:344	4.15e-06	1.02e-05	0.000128341	2.57e-06	3.05e-05	5.21e-07	1.09e-07	8.24e-05	4.69e-08	3.54e-08	3.5e-06	0.000347667	6.91e-08	0.000154963	0	0.00019583	0	3.29e-05	7.05e-06	5.65e-05	0.000161209	2.93e-08	2.92e-06	0	5.42e-07	1.05e-07	4.84e-08	3.46e-08	0	1.68e-07	0	2.49e-08	4.93e-07	0.000171736	3.52e-08	0	2.21e-06	3.87e-07	0.000415842	0
g__Bacteroides;s__Bacteroides fragilis	0.00376642	0.00869121	0.011393	0.0112915	0.00103595	0.0133585	0.000715478	0.0021675	0.00939464	0.00555696	0.0019749	0.00293386	0.0307889	0.00254779	0.0050718	0.0019808	0.00173501	0.000779558	0.00397079	0.00274122	0.00457856	0.00603195	0.00259983	0.00270641	0.00364339	0.00689647	0.000375221	0.00462964	0.00842454	0.0078421	0.000752113	0.00438867	0.00778587	0.00590047	0.00944197	0.00954614	0.0014932	0.00906989	0.00395001	0.0165006
g__Unclassified;s__bacterium OL-1	1.39e-05	7.94e-06	1.28e-06	5.84e-05	1.86e-05	6.88e-08	2.87e-08	1.5e-06	6.7e-05	1.28e-06	9.55e-05	7.91e-06	2.43e-06	2.63e-05	0.000176239	0.0107864	1.22e-05	4.34e-06	0.000138922	8.64e-06	7.23e-05	1.18e-05	2.35e-06	0.000607063	1.19e-06	1.95e-07	0.000139591	5.65e-06	2.46e-07	3.59e-08	5.67e-05	6.97e-07	8.91e-07	5.38e-06	1.49e-06	1.31e-06	2.06e-05	0.000136962	7.24e-06	8.69e-07
g__Klebsiella;s__Klebsiella pneumoniae	1.02e-05	1.52e-05	9.91e-05	1.08e-05	0.000156155	2.55e-05	0.000713863	0.00109927	0.000255114	2.46e-06	0.00166462	0.000555514	4.6e-05	0.000239249	9e-06	3.47e-05	0.000130359	0.00317599	0.000286363	3.51e-05	0.00016323	1.43e-06	9.13e-06	1.96e-05	6.67e-06	2.22e-05	0.00286135	0.000365393	0.000172627	1.35e-05	0.00681785	3.96e-06	0.000227816	1.1e-07	4.72e-05	1.6e-06	0.00327992	0.00124473	0.000335719	0.003393
g__Chlamydia;s__Chlamydia trachomatis	0.000230273	0.000631274	0.000254213	0.00114172	0.000674204	0.000218516	0.00423331	0.000711515	0.000614616	0.000364547	0.00281736	0.000410407	0.000202379	0.000134288	0.000102194	0.000229401	0.000825931	6.94e-05	0.000149469	0.000579828	0.000108038	0.000245643	0.00114712	0.0081887	0.00106592	0.000209152	0.000427845	6.42e-05	4.44e-05	0.000213294	0.000115493	0.000701654	0.000132675	0.000365796	0.000183573	0.000414195	0.00268527	0.0288661	3.44e-05	0.00141255
g__Alistipes;s__Alistipes indistinctus	0.000248968	8.76e-05	0.000125341	0.00255191	4.31e-06	3.41e-07	2.49e-07	6.57e-06	3.39e-05	3.71e-06	0.000528574	0.000172037	2.59e-06	0.000151324	1.62e-05	0.00598718	0.000600784	1.93e-05	7.54e-05	3.89e-05	0.000157789	0.000558713	0.00317491	0.000255646	0.000107855	1.99e-05	0.0226961	6.29e-05	4.9e-07	0.000207434	0.0275907	1.81e-06	0.00204256	0.000154779	1.12e-06	0.00014917	0.000329929	0.00017104	0.00220659	0.000185407
g__Unclassified;s__Firmicutes bacterium CAG:129	0.00325921	0.000344648	7.75e-05	0.00105413	8.3e-06	3.36e-06	1.15e-07	0.00023072	2.09e-06	1.79e-05	0.000220958	0.000588397	2.06e-05	0.001459	2.49e-05	0.00027831	0.000199186	1.5e-05	0.000104212	0.00020906	0.00338038	0.00591737	0.00107341	0.00306995	0.000434882	6.68e-05	0.0182942	0.00185468	1.76e-05	0.000124547	0.00607589	1.45e-05	0.000619553	0.00139374	0.000104378	0.000160982	0.0144215	0.0002459	0.00109133	1.37e-06
g__Bacteroides;s__Bacteroides eggerthii	0.00147449	0.0260066	0.0024775	0.00102484	8.61e-05	0.00175921	3.18e-05	0.000379644	0.000279335	0.0033813	0.00056821	0.000677494	0.00735667	0.00069857	0.00103004	0.00232765	0.00368393	0.000246916	0.00115387	0.00051263	0.000338047	0.00285203	9.68e-05	5.01e-05	4.95e-05	0.000600435	1.78e-05	0.00132318	0.00293664	0.00113631	5.98e-05	6.01e-05	0.000940789	0.000691932	0.00252664	0.00035124	3.09e-05	8.31e-05	6.95e-05	0.00441576
g__Clostridium;s__uncultured Clostridium sp.	0.00817061	0.0058577	0.00128667	0.00348857	0.00146295	0.00452027	8.21e-05	0.00432838	0.0035015	0.00450517	0.00198694	0.00554298	0.0116143	0.00631867	0.00477871	0.0040828	0.0118543	0.00213963	0.00428916	0.00656904	0.0083143	0.0107248	0.00178477	0.00585713	0.00406797	0.0198107	0.00308656	0.00699625	0.0035236	0.00881004	0.00482215	0.000634078	0.00294285	0.00721425	0.0061773	0.0158162	0.0030674	0.00448519	0.0220607	0.00239084
g__Bifidobacterium;s__Bifidobacterium pseudocatenulatum	0.000147164	2.94e-05	1.2e-05	2.65e-05	0.00350654	1.41e-06	3.67e-05	0.0152979	9.7e-05	0.000840088	1.61e-05	0.000396242	0.0120576	0.0167227	0.00211178	0.00383109	0.000744244	7.96e-06	4.01e-05	0.00838234	0.000170553	2.77e-05	0.000438406	4.51e-05	0.000111452	0.000457577	4.87e-05	0.00025639	0.00139262	4.97e-06	1.83e-05	1.19e-05	3.21e-05	5.83e-05	9.11e-06	0.000234136	0.000298348	4.66e-05	0.000434225	1.9e-06
g__Prevotella;s__Prevotella sp. CAG:520	7.64e-05	4.1e-05	0	0	7.37e-05	0	0.000221186	0	0.000130312	6.17e-05	0.00578158	4.53e-06	1.24e-05	1.22e-06	0	2.14e-06	0.00050567	3.76e-07	1.82e-06	2.07e-07	1.95e-06	7.34e-05	0.00155993	0.000997621	0.00133358	1.76e-07	0.000917038	3.93e-07	2.65e-06	5.76e-06	0.000124478	0.00142666	6.27e-07	4.16e-06	1e-07	6.38e-05	0.00481403	0.000532604	1.17e-07	2.02e-07
g__Lactobacillus;s__Lactobacillus pentosus	5.57e-08	0	1.38e-07	1.02e-07	0.0251542	8.76e-06	8.21e-06	0	0	1.57e-05	0	5.41e-07	7.99e-07	3.71e-08	0	2.13e-07	5.69e-07	0	4.76e-06	0	0	8.07e-08	1.32e-07	0	0	8.26e-07	0	0	3.61e-07	0	2.54e-07	0	0	3.78e-07	3.98e-08	7.92e-08	0	0	0	2.66e-07
g__Mitsuokella;s__Mitsuokella multacida	7.02e-06	3.81e-06	9.49e-06	0.000116138	0.000625045	1.63e-07	0.000301288	3.97e-06	3.24e-06	8.54e-06	2.39e-05	0.000512979	1.65e-06	2.2e-06	7.25e-07	3.89e-05	6.94e-06	3.75e-06	1.41e-05	6.26e-06	3.74e-06	8.71e-07	6e-07	9.82e-07	6.28e-07	1.53e-07	2.87e-07	9.22e-08	3.38e-07	6.05e-06	0.00113663	2.35e-07	3.9e-08	3.8e-06	2.32e-06	1.78e-07	0.00151668	1.67e-06	3.7e-07	4.22e-08
g__Azospirillum;s__Azospirillum sp. CAG:260	4.09e-06	0	0	9.94e-08	5.22e-06	0	0	8.29e-06	1.76e-07	0.0037386	0	0	0	2.68e-07	5.15e-07	1.86e-07	1.91e-06	0	1.05e-07	0.000114821	8.07e-07	0	3.89e-06	8.1e-07	0.000208968	6.33e-08	8.8e-07	6.01e-05	5.27e-07	3.76e-07	5.95e-07	4.18e-07	6.76e-07	0.000211543	4.36e-08	0	3.27e-07	1.43e-07	1.5e-06	2.44e-07
g__Clostridium;s__Clostridium sp. CAG:226	0.000411396	6.41e-05	7.48e-06	0.0017938	7.02e-06	1.06e-05	7.2e-07	9.44e-05	7.23e-07	4.54e-06	0.000153074	0.000340128	1.8e-06	0.00338387	1.13e-05	0.000233716	8.36e-05	2.77e-05	3.31e-05	7.73e-05	0.000717105	0.00268494	0.000109409	0.000454059	0.00127955	2.98e-06	0.00202217	0.000252444	3.8e-07	3.09e-05	0.0109229	2.14e-06	0.00012202	0.000173569	1.42e-05	6.32e-05	0.0127118	6.33e-05	0.000501285	2.21e-07
g__Bacteroides;s__Bacteroides ovatus	0.00141358	0.00312225	0.00331242	0.00348042	0.000923554	0.00708113	0.00261867	0.00555866	0.0033143	0.00246671	0.00149787	0.00133602	0.0068281	0.00174197	0.0088563	0.00140436	0.00275564	0.00244551	0.00167103	0.00161866	0.00128921	0.00305505	0.00247988	0.00157343	0.00126308	0.00221053	0.000296716	0.00124328	0.00207931	0.00416866	0.000288721	0.00106524	0.00351397	0.00123969	0.00296503	0.00303489	0.000853108	0.00144044	0.00215564	0.0204975
g__Unclassified;s__Firmicutes bacterium CAG:321	0.00123658	1.06e-05	7.62e-07	0	8.29e-07	6.44e-08	1.64e-08	1.85e-06	3.39e-08	0	2.5e-06	0.000652051	9.69e-08	0.00381032	3.93e-07	0.000155673	5.02e-07	2.19e-07	1.53e-06	1.36e-05	5.23e-08	4.05e-05	1.06e-05	8.24e-07	0	0	0	0	0	3.95e-06	8.81e-07	0	5.16e-08	1.45e-07	0	3.54e-08	5.71e-05	0	0	0
g__Roseburia;s__Roseburia sp. CAG:197	0.00119838	4.42e-05	6.62e-06	5.45e-06	6.87e-05	0.000133253	5.06e-07	4.87e-05	4.72e-05	0.000192327	0.000141497	0.00221737	3.56e-05	6.6e-05	0.000134336	3.91e-05	0.000189516	5.39e-05	0.00010518	0.0002393	0.000420739	1.7e-05	5.72e-06	4.73e-05	5.91e-06	1.45e-05	7.4e-06	1.98e-05	1.1e-05	3.84e-06	4.52e-06	1.86e-07	1.33e-05	0.00400009	9.34e-05	1.72e-05	5.03e-06	3.61e-06	1.65e-05	1.34e-05
g__Lactobacillus;s__Lactobacillus ruminis	3.35e-05	4.1e-05	5.15e-06	5.31e-06	6.26e-05	2.48e-05	7.29e-06	0.000214999	6.16e-05	4.22e-05	6.02e-05	0.000111044	1.96e-05	7.76e-05	8.44e-05	0.0219973	9.51e-05	3.58e-05	5.33e-05	0.000117037	5.65e-05	1.9e-05	1.67e-05	2.52e-05	1.32e-05	4.18e-05	1.09e-05	7.52e-05	3.94e-07	9.94e-05	2.64e-05	4.36e-06	8.09e-06	2.88e-05	3.22e-05	1.68e-05	6.89e-05	5.3e-05	3.76e-05	1.71e-06
g__Alistipes;s__Alistipes obesi	0.000146854	0.000669319	2.6e-05	0.00555375	8.77e-06	7.77e-05	1e-07	6.53e-05	7.71e-07	2.55e-05	0.000799604	0.000134813	2.34e-06	0.00294077	5.4e-05	0.00146954	0.000864141	0.00117275	6.13e-05	8.25e-05	0.00992934	0.00924267	0.00391835	0.0016006	0.000627472	2.75e-07	0.0118597	0.00596342	1.25e-05	0.00373504	0.00588381	1.72e-05	0.00054149	0.00489539	1.14e-06	9.01e-06	0.00122951	0.000795135	9.26e-06	4.77e-06
g__Eubacterium;s__Eubacterium sp. CAG:841	7.87e-05	1.1e-05	3.44e-06	0.000127785	1.98e-06	3.28e-07	6.67e-07	1.57e-05	6.27e-07	2.07e-06	1.74e-05	3.98e-05	2.95e-07	0.000153037	7.56e-06	3.14e-05	4.16e-05	2.22e-06	2.06e-05	3.56e-05	6.51e-05	0.000132726	2.14e-05	0.0011185	1.26e-05	1.9e-05	0.000266039	5.6e-05	1.37e-06	6.1e-06	0.000272515	9.47e-07	2.56e-05	8.04e-05	9.44e-06	9.86e-06	0.000296009	1.05e-05	6.99e-05	1.67e-06
g__Flavonifractor;s__uncultured Flavonifractor sp.	0.00116601	0.000460877	0.000139506	0.00258855	9.6e-05	5.18e-05	2.67e-06	0.000299762	0.000166035	0.000100854	0.000288179	0.000463241	0.000154351	0.0011371	0.000809792	0.000917184	0.00189576	0.000224102	0.000244797	0.000526579	0.00160255	0.00133866	0.000464855	0.001791	0.000188319	0.00040714	0.00227824	0.00146684	7.15e-05	0.0113256	0.0022926	0.000189113	0.000708504	0.000573654	0.000370507	0.000493188	0.00188385	0.000940642	0.021384	0.000294598
g__Clostridium;s__Clostridium sp. CAG:533	2.42e-05	7.19e-08	0	0	0	0	0	1.88e-06	0	0	8.16e-07	4.24e-06	0	0.0207121	0	1.35e-06	0	0	5.19e-08	4.01e-07	2.01e-07	2.45e-07	0	5.5e-07	0	0	0	0	0	0	4.88e-06	0	0	0	0	0	1.89e-06	0	0	0
g__Ruminococcus;s__Ruminococcus callidus	0.00151359	0.000158189	4.34e-05	0.000640179	0.00014903	0.00276282	4.18e-05	0.00395985	0.000109724	0.000505365	0.00115683	0.00107358	1.97e-05	0.00117124	9.12e-05	0.0049278	0.00393697	0.000243763	0.000411718	0.000598153	0.000929577	0.000302079	0.00257988	0.000152748	0.000127086	0.000153687	0.000233355	0.000397569	9.46e-06	0.00010958	0.000410011	1.32e-05	4.09e-05	0.000938912	0.000762131	0.00468315	0.00028675	0.00305452	0.000149697	1.67e-05
g__Prevotella;s__Prevotella stercorea CAG:629	1.12e-05	2.28e-06	0	5.15e-06	7.47e-05	1.96e-08	7.25e-05	6.77e-07	9.67e-05	5.41e-07	0.00129527	9.08e-06	0	1.83e-06	0	2.47e-06	0.0012389	1.04e-07	2.37e-05	2.65e-08	5.08e-07	2.8e-05	0.000249522	0.000462011	0.000424804	7.81e-05	7.31e-05	1.86e-06	0.000100538	3.47e-07	0.00017789	0.000269958	0.000193449	1.74e-06	4.98e-05	1.31e-05	0.000435572	0.000159265	9.09e-07	1.12e-07
g__Ruminococcus;s__Ruminococcus sp. CAG:579	0.00749594	4.02e-05	6.29e-06	3.31e-05	2.87e-05	9.34e-05	2.39e-08	0.000457086	1.49e-06	1.14e-05	3.59e-05	0.00209384	6.51e-06	8.23e-05	3.4e-05	6.75e-05	8.09e-05	1.96e-05	9.07e-06	0.000190479	0.00403991	3.72e-05	3.94e-05	9.24e-05	6.5e-06	6.42e-06	5.88e-05	0.000249303	1.11e-07	1.68e-06	0.00183751	2.22e-07	1.46e-05	9.59e-05	4.81e-06	7.92e-06	9.7e-05	1.89e-05	4.5e-05	9.69e-07
g__Clostridium;s__Clostridium sp. CAG:138	0.00299548	1.94e-05	3.89e-06	0.00023395	9.93e-06	1.1e-05	6.42e-07	2.51e-05	1.52e-06	4.24e-06	3.44e-05	0.000193607	8.77e-06	0.0016925	1.07e-05	0.00772997	3.96e-05	8.73e-06	9.39e-06	3.72e-05	0.000358889	0.000523137	0.000781654	0.000202396	0.00034211	1.98e-05	0.000662673	4.34e-05	8.33e-06	1.28e-05	0.00165057	1.01e-06	2.9e-05	0.00579948	6.06e-06	2.02e-05	0.00112424	1.29e-05	0.000237314	7.11e-07
g__Lachnoclostridium;s__[Clostridium] bolteae	0.000194659	0.000143161	0.000425968	0.000637557	6.8e-05	0.000816013	9.22e-06	0.000210641	0.00092853	0.000177065	4.97e-05	0.000232802	0.000661792	0.000218109	0.000168636	0.000513674	0.000858911	0.000362838	0.000609215	0.000211883	0.000167965	0.000398628	0.000100258	7.64e-05	8.98e-05	0.000560264	0.00011852	0.000179441	0.000664593	0.00355078	0.000803041	0.000303875	0.000258042	0.00024393	0.000353748	0.000340288	0.000104213	0.000122544	0.000367243	0.0019223
g__Fusicatenibacter;s__Fusicatenibacter saccharivorans	0.000577007	0.000911034	0.000266741	0.000240096	0.0014644	0.000526547	7.36e-06	0.00187219	0.000319362	0.0016385	0.00109849	0.00394268	0.000398599	0.00563909	0.00450818	0.00252422	0.000361066	0.00432208	0.00864405	0.014395	0.000377928	0.000594312	0.000351313	0.000438216	0.000459174	0.00186879	0.000130532	0.000283354	0.000102654	0.00691509	0.000294218	4.27e-05	0.000507582	0.000681418	0.000973573	0.000567741	0.000148044	0.000328442	0.000662514	0.000271156
g__Phascolarctobacterium;s__Phascolarctobacterium succinatutens	6.44e-05	0.000168975	0.000153064	0.00017291	2.47e-05	0.000142268	7.69e-05	9.8e-05	0.000309344	3.72e-05	1.89e-05	5.75e-05	1.09e-05	4.09e-05	0.000577149	8.81e-05	0.000243655	2.01e-05	0.000106373	0.00228064	6.03e-05	0.00741902	1.01e-05	0.0185329	1.22e-05	0.000142857	0.00566414	5.62e-05	6.91e-05	0.000120923	0.0110987	2.41e-05	7.82e-05	2.94e-05	0.000109448	6.49e-05	0.0133382	4.53e-05	3.65e-05	2.26e-06
g__Clostridium;s__Clostridium sp. CAG:217	0.000720712	3.53e-05	2.5e-05	0.000471023	5.12e-06	3.06e-06	1.1e-06	0.000144981	2.18e-08	4.92e-07	4.1e-05	0.00018079	1.43e-06	2.36e-05	3.78e-06	2.6e-05	5.33e-06	0.00186779	2.85e-05	4.05e-05	0.00454538	2.19e-05	8.61e-06	0.00245468	0.00115572	1.6e-07	0.00818519	1.71e-05	6.04e-08	3.82e-06	0.00478279	1.03e-07	7.64e-06	0.00135495	0.000161802	4.67e-06	8.19e-05	0.00272993	4.18e-05	3.01e-06
g__Unclassified;s__Sutterellaceae bacterium ND3	4.31e-05	7.15e-05	8.74e-06	0.000332868	1.33e-06	0	0	0	4.32e-07	2.27e-06	3.9e-05	5.71e-06	1.18e-07	3.84e-05	1.2e-05	0.000486572	3.02e-06	3e-06	6.98e-06	1.17e-06	2.89e-06	2.92e-06	1.04e-05	1.28e-06	6.37e-05	9.66e-07	2.2e-05	1.98e-06	0.0155489	0.00803837	0.000386943	0.000391656	6.44e-06	7.34e-06	2.84e-05	4e-08	0.000158309	1.52e-05	9.5e-06	3.64e-05
g__Megamonas;s__Megamonas rupellensis	0.000228826	5.68e-06	4.39e-06	0.000213344	2.79e-06	4.13e-06	0.00608305	1.15e-06	0.017163	0.00047327	0.000452803	3.34e-06	9.05e-06	2.86e-06	8.71e-08	9.69e-05	0.00205431	3.61e-06	2.05e-06	1.5e-06	4.08e-06	6.24e-08	2.59e-07	1.78e-06	4.06e-05	3.08e-06	8.23e-07	1.21e-06	6.12e-07	9.23e-06	1.96e-07	4.08e-05	1.52e-06	1.36e-05	1.23e-06	2.12e-06	6.22e-08	8e-06	0	0
g__Clostridium;s__Clostridium sp. CAG:302	0.00408877	1.72e-06	2.43e-07	1.23e-07	1.12e-05	2.32e-08	0	2.12e-06	3.13e-06	3.84e-07	1.66e-06	0.000894591	3.96e-07	0.00610455	3.8e-07	0.00426947	2.56e-06	5.58e-08	2.56e-06	3.31e-06	2.11e-06	5.28e-05	1.22e-06	1.8e-06	1.59e-06	3.76e-07	0	6.12e-07	1.35e-06	4.7e-07	1.49e-06	9.96e-08	5.97e-08	5.93e-06	6.51e-06	1.4e-06	4.8e-05	2.38e-07	6.23e-08	6.17e-07
g__Eubacterium;s__Eubacterium sp. CAG:115	0.00137323	9.69e-06	3.12e-06	6.42e-05	2.91e-05	2.87e-05	6.44e-07	1.34e-05	3.92e-06	1.64e-05	1.15e-05	5.2e-05	5.69e-06	3.78e-05	2.17e-05	3.75e-06	7.62e-05	7.55e-06	4.17e-05	0.000998246	4.95e-05	0.00220697	6.08e-06	0.000341666	3.54e-05	3.39e-06	0.000102425	1.87e-05	6.67e-06	2.36e-06	9.15e-05	7.63e-07	0.00114399	0.0121267	3.01e-05	9.8e-06	0.000272237	6e-06	4.75e-06	2.14e-05
g__Alistipes;s__Alistipes sp. CAG:514	2.07e-06	5.5e-06	1.24e-07	5.89e-06	1.86e-07	0	1.96e-07	2.03e-06	0	3.49e-06	3.26e-05	2e-06	0	1.83e-06	0	2.01e-06	1.14e-05	7.29e-08	9.25e-08	9.21e-07	2.03e-06	7.12e-06	1.97e-05	1.42e-05	5.71e-05	0	7.92e-06	0	4.55e-08	5.45e-06	8.91e-08	8.41e-07	3.56e-05	1.66e-07	0	1.72e-07	0.0155895	3.76e-05	0	4.03e-06
g__Ruminococcus;s__Ruminococcus bicirculans	0.00029871	0.000396627	1.69e-05	4.16e-06	1.4e-05	0.000764892	1.93e-07	0.0154147	1.46e-07	3.71e-05	4.07e-05	4.63e-05	2.95e-05	0.000832185	2.61e-05	5.25e-06	0.000663478	6.65e-05	2.05e-05	0.000108435	4.1e-05	8.18e-06	2.95e-06	1.66e-05	9.86e-06	3.39e-07	1.96e-05	0.000128621	3.75e-08	3.42e-07	8.63e-06	0	9.13e-06	3.23e-05	1.87e-05	2.23e-05	5.07e-06	1.87e-05	2.26e-05	0
g__Unclassified;s__uncultured phage crAssphage	0.000154138	0.0150918	0.000262934	0.000309942	0.00036989	3.3e-08	2.93e-06	1.33e-05	6.98e-08	0.000303841	1.52e-05	0.000565767	4.33e-07	0.000634388	0.00171896	0.00230017	4.74e-05	0.000334379	3.84e-05	0.000110956	3.09e-07	0.00223793	1.59e-05	1.52e-06	3.82e-07	0.0050386	1.19e-07	1.46e-05	0	0.00182782	1.8e-05	0	1.28e-05	0.000363067	2.81e-07	4.92e-05	1.12e-06	1.06e-07	0.00652502	1.66e-08
g__Bilophila;s__Bilophila wadsworthia	0.00138802	0.000929311	0.000902498	0.00159326	0.000530166	0.000743958	2.21e-07	0.00244742	0.00236076	0.000350231	0.00109013	0.000351103	3.82e-08	0.00039706	3.47e-07	0.00156316	0.000649218	0.000538357	0.000227045	0.000581526	0.00515252	0.00294697	0.002727	0.00127066	0.000305924	1.48e-05	0.0113148	0.00298821	8.51e-05	0.00638251	0.00436592	0.000244065	0.0111084	0.00147244	6.83e-06	7.78e-06	0.00366712	0.000266935	0.0114356	0.00117292
g__Bacteroides;s__Bacteroides cellulosilyticus	0.000467201	0.000372278	0.000462221	0.00288511	5.32e-05	9.16e-05	5.76e-05	0.000582861	7.73e-05	0.000202496	0.000162319	0.000263725	0.00095187	0.00108601	5.55e-05	0.000456601	0.00159804	0.00046441	0.000391365	0.000379412	0.000135927	0.000632375	0.000240856	9.56e-05	4.52e-05	6.68e-05	3.22e-05	0.000114986	0.000240468	0.000679403	0.000101106	0.00034257	0.000937838	0.000569124	0.000830794	0.000207144	0.000530414	0.000169147	0.000906682	0.000306717
g__Clostridium;s__Clostridium sp. CAG:43	0.00168873	0.00206004	0.00130847	5.49e-05	0.00207265	5.42e-05	9.96e-06	0.000146131	0.0106027	0.00127133	0.000873377	0.00197561	0.000142663	0.000294709	0.00139404	0.00122355	0.000109446	8.27e-05	0.0107262	0.00215243	0.000986855	0.002135	0.0011961	0.00134768	0.00193492	0.00314779	0.000294697	0.00383961	0.00493937	0.00475485	0.000443169	0.00561108	0.00100017	0.000927699	0.00342733	0.00788688	0.000250515	0.0010418	0.00152605	0.00309614
g__Faecalibacterium;s__Faecalibacterium sp. CAG:82	0.000909315	0.0013834	0.000172108	0.000543511	0.000306918	0.000203408	5.85e-05	0.000511441	2.17e-05	0.00174617	0.000801919	0.0017396	0.00145606	0.000485221	0.0020348	0.00114467	0.00256552	0.000258416	0.000549036	0.00228175	0.00520294	0.00210252	0.00350951	0.005701	0.00108898	0.00403968	0.000906099	0.00546204	4.17e-06	0.00408074	0.00255528	0.00142615	0.000282549	0.00106154	0.00164766	0.00675999	0.00135714	0.00385207	0.00266585	0.000777598
g__Clostridium;s__Clostridium sp. CAG:277	0.0133579	3.5e-05	6.76e-06	2.17e-05	8.11e-06	1.51e-05	2.39e-07	0.000158863	8.71e-05	0.00014942	4.45e-05	0.000402958	0.000212439	9.95e-05	9.99e-05	0.000121271	3.32e-05	0.000123236	0.00011034	0.000207408	3.34e-05	9.04e-06	1.14e-06	0.00133181	1.12e-05	5.12e-05	6.42e-07	1.22e-05	1.26e-06	3.05e-06	1.36e-05	5.56e-08	0.000682296	8.07e-05	8.38e-05	9.34e-06	0.000140463	7.07e-06	1.26e-05	2.37e-06
g__Butyricicoccus;s__uncultured Butyricicoccus sp.	0.000769223	0.000358193	0.000210953	0.000825681	0.000506726	2.65e-05	3.93e-06	0.00141676	0.0013043	0.000883969	0.00110895	0.000745914	0.000113189	0.00153896	0.00358139	0.00248008	0.00274209	0.000804537	0.00164619	0.00140922	0.00351893	0.00254779	0.00164526	0.00422875	0.00338541	0.0131928	0.00205906	0.0076738	0.00682526	0.0030505	0.00214441	0.00136008	0.0015054	0.00137131	0.00454548	0.0106632	0.00111876	0.00317295	0.00385888	0.000240619
g__Phascolarctobacterium;s__Phascolarctobacterium sp. CAG:207	0.000560798	0.00954392	0.0104795	0.00396365	2.08e-05	0.00858259	0.00429293	0.00370943	0.0131708	0.000971225	3.56e-05	0.000102418	1.05e-06	0.000272033	8.84e-06	0.000315854	0.00822156	3.87e-06	0.00395037	4.27e-05	0.00247637	6.61e-05	0.00026857	0.00016751	0.00048722	0.00737401	6.31e-05	0.00322043	0.00355004	0.00631686	9.53e-05	0.00116337	0.00455776	0.000107119	0.00619034	0.00254831	0.000125613	0.00195903	6.99e-07	6.01e-08
g__Alistipes;s__Alistipes sp. CAG:29	0.000577001	0.000191046	0.000378611	0.000557766	4.02e-06	0	6.02e-07	0.000502682	9.55e-05	0.000164136	5.16e-05	0.00145944	8.71e-07	0.000128222	0.00158412	0.00080166	0.00013783	0.00251446	0.000111215	0.000332521	0.00148694	0.000244894	0.000790768	2.71e-05	8.75e-05	2.35e-07	0.00308185	0.000274416	7.12e-06	0.000546059	0.000174912	0.00016609	0.000203913	0.000238515	3.42e-08	1.55e-06	0.000142152	7.21e-05	3.99e-08	1.46e-07
g__Unclassified;s__Firmicutes bacterium CAG:882	0.000385827	9.28e-05	6.57e-06	4.3e-05	2.71e-05	1.53e-05	5.35e-07	1.93e-05	1.66e-06	4.26e-05	2.99e-05	9.49e-05	2.41e-05	0.000161855	3.75e-05	2.15e-05	0.000288775	7.51e-06	1.65e-05	5.28e-05	0.00884523	0.000280139	1.32e-05	3.51e-05	1.19e-05	0.0129194	1.37e-05	0.00105844	8.45e-06	5.59e-06	0.000121407	7.93e-07	1.96e-05	0.000256883	7.19e-05	1.24e-05	3.42e-05	1.34e-05	7.04e-05	5.6e-06
g__Dorea;s__Dorea longicatena	0.000754774	0.00087551	0.000618262	0.000376118	0.00103784	0.000678071	9.48e-05	0.00408261	0.0128491	0.00144735	0.00137978	0.00301592	0.00123198	0.00137148	0.00261248	0.00829837	0.00206304	0.00794109	0.00449408	0.00449803	0.000524888	0.000313376	0.000128955	0.000170466	0.000244637	0.000890765	8.5e-05	0.000386198	0.000307133	0.000875762	0.000149279	5.84e-05	0.000376923	0.000603427	0.000817753	0.00045541	0.000152258	0.000442888	0.000465858	0.000179003
g__Adlercreutzia;s__Adlercreutzia equolifaciens	0.000114512	6.16e-06	7.77e-06	1.91e-05	3.6e-05	1.65e-06	3.03e-07	0.00905111	2.88e-05	0.00109799	5.19e-05	0.00126408	2.18e-05	0.00411636	0.000752957	0.00221376	0.000216612	0.000475953	0.000165342	0.00512548	0.000145946	2.14e-05	0.000548093	0.000214408	7.55e-05	1.81e-05	0.00123638	0.000266808	7.3e-07	1.61e-05	6.35e-05	6.84e-06	5.25e-05	7.72e-05	6.99e-06	3.16e-05	0.000118467	0.000157006	0.000179519	1.63e-06
g__Eubacterium;s__Eubacterium sp. CAG:38	0.00218204	7.22e-05	0.000247162	0.000206439	3.59e-05	0.000905181	2.49e-06	8.55e-05	1.23e-05	7.11e-05	0.00123464	0.000137092	0.00018597	0.000132732	0.00140622	8.02e-05	0.00161965	6.73e-05	0.000184717	0.00150684	0.00106749	0.000473956	1.59e-05	7.17e-05	3.9e-05	0.00586296	2.47e-05	0.000462855	0.00120006	0.00172118	2.61e-05	0.000111547	2.93e-05	0.000786437	0.000137277	0.00121817	2.24e-05	0.00220397	4.06e-05	8.73e-06
g__Collinsella;s__Collinsella tanakaei	9.46e-07	2.44e-06	3.14e-07	2.96e-06	1.66e-05	4.99e-06	4.5e-07	2.28e-06	0.0125498	1.9e-06	8.13e-06	1.03e-05	2.94e-06	2.82e-05	9.43e-05	7.92e-05	2.29e-05	2.46e-05	0.000426666	7.94e-06	4.59e-06	2.87e-05	3.49e-05	4.28e-06	9.36e-07	4.87e-06	4.36e-05	3.72e-06	1.18e-05	1.65e-06	6.93e-06	5.55e-05	3.49e-06	1.55e-06	2.6e-06	1.38e-05	5.78e-06	3.27e-06	1.35e-06	3.02e-08
g__Azospirillum;s__Azospirillum sp. CAG:239	1.3e-05	0	1.85e-06	1.4e-07	4.87e-06	0	0	0.000405245	0	0.00515192	1.19e-07	2.04e-06	0	2.22e-07	5.48e-07	2.41e-06	7.45e-06	1.04e-07	0	1e-06	9.24e-08	2.34e-07	5.12e-06	4.88e-06	0.000287554	2.06e-06	0	8.33e-05	3.96e-07	3.12e-07	0	1.49e-07	1.99e-07	0.011304	1.86e-06	1.08e-08	6.45e-07	1.44e-07	0	4.56e-06
g__Oscillibacter;s__Oscillibacter sp. CAG:241	0.00350436	0.0012047	3.91e-05	0.00778337	5.6e-05	1.04e-05	1.7e-07	0.0001353	1.9e-06	2.02e-05	0.00161733	0.000320261	2.83e-05	0.000922895	9.41e-05	0.00650897	0.000674384	3.49e-05	0.000107792	0.000200571	0.00309745	0.00371974	0.00108533	0.00203177	0.000442962	6.43e-05	0.0103058	0.00669068	1.35e-05	5.69e-05	0.00841245	8.97e-06	0.000397952	0.000599432	6.65e-05	0.000179604	0.00405949	0.000163893	0.00490782	1.03e-05
g__Bacteroides;s__Bacteroides dorei	0.00317366	0.00438167	0.00880349	0.00165233	0.000413418	0.00230004	0.000715004	0.000884527	0.000945473	0.0024439	0.00060966	0.00183632	0.000368651	0.000963485	0.00286714	0.000768101	0.000444308	0.000416939	0.00210604	0.00157853	0.00261623	0.00220355	0.000745428	0.000240584	0.000286468	0.00226833	0.000184813	0.000904283	0.00383879	0.00297611	0.000157633	0.00143905	0.00217358	0.00278347	0.00861006	0.00315273	0.000271235	0.000701141	0.00255516	0.0079509
g__Prevotella;s__Prevotella sp. CAG:732	4.75e-05	7.55e-06	1.49e-07	8.81e-06	0.000749654	9.37e-05	0.00150583	8.31e-06	0.00114565	1.49e-05	0.00174148	1e-06	1.63e-05	3.16e-06	7.71e-06	5.55e-06	5.34e-05	6.35e-06	1.31e-06	7.87e-06	9.58e-07	1.56e-05	0.00625467	0.00843845	0.00549554	1.21e-06	0.00018194	1.18e-05	2.59e-05	5.77e-06	3.56e-05	0.00311069	2.26e-05	1.58e-05	2.63e-06	5.62e-06	0.00167299	0.00583056	4.61e-07	2.49e-06
g__Bifidobacterium;s__Bifidobacterium breve	7.05e-06	5.05e-06	1.23e-06	6.74e-05	0.0119784	4.25e-07	8.54e-06	0.000330423	0.000378842	2.95e-05	6.32e-06	6.56e-05	0.000532586	0.000407177	0.000321693	0.00228405	0.00054993	2.58e-05	6.62e-05	0.000201239	1.62e-05	8.99e-06	3.6e-05	6.18e-06	5.62e-06	2.57e-05	2.66e-05	1.64e-05	4.24e-05	0	1.23e-05	0.000109765	2.44e-06	3.76e-06	2.17e-07	1.53e-05	6.24e-05	8.59e-07	4.45e-05	0
g__Unclassified;s__Firmicutes bacterium CAG:95	0.000231252	0.000370837	4.63e-06	0.000543196	2.41e-05	3.11e-05	4.65e-07	3.36e-05	6.32e-05	0.000265118	2.94e-05	0.000750726	5.19e-05	0.000391376	3.65e-05	7.9e-05	0.00018968	2.44e-05	3.45e-05	0.000135678	9.03e-05	0.000504862	2.59e-05	5.23e-05	2.17e-05	9e-05	5.76e-05	1.19e-05	6.79e-06	3.29e-06	5.68e-05	7.38e-07	0.00280886	7.01e-05	9.79e-05	4.78e-05	0.000560575	2.49e-05	4.69e-05	1.13e-05
g__Paraprevotella;s__Paraprevotella xylaniphila	0.000158334	0.00032422	0.000210064	0.000259105	6.01e-05	0.000280393	5.89e-05	0.00012634	8.95e-05	0.000133088	0.000756995	6.99e-05	3.55e-05	0.00045907	0.000126481	0.000433197	8.23e-05	3.53e-05	9.67e-05	9.06e-05	0.000388936	0.00257776	0.000460403	0.000439103	0.000289947	0.000300704	0.000126576	0.000401692	0.000383435	0.000149498	0.0019298	0.000311927	0.0048938	0.00120919	0.000245253	0.00142029	0.00020508	0.000248877	0.00044638	0.000257416
g__Blautia;s__Blautia obeum	0.000552127	0.00166452	0.00021887	0.000309579	0.000655357	0.000677586	2.61e-05	0.00319979	0.00108233	0.00187249	0.00113337	0.00182998	0.00122783	0.00352707	0.00449548	0.00193393	0.00215166	0.011498	0.00868424	0.00449738	0.000367501	0.000279118	0.00011734	0.000182618	0.000198875	0.00053213	5.59e-05	0.000245435	0.000135409	0.000314743	0.000126482	4.94e-05	0.000126384	0.000415116	0.000627638	0.000231369	0.000119997	0.000267393	0.000211387	0.000194841
g__Eubacterium;s__Eubacterium sp. CAG:248	0.000198431	0.0113512	9.19e-05	2.23e-05	1.54e-05	0.0017541	1.53e-06	0.000180804	2.14e-05	8.03e-05	6.14e-05	0.000102862	1.66e-05	4.75e-05	0.000412988	0.000409468	1.22e-05	5.49e-06	0.000105439	8.23e-05	0.000167387	1.71e-05	3.96e-06	1.96e-05	1.35e-05	0.000273331	8.09e-07	2.21e-05	1.59e-05	8.84e-06	4.39e-06	1.61e-06	6.07e-06	3.93e-05	0.000220475	1.36e-05	5.19e-05	0.000142082	0.000510449	7.6e-06
g__Lactobacillus;s__Lactobacillus pontis	0	0	0	0	9.3e-07	0	1.15e-06	0	0	0	0	0	1.74e-07	0	0	0	0	0	0	0	0	0	0	8.69e-07	3.54e-06	0	0	0	0	0	0	0	0	0	3.19e-08	0	0	0	0	0
g__Akkermansia;s__Akkermansia muciniphila	9.54e-05	0.000228514	0.00214933	2.46e-06	0.000396659	4.12e-07	3.01e-06	7.42e-06	8.8e-06	6.9e-05	3.31e-05	0.00583436	1.42e-06	0.00227309	5.55e-06	0.00527558	3.41e-06	5.76e-06	0.000112485	0.00112371	0.00163986	4.41e-06	1.67e-07	2.42e-07	7.22e-06	2.98e-07	1.03e-07	5.3e-07	1.64e-07	2.09e-07	4.26e-07	0	1.44e-07	0.00243432	1.04e-06	1.77e-05	3.16e-06	4.52e-07	0.0112313	3.84e-08
g__Bacteroides;s__Bacteroides oleiciplenus	0.000424986	0.000325532	0.000902527	0.0111904	4.38e-05	0.000152111	5.42e-05	0.000320352	0.000133334	0.000668033	0.000239781	0.000362234	0.000659393	0.000407425	0.00025772	0.00031614	0.000540313	0.000298129	0.000616531	0.000144193	0.000478362	0.00029572	0.00215743	5.75e-05	0.000277599	0.000649916	4.36e-05	0.000186358	0.000164943	0.000296633	6.53e-05	0.000733238	0.00136882	0.000319485	0.000167983	0.00126208	4.3e-05	0.000584781	0.000657986	0.000333713
g__Eubacterium;s__Eubacterium sp. CAG:274	0.000829822	0.000488494	0.00179716	6.82e-05	7.56e-06	3.62e-06	3.02e-07	0.0021586	0.0014573	0.000543589	0.000182787	0.000194502	0.00541384	0.00171105	0.0111301	0.000229739	1.43e-05	0.000522872	0.000448374	0.000202312	8.93e-06	2.32e-05	1.34e-05	1.33e-05	9.52e-06	4.73e-06	7.56e-06	3.19e-06	0.000158422	4.13e-05	3.99e-05	1.24e-05	1.74e-05	0.000254614	0.000332248	0.00021891	4.03e-06	1.32e-05	6.73e-06	0.000156497
g__Megamonas;s__Megamonas sp. Calf98-2	0.000145912	1.15e-05	9.35e-06	7.76e-05	7.15e-07	2.76e-05	0.00174186	2.71e-08	0.011115	0.000211078	0.000155296	3.86e-07	4.02e-06	1.21e-06	2.95e-06	4.7e-05	0.00128459	1.68e-06	3.19e-08	3.5e-08	1.73e-06	0	3.05e-08	3.76e-07	3.39e-06	0	2e-07	9.43e-07	0	8.96e-08	0	1.53e-05	0	2.5e-06	0	2.71e-07	0	1.7e-06	0	0
g__Blautia;s__Blautia producta	7.18e-05	5.23e-05	4.59e-05	0.000119135	3.66e-05	9.15e-05	2.07e-06	0.000120471	0.000516762	0.000154338	4.6e-05	0.000208014	0.0110068	0.00012614	8.68e-05	5.82e-05	0.000208544	8.97e-05	0.00025267	0.000220178	8.08e-05	0.000112255	3.08e-05	0.000121939	2.66e-05	7.5e-05	0.000163882	9.68e-05	1.18e-05	0.00044875	0.000138517	8.26e-06	7.93e-05	0.000104428	0.000166168	3.53e-05	7.74e-05	2.37e-05	0.000285037	1.27e-05
g__Holdemanella;s__Holdemanella biformis	5.11e-05	4.6e-05	1.63e-05	3.93e-05	0.0109675	3.36e-05	5.51e-05	0.000162227	9.35e-05	7.1e-05	0.00166084	0.00153403	0.000121587	0.000141374	0.00011596	0.000123659	5.57e-05	0.000225672	0.000102603	8.33e-05	2.56e-05	3.53e-05	1.51e-05	2.87e-05	1.2e-05	8.1e-06	2.18e-05	1.48e-05	5.99e-07	3.3e-06	1.52e-05	1.72e-07	5.09e-06	2.91e-05	1.74e-05	1.04e-05	0.00012777	2.73e-05	1.05e-05	1.16e-05
g__Blautia;s__Blautia sp. CAG:237	7.37e-05	0.000691061	0.000111759	4.14e-05	3.72e-05	5.32e-05	1.34e-06	0.000260157	9.61e-05	0.00137013	6.32e-05	0.000688084	0.0108612	0.000433034	0.00040448	0.000125439	0.000131012	0.00125358	0.000391315	0.00377991	0.000341811	0.000157592	0.000109702	0.000216391	0.000212286	0.000180628	1.74e-05	7.14e-05	8.42e-05	0.000158992	3.16e-05	4.39e-07	0.000101938	0.000151483	0.00065753	8.11e-05	2.3e-05	6.86e-05	8.69e-05	1.16e-05
g__Roseburia;s__Roseburia intestinalis	0.00188264	0.00139067	0.000260278	0.00056166	0.000304552	0.00175796	1.84e-05	0.00116118	0.000457445	0.00191595	0.00180012	0.00251101	0.00060357	0.000980323	0.00217965	0.000725397	0.00296195	0.00058113	0.000933484	0.00194905	0.00247191	0.00066058	0.000248787	0.000509846	0.00230732	0.00130389	0.000225228	0.00543637	0.000199239	0.00114826	0.000375569	9.85e-05	0.000341615	0.00246022	0.00600163	0.000544974	0.000247929	0.00051878	0.000811071	0.0003898
g__Clostridium;s__Clostridium sp. CAG:58	0.000307888	0.000438785	0.000430545	0.00239137	1.18e-05	6.52e-05	1.08e-05	0.000117949	0.000130085	1.78e-05	3.53e-05	0.000471244	9.38e-05	0.000166846	4.96e-05	0.000952119	0.00221919	2.92e-05	0.000231906	0.000235833	0.000224845	0.000289314	0.000110125	0.000113071	0.000132283	0.000132642	0.000217875	0.00101891	0.000188589	0.00122922	0.000460355	5.29e-05	0.000430592	0.000241581	8.23e-05	8.26e-05	6.93e-05	0.000142158	0.0107518	3.47e-05
g__Unclassified;s__Proteobacteria bacterium CAG:139	5.14e-06	0.000972506	0.00117906	0.000598171	0.00352388	2.76e-07	7.61e-07	0	0	5.74e-06	0.000352198	3.39e-06	4.55e-05	6.65e-06	0.00219165	7.4e-07	1.56e-05	6.37e-06	2.93e-05	2.76e-05	9.73e-06	0.0016819	0.000238294	5.05e-05	8.21e-05	0.00120149	7e-07	0.000698914	3.66e-07	3.32e-06	1.57e-06	3.16e-07	0.000210685	0.000551285	0.00457251	1.89e-07	5.98e-05	0.000560378	6.34e-07	0.00359737
g__Unclassified;s__Firmicutes bacterium CAG:227	6.41e-05	0.000971816	0.000144168	5.11e-06	3.34e-05	0.000361329	8.18e-07	0.000132075	4.62e-05	0.000404682	6.19e-05	0.00164684	0.000153044	0.000518434	0.00128481	0.000112546	0.00124587	4.96e-05	0.00521122	0.00214416	4.57e-05	2.68e-05	1.21e-05	3.79e-05	1.68e-05	0.000132664	0.00020618	1.12e-05	9.18e-06	0.000187144	6.09e-05	2.71e-06	1.61e-05	0.000263204	0.000435787	0.000141206	4.23e-05	2.13e-05	2.05e-05	2.61e-05
g__Streptococcus;s__Streptococcus salivarius	4.28e-06	1.94e-05	3.92e-06	1.17e-06	3.93e-06	1.51e-06	0.00014693	0.000570137	8.5e-06	3.61e-05	2.38e-06	4.01e-06	0.000664716	0.000678096	4.76e-05	0.000592109	6.13e-05	3.55e-06	0.000178173	9.64e-05	3.76e-06	0	6.6e-07	1.89e-07	3.07e-05	2.4e-06	1.46e-07	2.33e-07	3.07e-06	4.53e-07	0	1.51e-07	3.02e-07	4.22e-06	5.61e-05	1.04e-06	2.08e-07	9.03e-06	1.25e-06	5.52e-07
g__Clostridium;s__Clostridium sp. CAG:62	0.0096304	3.48e-05	1.01e-05	3.19e-05	2.34e-05	0.000231339	8.87e-08	0.000538945	1.56e-05	0.00021413	3.58e-05	0.0013449	6.76e-05	0.000677021	6.68e-05	2.9e-05	8.06e-05	5.64e-05	7.99e-05	0.000583005	0.000378527	0.000224167	3.5e-06	2.94e-05	1.52e-05	1.86e-05	0.000121798	0.000178333	8.66e-07	2.88e-06	4.64e-05	3.14e-08	0.00366221	0.00420119	0.000145335	1.58e-06	4.5e-05	4.13e-05	3.67e-06	1.49e-06
g__Clostridium;s__Clostridium sp. CAG:780	0.00177953	7.49e-06	3.88e-07	1.05e-06	1.48e-06	1.53e-07	0	8.91e-05	3.41e-08	4.56e-06	4.06e-05	4.84e-05	1.47e-06	0.000253928	7.21e-08	5.91e-05	0.000152175	0.000200576	1.44e-07	0.000282704	1.51e-06	4.69e-06	6.71e-07	3.05e-06	9.49e-07	1.45e-07	3.56e-06	4.88e-08	0	0	0.000220857	0	3.56e-06	2.26e-06	0	0	5.31e-06	0	5.32e-08	0
g__Prevotella;s__Prevotella sp. CAG:474	9.74e-06	4.98e-07	9.62e-07	5.7e-07	3.13e-05	2.42e-08	0.000291631	2.13e-07	0.000488112	1.07e-06	0.000394963	1.38e-07	0	1.71e-06	7.44e-07	8.59e-07	3.44e-05	8.48e-06	2.98e-06	1.37e-06	8.45e-07	0.000134877	8.35e-05	0.000889051	0.0001552	1.1e-07	1.77e-05	8.05e-07	1.07e-05	1.08e-05	8.33e-05	0.00331898	1.07e-07	1.21e-05	4.71e-06	5.11e-07	0.000101752	0.000198223	1.33e-07	1.53e-05
g__Alistipes;s__Alistipes putredinis CAG:67	0.00198325	0.00174844	4.18e-05	0.00112406	1.5e-05	0.000119308	2.9e-06	6.59e-05	8.79e-05	0.00038883	0.000374428	0.00133945	2.77e-05	0.000659927	1.42e-05	0.0010455	0.000479427	0.00071897	0.000888794	0.00145342	0.00199359	0.00400114	0.00196182	3.54e-05	0.000125201	0.000215474	2.05e-05	0.00270519	6.33e-05	2.75e-05	0.00144122	0.000270721	0.00306013	0.00229771	2.97e-05	0.000373434	0.000215986	0.000362271	3.94e-06	2.47e-05
g__Eubacterium;s__Eubacterium sp. CAG:192	2.62e-05	4.6e-05	3.36e-05	0.000511613	0.00012255	0.0102516	3.42e-06	0.00082814	3.59e-07	0.000798951	1.88e-05	0.000181446	8.35e-05	0.000161025	0.000543047	0.000237141	8.39e-05	3.25e-05	2.12e-05	0.000101884	1.22e-05	1.41e-05	1.22e-06	2e-06	5.82e-06	4.7e-06	2.79e-07	4.63e-06	1.83e-05	8.2e-06	1.64e-05	8.55e-07	1.75e-06	2.23e-05	0.000214922	8.92e-06	1.85e-06	5.51e-06	2.63e-05	1.09e-05
g__Clostridium;s__Clostridium sp. CAG:75	0.000398949	0.000869292	0.000113805	4.83e-05	7.55e-06	1.88e-05	0	0.00117495	9.66e-06	0.000930606	2.25e-05	7.32e-05	0.00704777	3.15e-05	1.41e-05	1.45e-05	9.53e-06	0.00295669	0.00219462	2.44e-05	0.000112205	0.000145132	1.16e-06	2.57e-05	4.29e-05	1.08e-05	3.38e-08	0.000104154	2.08e-06	2.29e-06	4.16e-05	9.21e-08	1.45e-05	3.22e-05	1.6e-05	3.1e-06	3.14e-06	2.58e-05	1.3e-06	1.65e-06
g__Bacteroides;s__Bacteroides coprophilus	0.00275268	0.000313384	0.0012293	0.00118909	0.000184942	0.00206198	0.000406608	0.00028957	0.000101336	0.00131078	0.00418778	0.00126383	0.000287056	0.000557269	0.000273502	0.000239904	0.000154984	7.19e-05	0.000912577	0.000169122	0.000789812	0.000754835	0.00514502	0.00336405	0.00141741	0.00118016	0.000180342	0.00104098	0.0025071	0.000507363	0.000318019	0.0020676	0.000886428	0.00301901	0.000488167	0.00126472	0.000858103	0.00336651	0.000504006	0.00251965
g__Bacteroides;s__Bacteroides caccae	0.000764805	0.00132628	0.00210606	0.00212075	0.000104627	0.000689	0.000264353	0.000339686	0.000165076	0.00636751	0.000309385	0.00348183	0.000886537	0.000658013	0.000626507	0.00954782	0.00101965	0.000116402	0.00192838	0.00105697	0.000681295	0.00134577	0.00028128	5.22e-05	6.02e-05	0.00236132	2.08e-05	0.000806083	0.000676916	0.00227652	7.92e-05	0.000127429	0.000891656	0.00150731	0.00186735	0.000442332	6.62e-05	0.000227575	0.000350626	0.00253436
g__Megasphaera;s__Megasphaera elsdenii	1.69e-05	3e-05	0	0.000759477	1.22e-05	8.56e-08	0.000149605	3.5e-06	0.00986541	1.19e-05	0.000305984	1.36e-05	1.26e-05	2.86e-05	1.14e-05	7.39e-05	0.000114309	2.83e-05	6.37e-06	1.47e-05	1.51e-05	7.26e-06	8.7e-06	3.86e-06	6.76e-06	4.19e-07	2.24e-06	4.87e-07	1.46e-06	0.000262507	0.000284238	8.64e-07	2.7e-06	6.9e-06	0	1.82e-06	0.000866649	3.15e-05	6.06e-07	0
g__Coprococcus;s__Coprococcus eutactus	0.000334564	0.000170883	2.18e-05	0.000121112	6.71e-05	0.000214626	3.06e-06	0.000180024	2.53e-05	0.000207054	0.000195337	0.00243755	4.93e-05	0.00185262	0.000148154	0.000141838	0.00029996	0.000142143	0.00017486	0.00034739	6.68e-05	0.000538141	0.000355476	8.4e-05	2.23e-05	0.000211908	9.79e-06	0.000757265	3.24e-06	1.68e-05	7.41e-05	6.13e-06	4.61e-05	0.000215369	0.000148419	3.72e-05	0.000376636	4.04e-05	3.55e-05	1.19e-05
g__Dialister;s__Dialister invisus	3.66e-05	5.68e-06	4.33e-06	4.14e-05	0.000140641	5.23e-05	2.85e-05	1.45e-05	1.44e-07	1.61e-06	0.00013703	1.26e-05	3.42e-06	7.16e-05	1.63e-06	0.000269572	0.000379519	7.08e-06	2.03e-05	2.7e-05	3.17e-05	1.31e-06	4.5e-05	1.31e-06	2.4e-06	3.19e-05	4.49e-06	9.43e-08	8.49e-08	6.47e-07	1.63e-06	3.7e-07	2.39e-06	3.15e-05	6.73e-07	1.89e-07	2.65e-05	1.19e-05	1.41e-05	2.55e-06
g__Ruminococcus;s__Ruminococcus lactaris	0.000232701	0.00022781	0.000270983	5.64e-05	0.00150073	0.000143259	1.99e-05	0.00961542	0.000465973	0.000237534	0.000360577	0.000675413	0.000193376	0.000246265	0.000223915	0.000191048	0.000130703	0.000135178	0.000227475	0.00152871	0.00014548	9.22e-05	1.67e-05	9.06e-05	2.18e-05	9.93e-05	0.000137072	8.21e-05	8.08e-06	5.32e-05	0.000160227	1.33e-05	3.82e-05	0.000168412	0.00237126	0.000102436	0.000111256	5.72e-05	7.74e-05	8.48e-05
g__Bacteroides;s__Bacteroides clarus	0.000425904	0.000932101	0.000788402	0.000462186	7.35e-05	0.000104391	4.67e-05	0.000286751	0.000147724	0.00113349	0.000542611	0.000258832	0.000733542	0.000222087	0.000727426	0.000386293	0.000181031	0.000680248	0.000914477	0.000397188	0.000308483	0.000432609	3.85e-05	4.66e-05	1.21e-05	4.17e-05	1.73e-05	0.00041259	0.000899206	0.0042	2.66e-05	4.51e-05	0.00223018	0.00107975	0.00355576	0.000318933	5.54e-06	0.000271297	0.000163096	0.000930503
g__Fusobacterium;s__Fusobacterium mortiferum	4.14e-06	4.4e-06	1.64e-06	8.71e-07	3.58e-06	8.08e-07	6.4e-07	5.47e-07	0.00616113	0.00919845	4.14e-07	4.97e-06	2.41e-05	0	8.44e-07	4.31e-07	1.38e-06	9.68e-07	9.34e-08	2.55e-07	2.79e-07	6.83e-07	2.34e-07	6.03e-07	1.68e-07	3.32e-06	0	5.1e-07	7.54e-07	1.67e-07	2.25e-07	8.85e-05	1.17e-07	1.59e-07	2.16e-07	3.32e-07	3.64e-07	4.64e-07	6.08e-07	1.99e-05
g__Anaerostipes;s__Anaerostipes hadrus	0.000464854	0.000502802	0.000863615	6.57e-05	0.00104671	0.000280547	8.49e-05	0.000335384	0.0001507	0.00201904	0.000147622	0.000425051	0.00917234	0.00236847	0.00342631	0.0028433	0.000209123	0.000321725	0.00100893	0.00251631	5.39e-05	4.16e-05	2.19e-05	3.67e-05	1.54e-05	0.000102015	1.15e-05	4.82e-05	3.6e-05	0.000578416	2.75e-05	3.11e-06	1.82e-05	0.000166782	0.000334959	5.14e-05	5.06e-05	2.9e-05	5.2e-05	0.000253032
g__Bacteroides;s__Bacteroides finegoldii	0.00092526	0.000886399	0.00147093	0.000761151	0.000170895	0.000854422	0.00024448	0.000489135	0.000428541	0.00165803	0.000558117	0.000461782	0.00107258	0.000779704	0.00122879	0.000749966	0.000434634	0.000137469	0.000836761	0.000611985	0.00107608	0.000810044	0.000180031	0.000135366	0.000403568	0.000612053	3.97e-05	0.00081495	0.000943824	0.000485941	0.000112778	0.000622361	0.000457808	0.00231654	0.00124872	0.00114283	7.38e-05	0.000261366	0.000551301	0.00277808
g__Unclassified;s__Prevotellaceae bacterium Marseille-P2831	0.000617238	2.12e-05	2.71e-05	0.000205934	8.7e-05	3.61e-05	0.000362668	2.13e-05	0.000133294	4.46e-06	0.000720264	0.000131127	4.09e-08	3.23e-05	2.29e-05	0.000151871	9.23e-05	3.64e-06	1.57e-05	5.6e-06	0.000103766	0.000580427	0.0014636	0.00398592	0.00332362	2.02e-05	0.000115644	2.43e-05	2.5e-05	1.82e-06	0.000182521	5.46e-05	1.06e-05	2.36e-05	1.4e-05	2.13e-05	0.00387325	0.000681429	8.86e-06	0.000170224
g__Eubacterium;s__Eubacterium sp. CAG:156	0.000167558	5.34e-05	7.25e-05	4.18e-05	1.22e-05	0.00030074	2.54e-07	8.92e-05	5.43e-06	0.000102996	8.85e-05	0.00105546	1.67e-06	0.000359147	0.000117855	0.000338952	0.0037261	1.4e-05	0.00154741	0.000182408	1.21e-05	1.25e-05	6.81e-06	2.37e-05	3.78e-06	7.6e-06	1.13e-05	1.73e-05	8.43e-07	9.32e-07	4.61e-05	6.95e-08	9.59e-06	3.25e-05	0.00399691	1.02e-05	2.03e-05	1.63e-06	4.52e-05	3.37e-06
g__Unclassified;s__uncultured bacterium	0.00325409	0.000838732	0.00291294	0.00219554	0.00134416	0.00133601	0.00107363	0.000643134	0.00132361	0.00109766	0.00268499	0.00100302	0.000423488	0.00130582	0.000723735	0.00126179	0.00151994	0.000873744	0.000937019	0.00154314	0.0015332	0.00257951	0.00641883	0.00438926	0.00261956	0.00147295	0.00123139	0.00165593	0.00152652	0.00120347	0.00182052	0.00376571	0.00114335	0.001707	0.00292624	0.00716258	0.00193693	0.00617878	0.00113284	0.000896838
g__Clostridium;s__Clostridium sp. CAG:343	0.000134427	0	1.22e-07	2.42e-06	5.38e-06	2.05e-06	0	6.73e-05	1.63e-07	1.24e-06	1.26e-05	0.000918916	1.59e-06	0.00428964	0	1.66e-05	0.000157149	0.00627252	2.01e-07	0.000184324	3.08e-06	2.25e-06	6.64e-07	3.29e-06	4.16e-07	0	4.02e-06	1.6e-07	0	0	5.08e-06	0	9.63e-05	2.27e-05	0	0	2.92e-06	0	2.51e-07	0
g__Sutterella;s__Sutterella sp. CAG:397	6.11e-05	0.000178033	1.05e-06	3.8e-06	3.45e-06	0	0	0	3.52e-07	6.03e-07	8.1e-07	1.23e-06	4.2e-07	9.17e-07	2.99e-08	3.69e-05	0.000201136	1.81e-06	3.58e-06	0.000109497	6.42e-05	3.14e-06	6.85e-06	1.16e-05	0.00643868	5.39e-05	1.47e-06	3.91e-06	0.000142186	4.41e-05	6.45e-06	5.61e-05	9.08e-06	1.72e-05	1.25e-05	2.84e-08	0.006313	1.21e-06	6.29e-05	1.13e-05
g__Bacteroides;s__Bacteroides massiliensis	0.00374469	0.00118057	0.00128316	0.0030862	0.00100524	0.00139435	0.000211213	0.000512202	8.94e-05	0.000726787	0.000863557	0.00136905	0.000122186	0.00023866	0.00864708	0.000342197	0.000325953	0.000145291	0.00348112	0.00169585	0.00345046	0.00123155	0.00240574	0.00144829	0.00049587	0.00072336	0.000133993	0.00135071	0.00166758	0.00057565	0.000130785	0.00247643	0.00152176	0.00206501	0.000419457	0.00189729	0.000329808	0.000966687	0.000725794	0.000986911
g__Blautia;s__uncultured Blautia sp.	0.000943465	0.000960029	0.000214382	0.000687722	0.00053852	0.0017147	0.000168563	0.00861392	0.00104505	0.00138643	0.000755938	0.00299899	0.000798558	0.00595456	0.00178274	0.00173883	0.00103496	0.00236602	0.00292284	0.00346674	0.000732503	0.000712385	0.000321145	0.000653406	0.000432413	0.00100704	0.000617906	0.000643017	0.000317062	0.00121644	0.000500406	0.000203598	0.000354074	0.00102387	0.000768969	0.000715461	0.000470474	0.000530401	0.000694737	0.000146913
g__Alistipes;s__Alistipes senegalensis	0.000184041	0.000306876	0.000104777	0.000586796	4.59e-06	0	1.96e-05	0.000317727	9.9e-06	0.000202874	0.000485336	0.00036023	0.000352262	0.000708293	0.00178445	0.00086319	0.000154405	0.000392286	0.000692707	0.00162458	0.00252916	0.000851546	0.000292157	0.00021067	7.34e-05	1.95e-05	0.00250004	0.0010389	3.33e-06	8.69e-05	0.0085652	0.0001584	0.00199079	0.00155012	3.26e-05	1.13e-05	0.0053572	2.17e-05	1.99e-05	2.43e-06
g__Eubacterium;s__[Eubacterium] hallii	0.000181782	0.000283461	5.17e-05	6.71e-05	0.000536983	0.000428552	3.21e-06	0.0016571	0.00022401	0.00040087	0.000268411	0.00169809	0.00846836	0.00195688	0.00328446	0.00351491	0.000416355	0.00125895	0.00126168	0.00287712	5.06e-05	3.31e-05	1.8e-05	2.92e-05	2.62e-05	4.67e-05	3.64e-05	7.6e-05	2.47e-05	3.31e-05	5.09e-05	5.51e-06	8.74e-06	0.00010527	0.000144297	3e-05	2.77e-05	2.05e-05	3.34e-05	7.17e-05
g__Prevotella;s__Prevotella sp. CAG:891	0.00841067	5.03e-06	0.000209542	6.21e-05	6.62e-05	8.32e-05	8.2e-05	3.43e-06	5.75e-05	5.09e-05	0.000576524	1.28e-05	2.34e-07	2.69e-05	4.91e-06	1.45e-06	1.37e-05	1.64e-05	1.25e-05	4.28e-07	4.12e-05	7.73e-05	0.000103592	0.00161734	2.65e-05	9.18e-05	3.87e-05	1.22e-06	6.81e-06	3.09e-06	5.2e-05	0.000434652	1.31e-05	1.48e-05	2.31e-06	3.96e-05	0.00015332	0.000185217	9.37e-06	5.76e-05
g__Prevotella;s__Prevotella sp. CAG:1031	2.68e-05	3.64e-05	5.25e-06	8.04e-07	9.54e-06	9.21e-06	3.42e-05	1.17e-05	5.93e-05	6.11e-05	3.06e-05	4.28e-05	6.97e-08	3.06e-06	5.28e-07	2.88e-06	4.85e-05	5.26e-07	5.59e-06	1.36e-06	1.36e-05	8.72e-05	2.06e-05	3.8e-06	0.000108995	1.23e-05	1.3e-06	6.81e-06	7.5e-06	1.61e-05	1.56e-05	1.35e-06	1.1e-05	0.00438711	1.85e-05	1.95e-05	2.83e-05	1.47e-05	2.6e-05	1.09e-06
g__Unclassified;s__Firmicutes bacterium CAG:341	0.00307752	0.000146846	0.000173295	6.88e-06	8.16e-06	2.92e-07	0	0.000566965	0	5.61e-06	0.00806728	0.000179994	2.75e-06	5.81e-05	9.18e-06	1.4e-05	3.88e-05	2.05e-05	5.26e-05	0.000118162	4.8e-05	2.59e-05	1.13e-05	3.83e-05	1.28e-05	1.74e-06	7.39e-05	9.36e-05	7.4e-08	1.19e-05	7.11e-05	0	0.000180641	2.66e-05	5.21e-05	1.82e-05	4.68e-05	0.000355729	1.97e-05	4.01e-07
g__Sutterella;s__Sutterella sp. CAG:351	2e-05	1.45e-05	1.06e-05	0.000156077	5.27e-07	0	1.73e-07	0	0	1.77e-06	2.14e-05	1.58e-06	0	1.82e-05	2.36e-06	0.000240673	8.59e-07	1.82e-06	2.82e-06	8.32e-07	1.7e-05	1.22e-06	4.24e-06	8.77e-08	3.04e-05	1.06e-06	1.85e-08	4.34e-07	0.00630893	0.0037067	0.000163254	9.32e-05	4.32e-07	1.51e-06	6.65e-05	9.31e-08	8.48e-05	6.81e-06	6.29e-08	1.33e-05
g__Coprococcus;s__Coprococcus sp. CAG:782	0.000147872	4.07e-05	4.58e-06	5.4e-06	3.76e-06	1.09e-05	3.62e-07	2.23e-05	9.77e-06	3.74e-05	2.31e-05	0.00799447	3.32e-05	8.77e-05	6.52e-06	3.82e-05	2.51e-05	2.28e-05	3.63e-05	5.33e-05	0.00104811	1.35e-05	3.95e-06	0.00115127	1.42e-06	1.46e-05	5.92e-06	3.82e-06	4.12e-07	3.12e-06	7.7e-05	5.58e-08	2.82e-05	6.29e-05	1e-05	2.11e-06	7.84e-06	2.63e-06	3.44e-06	1.06e-06
g__Flavonifractor;s__Flavonifractor plautii	0.000763074	0.000373525	0.000365685	0.00133354	0.000142904	0.000914259	7.38e-06	0.000783758	0.00083855	0.000145179	0.000159361	0.000723486	0.00398319	0.000475702	0.000258553	0.000462116	0.000485537	0.000210118	0.000230606	0.000338687	0.00253083	0.00130931	0.00038787	0.00283457	0.000174247	0.000616744	0.00129466	0.00126454	0.000621646	0.00450476	0.00248401	0.000277902	0.00130087	0.0004302	0.000280041	0.000363931	0.000855517	0.00115164	0.00266415	0.00152351
g__Alistipes;s__Alistipes shahii	0.000353616	0.00143613	0.000362141	0.00251499	1.08e-05	1.75e-07	2.31e-07	0.000878454	1.44e-05	0.000650546	0.000395114	0.00120199	9.71e-06	0.00309282	0.000139689	0.00227011	0.00029756	0.000447008	0.000585125	0.000750184	0.0034613	0.000702959	0.000504649	0.00113273	0.000277563	1.7e-06	0.00387982	0.00503705	1.47e-06	6.49e-05	0.00483719	0.000128913	0.00715882	0.00378738	2.29e-06	5.03e-05	0.000897158	1.55e-05	3.29e-06	1.55e-05
g__Clostridium;s__Clostridium sp. CAG:470	0.00142534	2.39e-06	1.03e-06	1.23e-06	9.02e-06	1.68e-05	0	5.71e-05	8.17e-08	2.35e-06	3.38e-05	0.000139183	3.57e-08	0.000214242	6.37e-06	6.95e-05	0.00021079	0.00027703	1.79e-06	0.00760353	2.07e-06	2.75e-06	5.11e-08	1.26e-05	4.79e-07	8.84e-06	1.24e-05	1.79e-06	0	2.29e-07	2.99e-06	1.6e-07	6.91e-06	5.13e-06	9.58e-08	0	2.95e-06	4.81e-05	2.82e-06	7.73e-06
g__Pyramidobacter;s__Pyramidobacter piscolens	4.64e-05	7.82e-05	1.93e-06	0.000730343	9.31e-07	2.55e-06	0	0.000326522	4.39e-07	1.2e-06	6.58e-06	2.48e-05	2.31e-06	7.16e-05	1.15e-05	1.29e-05	2.98e-05	2.04e-06	5.57e-06	2.02e-05	4.85e-05	5.01e-05	1.13e-05	4.14e-05	4.18e-05	1.47e-05	0.00019402	0.000118542	1.51e-06	5.74e-06	0.00264495	3.33e-06	6.83e-05	2.44e-05	4.87e-06	5.84e-06	9.88e-05	1.33e-05	5.02e-05	1.76e-06
g__Prevotella;s__Prevotella sp. CAG:5226	0.000391632	6.36e-07	0	0	8e-05	7.44e-05	9.23e-05	7.66e-06	8.55e-05	2.49e-05	0.000317916	0	1.68e-05	1.25e-05	3.92e-07	4.12e-06	3.58e-05	9.12e-07	4.57e-06	9.14e-06	1.56e-07	3.92e-06	0.000468953	0.00423323	0.000483857	1.79e-07	6.84e-05	2.87e-06	1.67e-06	4.29e-07	0.000100596	0.00101075	2.24e-07	1.98e-05	9.05e-07	8.53e-06	0.00250123	7.12e-05	4.38e-07	8.1e-08
g__Clostridium;s__Clostridium sp. CAG:245	0.00374387	2.24e-07	2.44e-07	0	1.72e-05	3.77e-07	0	0.00119161	0	1.3e-05	0.00117916	0.000424004	4.32e-07	0.000333887	4.97e-08	3.23e-05	0.0045309	9.94e-05	2.12e-08	0.000168069	1.77e-05	1.9e-06	0	8.59e-05	0	0	0	0	0	0	1.32e-05	0	5.08e-06	2.57e-05	0	0	2.49e-06	0	5.17e-08	8.4e-08
g__Hungatella;s__Hungatella hathewayi	0.000795931	0.000491146	0.000315249	0.000926508	0.000172371	0.000443589	7.58e-05	0.000442508	0.000499052	0.000349404	0.000335966	0.000546315	0.000895053	0.000831189	0.00034729	0.000447191	0.0011895	0.000377939	0.00047927	0.000735027	0.00123287	0.000906758	0.000274745	0.00074079	0.00110272	0.00188167	0.000427091	0.00124196	0.00330919	0.00122256	0.000690167	0.000182171	0.000362397	0.000762842	0.00122053	0.0021017	0.000470878	0.000471002	0.00196246	0.000506959
g__Parabacteroides;s__Parabacteroides sp. YL27	1.93e-06	9.83e-06	8.98e-06	0.000242152	1.62e-05	3.78e-06	8.78e-06	0	1.86e-05	9.16e-06	8.57e-05	2.03e-05	6.44e-06	8.71e-06	5.19e-07	3.79e-07	3.61e-05	2.31e-06	1.43e-06	2.04e-05	7.83e-06	0.000459321	1.49e-07	0.000116432	0.000124895	1.52e-05	2.15e-06	1.13e-05	3.76e-06	3.83e-06	0.000381302	1.02e-06	6.66e-06	0.000197438	2.82e-06	1.15e-06	4.74e-05	9.88e-05	1.24e-05	3.21e-05
g__Parabacteroides;s__Parabacteroides merdae	0.00279892	0.00353258	0.000863504	0.00180688	0.000271285	0.00098924	0.00143492	9.87e-05	0.0016221	0.00444777	0.00177936	0.00204949	0.000133407	0.000895966	0.00352918	0.00102065	0.0022139	0.00145349	0.00118309	0.000104196	0.000807732	0.00324259	0.000725686	0.000294769	0.000121679	0.000953013	0.000774161	0.00238541	0.00126403	0.000333969	0.00107323	0.000241488	0.00108128	0.00277815	0.00352067	0.000619264	0.000566069	0.000301587	0.000184977	0.00390645
g__Bacteroides;s__Bacteroides fluxus	0.000485057	0.000672967	0.000405597	0.000731259	6.3e-05	0.00100357	0.00313309	0.000324756	0.000181274	0.000903629	0.000192718	0.000242831	0.000232069	0.000310229	0.00023389	0.000255236	0.000565481	0.00016607	0.000479894	0.000357976	0.0018103	0.00404104	0.00017453	0.000330908	0.000620214	3.79e-05	1.49e-05	0.00728491	0.000352663	0.000592736	0.000163871	2.31e-05	0.00109421	0.000467385	0.00070554	0.000128903	1.95e-05	3.98e-05	0.00045864	0.00150329
g__Alistipes;s__Alistipes sp. HGB5	0.000871464	0.000206539	7.58e-05	0.000768339	6.13e-06	9.66e-08	0	0.000235729	4.44e-05	0.000124861	3.34e-05	0.000509654	1.51e-06	0.000317001	0.000250031	0.000348802	0.000144852	0.000461615	7.15e-05	0.000154584	0.000413116	8.94e-05	0.000135769	0.000179384	3.5e-05	2.78e-08	0.00131658	0.000266409	1.26e-05	0.000329033	0.000348043	0.000134776	0.00722374	0.000222098	0	1.84e-05	4.93e-05	1.14e-05	1.16e-07	7.05e-08
g__Clostridium;s__Clostridium sp. CAG:798	0.000252964	0	1.61e-07	0	6.95e-07	8.61e-08	0	6.7e-05	0	3.35e-07	1.29e-05	0.000201234	1.22e-05	0.00720743	0	1.9e-05	8.28e-05	3.2e-05	1.78e-07	3.31e-05	1.45e-07	4.88e-06	1.96e-07	1.38e-06	5.03e-08	2.02e-07	0	4.11e-07	0	0	4.15e-06	0	1.52e-06	1.9e-06	0	0	6.13e-05	0	3.44e-07	0
g__Veillonella;s__Veillonella parvula	1.54e-06	2.27e-05	2.22e-05	7.06e-06	2.13e-05	6.45e-05	0.00704637	2.5e-05	7.6e-06	8.96e-06	6.78e-06	2.35e-06	0.000144197	1.16e-05	1.18e-06	1.03e-05	3.83e-05	1.39e-07	1.49e-05	1.47e-05	7.41e-06	6.99e-07	6.93e-08	2.84e-07	5.49e-06	3.45e-06	0	2.68e-05	4.93e-07	2.12e-06	1.02e-06	3e-07	1.35e-06	9.26e-07	1.63e-05	5.69e-05	1.44e-06	3.14e-05	9.36e-06	0.000130025
g__Clostridium;s__Clostridium sp. CAG:299	2.23e-05	1.78e-05	3.35e-05	4.61e-05	1.52e-05	2.63e-05	1.62e-05	1.05e-05	0.000103545	2.42e-05	1.23e-05	2.78e-05	4.79e-05	3e-05	1.98e-05	2.22e-05	6.16e-05	4.66e-05	3.9e-05	4.8e-05	2.34e-05	3.57e-05	1.04e-05	2e-05	4.1e-05	0.000304043	4.3e-06	0.00037467	0.00343051	0.000301889	1.55e-05	0.000165909	1.54e-05	4.03e-05	4.79e-05	7.52e-05	2.14e-05	9.81e-06	0.000208152	2e-05
g__Ruminococcus;s__Ruminococcus sp. CAG:254	0.000700971	0.00061734	0.000441298	2.93e-05	2.1e-05	4.07e-05	1.76e-08	0.000327389	9.24e-08	0.00208948	0.00137841	0.00635341	2.94e-06	0.000123178	4.75e-06	5.72e-05	4.45e-05	0.0019211	0.00446671	0.00428637	0.000226521	0.000214308	3.78e-05	0.000445124	4.44e-06	9.05e-07	0.000425998	0.000495241	4.8e-08	7.54e-07	0.00019061	0	5.81e-05	0.00083047	0.000136014	1.15e-05	5.42e-05	0.000299948	7.14e-07	8.39e-07
g__Butyricimonas;s__Butyricimonas virosa	0.00684919	0.00132416	2.34e-05	0.00113521	2.48e-05	7.82e-07	1.58e-05	7.12e-05	1.56e-05	0.000345504	0.00042825	0.000235326	2.87e-06	0.000491721	1.09e-05	0.00307623	0.000430946	0.00138335	0.000505768	0.0010696	0.00141531	0.00102328	5.95e-05	0.00149203	9.16e-05	5.82e-07	7.76e-05	0.000197068	0.000248136	0.000594504	0.000200925	1.67e-06	0.000141112	0.00226386	2.51e-06	0.000334686	0.000946762	1.32e-05	3.81e-06	0.000665877
g__Bacteroides;s__Bacteroides gallinarum	0.000120936	0.00053197	0.000196078	0.00030573	2.09e-05	0.00017606	2.19e-05	5.57e-05	7.2e-05	0.00022012	0.00011886	6.39e-05	0.000147219	4.22e-05	0.000146105	6.35e-05	7.77e-05	7.6e-05	0.000147924	0.000132819	2.21e-05	0.000568356	8.03e-06	5.38e-05	1.82e-05	8.9e-05	2.31e-05	9.68e-05	6.43e-05	0.000589506	1.75e-05	9.63e-06	0.000232649	0.000172068	0.000353716	0.000293332	1.33e-05	4.14e-05	0.00180145	0.000194004
g__Paraprevotella;s__Paraprevotella clara	0.000411753	0.000125804	0.000288771	0.000235374	4.58e-05	0.000514863	6.89e-05	9.98e-05	9.93e-05	9.84e-05	0.00080672	0.000167326	0.000218909	0.000522391	0.000278542	0.000534243	5.89e-05	2.36e-05	0.000197164	0.000118648	0.000314036	0.0026374	0.000194415	0.00023946	0.000371973	0.000589192	9.23e-05	0.00026078	0.000327669	0.000316202	0.000431278	0.000257522	0.00511744	0.00128271	0.000366447	0.00062658	0.000120861	0.000195535	0.000272534	0.000194557
g__Megamonas;s__Megamonas funiformis CAG:377	1.88e-05	9.86e-08	0	3.03e-05	3.19e-07	0	0.000568973	4.14e-08	0.00664709	7.12e-05	7.61e-05	4.76e-07	0	2.55e-07	0	9.71e-06	0.00017083	1.08e-06	0	0	1.83e-07	0	0	3.64e-07	8.93e-07	0	2.14e-07	5.4e-08	0	0	1.05e-07	7.62e-06	0	1.09e-06	0	1.7e-07	0	4.77e-07	0	0
g__Blautia;s__Blautia wexlerae	0.000374715	0.000802145	0.000313011	0.000228836	0.00043768	0.00051786	5.34e-06	0.00079111	0.00137502	0.00184444	0.000473418	0.000988863	0.000501508	0.00194768	0.00120195	0.000777629	0.000933264	0.00223603	0.00566302	0.00180818	0.000310448	0.000295009	9.21e-05	0.000167625	7.06e-05	0.000609546	0.000155299	0.000165154	0.00012239	0.000177567	0.000170732	3.06e-05	0.000169975	0.000321094	0.000416889	0.000164023	0.000132105	0.000136973	0.000277032	0.000132325
g__Eubacterium;s__Eubacterium eligens CAG:72	0.000391315	5.95e-05	4.47e-05	4.51e-05	5.22e-05	0.00026133	1.95e-05	6.54e-05	6.49e-07	1.04e-05	2.82e-05	8.84e-05	1.41e-05	0.000116104	1.86e-05	1.56e-05	7.93e-05	1.9e-05	2.36e-05	7.71e-05	1.18e-05	5.07e-06	1.69e-06	1.72e-05	5.41e-06	0.00025529	3.25e-06	2.11e-05	8.18e-08	1.81e-07	3.65e-06	0	1.2e-06	6.78e-05	8.47e-05	1.96e-06	1.9e-06	9.86e-06	1.34e-05	1.37e-06
g__Unclassified;s__Firmicutes bacterium CAG:65	0.000522405	0.000256772	3.44e-06	8.28e-05	7.5e-06	2.63e-05	5.59e-06	0.000145134	1.09e-05	0.000200584	2.78e-05	0.000239942	0.000217381	0.000852447	1.58e-05	2.6e-05	0.000446736	4.96e-05	7.33e-05	0.000174903	0.000126523	0.00131366	1.5e-05	0.00023131	0.000167684	0.000430476	7.55e-05	0.000163248	1.88e-07	0.00012301	0.000617133	6.31e-06	0.000434145	0.00109225	0.000170904	0.00448245	0.000100421	0.000126891	0.00487903	7.32e-06
g__Unclassified;s__Firmicutes bacterium CAG:137	0.000732017	0.000165712	3.32e-05	0.000456657	3.76e-05	6.3e-06	2.46e-08	0.000474655	3.2e-06	5.92e-05	0.000214687	0.000712812	7.11e-06	0.000344649	7.27e-05	0.000251655	0.000232007	0.000327293	5.53e-05	0.000110166	0.000828301	0.000919004	0.000637432	0.000735808	0.000220206	9.18e-05	0.00157037	0.00142438	1.07e-05	0.000783972	0.00193371	1.13e-05	0.000614869	0.000790821	1.98e-05	0.000102478	0.000579285	9.04e-05	0.00603905	5.2e-07
g__Unclassified;s__Firmicutes bacterium CAG:41	2.68e-05	2.36e-05	6.87e-06	0.000124452	1.4e-05	0.000178023	1.17e-06	1.48e-05	1.39e-06	0.000200476	1.99e-05	0.000104745	0.00243318	0.000125324	0.000714868	0.000585762	0.00105556	1.92e-05	0.000413005	3.14e-05	6.25e-06	2.57e-05	2.79e-06	3.26e-05	3.03e-06	3.57e-08	5.51e-06	5.11e-05	7.24e-08	2.19e-06	1.76e-05	0	3.86e-05	5.42e-05	1.62e-05	4.54e-06	1.77e-05	1.03e-05	1.26e-05	4.34e-06
g__Prevotella;s__Prevotella sp. KHD1	5.04e-05	9.42e-06	8.66e-05	0.000149159	0.000452198	5.77e-05	0.000846601	1.25e-05	0.000469016	0.000118075	0.00129563	1.66e-05	3.19e-05	3.21e-05	8.55e-05	1.66e-05	0.00017655	1.49e-05	0.000150627	3.74e-05	3.02e-05	0.000204857	0.00314866	0.0022473	0.000601727	5.08e-05	0.000249121	3.25e-05	3.65e-05	7.54e-05	0.000144551	0.0004464	2.68e-05	0.000175574	0.000201503	0.000415756	0.000846197	0.00295483	0.00495676	0.000236263
g__Megamonas;s__Megamonas hypermegale	0.000107225	1.95e-05	4.28e-06	9.31e-05	2.68e-06	6.05e-07	0.00191436	1.64e-06	0.00640343	0.000152191	0.000153833	6.93e-06	4.88e-08	2.04e-06	1.03e-05	4.79e-05	0.000527423	2.58e-06	0	1.04e-06	4.15e-06	1.07e-05	6.41e-07	7.65e-06	1.03e-05	3.56e-07	4.58e-05	4.12e-06	0	1.39e-06	2.02e-05	1.14e-05	3.95e-06	1.31e-05	2.96e-06	1.37e-07	2.06e-05	1.87e-06	4.76e-07	0
g__Blautia;s__[Ruminococcus] torques	0.00058359	0.00550401	0.000404978	0.000559705	0.0016563	0.00210959	0.000142563	0.00397982	0.00633123	0.00217863	0.000898269	0.00347343	0.000844171	0.00177177	0.00267622	0.00233654	0.000894459	0.000846195	0.00222795	0.00186723	0.000673822	0.000374269	0.000369872	0.000393703	0.000272896	0.0015857	0.000233918	0.000571588	0.000419139	0.002111	0.000160625	0.00010667	0.000405904	0.000763127	0.00131238	0.000613387	0.000138893	0.000414835	0.000671464	0.000129827
g__Desulfovibrio;s__Desulfovibrio fairfieldensis	6.34e-06	3.75e-05	5.11e-06	9.45e-06	4.36e-07	8.36e-07	0	0	7.86e-06	1.89e-06	3.53e-06	5.92e-05	1.86e-06	7.4e-05	0	6.69e-07	6.64e-06	3.25e-06	6.07e-07	2.06e-05	8.9e-06	1.39e-06	2.8e-06	4.41e-06	8.83e-05	0	0.000863175	1.06e-05	6.98e-08	1.8e-05	0.000137245	0	2.44e-05	1.85e-06	0	0	6.05e-06	1.08e-06	3.81e-05	8.03e-07
g__Bacteroides;s__Bacteroides intestinalis	0.00054237	0.000347118	0.000683139	0.000951839	7.13e-05	0.000111653	2.35e-05	0.000458886	5.3e-05	0.000253106	0.000167347	0.000294061	0.00392725	0.0012754	0.000171481	0.0019419	0.0016155	0.00096837	0.00176542	0.00023879	0.000216652	0.000854321	4.58e-05	0.000562942	4.32e-05	9.75e-05	3.31e-05	0.000154859	0.000327821	0.000801541	0.000293801	6.44e-05	0.00251286	0.000449932	0.000330572	0.000254671	0.000406189	5.56e-05	0.00397542	0.000450197
g__Unclassified;s__Cellulophaga phage phiST	5.23e-05	0.0001	0	9.1e-06	1.16e-08	0	0	0	0	0	2.68e-07	0	0	8.01e-06	0	0	0	9.8e-07	9.78e-06	0	0	0	0	0	1.44e-07	0	0	0	0	0	0	0	0	1.95e-07	0	2.65e-06	2.81e-07	0	0	3.09e-06
g__Bacteroides;s__Bacteroides sp. CAG:927	2.32e-06	8.21e-06	2.18e-05	0	3.8e-05	0.000105029	7.6e-05	3.65e-06	0.000191565	3.38e-06	0.000201181	2.76e-07	2.4e-05	3.56e-06	2.41e-06	1.55e-05	3.15e-05	2.07e-06	2.06e-05	6.15e-06	6.37e-07	0.000506622	0.000493159	0.000201329	0.000132923	3.91e-06	2.1e-05	3.82e-06	2.53e-05	1.19e-06	0.000259302	0.000229274	2.6e-06	0.000221867	2.86e-07	1.65e-07	7.32e-05	0.000183891	7.35e-07	2e-07
g__Desulfovibrio;s__Desulfovibrio piger	1.67e-06	4.89e-06	1.2e-06	9.03e-06	2.52e-06	0	0	4.8e-07	3.74e-06	1.24e-05	6.13e-07	0.000572549	4.93e-07	0.000745189	0	7.73e-07	3.27e-06	2.13e-06	2.41e-07	4.3e-07	4.84e-05	2.63e-06	5.57e-06	1.02e-05	2.81e-06	2.97e-08	0.00601444	1.49e-06	3.16e-07	7.51e-05	0.00121006	6.11e-08	4.26e-06	6.42e-06	9e-07	2.86e-06	8.61e-06	9.61e-07	1.57e-05	2.46e-06
g__Eubacterium;s__Eubacterium sp. CAG:251	0.000329045	0.00319833	0.0036205	1.15e-05	2.31e-05	2.18e-05	4.64e-08	0.000648023	1.01e-07	1.35e-05	0.000709788	0.00166373	4.35e-06	3.91e-05	6.27e-06	5.65e-06	0.000422572	4.19e-05	0.00108199	0.0030383	5.96e-05	0.00019117	9.18e-05	3.97e-05	1.38e-05	7.53e-06	0.000121411	8.82e-06	1.55e-07	0.00018625	0.000226927	0	2.07e-05	9.91e-05	1.67e-05	0.000165753	0.000421697	6.02e-05	0.000108588	7.9e-08
g__Bacteroides;s__Bacteroides xylanisolvens	0.000482659	0.0013767	0.000622044	0.0008578	0.000701846	0.00088068	0.000300181	0.00115748	0.000378829	0.000403381	0.00035297	0.000470191	0.00596177	0.000394198	0.00159838	0.000720787	0.0018445	0.000260027	0.000324846	0.00093395	0.000454268	0.00181211	0.000530066	0.000120753	0.000116851	0.000445733	1.66e-05	0.000312075	0.000205876	0.000478445	0.000131947	0.000191344	0.000525388	0.000414377	0.00136145	0.00027781	0.00011569	0.000182832	0.000458078	0.00291229
g__Bacteroides;s__Bacteroides coprocola CAG:162	0.00286392	4.39e-07	0.00413815	0.00593699	1.35e-05	0.000260033	0.00110318	4.8e-05	1.53e-05	9.37e-05	0.000554055	0.000129155	5e-05	0.000571949	5.52e-06	6.52e-06	1.5e-05	2.17e-08	0.000149584	5.84e-06	0.00298791	0.00173609	4.83e-07	5.95e-05	0.000140693	0.00328128	1.23e-07	6.75e-05	7.42e-05	7.23e-06	1.54e-06	1.26e-06	1.55e-05	0.000219385	3.19e-07	0.00548237	2.58e-06	8.11e-07	2.27e-06	0.000130397
g__Romboutsia;s__Romboutsia sp. DR1	1.76e-05	5.91e-05	0.00163334	2.4e-05	5.77e-05	2.97e-05	8.5e-06	0.000206481	7.14e-06	8.09e-06	8.36e-05	0.0025837	0.000283638	0.00493363	0.00236635	0.00145937	0.000587678	0.000893467	7.38e-05	0.000716987	5.04e-06	5.56e-06	2.92e-06	1.13e-05	0.000370404	1.65e-05	2.19e-05	1.29e-05	1.11e-06	5.07e-06	7e-06	3e-06	1.75e-07	6.08e-07	0.0012396	1.15e-05	3.62e-06	2.29e-05	2.12e-05	0.000188307
g__Blautia;s__[Ruminococcus] gnavus	0.000236659	0.000600161	0.000884639	9.17e-05	0.00025094	0.000434467	0.000337953	0.000607462	0.00217644	0.000436237	0.00021525	0.00050681	0.00584952	0.000984069	0.000339432	0.000316273	0.000276465	0.000350013	0.00147134	0.000582983	0.000249665	8.8e-05	4.9e-05	8e-05	7.56e-05	0.000492509	6.16e-05	0.000103102	0.00149164	0.000612364	6.86e-05	5.34e-05	6.03e-05	0.000215086	0.000478408	0.000211841	7.38e-05	0.000180783	0.000196167	0.000161806
g__Prevotella;s__Prevotella sp. CAG:1185	8.68e-05	3.96e-06	0.000232051	3.35e-05	1.62e-05	0.000453484	2.51e-05	1.12e-05	6.64e-05	2.27e-06	0.00022593	2.91e-05	5.81e-08	6.18e-05	4.25e-06	7.57e-06	9.71e-06	7.76e-07	9.17e-06	1.3e-05	1.19e-05	0.000195193	1.65e-05	0.000142935	5.91e-05	1.24e-05	8.9e-06	2.98e-05	0.000111445	4.78e-07	7.28e-05	7.16e-06	8.11e-07	0.000153537	3.07e-08	8.86e-06	4.16e-05	0.000199673	2.22e-06	4.98e-07
g__Prevotella;s__Prevotella sp. DNF00663	0	0	0	0	8.05e-05	6.71e-08	0	0	1.83e-05	0	0.000186527	0	0	5.11e-08	0	0	0	0	0	0	3.59e-08	4.99e-07	9.97e-09	7.5e-05	0.00574723	5.17e-05	1.75e-05	2.62e-07	0.000226403	1.11e-07	3.4e-06	0	0	7.8e-06	0	3.3e-07	2.76e-05	0.000885695	0	3.05e-08
g__Unclassified;s__Firmicutes bacterium CAG:102	0.000184471	0.00260779	4.91e-05	8.51e-05	5.58e-05	0.000588797	3.4e-07	0.000155578	3.35e-05	0.000276572	5.22e-05	5.11e-05	7.37e-06	7.45e-05	0.000997188	0.00158412	2.22e-05	1.87e-05	0.000814799	0.00103281	0.000358554	0.000392614	0.000720356	0.000379365	0.000128691	0.0056588	0.00064889	0.000136307	1.83e-05	0.000975222	0.000474142	7.33e-06	0.00122899	0.000941318	4.65e-05	0.0013707	0.000285233	0.0024379	0.00289224	4.51e-05
g__Bacteroides;s__Bacteroides sp. Marseille-P3108	0.000359065	9e-05	0.000121901	0.000263646	3.89e-05	0.000412677	4.62e-05	5.33e-05	0.000165969	0.000184606	0.00014378	8.54e-05	1.93e-05	9.96e-05	2.27e-05	5.03e-05	3.94e-05	3.54e-05	0.000269323	8.71e-05	0.000131705	7.25e-05	1.68e-05	2.77e-05	1.28e-05	0.000514003	2.73e-06	0.000144832	0.000232459	3.72e-05	7e-06	0.00061052	2.63e-05	0.000519944	0.000193453	0.000330529	9.66e-06	0.000177512	2.57e-05	7.92e-05
g__Roseburia;s__Roseburia sp. CAG:18	0.000403747	7.11e-06	3.37e-05	2.93e-05	0.000268645	0.000879524	5.56e-07	6.64e-05	2.52e-06	0.00174089	0.000754433	0.00222825	3.69e-06	0.000122018	0.000927742	9.43e-05	0.00102271	0.000125659	0.000417683	0.00286808	0.00110747	7.62e-05	0.000152068	2.59e-05	3.97e-05	1.76e-05	1.39e-06	0.000477663	1.59e-06	4.22e-07	1.47e-05	0	8.98e-06	0.000126962	0.000391788	6.93e-07	3.31e-05	5.38e-05	0.000167875	2.41e-05
g__Parabacteroides;s__Parabacteroides distasonis	0.00145924	0.00110087	0.0010961	0.00093088	0.000190565	0.000232815	0.000122167	0.000446879	0.00146773	0.002104	0.000730288	0.000775831	0.000994036	0.000684459	0.00115707	0.000848711	0.00117784	0.000238913	0.000839866	0.00102577	0.000486721	0.00135598	0.000483161	0.000479704	0.000172998	0.00144759	0.000159062	0.000663342	0.00558438	0.00154863	0.000166389	0.00119286	0.00166155	0.00116184	0.00207025	0.000582143	0.000129539	0.000552934	0.00107523	0.00140395
g__Ruminococcus;s__Ruminococcus sp. CAG:108	0.000178774	9.27e-05	2.51e-05	0.000591357	0.00161871	0.00558365	2.66e-06	0.00013911	7.88e-08	0.00171397	0.00013501	0.000615709	7.33e-05	8.75e-05	0.00193225	1.61e-05	0.00152523	0.000352806	0.00292413	0.00241152	0.000120814	8.43e-05	6.74e-06	3.02e-05	1.28e-05	1.72e-06	5.49e-06	2.72e-05	4.98e-08	3.86e-07	4.88e-05	1.02e-06	4.47e-06	0.000141586	0.0029803	2.46e-05	1.58e-05	0.000122778	5.14e-06	2.63e-07
g__Prevotella;s__Prevotella multisaccharivorax	3.22e-05	4.13e-06	1.38e-06	4.46e-06	5.07e-05	0	9.98e-05	2.59e-06	0.000120614	4.22e-06	0.00063792	6.9e-07	6.58e-08	1.54e-05	0	2.56e-07	7.78e-06	1.29e-07	0	3.45e-05	5.84e-07	1.45e-05	6.2e-05	0.00076422	0.005572	6e-06	2.86e-05	3.62e-07	6.75e-08	4.31e-05	7.44e-06	7.42e-06	2.27e-06	1.06e-06	3.32e-08	3.85e-07	0.000638238	0.00117315	5.41e-07	3.78e-06
g__Alistipes;s__Alistipes sp. CAG:53	3.24e-05	0.000933093	0.000293712	0.00181366	6.53e-06	0	4.14e-07	0.000561223	2.44e-06	0.000440914	0.000215743	0.000739739	4.8e-06	0.00208555	2.24e-05	0.00136931	0.000148665	3.1e-05	0.00051435	0.000645857	0.00285448	0.000517614	6.19e-05	0.000909178	0.00021638	2.64e-07	0.00343133	0.00363545	5.27e-07	6.58e-06	0.0034638	5.67e-05	0.00545137	0.00232607	1.66e-05	3.83e-05	0.000129671	1.06e-06	1.07e-06	7.25e-06
g__Enterococcus;s__Enterococcus hirae	0	0	0	1.12e-06	0	0	0	1.15e-06	1.11e-07	0	8.21e-06	6.86e-07	0	7.02e-07	0	2.03e-06	0	0.0054342	0	3.91e-08	0	0	0	0	0	0	2.22e-07	0	0	0	0	0	3.92e-08	0	0	0	0	7.3e-08	0	0
g__Bacteroides;s__Bacteroides clarus CAG:160	0.000161954	0.000586489	0.000361401	0.000341334	4.15e-05	1.22e-06	1.55e-05	9.82e-05	8.99e-05	0.000644571	0.000139192	7.93e-05	0.000134488	6.87e-05	0.000325038	6.13e-05	0.000185851	0.000372162	0.000427808	0.000217952	0.00015708	0.000136111	0.000235624	2.99e-05	0.000228125	4.09e-05	1.28e-05	0.000177138	0.000491951	0.00132465	1.12e-05	0.000118921	0.00125299	0.000561261	0.00187418	2.19e-05	2.29e-05	9.09e-05	4.97e-06	0.000323107
g__Eubacterium;s__Eubacterium sp. CAG:86	0.00201026	0.000119882	1.74e-05	1.12e-05	3.01e-05	0.00147093	1.77e-06	6.71e-05	4.85e-06	0.00143808	0.00111358	0.000500787	1.28e-05	0.000446489	0.000378636	0.00416736	7.9e-05	4.72e-05	2.24e-05	0.00066973	0.000581756	0.000128369	7.28e-06	4.44e-05	7.52e-05	0.000339149	4.97e-06	0.000161571	1.72e-05	8.89e-06	7.11e-06	9.71e-07	5.73e-05	0.00145305	0.00284189	1.09e-05	3.17e-05	1.5e-05	4.08e-05	3.35e-06
g__Clostridium;s__Clostridium sp. KLE 1755	5.6e-05	1.85e-05	0.000121796	0.000446451	3.59e-05	5.94e-05	8.54e-07	0.000111542	0.000175283	3.82e-05	3.23e-05	0.000113029	0.000213179	8.87e-05	6.03e-05	0.000139359	0.000193114	0.000366619	0.000166192	0.000212487	6.6e-05	5.92e-05	2.69e-05	2.65e-05	3.51e-05	5.48e-05	8.46e-05	6.4e-05	6.02e-05	2.26e-05	8.38e-05	3.61e-06	0.000137495	7.65e-05	0.000257197	5.12e-05	0.000119055	6.06e-05	0.000112895	1.35e-05
g__Alistipes;s__Candidatus Alistipes marseilloanorexicus	0.00152729	0.000111297	3.78e-05	8.52e-05	5.86e-06	7.4e-05	4.08e-08	2.08e-05	2.34e-06	4.67e-05	3.17e-05	0.00356586	8.52e-06	0.00164118	3.05e-05	0.000416708	0.00024801	5.89e-06	0.000272412	0.000375759	0.000573572	0.00205253	0.00189566	2.62e-05	1.76e-05	1.39e-07	0.00534799	8.44e-05	4.19e-05	2.22e-05	0.00130477	3.43e-06	0.00019191	0.000101695	6.17e-06	0.000115979	0.000142639	8.66e-06	1.23e-05	3.73e-06
g__Megasphaera;s__Megasphaera sp. BL7	0	0	0	0.00010393	2.63e-06	3.2e-08	5.19e-08	0	0.000428621	0	0.000132679	5.86e-08	5.08e-06	1.26e-07	0	1.15e-07	0	2.8e-06	0	0	0	0	0	0	0	7.02e-08	4.73e-07	0	0	0.000218149	0.000162075	0	0	3.84e-08	0	9.04e-07	0.000556348	2.93e-07	0	0
g__Clostridium;s__Clostridium sp. CAG:609	2.83e-05	1.71e-08	0	0	0	0	0	3.52e-06	0	0	1.55e-07	2.8e-05	0	0.000101645	1.2e-06	1.7e-05	2.5e-06	8.73e-07	0	4.18e-06	3.56e-07	3.74e-08	2.07e-08	1.62e-06	0	0	0	0	0	0	2.66e-06	0	0	0	0	0	5.77e-05	0	0	0
g__Dialister;s__Dialister invisus CAG:218	4.7e-07	4.53e-07	1.5e-06	4.38e-06	5.51e-07	2.27e-05	2.83e-05	5.22e-06	2.87e-08	1.09e-06	1.54e-06	6.79e-06	3.02e-06	4.27e-07	0	6.43e-06	0.000180887	2.36e-06	0	3.8e-06	1.98e-05	2.36e-06	1.6e-07	7.44e-06	2.07e-06	1.96e-07	2.94e-05	4.7e-08	1.07e-07	6.88e-08	2.27e-05	5.3e-07	3.13e-06	0	0	1.28e-07	2.81e-06	4.44e-06	1.97e-06	1.43e-06
g__Ruminococcus;s__Ruminococcus sp. CAG:724	7.03e-05	9.91e-06	3.16e-06	4.28e-05	2.05e-05	9.54e-08	0	1.81e-05	0	5.22e-06	2.21e-05	4.41e-05	2.19e-05	0.000129691	6.55e-06	1.94e-05	5.93e-05	9.08e-06	1.44e-05	2.02e-05	3.62e-05	9.93e-05	1.22e-05	0.000129217	6.6e-06	7.87e-06	0.000176929	3.4e-05	0	3.73e-05	0.000186213	1.18e-07	1.03e-05	4.59e-05	4.06e-05	5.95e-05	0.000236438	9.85e-06	5.93e-05	1.07e-07
g__Clostridium;s__Clostridium perfringens	0.000155909	2.85e-05	2.8e-05	3.55e-05	6.41e-06	0.000219854	4.39e-05	0.000199681	1.41e-05	2.99e-05	0.00498804	6.42e-05	1.29e-05	6.87e-05	1.63e-05	1.95e-05	6.44e-05	1.03e-05	1.74e-05	5.27e-05	1.71e-05	5.72e-06	1.93e-06	1.25e-05	3.77e-06	2.74e-06	6.87e-06	8.67e-06	4.14e-06	5.5e-07	1.43e-05	2.27e-07	2.87e-06	8.51e-05	1.49e-05	1.02e-06	1.86e-05	1.16e-06	2.23e-05	1.62e-06
g__Lachnospira;s__Lachnospira pectinoschiza	0.00325572	0.000562098	8.59e-05	0.000547592	7.23e-05	0.0013152	3.95e-06	0.000240638	7.04e-05	0.000720308	0.000986966	0.000450088	8.03e-05	0.000156118	0.000372296	0.00011763	0.000181417	0.000104802	6.51e-05	0.000905746	6.41e-05	2.76e-05	2.92e-05	2.81e-05	0.000169105	0.000137148	6.77e-06	0.000166052	1.96e-05	1.35e-05	5.15e-06	1.24e-06	4.41e-05	0.000364223	0.00494857	2.6e-05	9.27e-06	3.4e-05	4.49e-05	6.28e-05
g__Dorea;s__Dorea formicigenerans	0.000218275	0.000290139	8.3e-05	0.000102379	0.000441845	0.000151273	6.86e-06	0.000374686	0.000605529	0.000348228	0.000285379	0.000416991	0.000544661	0.000590847	0.000511769	0.00141797	0.000416286	0.00051497	0.00078804	0.000761269	0.000123111	8.45e-05	1.86e-05	7.39e-05	3.56e-05	0.000146551	2.57e-05	4.99e-05	1.51e-05	0.000407219	3.22e-05	1.95e-06	4.06e-05	0.000162803	0.000191414	6.4e-05	3.22e-05	6.99e-05	7.95e-05	3.31e-05
g__Sutterella;s__Sutterella parvirubra	4.79e-05	0.000492791	5.36e-08	5.79e-06	1.11e-07	0	8.56e-07	0	1.11e-06	1.17e-05	2.54e-06	1.22e-05	0	2.46e-07	0	1.02e-05	1.82e-05	2.98e-07	5.15e-08	1.27e-05	0.000253161	9.39e-08	1.31e-07	1.89e-06	0.000589608	3.39e-08	1.01e-05	2.46e-07	1.41e-07	1.12e-07	1.63e-06	0.00095853	7.69e-07	2.78e-07	9.75e-08	2.26e-08	0.000461445	6.34e-08	0.000292677	4.5e-07
g__Bacteroides;s__Bacteroides stercoris CAG:120	0.000156333	0.000442691	0.00231606	0.000943669	8.79e-06	3.53e-05	1.05e-05	3.48e-05	6.14e-05	0.000629004	0.000381487	0.000257376	0.000115939	0.000159934	0.00177539	6.33e-05	8e-05	3.12e-05	0.00126547	0.00041812	0.000304217	0.000211576	0.000104782	2.3e-05	4.66e-05	3.25e-05	1.14e-05	0.000445157	0.00174515	0.0018048	3.82e-05	0.000117031	0.000135266	0.000117463	0.00347637	7.71e-05	1.36e-05	0.000122766	3.56e-05	0.000902835
g__Barnesiella;s__Barnesiella intestinihominis	0.000922277	0.000172493	7.44e-06	0.00108206	2.35e-06	1.2e-07	1.17e-06	2.7e-06	7.24e-06	3.68e-05	0.000708825	0.000855195	3.21e-07	0.00134462	1.51e-05	0.00213669	0.000100004	0.00117265	1.17e-06	3.06e-06	3.81e-06	0.000157662	0.000265924	5.34e-05	5.34e-05	0	0.000275892	4.05e-06	1.1e-06	9.46e-07	1.21e-05	4.46e-07	1.5e-05	0.000127245	2.3e-05	1.24e-05	8.27e-05	9.41e-05	2.82e-07	3.37e-06
g__Clostridium;s__Clostridium sp. GD3	0.000313101	0.000189243	0.000233699	0.00364729	2.05e-05	6.68e-06	1.03e-07	6.19e-05	3.49e-05	9.57e-05	6.4e-05	0.000165784	7.18e-06	0.000238522	0.000824226	0.000519631	0.000276795	9.69e-05	0.000115987	0.000160543	0.000596605	0.000345726	0.000746123	0.000393465	0.000119955	0.000265626	0.00139054	0.00474806	1.19e-05	0.000429255	0.000756919	0.000217466	0.00111652	0.000233308	6.24e-05	0.000617898	0.000450272	0.000464548	0.0020053	1.22e-05
g__Prevotella;s__Prevotella sp. CAG:1092	4.66e-05	2.58e-05	6.79e-06	0.000114127	0.000160222	0	0.000264109	0	0.000637139	2.16e-06	0.00152542	3.71e-06	5.09e-08	1.05e-06	1.58e-07	1.83e-05	4.5e-05	5.98e-06	1.98e-06	0.00011745	5.84e-07	0.000124361	0.00200718	0.00208728	0.00324295	5.17e-08	4.79e-05	5.45e-07	4.04e-07	7.92e-08	0.000109051	0.00156791	3.92e-07	9.32e-06	1.13e-05	6.68e-07	0.000286935	0.000836681	9.2e-06	0.000247772
g__Eubacterium;s__Eubacterium sp. CAG:786	0.00020661	1.05e-05	6.94e-06	4.49e-05	5.78e-06	1.53e-05	6.2e-08	6.65e-05	1.56e-06	1.18e-06	5.88e-06	0.000117161	2.32e-06	6.5e-05	1.04e-05	2.02e-05	2.88e-05	1.45e-05	4.18e-06	0.000163173	7.58e-05	0.000244909	1.48e-05	5.47e-05	8.54e-05	2.57e-05	7.38e-05	1.88e-05	0	5.8e-06	5.48e-05	1.33e-07	0.000145196	0.00165863	3.15e-06	3.04e-06	7.85e-05	5.31e-06	3.96e-05	2.45e-07
g__Unclassified;s__Firmicutes bacterium CAG:114	0.000211744	0.000124209	0.000218822	0.000189187	3.24e-05	1.56e-05	5.22e-07	0.0026803	1.7e-05	0.000165969	0.000221198	0.000661738	2.83e-05	0.000619573	1.45e-05	0.00263475	0.000728045	0.00118548	0.000319843	0.000588246	0.00105377	0.00022538	0.000230625	0.000910294	0.000350452	3.32e-05	0.0014103	0.000399468	5.37e-06	0.000213985	0.000660064	1.73e-05	0.000194632	9.71e-05	8.57e-05	7.07e-05	0.000270751	6.34e-05	0.000650607	1.09e-06
g__Bacteroides;s__Bacteroides sp. CAG:530	0.000299045	9.61e-06	7.1e-05	8.66e-05	0.000138758	0.000156457	0.000250007	2.86e-05	0.000139744	0.000241303	0.000763751	3.53e-05	9.08e-06	3.54e-05	1.7e-05	1.64e-05	6.5e-05	4.72e-06	0.000166118	1.31e-05	9.66e-05	0.000204575	0.00107679	0.000517404	0.000231016	5.44e-05	0.000130536	0.000103211	0.00031401	1.35e-05	0.000144569	0.000220229	5.6e-05	0.000120822	1.1e-05	0.00015044	0.000651666	0.000314578	7.9e-06	5.99e-05
g__Veillonella;s__Veillonella tobetsuensis	9.82e-06	5.01e-06	7.28e-06	1.91e-08	2.49e-06	4.05e-06	0.000347337	3.1e-06	1.34e-05	5.42e-06	3.3e-06	3.63e-07	0.00019461	7.5e-06	3.22e-07	1.97e-06	4.3e-05	5.98e-08	1.3e-05	5.77e-06	3.67e-06	4.4e-07	5.01e-08	1.47e-07	1.95e-05	1.76e-06	4.01e-08	7.84e-07	1.67e-06	1.27e-06	5.54e-08	1.81e-07	4.07e-07	3.13e-07	6.97e-07	4.41e-05	1.49e-06	2.84e-05	1.94e-05	2.43e-05
g__Clostridium;s__Clostridium sp. CAG:91	0.000763164	0.00026778	1.47e-06	2.03e-05	8.31e-06	1.52e-06	2.85e-08	0.00035458	7.06e-06	0.0001812	3.25e-05	4.25e-05	0.000541342	0.000138938	2.94e-05	3.3e-06	0.000832275	5.62e-05	6.08e-06	0.000152313	0.000323732	0.00126824	3.69e-05	6.14e-05	2.23e-05	0.000949718	1.91e-06	0.000233294	1.76e-06	0.000370061	7.53e-05	9.88e-06	0.000116221	0.000519363	0.000382812	0.000468973	0.00011687	0.000168791	0.00256096	1.27e-05
g__Fusobacterium;s__Fusobacterium perfoetens	9.48e-07	3.99e-07	4.25e-07	5.05e-07	1.01e-07	1.15e-06	2.41e-07	4.94e-07	7.57e-05	0.000136106	1.49e-07	5.06e-07	2.06e-06	1.84e-06	4.16e-07	2.04e-07	3.01e-06	0	3.92e-07	3.5e-06	2.38e-06	1.05e-06	4.01e-07	1.02e-06	3.78e-07	2.02e-06	8.02e-06	1.03e-06	3.45e-06	0	3.94e-06	9.89e-07	9.4e-07	7.04e-07	2.27e-06	1.74e-06	2.18e-06	3.4e-07	2.57e-08	2.55e-06
g__Alistipes;s__Alistipes sp. AL-1	0.000176537	5.72e-05	0.000146188	0.000203333	3.55e-06	0	3.06e-08	0.00116313	2.11e-05	3.57e-05	4.3e-05	0.000265235	2.29e-06	0.000175101	0.000283071	0.000262588	0.000239472	0.000451789	3.81e-05	0.000110402	0.000361287	0.000179228	0.000261541	1.82e-05	2.3e-05	0	0.000664217	0.000196802	1.76e-06	0.00116753	0.000199593	3.54e-05	0.0001284	0.000120715	5.56e-07	8.65e-07	3.58e-05	1.63e-05	4.81e-06	4.71e-08
g__Streptococcus;s__Streptococcus pneumoniae	8.23e-06	3.87e-06	4.06e-06	2.99e-05	3.34e-06	8.42e-06	8.58e-05	2.97e-05	8.93e-06	5.63e-06	2.37e-06	9.62e-06	3.49e-05	2.92e-05	8.57e-06	8.68e-05	1.58e-05	5.35e-05	8.49e-06	1.44e-05	7.3e-05	9.71e-07	6.3e-06	4.16e-05	0.000212207	3.23e-05	1.57e-06	3.23e-05	1.36e-05	1.42e-06	7.97e-06	4.41e-05	1.12e-06	0.000651579	2.41e-05	1.67e-06	7.6e-06	3.3e-06	1.52e-05	1.92e-05
g__Kluyvera;s__Kluyvera ascorbata	5.4e-07	2.17e-07	1.96e-05	1.06e-07	2.62e-05	9.3e-07	9.59e-05	8.08e-06	4.87e-06	4.56e-08	0.00434329	5.09e-05	5.25e-07	2.17e-06	3.55e-06	2.45e-06	7.46e-06	7.65e-05	1.48e-05	3.74e-07	1.66e-06	1.8e-07	4.45e-07	2.41e-06	8.46e-06	9.24e-06	6.51e-05	0.000156805	3.12e-05	3.27e-07	7.16e-05	7.82e-07	1.34e-05	6.36e-08	1.51e-06	4.53e-07	0.000567697	0.000404917	3.36e-06	2.57e-05
g__Oscillibacter;s__Oscillibacter sp. 1-3	0.00103848	0.00079137	0.000138015	0.000853139	8.84e-06	5.23e-05	9.13e-07	9.36e-05	5.71e-05	5.11e-05	0.000226766	0.000217051	1.53e-05	0.000796256	0.000114722	0.000394774	0.000310441	4.37e-05	0.000149485	0.000258677	0.00219344	0.00147078	0.000634898	0.00202037	0.000399637	9.24e-05	0.00172766	0.00221757	1.31e-05	0.000331681	0.00312085	3.98e-05	0.00135553	0.000661179	0.000335202	0.000121914	0.00146151	0.000664982	0.00344812	1.04e-05
g__Roseburia;s__Roseburia sp. CAG:45	3.14e-05	4.29e-05	2.08e-06	5.46e-07	1.07e-05	7.83e-06	3.17e-07	4.68e-06	0	4.29e-05	2.04e-05	3.07e-05	5.29e-06	4.98e-05	1.42e-05	4.1e-06	0.00226544	5.33e-06	6.33e-06	7.86e-06	2.38e-06	1.06e-06	7.64e-07	4.05e-06	2.36e-06	1.36e-05	9.32e-07	8.14e-06	0	1.65e-05	3.86e-06	0	7.59e-05	2.79e-05	0.000116791	4.97e-08	8.55e-07	2.58e-06	2.43e-07	1.78e-06
g__Bacteroides;s__uncultured Bacteroides sp.	0.00197152	0.00022256	0.000680854	0.000666112	0.000419007	0.00390293	0.000874603	0.000419592	0.000300686	0.00249755	0.00110882	0.000595017	0.000715996	0.000638308	0.000208525	0.000373236	0.00051344	0.000164573	0.000475849	0.000249187	0.00139555	0.00113998	0.0004626	0.000611712	0.00153292	0.00173826	0.000110739	0.00157149	0.00311368	0.000120772	7.81e-05	7.54e-05	0.000516791	0.0020015	0.000510579	0.00237072	0.000372358	0.000546347	0.00016376	0.00130361
g__Eubacterium;s__uncultured Eubacterium sp.	0.000689394	0.000479202	0.000282953	0.000288374	0.00151634	0.000263758	5.83e-06	0.00353874	0.000104397	0.00064873	0.000454621	0.000847279	0.00310304	0.00360915	0.00145941	0.00216329	0.000463038	0.00179354	0.000905851	0.00233045	0.00036807	0.000255778	0.000295725	0.000674933	5.07e-05	0.000127728	0.000400257	0.000360752	9.87e-05	0.000159824	0.000480555	1.22e-05	7.34e-05	0.000322924	0.00032444	6.82e-05	0.000238312	0.000113351	0.000252066	5.14e-05
g__Lactobacillus;s__Lactobacillus gasseri	0	3.26e-07	3.97e-07	0	0.000103186	0	2.47e-05	0	2.05e-06	0	0	5.91e-06	2.75e-05	2.89e-06	1.56e-06	6.99e-08	1.67e-05	3.92e-06	2.78e-08	6.38e-07	0	0	0	4.3e-07	0	0	0	2.79e-07	0	0	4.42e-08	0	0	4.06e-07	2.08e-06	0	1.79e-07	5.78e-08	3.74e-07	3.45e-08
g__Roseburia;s__uncultured Roseburia sp.	0.000177326	0.000186818	3.73e-05	0.000117688	3.02e-05	0.000276352	2.38e-06	0.000150672	2.48e-05	0.000202969	9.23e-05	0.000346511	4.01e-05	0.000287664	0.0002525	0.000205253	0.00274405	7.18e-05	7.05e-05	0.000214354	8.47e-05	6.07e-05	3.61e-05	6.65e-05	1.64e-05	9.86e-05	3.07e-05	9.38e-05	1.06e-05	5.58e-05	0.000144478	1.15e-05	0.000134543	0.000107931	0.000281789	3.52e-05	4.3e-05	3.94e-05	0.000217696	1.89e-05
g__Unclassified;s__Firmicutes bacterium CAG:313	1.08e-05	0	0	1.74e-06	4.7e-07	1.09e-07	0	0.000175674	0	5.7e-08	3.56e-07	5.17e-06	2.64e-08	2.38e-05	1.2e-06	2.84e-06	1.02e-06	1.97e-07	2.39e-06	2.32e-07	2.03e-05	1e-05	7.61e-07	7.64e-06	8.85e-07	2.34e-05	5.94e-06	8.11e-07	0	0	8.53e-06	0	2.8e-06	1.38e-06	5.73e-08	1.09e-07	5.21e-05	5.88e-07	4.6e-08	0
g__Coprococcus;s__Coprococcus catus	0.000281951	0.000356752	0.000120372	0.000255056	0.000773988	0.000130718	5.96e-06	0.00111411	0.000118795	0.000510164	0.000366049	0.00168452	0.000104322	0.00416055	0.00106902	0.00143946	0.000774765	7.58e-05	0.00124226	0.00324608	0.000264582	0.000107079	9.63e-05	0.000133393	0.000123331	0.000267345	0.000131254	8.97e-05	3.93e-05	3.52e-05	0.000101354	9.96e-06	2.35e-05	0.000341475	0.000197661	0.000219402	7.75e-05	0.000100743	9.31e-05	1.85e-05
g__Ruminococcus;s__Ruminococcus sp. CAG:57	6.31e-06	3.4e-05	2.73e-06	0	4.84e-07	7.43e-05	0	0.00415214	1.11e-08	1.49e-05	4.3e-06	5.31e-06	2.63e-06	0.000179491	3.07e-06	1.06e-06	3.97e-05	8.45e-06	1.57e-05	5.5e-06	1.35e-06	6.48e-07	0	1.07e-06	1.82e-06	0	4.41e-06	1.63e-05	0	5.46e-08	1.41e-06	0	4.22e-07	2.75e-06	2.38e-06	5.81e-06	1.31e-06	0	0	0
g__Collinsella;s__Collinsella sp. 4_8_47FAA	1.53e-05	2.95e-05	2.27e-08	3.43e-05	5.07e-06	3.38e-07	1.37e-06	8.82e-07	0.00136941	1.35e-07	0.000119742	0.000180071	4.46e-06	0.000288553	0.000235588	0.000495942	0.000144992	0.000293807	0.00415119	3.1e-05	5.5e-05	3.66e-05	0.000252592	6.19e-05	9.54e-05	2.48e-05	0.000936443	1.49e-06	5.11e-05	0	4.66e-05	1.54e-06	1.8e-05	1.82e-05	5.85e-05	6.51e-07	5.85e-05	3.34e-05	6.45e-07	0
g__Megasphaera;s__Megasphaera sp. NM10	3.95e-05	1.2e-07	0	0.000233142	9.23e-05	0	0	0	0.000563508	0	0.000164173	0	6.96e-06	6.02e-05	9.25e-07	0.000415354	4.1e-07	2.52e-06	0	6.66e-08	0	3.46e-07	0.000276026	7.4e-08	7.8e-07	4.42e-08	3.44e-07	0	4.32e-08	0.000166952	0.000112016	3.94e-08	0	4.14e-05	0	1.29e-06	0.000401484	3.04e-07	4.56e-05	0
g__Ruminococcus;s__Ruminococcus sp. CAG:624	1.28e-05	1.99e-06	4.34e-07	5.54e-06	2.45e-07	5.46e-06	2.43e-07	9.96e-05	0	4.54e-06	1.06e-05	2.57e-05	2.44e-07	0.00404378	5.29e-06	8.45e-06	1.5e-05	3.16e-06	6.43e-06	2.73e-05	4.83e-06	5.91e-06	5.62e-06	5.3e-06	7.53e-07	6.95e-07	2.55e-06	4.34e-06	0	0	2.79e-05	5.97e-08	4.4e-06	1.72e-05	8.69e-06	8.71e-07	4.8e-05	4.58e-07	1.46e-05	6.76e-08
g__Clostridium;s__Clostridium sp. L2-50	0.000436762	0.000330355	0.000163605	0.000246838	0.000133969	0.000433692	8.11e-06	0.000431465	0.000954316	0.00131126	0.000521332	0.0011347	0.00017112	0.000449699	0.00041337	0.000857193	0.0003735	0.000183382	0.00045557	0.000312289	0.000421048	0.000276501	0.000162047	0.000374523	0.000323782	0.000802805	0.000163517	0.000440947	0.000302624	0.000393312	0.000169369	8.59e-05	0.000266653	0.000411986	0.000530408	0.000501015	0.000166682	0.000355233	0.000533704	8.04e-05
g__Eubacterium;s__Eubacterium sp. CAG:146	3.79e-05	1.9e-05	6.64e-06	4.78e-06	0.000920164	9.98e-06	8.99e-08	0.00370183	1.55e-05	0.000346864	0.000155644	0.000136433	0.000468785	0.00211726	0.00025389	0.000179336	2.64e-05	0.000694512	0.000440041	0.00136482	2.84e-06	3.1e-06	8.5e-07	4.4e-06	1.89e-06	2.15e-06	5.9e-06	1.1e-06	3.7e-06	3.7e-06	3.96e-06	0	1.71e-06	5.9e-06	8.68e-06	6.64e-06	5.67e-06	5.3e-07	3.43e-06	1.77e-06
g__Lactobacillus;s__Lactobacillus vaginalis	0	0	0	1.47e-06	8.06e-06	0	7.77e-06	0	0	0	0	1.97e-06	2.24e-06	5.4e-07	0	7.88e-06	3.15e-07	5.17e-07	2.69e-08	0	9.67e-08	1.25e-07	0	0	3.75e-08	0	0	0	0	0	0	0	0	0	0	0	0	6.02e-08	0	0
g__Roseburia;s__Roseburia sp. CAG:303	0.000302527	0.000338396	4.64e-06	1.13e-05	3.14e-05	3.92e-05	5.43e-07	1.92e-05	1.14e-05	7.31e-05	2.55e-05	0.000190119	9.41e-05	0.00400067	2.11e-05	4.92e-05	3.41e-05	0.000290439	1.08e-05	0.00106836	0.000715787	4e-05	2.93e-06	1.57e-05	7.59e-06	0.00106372	6.5e-06	6.91e-06	5.74e-06	7.06e-06	4.98e-06	2.05e-06	4.05e-05	0.000630898	7.86e-05	8.09e-06	2.41e-06	4.93e-06	0.000230118	4.23e-06
g__Prevotella;s__Prevotella histicola	1.42e-05	3.19e-08	1.04e-06	2.91e-06	1.22e-06	0	1.31e-06	0	1.79e-05	1.72e-06	6.26e-06	4.83e-07	3.32e-05	2.24e-06	3.94e-06	5.97e-06	7.79e-06	1.79e-06	0	0	3.66e-06	3.27e-06	2.29e-06	0.00126414	4.92e-07	3.64e-08	8.6e-07	6.7e-07	4.57e-07	3.96e-08	0	4.87e-07	0	1.63e-06	1.76e-07	0.00172229	8.44e-05	4.89e-05	0	2.86e-07
g__Unclassified;s__Firmicutes bacterium CAG:555	0.000804696	5.07e-05	5.25e-06	0.000289334	1.62e-05	7.85e-05	8.61e-08	8.63e-05	3.87e-05	5.75e-05	0.000101532	0.000273621	2.99e-05	0.000485972	0.000109924	0.000190846	0.00017928	1.79e-05	2.14e-05	0.000182264	0.000992152	0.00233078	0.000234952	0.00199563	9.69e-05	2.71e-05	0.00223439	0.00138723	1.57e-06	1.27e-05	0.00394796	2.75e-05	0.000133738	0.000251736	2.37e-05	0.000130655	0.00176026	0.000152214	0.000748598	0
g__Roseburia;s__Roseburia sp. CAG:380	0.00392681	3.36e-05	1.94e-06	5.7e-05	2e-05	9.19e-06	1.87e-07	6.69e-05	1.4e-05	3.59e-05	2.39e-05	0.000113345	9.99e-05	4.68e-05	1.79e-05	0.000890117	5.94e-05	6.07e-05	6.29e-05	3.77e-05	3.54e-05	3.01e-05	1.16e-05	6.88e-05	7.03e-05	1.67e-05	9.21e-05	5.88e-05	2.9e-07	2.85e-06	1.39e-05	5.42e-08	3.71e-05	4.8e-05	2.48e-05	6.64e-06	2.41e-05	1.16e-05	2.37e-06	1.86e-06
g__Blautia;s__Blautia sp. CAG:257	1.39e-05	1.95e-05	6.18e-05	4.17e-05	1.08e-05	2.98e-05	1.22e-06	5e-05	0.00387626	5.71e-05	2.27e-05	7.74e-05	0.00211165	5.87e-05	6.87e-05	3.44e-05	9.68e-05	0.000121579	0.00139384	5.29e-05	1.55e-05	1.3e-05	4.22e-06	3.95e-05	4.45e-06	1.42e-05	2.89e-05	1.57e-05	0.000212137	6.41e-06	1.46e-05	5.54e-06	1e-05	3.2e-05	1.04e-05	5.33e-06	1.02e-05	4.11e-06	4.42e-06	1.46e-05
g__Bacteroides;s__Bacteroides sp. CAG:709	1.14e-05	1.96e-06	1.05e-05	2.24e-05	2.74e-05	0	2.75e-06	1.83e-05	1.27e-06	5.82e-06	5.13e-06	2.3e-06	1.01e-06	8.55e-06	1.2e-08	1.44e-05	1.32e-05	2.02e-06	1.75e-06	1.62e-05	5.26e-06	2.31e-05	8.55e-05	2.02e-06	8.74e-07	2.71e-08	4.09e-06	1.73e-06	0	3.73e-06	1.89e-05	2.59e-06	2.64e-08	1.65e-05	2.64e-07	1.09e-06	0.00386407	1.3e-06	6.89e-08	4.57e-07
g__Bacteroides;s__Bacteroides sp. D20	0.000752414	0.000438344	0.000102562	0.000786827	9.06e-05	0.000248105	6.08e-06	0.00122749	0.000177924	0.000617962	0.000175559	0.000190468	2.37e-05	0.000485669	0.000208289	0.000273202	0.000300845	5.11e-05	0.001854	0.00056859	0.00028697	0.000619912	3.99e-05	5.33e-05	0.000126518	0.000116756	6.39e-05	0.000295305	0.000356003	0.000994181	5.53e-05	8.28e-06	0.00234829	0.0008355	0.000203672	0.00086744	4.13e-05	4.41e-05	0.000811502	0.0011119
g__Unclassified;s__butyrate-producing bacterium SS3_4	0.000292342	0.00047487	0.000189923	6.21e-05	7.96e-05	0.000125294	3.52e-06	6.72e-05	0.000484801	0.000180563	0.000130592	0.000129706	0.000222219	0.000117024	0.000203071	7.26e-05	0.0006084	4.03e-05	0.000139755	0.000477135	0.000474274	0.000214065	0.000158187	0.000212148	0.000298718	0.00113918	4.39e-05	0.00098754	0.00128779	0.00031019	6.54e-05	6.42e-05	7.86e-05	0.000240172	0.000417588	0.000479805	7.07e-05	0.000237087	0.000615154	0.000124982
g__Unclassified;s__Proteobacteria bacterium CAG:495	0	0	0	6.61e-08	1.36e-06	0	2.76e-08	1.27e-06	0	0.00165052	0	7.39e-07	0	0	2.57e-07	0	0.000101235	7.68e-08	0	3.44e-07	0	0	2.22e-06	1.02e-07	9.86e-05	1.55e-07	0	2.64e-05	1.17e-07	0	0	1.1e-07	0	5.34e-05	8.28e-08	0	3.1e-06	0	0	0
g__Veillonella;s__Veillonella sp. CAG:933	0.000124779	0.000355398	0.000949799	0.00375645	7.1e-05	4.62e-06	4.71e-06	0.00382079	1.07e-05	0.000397364	0.00010547	0.000272748	0.000126908	4.65e-05	5.72e-05	0.000121783	0.00151774	1.09e-05	1.29e-05	0.000115886	9.84e-06	1.23e-06	6.85e-05	3.57e-06	1.45e-06	9.06e-07	5.59e-05	3.29e-06	1.33e-06	0.000405748	1.04e-05	1.44e-07	8.05e-06	2.6e-06	0.000126827	1.04e-05	7.68e-05	8.5e-06	9.36e-07	0.000192219
g__Bifidobacterium;s__Bifidobacterium bifidum	6.29e-05	3.59e-05	1.94e-05	5.67e-05	0.00229291	0.000109533	3.3e-06	0.00025855	0.000110303	0.000603173	2.8e-05	9.94e-05	0.000239584	0.000296141	0.00144484	0.00297446	0.000232774	3.63e-05	6.78e-05	0.000240121	2.85e-05	1.71e-05	0.000718001	1.15e-05	9.89e-06	2.38e-05	2.29e-05	1.46e-05	5.8e-05	1.27e-05	1.11e-05	1.14e-05	7.87e-06	4.29e-05	7.07e-05	2.19e-05	6.04e-05	8.25e-06	2.9e-05	9.82e-06
g__Bacteroides;s__Bacteroides sp. 4_3_47FAA	0.000748515	0.000940851	0.00255165	0.000322866	6.07e-05	0.000279604	0.000213987	0.000107667	2.51e-05	0.000399151	0.000255903	0.000293655	0.000220584	0.0001753	0.000474621	0.00024986	9.43e-05	3.04e-05	0.000488044	0.00020641	0.000579256	0.000558268	0.000250069	5.36e-05	7.79e-05	0.000936231	4.24e-06	0.000281547	0.000882479	0.000483852	4.13e-05	0.000574986	0.000452009	0.00133068	0.000304426	0.00105522	2.36e-05	0.000222245	0.0011711	0.00139299
g__Eubacterium;s__Eubacterium sp. CAG:252	0.000203859	0.00104022	1.2e-05	9.72e-06	3.08e-05	0.000183953	1.85e-06	2.16e-05	1.66e-06	5.01e-05	3.23e-05	6.4e-05	4.58e-06	5.21e-05	0.00376259	8.05e-05	2.55e-05	8.28e-06	3.92e-05	5.13e-05	0.00160541	2.14e-05	4.04e-06	7.4e-05	5.52e-06	7.93e-05	8.91e-06	6.2e-05	2.71e-06	6.13e-06	2.16e-05	6.78e-07	8.79e-06	2.21e-05	0.000110776	1.63e-05	6.38e-06	1.94e-05	9.33e-05	2.27e-06
g__Anaerotruncus;s__Anaerotruncus sp. CAG:390	0.000254982	4.07e-05	6.49e-06	0.000837806	2.03e-05	1.49e-05	1.3e-06	0.000139073	2.3e-07	1.12e-05	0.000110335	0.000114557	2.33e-06	0.000263573	4.07e-05	0.000191241	9.15e-05	1.68e-05	1.94e-05	3.2e-05	0.00019187	0.000348332	6.52e-05	0.000276442	5.03e-05	5.19e-05	0.000636871	0.000380217	1.3e-06	1.78e-05	0.0011071	1.88e-05	0.000122113	0.000216462	2.21e-05	7.17e-05	0.000734645	2.28e-05	0.00036659	1.44e-05
g__Chitinophaga;s__Chitinophaga arvensicola	6.17e-05	0.000152176	0	1.09e-05	1.92e-07	0	0	0	0	0	6.82e-08	1.3e-06	0	1.1e-05	0	5.41e-07	0	1.34e-06	7.7e-06	2.32e-07	3.36e-07	4.23e-08	1.12e-07	2.53e-07	5.36e-08	0	0	0	0	6.48e-08	2.68e-06	0	0	1.57e-06	0	4.28e-06	2.26e-06	0	0	9.31e-07
g__Clostridium;s__Clostridium sp. CAG:169	3.01e-05	7.05e-06	2.95e-05	0.000284299	7.3e-06	1.19e-06	1.91e-07	0.000296917	3.87e-06	1.93e-06	4.92e-05	6.53e-05	3.83e-06	5.13e-05	9.41e-06	0.00110455	5.86e-05	1.38e-05	7.52e-06	4.59e-05	1.84e-05	7.15e-05	1.21e-05	6.32e-05	8.64e-06	8.5e-06	0.000358431	6.83e-06	8.13e-06	7.26e-06	0.00014557	6.85e-07	4.88e-06	4.12e-05	3.27e-06	5.15e-06	0.000159018	6.5e-06	3.6e-05	2.4e-07
g__Clostridium;s__Clostridium sp. CAG:413	0.000162926	3.48e-05	1.09e-05	0.00118761	3.24e-05	4.2e-05	3.08e-07	0.000120059	5.54e-07	3.96e-05	0.000160427	0.000165606	1.81e-05	0.000222315	4.37e-05	0.000314761	0.000239833	2.53e-05	7.31e-05	0.000144877	0.000134066	0.000230908	8.15e-05	0.000230158	3.09e-05	8.13e-05	0.00108992	0.000224601	1.13e-06	3.4e-05	0.00367817	2.57e-05	0.000113367	0.000136523	7.68e-05	6.81e-05	0.000823131	7.48e-05	0.000128322	1.43e-05
g__Bacteroides;s__Bacteroides eggerthii CAG:109	0.000191515	0.00351012	0.000133165	9.69e-05	5.06e-06	1.41e-07	2.5e-05	5.48e-06	1.65e-05	0.000366238	5.5e-05	1.7e-05	0.001537	6.3e-05	9.7e-05	0.000309157	0.00118019	1.42e-05	7.56e-05	3.78e-05	2.63e-05	0.000453865	3.53e-06	2.81e-06	2.35e-06	4.19e-06	2.02e-06	0.000115994	8.24e-05	0.000102648	1.73e-06	4.13e-06	3.06e-05	7.27e-05	0.000390392	4.1e-06	6.07e-07	7.2e-06	9.65e-07	0.000574529
g__Clostridium;s__Clostridium sp. CAG:253	0.00363776	2.17e-05	2.08e-05	1.41e-06	1.02e-05	5.46e-05	2.44e-08	1.31e-05	4.03e-06	0.000344694	6.82e-05	8.37e-05	9.49e-05	8.17e-05	0.000160344	7.7e-06	3.49e-05	1.92e-05	5.85e-05	8.87e-05	2.93e-05	7.85e-06	1.43e-06	3.93e-05	7.42e-07	9.25e-06	5.39e-06	1.19e-05	6.17e-07	1.35e-06	6.45e-06	7.23e-08	5.3e-06	2.17e-05	0.000187524	2.46e-06	1.23e-05	1.04e-06	6.97e-06	1.54e-06
g__Ruminiclostridium;s__[Eubacterium] siraeum	0.00031114	0.000486732	4.7e-05	0.000397787	0.00010014	0.000106053	1.25e-06	0.000333662	1.5e-05	0.000138586	0.000136929	0.000550586	8.8e-05	0.00140676	0.000144158	0.000131135	0.000798216	6.53e-05	0.000238163	0.000291543	0.00137721	0.000208283	4.46e-05	0.000222963	5.79e-05	0.000128408	9.9e-05	0.000167002	3.49e-05	3.29e-05	0.00051343	7.66e-06	6.9e-05	0.000494821	0.000115471	0.000159995	0.000255265	5.97e-05	0.000277054	9.18e-06
g__Shigella;s__Shigella sonnei	1.57e-06	2.14e-06	6.49e-05	2.51e-06	2.07e-05	6.66e-06	0.00280293	8.59e-05	5.2e-05	2.14e-06	0.00155894	0.000124587	5.72e-07	5.01e-06	2.7e-06	8.93e-05	0.000206097	0.00231829	0.000508654	1.27e-07	3.98e-06	3.37e-06	4.21e-06	3.44e-07	4.76e-06	5.88e-05	1.13e-05	3.87e-05	0.000501379	2.76e-05	4.89e-05	2.85e-05	8.35e-05	2.13e-06	5.24e-06	1.1e-05	0.000212474	0.000187358	3.67e-06	6.88e-05
g__Roseburia;s__Roseburia sp. CAG:309	0.000211063	2.41e-05	1.66e-05	1.22e-05	5.04e-06	6.51e-06	2.76e-08	3.06e-05	3.38e-07	2.01e-05	1.31e-05	3.38e-05	1.47e-05	0.00360361	2.35e-05	1.6e-05	2.29e-05	4.54e-06	1.13e-05	4.28e-05	1.34e-05	1.53e-05	2.89e-06	2.03e-05	4.72e-06	1.79e-05	2.36e-05	3.34e-06	1.8e-05	2.53e-05	2.72e-05	2.06e-06	5.01e-05	9.88e-05	1.11e-05	1.13e-05	1.39e-05	2.41e-06	6.94e-05	9.64e-07
g__Unclassified;s__Firmicutes bacterium CAG:460	1.63e-05	0	8.62e-08	2e-06	1.6e-07	0	4.24e-08	4.89e-07	0	0	1.83e-06	0.000232593	0	0.000104825	0	2.61e-07	2.34e-06	1.53e-06	0	4.91e-07	3.28e-07	1.97e-06	0	2.2e-06	0	0	3.47e-05	6.72e-06	0	0	9.91e-06	0	3.95e-07	2.5e-06	5.4e-07	0	0.000498608	6.82e-08	0	0
g__Alistipes;s__Alistipes onderdonkii	0.000186977	8.17e-05	9.96e-05	0.000230072	4.3e-06	0	9.82e-08	0.000727346	1.79e-05	0.000114435	4.39e-05	0.000345627	1.58e-06	0.000153475	0.000272274	0.000242305	0.000168977	0.000595285	6.62e-05	0.000120681	0.00043402	0.000110071	0.000236508	3.98e-05	3.33e-05	4.85e-05	0.00056291	0.000210034	2.12e-05	0.000586049	0.000207356	3.33e-05	0.00046613	0.000261506	6.91e-06	9.1e-07	4.4e-05	1.39e-05	1.32e-05	2.4e-05
g__Oscillibacter;s__Oscillibacter sp. CAG:155	0.000699497	0.00062847	0.000111032	0.000445441	6.93e-06	3.49e-05	1.58e-06	4.69e-05	6.65e-06	5.05e-05	0.000188644	0.000123467	1.38e-05	0.000454122	5.15e-05	0.000247936	0.000262452	2.56e-05	0.000106788	0.000196409	0.00182956	0.00143168	0.000496198	0.0016164	0.000322569	4.42e-05	0.00119217	0.00186925	1.29e-05	0.000273511	0.00209328	2.21e-05	0.000987581	0.000511484	0.000281946	3.14e-05	0.000895768	0.000542816	0.00252134	3.23e-06
g__Bacteroides;s__Bacteroides salyersiae	0.000245369	0.00132171	0.000380912	0.00024728	1.8e-05	0.000155594	3.62e-05	0.00107272	3.8e-05	0.000346928	0.000166382	5.65e-05	0.000107706	0.000101631	0.000161804	9.66e-05	0.000470656	4.33e-05	0.000106702	0.00100909	0.000258231	0.000145805	6.77e-06	3.14e-06	7.2e-06	5.22e-05	1.06e-05	0.000139913	6.93e-05	0.000161828	1.08e-05	3.09e-05	9.37e-05	0.000842955	0.000377298	0.000565862	1.55e-05	5.29e-05	0.000106684	0.00266752
g__Unclassified;s__Firmicutes bacterium CAG:240	0.000485261	3.33e-05	5.07e-06	0.000189321	3.63e-06	6.13e-05	8.99e-08	6.86e-05	6.12e-08	5.38e-06	5.69e-05	0.000132144	2.46e-05	0.00354532	4.59e-05	0.000125726	0.000134165	3.17e-05	1.63e-05	0.000143397	0.000734211	0.00147273	0.000177441	0.00161268	7.02e-05	1.09e-06	0.00197704	0.000887643	1.91e-07	1.32e-05	0.0030768	1.4e-05	0.00010484	0.000159972	1.34e-05	9.59e-05	0.00152501	0.00011094	0.000624671	1.01e-06
g__Unclassified;s__Firmicutes bacterium CAG:194	5.74e-05	3.69e-05	3.3e-06	3.64e-06	1.67e-05	2.02e-05	1.83e-06	1.21e-05	1.36e-06	5.97e-05	0.0011072	0.00312705	2.24e-05	6.59e-05	7.27e-06	1.57e-05	3.96e-05	1.64e-05	3.07e-05	4.77e-05	5.51e-05	2.4e-05	4.79e-06	0.000996306	7.51e-06	7.6e-05	5.02e-05	1.83e-05	1.54e-05	5.44e-05	6.73e-05	4.9e-07	1.1e-05	4.16e-05	2.31e-05	9.11e-06	6.91e-05	1.07e-05	2.03e-05	6.84e-06
g__Oxalobacter;s__Oxalobacter formigenes	4.41e-06	1.89e-05	6.19e-06	5.06e-06	2.22e-05	8.96e-08	1.84e-08	1.38e-06	1.79e-05	2.02e-05	4.65e-06	2.61e-07	0	0.000234293	6.64e-06	2.15e-06	1.26e-06	1.23e-07	3.64e-06	0.000229697	2.01e-05	1.22e-05	2.21e-06	2.05e-06	2.55e-05	3.74e-05	3.62e-06	4.19e-06	1.91e-07	3.2e-07	1.77e-05	0	4.57e-05	2.66e-05	4.22e-05	0	2.13e-05	3.24e-06	2.09e-05	1.15e-05
g__Ruminococcus;s__Ruminococcus sp. JC304	0.000179639	0.00013505	2.14e-05	0.000128359	0.000107481	0.000100673	5.66e-06	0.000210694	0.000199775	0.000375321	0.000315041	0.00189641	0.000165203	0.000470962	0.00047637	0.000624448	0.000321336	0.0011726	0.00115398	0.000691437	7.96e-05	7.49e-05	1.95e-05	6.21e-05	1.18e-05	0.000165927	9.04e-05	3.9e-05	4.15e-05	3.6e-05	6.5e-05	4.26e-06	4.02e-05	8.98e-05	0.000126842	8.78e-05	7.42e-05	2.53e-05	8.72e-05	2.42e-05
g__Dorea;s__Dorea sp. CAG:105	3.37e-05	4.8e-05	1.15e-05	3.67e-05	0.00117558	2.83e-05	1.78e-06	6.4e-05	4.46e-05	2.17e-05	0.000182516	0.00105709	7.09e-05	0.000445447	3.82e-05	0.000934174	6.33e-05	2.73e-05	0.00220107	0.000328075	1.31e-05	1.92e-05	1.52e-05	1.08e-05	2.07e-05	1.25e-05	1.72e-05	8.72e-06	2.77e-05	7.93e-06	2.85e-05	1.99e-06	2.95e-06	1.37e-05	1.62e-05	1.53e-05	2.7e-05	3.48e-06	1.29e-05	4.07e-06
g__Bacteroides;s__Bacteroides coprosuis	2.44e-05	4.85e-05	5.27e-05	0.000161954	3.14e-05	0	0	0	3.28e-06	0	7.99e-05	7.34e-06	1.82e-06	8.69e-06	2.2e-06	3.26e-07	0	6.81e-07	6.37e-06	0	5.99e-07	2.14e-07	1.83e-06	1.49e-06	8.26e-05	0	3.16e-05	2.18e-07	0	0	1e-05	9.67e-05	8.26e-08	3.61e-06	2.11e-07	1.36e-06	3.41e-07	0	5.5e-06	0
g__Bacteroides;s__Bacteroides nordii	0.000119654	0.000219897	6.27e-05	0.000251636	4.84e-05	5.52e-05	1.53e-05	5.57e-05	8.4e-05	0.000190821	7.86e-05	0.000304911	9.47e-05	6.39e-05	0.00025204	2.89e-05	9.06e-05	6.47e-05	0.000147481	0.00012496	4.03e-05	9.05e-05	3.8e-05	3.75e-05	8.41e-06	6.96e-06	3.8e-06	1.61e-05	8.14e-05	2.77e-05	6.66e-05	3.78e-05	0.000126583	6.06e-05	0.00014887	2.56e-05	9.7e-05	2.77e-05	0.000245219	6.24e-05
g__Coraliomargarita;s__Coraliomargarita sp. CAG:312	5.42e-06	1.38e-06	1.06e-06	7.1e-08	0	0	0	1.82e-06	1.09e-06	1.54e-05	1.85e-06	7.19e-07	4.46e-06	1.2e-06	3.61e-06	1.4e-06	1.82e-07	2.78e-07	7.04e-07	3.04e-07	6.28e-06	9.65e-07	5.56e-07	4.92e-06	1.13e-05	0	1.28e-06	2.55e-06	4.02e-07	0	2.93e-06	0	0	8.48e-06	8.35e-08	4.68e-07	0.00338968	0	0	0
g__Unclassified;s__Croceibacter phage P2559Y	0	0	0	0.0033628	0	0	0	1.06e-06	0	1.5e-06	0	2.83e-05	0	0	4.1e-07	0	6.96e-07	9.08e-07	1.04e-07	8.43e-05	6.11e-06	0	0	2.11e-07	0	0	0	0	0	0	1.44e-05	0	1.18e-05	0	0	0	0	1.4e-07	0	0
g__Collinsella;s__Collinsella sp. CAG:166	9.4e-06	1.38e-05	0	1.62e-05	3.86e-06	2.03e-05	1.26e-06	3.48e-08	0.00109144	1.34e-07	9.06e-05	9.56e-05	2e-07	0.00016171	0.000118985	0.000360258	0.000102286	0.000190472	0.00335461	2.67e-05	3.11e-05	2.15e-05	0.000173294	3.75e-05	1.62e-05	1.67e-05	0.000533811	3.44e-08	3.26e-05	0	2.9e-05	1.44e-06	1.27e-05	8.09e-06	1.19e-05	9.87e-07	3.15e-05	2.76e-05	1.14e-07	0
g__Unclassified;s__Clostridiales bacterium 1_7_47FAA	0.000100237	3.99e-05	5.08e-05	0.000103166	2.61e-05	0.00021922	3.47e-06	0.000146038	0.000484474	6.31e-05	1.85e-05	0.000124119	0.00021211	7.17e-05	0.000120301	0.000128405	0.000189264	2.95e-05	8.35e-05	0.000172205	0.000122292	8.22e-05	6.82e-05	9.87e-05	4.81e-05	0.000216442	5.44e-05	0.000158175	2.41e-05	0.000226599	9.56e-05	9.21e-05	4.98e-05	0.000124941	0.000103652	0.000281844	2.03e-05	7.72e-05	0.000241151	5.73e-05
g__Bacteroides;s__Candidatus Bacteroides timonensis	0.000186879	6.95e-05	0.00014164	0.000398818	2.83e-05	0.000288927	4.98e-05	7.23e-05	5.52e-06	0.000180466	6.61e-05	6.39e-05	0.000330019	0.000202131	6.07e-05	0.000190991	0.00039749	0.000151125	9.69e-05	9.72e-05	5.62e-05	0.000175083	5.58e-05	3.55e-05	2.53e-05	0.00010343	7.56e-06	2.86e-05	1.77e-05	3.82e-05	1.44e-05	4.7e-05	0.000190717	0.000340094	0.000124379	0.000339847	4.13e-05	8.17e-05	0.00020287	0.000243836
g__Paraprevotella;s__Paraprevotella clara CAG:116	0.000107175	9.23e-06	1.73e-05	1.94e-05	1.37e-06	2.11e-06	0	2.65e-05	2.24e-05	2.08e-05	0.000308118	7.24e-06	2.28e-06	0.000213027	1.66e-05	0.000229125	8.84e-06	2.73e-07	8.68e-06	3.73e-05	2.07e-06	0.00107533	1.45e-05	4.41e-05	9.8e-05	6.86e-07	2.76e-05	1.27e-06	6.92e-06	5.57e-06	0.000160082	4.58e-07	0.00225503	0.000538147	2.45e-06	1.47e-06	5.56e-06	4.75e-07	3.97e-07	1.71e-05
g__Streptococcus;s__Streptococcus mutans	1.36e-06	5.46e-07	0	0	4.78e-07	0	2e-06	1.16e-05	0.000496375	5.87e-07	2.87e-07	4.01e-06	0.00019688	2e-05	2.42e-06	8.64e-07	6.68e-06	7.39e-06	2.23e-06	9.72e-06	6.37e-07	5.98e-06	4.8e-07	1.1e-06	1.6e-07	3.21e-08	0	0	0	9.3e-08	2.34e-06	0	1.88e-07	0	2.53e-07	3.1e-08	8.29e-07	9.42e-08	2.74e-07	0
g__Ruminococcus;s__Ruminococcus sp. CAG:330	0.000192196	2.61e-05	1.35e-05	4.66e-05	1.3e-05	0.000183784	3.3e-08	0.000295163	1.36e-06	4.48e-05	0.00330397	0.000153138	1.51e-05	0.000126857	8.41e-06	0.000114672	0.000208974	4.13e-05	9.82e-05	8.02e-05	7.18e-05	2.27e-05	0.000120293	2.21e-05	6.77e-06	7.66e-07	1.18e-05	0.000334466	2.1e-07	8.09e-07	0.00165777	2.2e-07	9.02e-06	6.52e-05	3.65e-05	9.33e-05	8.98e-05	5.97e-05	9.34e-05	2.06e-07
g__Prevotella;s__Prevotella bivia	8.5e-05	0.000205873	0.000103892	0.000163099	9.95e-05	0.000194575	0.000415775	7.26e-05	6.7e-05	0.000108592	0.000458953	8.52e-05	0.000115753	0.000121862	0.000104225	0.000134437	7.28e-05	2.24e-05	0.000100254	9.42e-05	0.000257826	0.000339554	0.00283344	0.00303439	0.00101028	0.000204255	0.000151896	0.000283402	0.000459551	0.000163043	0.00011964	0.00165409	0.000116678	0.000161862	0.00017229	0.000218274	0.000467934	0.000632665	0.000248337	4.83e-05
g__Collinsella;s__Collinsella intestinalis	3.79e-07	2.02e-07	0	7.78e-07	8.03e-06	0.000180055	2.42e-07	9.22e-06	8.81e-05	7.36e-05	3.33e-06	7.3e-06	4.08e-08	1.76e-05	1.99e-05	3.92e-05	3.58e-06	1.19e-05	0.000579127	2.93e-06	9.59e-07	1.47e-06	6.08e-06	1.51e-06	6.41e-07	1.69e-06	1.82e-05	0.000111172	3.71e-07	5.61e-07	2.54e-06	0.00230531	2.03e-06	1.84e-06	1.1e-06	0.000498981	3.36e-06	3.56e-07	4.44e-07	0
g__Unclassified;s__Gordonia phage GMA6	4.85e-06	4.1e-05	0	0	0	0	0	0	0	4.77e-06	0	1.27e-07	0	1.77e-07	0	0	0	1.58e-07	0	0	0	0	0	0	0	0	0	0	0	0	0	0	0	0	0	1.34e-06	0	0	0	0
g__Unclassified;s__Lachnospiraceae bacterium 1_4_56FAA	4.51e-05	1.1e-05	0.000241643	1.06e-05	3.26e-05	0.000137566	2.81e-06	2.09e-05	0.000686723	6.47e-05	1.94e-05	6.75e-05	0.000661488	3.57e-05	4.15e-05	8.77e-05	0.000105271	9.09e-05	0.000570474	0.000579576	1.59e-05	1.33e-05	7.9e-06	5.44e-06	1.93e-05	7.82e-05	4.87e-06	5.03e-06	5.88e-05	1.73e-05	2.19e-05	4.11e-06	1.46e-05	3.5e-05	3.19e-05	2.57e-05	4.8e-06	2.45e-05	1.69e-05	4.16e-05
g__Lactobacillus;s__Lactobacillus plantarum	1.13e-06	8.74e-06	4.93e-06	5.6e-08	0.00320998	1.74e-05	3.08e-06	0.000202881	0	7.56e-06	8.59e-07	1.34e-05	1.47e-07	7.9e-06	3.2e-06	2.73e-06	9.26e-08	4.55e-06	1.97e-06	7.58e-06	1.18e-05	2.83e-07	1.52e-06	3.3e-07	7.59e-08	0	2.7e-07	0	1.65e-07	0	1.49e-06	0	0	4.89e-07	6.95e-06	1.69e-06	0	7.46e-07	1.41e-06	0
g__Clostridium;s__Clostridium sp. CAG:269	0.0017004	6.64e-07	5.37e-07	1.09e-07	4.06e-06	1.26e-06	2.62e-08	3.55e-05	5.02e-08	2.91e-08	1.88e-05	0.000334598	6.34e-07	0.00317171	0	2.56e-05	9.66e-05	7.25e-05	4.74e-07	0.000222434	2.97e-06	4.24e-05	5.07e-07	9.84e-06	4.17e-06	0	7.98e-05	1.11e-07	0	1.09e-07	4.63e-06	0	6.21e-05	2.19e-06	5.05e-07	0	1.96e-05	2.07e-07	2.88e-07	3.27e-08
g__Veillonella;s__Veillonella dispar	2.75e-05	9.83e-05	2.92e-05	3e-05	1.75e-05	0.000113254	0.00309815	4.63e-05	0.000173818	7.38e-05	2.83e-05	5.04e-05	0.000336507	8.73e-05	5.06e-05	3.31e-05	8.32e-05	6.73e-05	0.000139737	9.25e-05	0.000181577	5.54e-05	3.67e-05	2.87e-05	9.22e-05	0.000352461	9.69e-06	0.000143988	0.000144767	0.000139483	1.51e-05	2.98e-05	3.9e-05	0.000109962	0.000246113	0.000201982	2.62e-05	0.000156286	0.000172182	7.08e-05
g__Ruminococcus;s__Ruminococcus sp. CAG:488	3.4e-05	3.36e-06	2.94e-06	0.000150316	2.47e-06	2.44e-06	3.53e-07	1.14e-05	0	7.26e-07	3.34e-05	3.99e-05	1.02e-05	5.77e-05	8.15e-06	3.57e-05	0.000114391	2.69e-06	6.72e-06	1.35e-05	3.12e-05	4.63e-05	1.23e-05	7.08e-05	4.09e-06	1.57e-05	6.69e-05	4.38e-05	0	2.29e-06	0.000606815	0	2.11e-05	1.75e-05	2.37e-06	2.53e-06	0.000236466	3.49e-06	5.7e-05	7.29e-07
g__Ruthenibacterium;s__Ruthenibacterium lactatiformans	0.000378808	0.000494117	4.05e-05	0.00134276	0.000225487	9.57e-05	1.66e-07	0.000371971	2.84e-05	0.000126169	0.000274124	0.000547855	0.000213485	0.000539249	0.000341362	0.000479235	0.00162965	0.000296235	0.000287278	0.000319909	0.000660872	0.00079693	0.000335725	0.000479203	0.000111191	0.00055414	0.000723334	0.000635492	4.51e-05	0.000571933	0.000910339	2.43e-05	0.000461062	0.000355628	0.000219392	0.00050288	0.000308926	0.000200783	0.00200928	1.32e-05
g__Butyrivibrio;s__Butyrivibrio crossotus	0.000185685	0.000128999	1.6e-05	6.17e-05	2.74e-05	0.000217165	1.25e-06	7.81e-05	2.09e-05	0.000148702	5.83e-05	0.00307942	1.72e-05	7.18e-05	0.000387765	6.03e-05	0.000113923	3.04e-05	9.78e-05	0.000143032	4.14e-05	3.67e-05	1.36e-05	2.68e-05	1.82e-05	7.38e-05	7.57e-06	2.9e-05	1.37e-05	1.08e-05	3.55e-05	1.11e-05	2.38e-05	6.21e-05	0.000130338	2.46e-05	1.46e-05	1.77e-05	6.81e-05	1.15e-05
g__Coprococcus;s__uncultured Coprococcus sp.	0.000107019	9.22e-05	2.18e-05	5.65e-05	5.89e-05	9.36e-05	1.26e-06	0.000208876	4.99e-05	0.00110172	0.000182499	0.000571605	3.53e-05	0.000134997	0.000135372	0.000688039	9.8e-05	0.00010537	0.00029116	0.000141595	4.56e-05	9.1e-05	1.23e-05	3.95e-05	2.04e-05	9.54e-05	1.4e-05	6.15e-05	2.97e-06	2.59e-05	2.98e-05	2.88e-06	0.000120007	4.11e-05	0.000113386	3.45e-05	1.65e-05	5.15e-05	6.9e-05	4.92e-06
g__Bacteroides;s__Bacteroides sp. 3_1_40A	0.0005515	0.00112283	0.00217237	0.000506266	5.8e-05	0.000335162	0.000141083	5.42e-05	3.18e-05	0.000651542	0.000133325	0.000294364	2.44e-05	0.000154863	0.000846944	0.000182306	6.55e-05	1.8e-05	0.000443788	0.000386218	0.00037948	0.00041359	0.000110254	0.000109626	4.25e-05	0.000428839	2.39e-05	0.000376412	0.00153787	0.00030242	4.27e-05	0.00015703	0.00054216	0.000357848	0.000388504	0.00026363	2.38e-05	0.000174456	0.000473669	0.00119235
g__Lachnospira;s__uncultured Lachnospira sp.	0.000279608	0.000205866	2.56e-05	8.12e-05	0.000168498	0.000494203	2.11e-06	0.000488352	3.96e-05	0.000216511	0.000193757	0.000790241	4.03e-05	0.000970012	0.000513172	0.000770353	0.00230745	0.000115064	0.000612963	0.00198182	0.000145041	0.000126002	2.7e-05	6.85e-05	5.09e-05	0.000155006	5.76e-05	0.000101129	0.000108372	0.000165428	6.47e-05	9.92e-06	3.01e-05	0.000125025	0.000121794	4.07e-05	9.06e-05	0.000136687	8.27e-05	1.23e-05
g__Bacteroides;s__Bacteroides sp. CAG:545	1.34e-05	3.12e-06	9.13e-06	7.66e-06	2.52e-07	0	0	2.86e-06	3.32e-06	4.19e-06	3.91e-05	2.35e-06	0	7.86e-06	4.37e-06	2.55e-06	1.21e-05	6.3e-06	0	3.01e-05	5.89e-06	3.78e-06	2.33e-07	4.93e-06	3.85e-07	0	4.12e-07	3.95e-06	9.01e-08	0	3.25e-06	0	0	4.41e-07	2.02e-06	0	0.00304169	7.52e-07	9.1e-08	0
g__Clostridium;s__Clostridium sp. CAG:440	8.72e-05	4.02e-06	0	6.06e-06	3.04e-06	1.31e-05	0	9.77e-05	0	2.51e-06	2.31e-05	7.54e-05	8.83e-07	0.000253386	4.34e-08	2.71e-05	0.00301575	0.000221973	1.2e-06	0.000207124	7.98e-07	2.14e-06	0	3.38e-06	4.3e-08	0	1.91e-06	1.24e-07	0	0	1.26e-05	0	3e-06	1.14e-05	1.4e-07	0	1.04e-05	0	3.34e-07	1.55e-07
g__Alistipes;s__Alistipes finegoldii CAG:68	0.000319772	7.67e-05	7.32e-06	0.000250111	4.85e-06	4.92e-06	1.27e-06	3.7e-05	4.36e-06	4.3e-05	1.5e-05	6.4e-05	5.8e-05	0.000106706	2.43e-05	4.33e-05	2.96e-05	3e-05	3.73e-05	7.93e-06	1.39e-05	1.54e-05	3.46e-06	7.35e-05	2.66e-06	1.33e-05	0.000517019	5.34e-05	1.51e-05	0.000109047	6.98e-05	5.31e-05	0.00301021	4.37e-05	8.4e-06	3.47e-06	1.12e-05	8.4e-06	2.63e-06	1.76e-05
g__Oscillibacter;s__uncultured Oscillibacter sp.	0.00068802	0.000320068	0.00015898	0.00175392	0.000120339	2.82e-05	2.65e-07	0.000261981	3.57e-06	4.41e-05	0.000156395	0.00022275	1.33e-05	0.000734949	0.000131597	0.00032558	0.000498613	8.77e-05	6.6e-05	0.000115816	0.000831661	0.00097986	0.000536904	0.00109471	0.000133734	0.000186526	0.00183677	0.00108311	5.25e-05	0.00106659	0.00279263	9.99e-05	0.00129588	0.000403361	9.76e-05	0.000374182	0.00160422	0.000194442	0.00188295	2.58e-05
g__Prevotella;s__Prevotella amnii	5.84e-05	2.52e-05	2.84e-05	0.000147058	4.24e-06	0	2.17e-05	0.000180485	0.000176032	2.31e-06	3.06e-05	3.41e-06	1.47e-05	5.08e-06	1.27e-05	1.33e-06	1.28e-05	5.09e-06	6.22e-06	1.51e-06	1.87e-05	3.2e-06	8.16e-05	0.000116344	0.00298381	3.88e-06	3.45e-06	1.03e-06	3.17e-07	3.61e-07	9.97e-06	0.000228736	0	2.62e-06	1.48e-05	1.81e-05	4.06e-05	0.00102647	8.76e-07	2.42e-05
g__Bacteroides;s__Bacteroides sp. 3_1_13	0.000137306	0.000331151	0.0002849	0.000137619	7.22e-05	0.000166362	5.71e-05	0.000144879	0.000140195	0.000112635	4.15e-05	8e-05	0.00298156	0.000131141	0.000309322	0.000159837	0.000483451	4.76e-05	0.000198181	0.000235244	0.000126178	0.000373404	8.53e-05	1.29e-05	9.74e-06	0.000123141	8.86e-06	8.39e-05	7.54e-05	0.000158868	2.8e-05	2.3e-05	0.000215627	0.000279549	0.000249605	0.000260011	2.11e-05	4.2e-05	0.000129512	0.000267643
g__Acidaminococcus;s__Acidaminococcus fermentans	1.99e-06	9.68e-06	5.69e-06	9.18e-05	3.33e-05	1.13e-05	6.54e-05	2.7e-06	1.87e-05	3.81e-06	5.61e-06	4.89e-05	2.1e-06	6.36e-06	3.34e-06	2.69e-05	1.36e-05	6.39e-06	2.03e-06	1.65e-05	1.21e-05	6.45e-06	8.95e-05	3.04e-06	1.07e-06	8.09e-07	9.71e-05	2.21e-06	3.42e-05	2.13e-05	1.66e-05	3.91e-05	2.46e-06	5.7e-06	7.73e-06	9.04e-07	9.55e-06	2.18e-06	1.9e-05	6.28e-08
g__Intestinimonas;s__Intestinimonas butyriciproducens	0.000745477	0.000277576	8.49e-05	0.00107881	8.78e-05	0.000200677	2.57e-06	0.000517899	4.41e-05	0.000146652	0.000207701	0.00044093	6.08e-05	0.000554352	0.000149882	0.000366337	0.000461375	0.000121459	0.000137577	0.000328387	0.000864834	0.000921375	0.000280569	0.00104692	0.000182238	0.000401729	0.00164155	0.00112593	5.31e-05	0.000363579	0.00204193	3.6e-05	0.000507282	0.00051468	0.000212088	0.000436111	0.0013147	0.000293309	0.00134501	3.37e-05
g__Eggerthella;s__Eggerthella lenta	1.33e-05	3.41e-06	1.6e-05	5.81e-06	0.00296687	1.97e-06	3.53e-06	0.000337141	0.000167712	6.81e-05	6.18e-06	6.15e-05	0.000447889	7.94e-05	7.02e-05	7.01e-05	1.36e-05	0.000147612	0.000488453	7.63e-05	1.12e-05	6.02e-06	2.03e-05	9.83e-06	5.96e-06	2.13e-05	0.00013174	3.1e-05	3.1e-06	0.000201005	1.07e-05	5.15e-06	2.53e-05	2.61e-06	2.47e-06	2.42e-05	6.75e-06	2.43e-05	0.000119664	8.05e-06
g__Olsenella;s__Olsenella scatoligenes	1.53e-05	1.09e-06	0	1.49e-05	3.08e-07	0	0	1.65e-05	2.17e-05	5.53e-06	1.06e-05	1.4e-05	1.56e-06	9.96e-06	0.00020534	0.000904374	1.86e-06	6.21e-06	1.34e-06	7.75e-06	7.85e-06	1.58e-05	1.89e-06	1.94e-05	1.58e-06	6.44e-08	6.15e-05	2.7e-05	0	2.41e-07	2.18e-05	3.55e-07	8.18e-08	1.22e-05	5.49e-07	9.69e-08	4.59e-06	3.39e-07	1.74e-05	0
g__Clostridium;s__Clostridium sp. CAG:914	7.54e-05	7.35e-07	0	0	8.68e-08	0	0	5.42e-06	0	0	2.82e-06	2.95e-05	0	0.00120507	0	3.47e-05	3.73e-06	7.46e-06	9.73e-09	1.64e-06	1.66e-07	1.05e-06	1.84e-07	6.54e-07	0	0	1.96e-07	0	0	0	2.96e-06	0	4.27e-07	6.72e-07	0	0	3.37e-06	0	0	0
g__Streptococcus;s__Streptococcus lutetiensis	6.42e-06	2.46e-06	1.91e-06	9.53e-07	1.44e-06	1.55e-06	2.57e-07	1.06e-05	3.21e-07	2.58e-06	1.56e-06	1.97e-05	5.07e-06	1.55e-05	2.29e-05	6.92e-06	1.7e-05	2.48e-06	2.74e-05	2.7e-05	2.27e-07	8.26e-07	5.71e-07	5.78e-07	1.11e-06	1.28e-06	0	2.49e-07	3.38e-07	2.14e-06	8.22e-07	0	2.84e-07	4.37e-06	1.72e-05	4.92e-06	0	2.83e-07	1.48e-06	1.41e-06
g__Tyzzerella;s__Tyzzerella nexilis	0.000508608	0.000602907	0.000266589	0.000728308	0.000181942	0.00235768	4.1e-05	0.000480162	0.000871271	0.000456035	0.000421158	0.000946809	0.00220239	0.000722449	0.000703264	0.000610839	0.000582414	0.000447846	0.00101191	0.000816263	0.000431168	0.000468015	7.79e-05	0.00016158	0.000141358	0.000786739	5.69e-05	0.000382219	0.00019171	0.000502327	0.000172714	5.84e-05	0.000155546	0.000502691	0.00056756	0.000539307	0.000161359	0.000254799	0.000301728	0.000160545
g__Mycoplasma;s__Mycoplasma sp. CAG:611	1.46e-05	0	0	0	2.11e-08	2.38e-08	3.01e-08	1.86e-06	0	9.92e-08	1.73e-07	1.5e-05	0	0.00291595	0	3.17e-06	0	0	1.96e-07	0	0	4.49e-07	2.84e-08	5.43e-07	0	0	0	0	0	0	0	0	0	0	0	0	5.31e-06	0	0	0
g__Unclassified;s__Clostridiales bacterium KLE1615	0.000370786	0.000227862	4.41e-05	0.000312253	0.000160126	0.000510323	5.96e-06	0.000527139	0.00012356	0.000285324	0.000186916	0.000867291	0.000217071	0.00104617	0.000671712	0.00108585	0.00213348	0.000166407	0.000780591	0.00160139	0.000170002	0.000139462	6.75e-05	0.000115538	5.56e-05	0.000172856	3e-05	0.000123903	5.43e-05	0.000180938	0.000109913	2.19e-05	4.14e-05	0.000203747	0.000174963	0.000101188	0.000126851	9.75e-05	0.000113544	4.81e-05
g__Ruminococcus;s__Ruminococcus bromii	0.000309263	0.000147081	2.68e-05	0.000418613	0.00154354	0.00288479	2.49e-06	0.000808504	1.02e-05	0.0012032	0.000150391	0.00137239	6.27e-05	0.000449145	0.000980241	0.000102071	0.00174859	0.000278555	0.00290028	0.00217109	0.000288369	0.000223871	5.42e-05	0.000109734	2.34e-05	4.66e-05	9.18e-05	0.00020502	2.09e-06	6.72e-06	0.000278216	3.23e-06	7.43e-05	0.000284595	0.00147946	0.000120805	0.000100905	0.000139195	0.000393281	0.000248657
g__Eisenbergiella;s__Eisenbergiella tayi	0.000559509	0.000228377	5.22e-05	0.00116442	6.08e-05	9.84e-05	2.03e-06	0.000144082	2.73e-05	0.000261245	0.000155234	0.000627304	0.000160599	0.000852125	0.000242451	0.000267409	0.00023003	9.48e-05	0.000169684	0.00038463	0.000635109	0.00108956	0.000262098	0.000435935	0.000151694	0.00051883	0.000755089	0.00081592	6.02e-05	0.000176546	0.00141318	3.73e-05	0.000303563	0.00037353	0.00011469	0.000252117	0.00110268	0.000181944	0.000294606	2.36e-05
g__Unclassified;s__Ruminococcaceae bacterium D16	0.000454863	0.000137983	3.1e-05	0.000536564	2.11e-05	4.76e-06	7.68e-07	8.39e-05	2.37e-05	6.39e-05	0.00012246	0.000196096	5.09e-05	0.000166982	7.43e-05	0.00016128	0.000578222	6.15e-05	5.3e-05	0.000151403	0.000507557	0.000419207	0.000147221	0.000632766	0.000289945	0.000386494	0.000655259	0.000871482	2.14e-05	0.000328335	0.0016135	2.65e-05	0.000225393	0.000276048	4.73e-05	0.000156565	0.000983264	0.000209451	0.00092478	4.41e-05
g__Streptococcus;s__Streptococcus infantarius	8.5e-06	2.63e-07	4.2e-08	6.72e-06	4.3e-07	5.46e-08	8.5e-07	3.99e-06	4.13e-07	6.59e-07	2.42e-06	6.1e-06	2.08e-06	1.18e-05	2.38e-07	3.84e-06	2.02e-06	3e-06	1.79e-06	9.11e-06	4.49e-08	0	0	0	2.11e-07	4.17e-08	0	0	2.33e-07	8.76e-08	0	0	0	1.76e-07	3.85e-06	2.85e-06	0	5.59e-08	0	6.46e-08
g__Desulfovibrio;s__Desulfovibrio desulfuricans	4.98e-06	1.07e-06	1.86e-06	1.03e-05	1.9e-06	8.01e-06	0	4.68e-06	9.1e-06	1.39e-06	7.18e-06	0.000302269	2.23e-07	0.000395267	0	5.62e-06	2.97e-05	2.08e-06	0	8.82e-07	1.09e-05	1.41e-05	2.56e-05	4.63e-06	3.05e-07	0	0.00285107	8.2e-06	2.95e-08	1.26e-05	0.000631744	1.73e-06	1.66e-05	6.6e-06	0	0	2.82e-05	2e-07	7.6e-05	6.52e-06
g__Coprobacillus;s__Coprobacillus sp. 8_1_38FAA	0.000129491	8.95e-05	1.28e-05	1.18e-05	0.000102024	3.83e-05	2.29e-06	7.87e-05	4.74e-05	0.000149821	3.73e-05	8.43e-05	0.000487229	0.000454436	8.29e-05	0.0001269	0.000322288	3.15e-05	0.000218144	7.91e-05	8.26e-06	1.02e-05	1e-06	4.06e-06	2.77e-06	1.46e-05	1.52e-06	2.97e-06	2.47e-06	3.83e-06	4.06e-05	6.46e-07	2.65e-06	2.43e-05	4.49e-05	3.13e-06	1.04e-05	1.64e-06	2.17e-06	1.71e-05
g__Butyrivibrio;s__Butyrivibrio sp. CAG:318	0.00274215	1.21e-05	1.45e-06	3.38e-05	3.27e-06	2.44e-05	2.25e-07	2.73e-05	7.24e-06	3.95e-05	3.17e-05	8.56e-05	9.55e-06	3.33e-05	3.07e-05	4.18e-05	3.72e-05	1.06e-05	1.98e-05	5.3e-05	7.11e-05	3.08e-05	6.75e-06	2.59e-05	8.34e-06	6.48e-05	3.8e-05	2.61e-05	2.1e-05	4.65e-06	4.71e-05	8.38e-07	9.67e-06	3.94e-05	8.76e-05	1.03e-05	2.39e-05	5.65e-06	4.14e-05	1.86e-06
g__Senegalimassilia;s__Senegalimassilia anaerobia	4.87e-06	3.21e-07	4.83e-07	3.77e-05	2.3e-05	2.59e-06	1.83e-07	3.49e-05	0.000121957	3.34e-06	0.000386414	0.000561134	1.04e-05	4.25e-05	0.000552694	8.5e-05	9.67e-06	3.95e-05	0.000122593	3.4e-05	4.77e-06	7.05e-05	2.4e-05	1.14e-05	8.48e-06	7.83e-06	0.000108503	5.32e-06	5.12e-06	4.8e-06	0.000454971	3.12e-06	2.93e-06	1.64e-06	2.75e-06	7.11e-06	0.000258381	7.49e-06	4.51e-06	3.5e-07
g__Bacteroides;s__Bacteroides intestinalis CAG:315	0.000111633	3.81e-05	9.92e-06	0.000173922	5.63e-06	1.59e-06	1.79e-05	0.000307678	2.12e-05	2.76e-05	3.45e-05	0.000156117	0.000878671	0.00057023	3.07e-05	0.000289875	0.000322995	0.000967646	0.000312881	4.14e-05	1.4e-05	0.000271835	5.34e-05	1.27e-05	0.000189388	2.71e-06	8.9e-06	1.57e-05	1.7e-06	4.64e-05	4.08e-05	8.14e-07	0.000609251	0.000148089	2.5e-05	2.99e-05	8.42e-06	9.08e-07	0.000666781	5.88e-05
g__Prevotella;s__Prevotella bryantii	3.97e-05	5.44e-06	6.68e-07	5.81e-05	0.000119435	7.63e-05	7.77e-05	6.7e-06	0.000105089	6.08e-06	0.00067845	1.88e-05	2.87e-05	9.77e-06	2.9e-07	5.14e-06	4.45e-05	3.71e-06	2.37e-06	3.19e-05	5.21e-06	2.35e-05	0.000437944	0.000970289	0.00264033	1.49e-05	2.21e-05	1.13e-06	0.000243345	7.91e-06	1.52e-05	0.000133753	5.43e-06	2.41e-05	6.69e-06	5.8e-07	0.000127719	0.000647315	1.55e-06	3.25e-05
g__Bacteroides;s__Bacteroides sp. CAG:20	0.000490997	8.9e-05	0	0.000605052	1.59e-06	0	0	0	5.28e-08	3.06e-06	0.000383052	0.000427086	2.99e-07	0.000714195	1.98e-06	0.00103402	4.52e-05	0.000553462	7.89e-06	2.13e-05	1.02e-05	8.41e-05	0.000123274	2.79e-05	2.24e-05	2.64e-05	7.1e-05	7.54e-06	0	1.18e-06	4.47e-06	5e-07	1.55e-05	9.25e-05	3.41e-08	1.36e-07	3.11e-05	4.87e-05	5.03e-08	1.51e-05
g__Bacteroides;s__Bacteroides pyogenes	0.000210877	0.000148002	0.000152748	0.000170575	0.000213868	0.000307485	4.93e-05	0.000888211	0.000111128	0.000146352	0.00101777	9.37e-05	0.000345823	9.83e-05	0.000186719	8.27e-05	0.000122196	3.78e-05	7.02e-05	0.00012254	3.56e-05	0.000121417	0.00111327	8.74e-05	6.04e-05	9.26e-05	3.95e-06	3.13e-05	0.000152213	0.00022971	2.93e-05	0.000999492	0.000247933	0.000212563	0.000115663	4.53e-05	0.000476718	5.57e-05	6.95e-05	0.000696983
g__Akkermansia;s__Akkermansia muciniphila CAG:154	2.29e-05	2.15e-05	0.000491767	0	0.000111795	1.2e-07	2.45e-07	4.74e-07	1.28e-07	0	0	0.000773052	2.14e-07	0.00033063	0	0.000644729	0	7.39e-07	2.71e-05	0.000285304	0.000418363	1.7e-07	0	0	8.03e-07	0	2.34e-08	0	0	4.23e-08	0	0	0	0.000375061	0	0	0	5.45e-08	0.00122708	0
g__Olsenella;s__Olsenella sp. KH3B4	1.23e-05	1.66e-05	2.14e-06	1.47e-05	2.59e-07	3.09e-07	9.66e-08	3.9e-06	5.12e-05	1.83e-06	1.49e-05	8.94e-06	2.87e-08	1.69e-05	0.000265977	0.000836328	1.51e-05	1.96e-06	0.00014678	1.01e-05	4.05e-05	1.67e-05	1.59e-05	1.41e-05	1.14e-05	7.14e-06	1.38e-05	5.48e-05	3.69e-07	7.57e-07	4.71e-05	2.34e-06	1.06e-05	4.87e-06	7.32e-06	3.18e-06	1.17e-05	1.53e-05	3.89e-05	0
g__Coprococcus;s__Coprococcus comes	0.000331531	0.000720117	0.000140572	0.000151174	0.000357909	0.000350606	6.27e-06	0.00255926	0.000844022	0.000362285	0.000500923	0.000946822	0.000370521	0.00113594	0.00100339	0.000821484	0.000336162	0.000351135	0.0011322	0.000686202	0.00019042	0.000126378	4.31e-05	0.000165459	8.36e-05	0.00033593	0.000214905	0.000136638	3.13e-05	9.02e-05	0.000237336	5.84e-05	5.13e-05	0.000233736	0.000625657	8.52e-05	7.18e-05	0.000116914	0.000130838	6.19e-05
g__Dysgonomonas;s__Dysgonomonas sp. HGC4	3.26e-06	2.61e-05	6.7e-08	0.000586873	1.1e-06	0	0	0	0	1.57e-05	5.13e-06	5.46e-06	1.36e-07	9.91e-08	1.03e-06	1.53e-06	1.65e-06	1.67e-06	4.23e-07	1.41e-05	5.85e-07	2.47e-06	2.2e-07	9.76e-08	6e-07	0	0	2.64e-07	0	5.66e-06	1.91e-06	0	1.42e-06	8.71e-06	0	0	6.55e-06	0	0	6.82e-06
g__Dysgonomonas;s__Dysgonomonas macrotermitis	6.07e-06	0.000147807	1.62e-06	0.000579933	2.04e-07	0	0	3.29e-06	1.09e-06	2.39e-06	2.7e-06	7.08e-06	6.04e-06	7.21e-06	1.15e-05	2.65e-05	6.28e-06	2.33e-06	6.25e-07	1.31e-05	7.9e-07	1.72e-06	7.19e-07	3.68e-06	0	1.83e-07	1.46e-07	1.67e-07	1.92e-07	2.73e-07	1.09e-06	7.77e-07	3.97e-06	4.65e-06	6.55e-06	4.88e-08	4.06e-06	7.13e-07	0	1.32e-05
g__Ruminococcus;s__Ruminococcus sp. CAG:403	0.000122645	2.73e-05	1.67e-05	5.12e-05	7.77e-06	0.000116087	6.4e-07	0.000110838	2.04e-06	9.08e-05	0.000135068	0.000283448	7.35e-06	0.000141015	1.54e-05	0.000106444	0.000167984	6.99e-05	0.00011038	0.000196636	5.41e-05	2.96e-05	3.8e-05	5e-05	0.000181211	2.01e-05	6.95e-05	5e-05	0	1.92e-05	6.01e-05	0	1.29e-05	8.39e-05	3.86e-05	0.000130039	3.31e-05	4.94e-05	2.76e-05	7.68e-06
g__Clostridium;s__Clostridium sp. CAG:465	0.000196984	8.4e-05	2.05e-05	0.000206042	0.000117675	0.000102606	5.89e-06	0.00018337	2.37e-06	0.000208119	0.000143943	0.00209371	0.000120575	0.000266409	0.000242194	0.000366755	0.000455132	0.000200236	8.61e-05	0.00036968	0.00044781	0.00027782	0.000194747	0.000390365	0.000150077	0.000511507	6.13e-05	0.000439224	2.33e-05	0.00060362	0.000264226	4.49e-05	6.37e-05	0.000351788	0.000157032	0.000612182	0.000196608	0.000692701	0.000362596	6.71e-05
g__Haemophilus;s__Haemophilus parainfluenzae	2.34e-07	2.62e-05	5.15e-05	1.41e-06	4.67e-05	0.000387334	2.57e-05	4.38e-06	1.11e-05	7.14e-05	1.24e-07	5.95e-07	1.07e-05	4.79e-06	2.56e-05	1.41e-06	3.15e-06	0	3.1e-06	1.16e-06	5.7e-05	1.34e-05	0	1.24e-06	3.94e-06	0.000224848	0	1.14e-05	1.18e-07	5.49e-07	5.83e-07	0	8.27e-07	2.38e-06	9.81e-07	1.4e-05	3.36e-06	0.000124565	7.8e-06	9.35e-07
g__Prevotella;s__Prevotella disiens	7.09e-05	0.000128551	0.00011599	0.000217969	1.64e-05	9.29e-05	3.57e-05	2.98e-05	4.41e-05	7.03e-05	0.000132022	4.69e-05	4.95e-05	6.67e-05	9.06e-05	4.7e-05	5.27e-05	1.93e-05	6.47e-05	4.82e-05	0.000233071	0.000248143	0.000124226	0.000319078	1.39e-05	0.000174028	2.1e-05	0.000204864	0.000479106	9.57e-05	3.16e-05	0.000172174	0.000292449	9.23e-05	0.000113495	0.000407618	9.22e-05	7.97e-05	0.000161387	0.000107296
g__Bacteroides;s__Bacteroides sp. CAG:443	0.000503408	4.75e-05	0.000261446	0.0010135	1.53e-05	6.74e-05	0.000105229	8.41e-05	1.94e-05	0.000174654	0.000157223	0.00018101	6.89e-06	6.14e-05	2.44e-05	1.15e-05	5.3e-05	2.16e-06	0.000347055	4.86e-06	0.00026185	0.000238812	0.000242612	2.07e-05	0.000542604	0.000406964	5.23e-06	7.1e-05	0.000207491	1.65e-05	1.41e-06	9.88e-06	2.52e-05	0.000465729	2.37e-05	0.000792614	0.000156649	8.83e-05	3.32e-06	6.13e-05
g__Prevotella;s__Prevotella sp. S7-1-8	1.13e-05	0	0	8.19e-07	6.43e-05	0	9.36e-06	0	2.47e-06	0	0.000195098	0	0	1.12e-06	0	1.02e-06	2.96e-06	1.21e-07	0	0	6.93e-08	4.38e-08	3.74e-05	4.45e-05	0.00027797	1.25e-06	5.25e-06	8.55e-08	5.02e-05	0	8.71e-07	5.87e-05	0	4.57e-07	3.81e-08	8.56e-08	1.58e-05	5.7e-05	0	0
g__Lachnoclostridium;s__[Clostridium] scindens	5.82e-05	1.98e-05	1.87e-05	7.38e-05	2.48e-05	0.000111825	1.82e-06	9.81e-05	0.000103406	4.66e-05	1.09e-05	9.96e-05	0.00072737	6.23e-05	6.67e-05	0.000142755	8.56e-05	0.000722838	7.84e-05	5.37e-05	4.77e-05	3.6e-05	1.53e-05	5.69e-05	9.59e-06	6.41e-05	4.66e-05	3.95e-05	3.49e-06	1.99e-05	0.00011068	2.82e-06	2.63e-05	2.52e-05	5.41e-05	2.05e-05	4.13e-05	2.21e-05	1.94e-05	1.31e-05
g__Clostridium;s__Clostridium sp. CAG:417	8.78e-05	1.74e-06	0	0	3.07e-06	4.21e-07	0	1.34e-05	0	2.29e-05	4.45e-05	3.96e-05	0	0.000890086	1.07e-06	3.05e-05	2.15e-05	9.84e-06	8.42e-07	1.01e-05	0	4.15e-05	0	2.81e-06	0	0	2.31e-05	0	0	0	5.63e-06	0	8.35e-08	2.87e-07	0	5.91e-08	1.72e-06	1.28e-07	0	0
g__Streptococcus;s__Streptococcus thermophilus	3.33e-06	7.12e-06	1.23e-06	5.28e-07	2.97e-05	8.64e-07	3.54e-05	0.000281051	2.2e-05	9.88e-06	4.8e-06	8.13e-06	0.000113311	0.000870395	7.36e-06	8.92e-05	9.56e-06	2.42e-05	4.05e-05	2.17e-05	4.77e-06	1.86e-06	6.67e-06	1.28e-06	7.25e-06	1.67e-07	1.24e-06	3.32e-07	4.96e-06	1.41e-07	6.49e-07	0	8.97e-07	3.17e-06	9.66e-06	1.78e-05	8.51e-07	1.62e-05	1.63e-06	4.52e-08
g__Mitsuokella;s__Mitsuokella jalaludinii	1.57e-06	1.6e-07	7.52e-08	2.26e-05	7.24e-05	9.57e-07	9.5e-08	2.12e-06	2.14e-05	0	3.92e-06	0.000814223	7.62e-07	8.03e-06	0	1.25e-05	2.16e-06	1.37e-07	1.27e-07	2.88e-06	8.65e-08	1.02e-06	0	6.64e-07	5.27e-07	0	5.34e-08	0	2.09e-07	1.9e-06	8.96e-05	1.11e-07	7.31e-07	1.51e-05	5.22e-08	3.93e-07	0.000110337	6.1e-07	6.73e-07	0
g__Unclassified;s__Flavobacteria bacterium RIFCSPLOWO2_12_FULL_35_11	1.6e-05	4.71e-05	0	1.55e-06	4.84e-08	0	0	0	0	0	3.7e-07	2.76e-07	0	2.56e-06	0	0	0	2.2e-07	1.2e-06	0	0	0	0	0	3.13e-08	0	0	0	0	0	5.41e-08	0	0	0	0	8.69e-07	8.42e-08	0	0	4.55e-08
g__Bacteroides;s__Bacteroides sp. AR20	2.96e-05	5.74e-05	3.36e-05	7.33e-05	6.28e-06	0.000125809	1.51e-05	6.12e-06	1.32e-05	3.48e-05	8.42e-06	1.35e-05	0.00024213	3.7e-05	6.31e-05	1.21e-05	3.28e-05	5.95e-06	1.46e-05	6.58e-05	1.56e-05	6.47e-05	0.000155966	6.4e-06	3.61e-06	0.000144339	3.82e-07	6.59e-06	0.000265245	1.17e-05	4.24e-06	3.3e-07	2.48e-05	0.000177894	0.000103694	0.00021682	2.77e-05	2.92e-06	4.99e-06	6.02e-05
g__Unclassified;s__Verrucomicrobia bacterium IMCC26134	4.49e-07	4.83e-07	0	0	0	0	0	0	0	0	4.91e-07	0	0	2.5e-06	0	6.04e-06	0	2.77e-07	0	1.91e-06	2.4e-06	0	0	1.64e-05	9.76e-08	0	0	0	0	0	0	0	0	8.88e-08	0	0	8.27e-06	0	0	0
g__Bacteroides;s__Bacteroides faecis	6.29e-05	0.000316954	3.31e-05	4.02e-05	2.69e-05	0.000129096	0.000396324	1.39e-05	5.33e-05	4.87e-05	0.000709046	2.55e-05	3.9e-05	1.66e-05	4.5e-05	3.55e-05	3.95e-05	2.08e-05	4.19e-05	2.27e-05	4.16e-06	4.46e-05	1.78e-05	0.000410164	5.19e-07	2.04e-05	7.51e-06	6.89e-06	0.000271695	1.67e-05	3.16e-05	2.23e-06	7.64e-06	1.29e-05	8.62e-06	7.2e-06	0.000237369	2.29e-06	4.24e-06	0.000156133
g__Enterococcus;s__Enterococcus faecium	0.000146266	7.33e-05	0.000128547	0.000246611	5.16e-05	9.65e-05	4.19e-05	0.000215553	0.00131349	5.17e-05	0.000187458	0.00021658	0.000170914	0.000319047	0.000126479	0.000230566	0.000175433	0.00226679	0.000268191	0.000112777	5.97e-05	7.66e-05	2.47e-05	8.45e-05	2.66e-05	7.3e-05	2.78e-05	6.96e-05	2.03e-05	3.12e-05	4.14e-05	4.21e-06	2.01e-05	0.000121747	7.66e-05	4.14e-05	9.9e-05	6.67e-05	5.58e-05	1.73e-05
g__Prevotella;s__Prevotella sp. CAG:485	2.68e-06	2.86e-06	0	2.75e-06	1.84e-06	0	0	0	0	2.56e-06	6.49e-07	1.15e-07	0	1.15e-06	0	1.98e-07	2.37e-08	2.29e-07	3.98e-07	6.62e-07	2.85e-07	4.12e-06	5.08e-08	0.000113508	7.43e-07	0	1.33e-07	1.37e-08	4.75e-07	2.74e-06	6.79e-08	2.6e-08	6.11e-07	2.32e-05	3.16e-07	6.05e-08	9.46e-07	8.5e-05	4.09e-07	5.29e-08
g__Prevotella;s__Prevotella sp. AGR2160	2.56e-05	0	0	6.53e-06	4.07e-05	0	0.000134998	5.04e-07	2.51e-05	0	0.00016335	5.61e-07	7.7e-05	2.8e-05	0	6.48e-06	9.29e-05	1.13e-06	8.47e-06	2.89e-07	3.97e-06	2.82e-06	0.00135831	0.00109531	0.000180512	0	1.62e-05	0	9.3e-07	7.36e-08	3.92e-06	0.000176035	1.54e-06	5.7e-06	4.46e-08	8.07e-08	0.000108926	0.00019005	3.23e-07	1.63e-08
g__Bacteroides;s__Bacteroides sp. CAG:875	0.000890183	4.02e-05	8.12e-05	0.000200233	5.84e-05	0.00224238	2.46e-05	0.000141056	9.68e-05	0.000753137	0.000240802	0.000289368	1.54e-05	0.000205797	1.34e-05	4.82e-05	4.91e-05	1.51e-05	6.99e-05	6.98e-05	0.000258442	0.000362766	0.00018918	9.34e-05	9.35e-05	0.000654766	4.66e-06	0.000338169	0.00114153	1.11e-05	7.13e-06	0.000107117	1.51e-05	0.00066542	3.23e-06	0.00108013	2.41e-05	5.28e-05	1.1e-05	1.74e-05
g__Bacteroides;s__Bacteroides stercorirosoris	5.68e-05	4.32e-05	0.000248284	0.00047685	3.98e-05	2.8e-05	2.62e-05	6.87e-05	9.46e-05	7.15e-05	5.55e-05	4.67e-05	0.000279733	0.000141208	5.03e-05	9.73e-05	0.000166065	7.08e-05	0.000119729	4.56e-05	1.47e-05	0.000189054	9.24e-06	4.3e-05	0.00034709	0.000270686	3.74e-06	1.32e-05	0.000127989	2.35e-05	1.67e-05	1.3e-06	0.000198407	8.97e-05	0.000102351	2.95e-05	3.5e-05	0.000718376	0.000423744	0.000432488
g__Ruminococcus;s__Ruminococcus albus	0.000360944	9.03e-05	1.14e-05	0.000589332	3.09e-05	0.000235914	3.52e-07	0.00220958	1.54e-05	3.21e-05	5.79e-05	0.00023779	4.33e-05	0.000604343	4.38e-05	8.91e-05	0.000256259	9.91e-05	7.58e-05	0.00118578	0.000109271	6.85e-05	9.48e-06	4.73e-05	7.75e-06	3.9e-05	7.17e-05	7.76e-05	5.33e-06	6.12e-06	8.58e-05	4.26e-07	2.91e-05	0.000151119	5.37e-05	1.62e-05	0.000120615	1.99e-05	0.00014893	1.52e-06
g__Prevotella;s__Prevotella buccalis	7.21e-05	1.32e-05	4.39e-06	1.38e-05	6.92e-05	5.59e-05	3.48e-05	1.36e-05	2.82e-05	1.09e-06	0.000230847	2.09e-06	1.14e-07	2.04e-06	6.6e-06	4.11e-06	1.36e-05	4.2e-05	6.4e-06	2.21e-06	1.05e-06	1.08e-05	0.00217136	0.000119179	0.00220142	2.1e-07	8.1e-06	4.61e-07	4.98e-07	6.42e-06	4.29e-06	2.21e-06	2.85e-06	1.71e-06	7.55e-08	8.39e-09	7.23e-05	0.000436914	6.1e-08	1.2e-05
g__Blautia;s__Blautia sp. KLE 1732	0.000130393	0.000134755	8.4e-05	5.28e-05	0.000295646	0.000405813	2.38e-06	0.00143294	0.000123953	0.000639639	0.000321041	0.000434682	0.00015235	0.00217558	0.000665034	0.000444109	0.00018573	0.000435098	0.000743608	0.00104519	0.000128828	0.000135997	4.01e-05	7.99e-05	3.45e-05	0.000212816	1.16e-05	8.08e-05	1.44e-05	0.00029113	7.09e-05	7.35e-06	2.29e-05	0.000126945	0.000140002	0.000137655	5.82e-05	5.23e-05	0.000165831	2.39e-05
g__Cryptobacterium;s__Cryptobacterium sp. CAG:338	4.13e-07	6.09e-06	0	2.32e-05	1.94e-05	0	6.23e-08	4.37e-06	1.4e-07	2.4e-07	0.000230229	6.93e-06	3.34e-06	0.00213739	7.06e-06	2.82e-05	1.25e-07	4.03e-06	9.01e-07	6.8e-06	9.31e-07	2.89e-06	1.48e-06	6.61e-06	2.9e-06	1.34e-07	6.74e-06	5.37e-07	0	0	1.11e-05	0	0	4.46e-07	1e-06	4.21e-08	2.07e-06	1.23e-06	7.71e-07	1.2e-07
g__Coprobacillus;s__Coprobacillus sp. CAG:235	0.000107272	0.000339796	4.21e-07	2.16e-05	0.000319682	9.06e-07	1.37e-07	0.0001762	8.79e-07	0.00031762	4.26e-05	4.41e-05	0.00195808	0.000838174	0.000198755	0.000246034	0.00119863	2.89e-05	0.000597691	0.000233299	2.34e-07	2.13e-06	2.35e-06	1.46e-06	8.17e-07	1.3e-05	2.09e-07	8.19e-07	2.99e-07	1.58e-05	5.52e-06	1.96e-06	1.35e-06	3.13e-06	7.68e-05	5.84e-06	7.49e-08	1.52e-06	2.56e-06	3.79e-05
g__Alloprevotella;s__Alloprevotella rava	4.77e-05	0	0	4.05e-08	5.27e-08	0	4.32e-07	0	6.63e-06	7.88e-06	0.000129891	1.42e-05	1.26e-05	1.84e-07	0	1.28e-05	1.36e-06	0	1.03e-05	1.66e-06	5.39e-07	2.82e-05	9.66e-06	7.77e-05	3.47e-08	1.92e-07	3.49e-06	6.63e-08	6.05e-08	7.2e-07	7.11e-07	6.24e-05	9.62e-07	1.74e-06	4.87e-08	1.97e-07	3.97e-07	8.09e-05	0	5.22e-06
g__Clostridium;s__Clostridium sp. CAG:433	0.00212539	1.76e-08	0	0	3.4e-06	5.73e-08	4.24e-08	2.12e-05	0	2.02e-07	0.000912556	5.96e-05	0	8.72e-05	0	2.31e-05	5.9e-06	0	1.04e-06	5.03e-06	8.16e-07	7.62e-07	6.11e-08	1.26e-05	3.58e-08	0	0	0	0	0	8.49e-07	0	1.14e-07	2.82e-06	0	0	7.18e-06	0	1.06e-05	0
g__Pichia;s__Pichia kudriavzevii	0	0	1.08e-05	0	0.00212441	3.57e-07	1.51e-07	0	0	0	0	0	0	0	0	0	0	0	0	0	0	0	0	4.15e-07	0	0	0	0	0	0	0	0	0	0	1.06e-07	0	0	0	0	0
g__Odoribacter;s__Odoribacter splanchnicus	0.000852307	0.00153265	8.56e-05	0.00195302	3.75e-05	8.78e-05	3.34e-05	0.000132971	6.65e-06	0.00135666	0.00158737	0.00141797	1.93e-05	0.000710075	4.56e-05	0.000895682	0.000426719	0.000168582	0.000226326	0.00042903	0.00120107	0.000794714	0.000474438	0.000924292	2.46e-05	0.000104418	8.6e-05	0.000400717	0.000267192	0.000197731	0.00015541	2.9e-05	0.00136578	0.000604555	9.22e-05	0.000276162	0.000716973	0.000190836	5.14e-06	0.000174433
g__Subdoligranulum;s__Subdoligranulum sp. 4_3_54A2FAA	7.83e-05	4.61e-05	2.24e-05	0.000292272	4.79e-05	1.58e-05	0	0.000104326	1.51e-05	2.76e-05	3.18e-05	0.000218409	0.000123103	0.000154613	5.14e-05	9.09e-05	0.000398863	0.00012302	3.87e-05	7.08e-05	0.00010727	0.000217282	4.54e-05	8.02e-05	1.46e-05	3.98e-05	0.000224947	0.000108769	9.88e-06	0.0001	0.000197654	3.77e-06	0.000204487	5.34e-05	5.43e-05	2.98e-05	0.000124557	0.000124855	0.00115455	1.54e-06
g__Bacteroides;s__Bacteroides sp. 3_1_33FAA	0.00039725	0.000651333	0.00105688	0.000215801	0.000147117	0.000235435	0.000293307	0.000105464	0.000208269	0.000573731	0.000391865	0.000219331	0.000158455	0.000141919	0.00043744	0.000141459	9.59e-05	6.66e-05	0.000347563	0.000204763	0.000673119	0.000870818	0.00117116	0.000492296	0.000263759	0.000376514	9.02e-05	0.000493537	0.000444405	0.00101611	0.000153615	0.000307206	0.000273575	0.000592306	0.00149339	0.000167493	0.00020722	0.000389226	0.000181307	0.00126284
g__Unclassified;s__Burkholderiales bacterium 1_1_47	1.7e-05	0.0007797	0.000479342	0.000128118	0.000623514	1.98e-08	2.28e-07	0	8.23e-07	1.33e-05	7.29e-05	7.13e-06	7.26e-05	1.3e-05	0.000588062	1.37e-06	2.31e-05	1.3e-05	6.53e-05	4.98e-05	1.07e-05	0.000464755	0.000326509	8.23e-05	5.56e-05	0.00208539	2.78e-07	0.000401812	1.24e-07	7.12e-06	1.21e-06	5.02e-06	0.000375783	0.000438991	0.000852419	1.27e-07	2.87e-05	8.16e-05	5.53e-06	0.000718059
g__Unclassified;s__Bacillus phage SP-10	8.15e-06	0.000185368	0.000191469	1.86e-06	0.000109751	0	4.98e-08	0	0	0	5.73e-08	0	0	2.56e-05	0	4e-06	0	3e-07	4.18e-06	5.04e-06	0	0.000272686	2.37e-06	6.19e-08	0	0	0	3.07e-06	0	0	3.23e-06	0	4.45e-06	0	1.39e-07	1.62e-05	2.35e-07	0	2.98e-05	0
g__Prevotella;s__Prevotella albensis	1.48e-05	1.01e-05	2.07e-06	6.6e-06	4.81e-05	2.66e-05	8.29e-05	2.42e-06	2.31e-05	1.79e-05	0.000446166	1.82e-06	8.19e-08	3.22e-05	1.64e-05	0	3.66e-06	6.71e-07	2.37e-05	2.2e-07	1.08e-06	5.11e-07	0.000446385	0.000753413	0.000893261	3.28e-05	8.02e-06	3.95e-06	2.95e-07	2.85e-08	2.27e-06	0.000864051	5.26e-08	1.04e-06	3.15e-08	7.68e-07	6.44e-05	0.000335635	1.33e-07	1.86e-07
g__Clostridium;s__Clostridium sp. CAG:242	5.1e-05	1.06e-05	8.32e-06	7.17e-05	5.47e-07	1.25e-07	2.31e-06	4.98e-05	8.59e-06	9.74e-07	0.000120555	3.95e-05	5.51e-06	7.98e-05	4.99e-06	0.000153722	4.32e-05	6.36e-06	3.38e-06	1.58e-05	3.14e-05	9.16e-05	3.38e-06	6.49e-05	9.24e-06	1.46e-06	0.000619834	1.94e-05	6.13e-07	3.92e-06	0.000310978	2.1e-06	1.05e-05	7.62e-05	2.38e-06	2.19e-06	0.000104423	3.49e-06	4.77e-05	4.51e-06
g__Roseburia;s__Roseburia sp. CAG:100	0.000112966	0.000109196	9.11e-06	0.000109498	3.28e-05	0.000115088	1.13e-06	6.49e-05	2.83e-05	0.000253183	7.19e-05	0.000242251	3.1e-05	0.000137219	0.000122412	3.56e-05	0.000219405	5.69e-05	9.92e-05	0.000281452	0.000280919	0.000354271	1.8e-05	4.8e-05	2.21e-05	0.000616837	5.51e-05	0.000120559	4.63e-05	4.11e-05	4.72e-05	1.83e-05	3.26e-05	7.49e-05	8.88e-05	0.000105894	4.33e-05	0.000101497	7.6e-05	2.31e-05
g__Prevotella;s__Prevotella sp. CAG:755	4.45e-05	0	8.08e-08	0	5.86e-06	0	3.2e-07	5.28e-06	8.4e-06	2.46e-07	2.01e-05	2.47e-07	0	1.48e-06	0	4.28e-06	1.05e-07	0	2.92e-08	2.85e-06	1.93e-07	0.000142066	2.35e-05	3.32e-05	6.63e-05	0	8.16e-06	0.000234143	0.000226448	3.59e-08	7.72e-07	2.63e-05	9.08e-08	2.68e-07	2.9e-07	7.51e-08	2.38e-05	1.95e-05	3.32e-08	7.39e-05
g__Bacteroides;s__Bacteroides sp. CAG:98	0.000174896	0.000150774	0.000364907	4.52e-05	0.000162781	2.27e-07	4.27e-05	0.000115094	1.07e-05	0.000142969	1.16e-05	0.000263415	2.46e-06	3.43e-05	0.00195703	6.09e-05	3.91e-05	3.01e-06	0.000658749	0.000365455	0.000454373	0.000131749	4.01e-05	6.96e-07	4.35e-05	3.47e-05	3.33e-06	0.000283736	0.000156733	1.42e-05	2.31e-06	0.000254099	2.38e-05	0.000288005	6.56e-05	2.07e-05	2.36e-07	5.36e-05	1.01e-05	0.000176236
g__Dorea;s__uncultured Dorea sp.	2.47e-05	0.000120349	1.15e-05	2.66e-06	8.13e-05	1.61e-05	1.03e-06	7.74e-05	0.000150165	2.75e-05	4.67e-05	5.51e-05	0.000104318	5.52e-05	5.53e-05	0.000262332	4.21e-05	9.78e-05	8.55e-05	8.8e-05	1.84e-05	6.35e-06	3.66e-06	6.65e-06	6.63e-06	3.84e-06	4.81e-06	9.82e-06	5.1e-07	5.83e-06	1e-05	6.81e-07	6.95e-06	1.33e-05	2.38e-05	7.37e-06	1.02e-05	4.57e-06	1.78e-05	7.04e-06
g__Acidiphilium;s__Acidiphilium sp. CAG:727	0.000529236	2.85e-06	0	8.43e-06	8.32e-07	0	2.51e-08	4.4e-06	0	2.36e-06	7.93e-06	5.43e-06	7.13e-06	1.61e-05	9.05e-08	0.000160172	1.61e-05	3.04e-06	1.23e-06	1.02e-05	1.12e-05	1.64e-05	4.13e-06	0.000243725	1.13e-06	2.99e-06	1.31e-05	7.62e-06	6.47e-08	0	2.66e-05	0	4.16e-05	1.46e-05	5.24e-06	3.19e-07	0.000995583	1.94e-06	2.31e-05	0
g__Bilophila;s__Bilophila sp. 4_1_30	0.000183553	0.000163398	0.000185152	0.000172405	7.61e-05	7.44e-05	0	0.000139084	0.00030745	5.23e-05	0.000133881	6.65e-05	1.99e-07	8.82e-05	2.59e-08	0.000243223	5.95e-05	6.78e-05	2.31e-05	8.22e-05	0.000706815	0.000449976	0.000450137	0.000286707	5.35e-05	2.91e-07	0.00193035	0.000305791	5.58e-06	0.000509505	0.000630307	1.51e-05	0.00117628	0.000140307	0	1.53e-07	0.000521317	3.1e-05	0.00137062	0.000184365
g__Bacteroides;s__Bacteroides sp. D22	4.31e-05	0.000124776	0.000150611	0.0001053	6.91e-05	8.02e-05	3.34e-05	0.000144933	3.16e-05	8.35e-05	1.78e-05	2.48e-05	0.000402274	0.000136721	0.00014218	3.58e-05	0.00020418	3.72e-05	4.34e-05	8.57e-05	2.52e-05	0.000210233	2.14e-05	1.08e-05	2.54e-06	3.84e-05	1.14e-06	7.45e-06	1.48e-05	1.96e-05	2.02e-05	7.94e-05	4.41e-05	3.43e-05	0.000210304	2.69e-05	5.13e-06	6.45e-06	4.51e-05	0.000261378
g__Parasutterella;s__Parasutterella excrementihominis	1.33e-05	0.000693103	0.000608423	0.000136181	0.000857507	4.45e-08	5.27e-08	0	3.9e-07	2.02e-05	8.91e-05	1.12e-05	8.63e-05	1.03e-05	0.000580019	7.34e-06	1.26e-05	1.41e-05	5.79e-05	5.9e-05	3.57e-05	0.000608178	0.000300276	6.84e-05	9.6e-05	0.00192294	7.43e-07	0.000378688	3.17e-05	3.13e-05	1.42e-06	0.00012903	0.000376842	0.000658858	0.00170802	4.42e-07	6.46e-05	0.000174757	3.15e-07	0.00111113
g__Castellaniella;s__Castellaniella caeni	0	2.73e-05	0	0	0	0	0	0	0	0	3.79e-08	0	0	1.66e-06	0	0	2.39e-07	3.8e-07	0	0	0	0	0	2.05e-08	0	1.81e-08	0	0	0	0	0	0	0	1.93e-08	0	8.38e-07	0	0	0	0
g__Enterobacter;s__Enterobacter cloacae	3.97e-06	1.45e-07	3.71e-05	7.38e-07	1.61e-05	5.45e-06	0.00020261	2.62e-05	3.32e-05	0	0.00118979	3.58e-05	1.86e-06	2.3e-06	5.5e-07	1.02e-05	7.17e-05	0.000118156	0.000101597	1.04e-06	1.03e-06	8.35e-07	6.57e-05	6.97e-06	0.000194323	6.07e-06	0.000123204	0.000101068	4.13e-05	3.32e-07	4.93e-05	8.3e-05	4.19e-05	0	1.79e-06	7.5e-07	0.00187183	0.00148827	9.15e-07	1.85e-05
g__Sutterella;s__Sutterella wadsworthensis CAG:135	3.42e-06	3.17e-05	0	8.3e-07	4.2e-08	0	9.5e-07	0	1.05e-06	9.96e-06	2.95e-07	1.09e-05	0	6.01e-07	5.78e-06	1.84e-05	1.41e-06	0	5.46e-07	1.94e-07	0.000537082	0	0	0.000617596	1.13e-05	7.02e-06	4.87e-06	5.3e-07	1.19e-05	9.68e-06	1.19e-06	3.72e-05	3.91e-07	2.42e-06	8.29e-07	1.6e-08	3.51e-05	9.29e-08	1.32e-05	3.89e-07
g__Prevotella;s__Prevotella corporis	5.53e-05	7.57e-06	2.52e-05	1.28e-05	9.62e-06	8.1e-05	6.03e-05	5.92e-06	0.000271806	2.19e-05	0.00016353	1.48e-05	1.86e-05	2.15e-05	6.88e-05	7.01e-06	1.44e-05	6.11e-06	3.39e-06	6.23e-05	0.000287232	0.00020383	1.23e-05	0.000740611	1.5e-05	4.16e-05	1.74e-05	2.11e-05	9.24e-05	0.000102281	8.52e-05	0.000171086	0.000403026	5.18e-05	7.49e-05	8.48e-05	2.94e-05	0.000834949	2.9e-05	0.000112371
g__Klebsiella;s__[Enterobacter] aerogenes	0	2.91e-07	0.000491599	6.89e-08	0.00183221	1.01e-05	1.6e-05	8.21e-06	9.34e-06	0	0.00107169	1.54e-05	3.98e-07	1.11e-06	2.33e-06	6.78e-07	3.19e-06	6.23e-05	3.19e-06	1.2e-06	8.64e-07	0	3.49e-08	2.32e-07	5e-07	3.49e-06	2.35e-05	1.23e-05	5.32e-06	5.56e-07	6.96e-05	0	2.66e-06	3.09e-08	4.3e-06	2.27e-07	8.95e-05	0.000108655	3.3e-06	3.32e-05
g__Acetobacter;s__Acetobacter sp. CAG:267	0	4.11e-06	0	4.81e-08	9.85e-07	8.35e-08	0	1.9e-06	0	0.000947704	0	2.24e-07	0	2.12e-07	1.71e-07	1.73e-07	1.38e-07	0	8.02e-08	8.18e-07	1.2e-07	4.12e-07	9.44e-07	1.02e-07	3.97e-05	5.72e-08	2.93e-06	1.24e-05	0	0	2.9e-07	7.71e-08	0	2.56e-05	3.07e-08	0	2.8e-06	0	0	0
g__Eubacterium;s__Eubacterium rectale CAG:36	0.000121291	2.21e-05	0.00015885	2.32e-06	3.32e-05	0.00182133	1.13e-06	9.21e-05	6.86e-06	0.000426482	0.000260067	0.0005682	1.77e-05	0.000177887	0.000914919	8.08e-05	2.9e-05	4.86e-05	5.52e-06	0.000332732	2.96e-05	2.72e-05	1.45e-06	6.07e-06	1.26e-05	8.17e-06	9.19e-07	2.49e-05	3.5e-08	5.52e-07	9.27e-06	0	2.98e-06	0.000207622	0.000859027	5.44e-07	8.96e-06	2.06e-06	2.69e-07	1.78e-06
g__Prevotella;s__Prevotella sp. CAG:873	4.99e-05	2.74e-07	5.68e-08	2.61e-06	2.75e-07	0	0	1.49e-05	0	1.21e-06	4.16e-05	1.31e-06	6.54e-07	1.55e-06	1.48e-05	0	3.46e-05	4.25e-07	4.42e-08	3.58e-06	3.62e-07	0.000588306	0	0.000171047	1.3e-06	8.94e-06	1.97e-07	1.91e-08	2.21e-07	2.13e-07	0.000395624	0	3.36e-07	0.000155414	1.86e-06	1.18e-06	5.87e-05	0.000104207	0	0
g__Succinivibrio;s__Succinivibrio dextrinosolvens	5.67e-06	7.34e-06	9.58e-08	1.29e-05	2.11e-07	2.67e-07	0	9.44e-08	1.56e-06	1.54e-06	1.82e-06	1.5e-05	1.51e-05	1.68e-05	8.81e-07	3.88e-07	1.82e-05	1.35e-06	9.33e-07	2.73e-06	1.1e-06	1.24e-06	2.48e-07	4.53e-07	1.6e-05	1.85e-06	5.38e-05	6.44e-06	0	9.88e-07	1.23e-05	4.67e-08	5.5e-07	2.86e-06	2.93e-05	9.44e-07	1.26e-05	3.38e-07	3.99e-08	0
g__Dialister;s__Dialister sp. CAG:486	6.38e-05	7.95e-07	8.71e-06	9.67e-05	0.000240013	7.32e-07	2.79e-06	3.39e-06	2.48e-05	1.8e-06	0.000106449	0.00180239	1.57e-06	0.000126888	4.93e-06	0.000404561	4.78e-05	3.33e-05	7.92e-06	2.52e-05	3.56e-08	1.23e-06	0.000207895	2.32e-05	5.41e-07	2.8e-08	2.66e-06	1.54e-07	0	5.33e-07	3.87e-05	1.32e-06	1.77e-06	6.68e-05	3.87e-07	4.85e-07	4.7e-05	1.09e-06	5.83e-05	2.81e-07
g__Bacteroides;s__Bacteroides coprophilus CAG:333	0.000289924	1.1e-05	4.53e-05	0.000207434	1.27e-05	6.71e-05	1.27e-05	1.35e-05	1.1e-05	5.8e-05	0.000663584	4.78e-05	1.34e-05	1.45e-05	1.11e-05	5.68e-06	6.79e-06	2.73e-06	2.97e-05	8.7e-06	8.05e-06	1.76e-05	0	8.34e-07	1.05e-06	2.15e-05	0	3.66e-05	3.04e-05	1.47e-06	9.02e-08	0	5.12e-06	4.42e-05	3.55e-05	0.000130046	1.35e-06	1.06e-07	1.91e-06	1.43e-05
g__Bacteroides;s__Bacteroides sp. 4_1_36	0.000353005	0.000227831	0.000245457	0.000573638	2.61e-05	7.62e-05	6.44e-05	0.00047433	9.92e-06	0.000229463	0.000118368	0.000150701	2.16e-07	0.000493052	9.77e-05	0.000288388	0.000129487	0.000100546	0.000418153	0.00030796	0.000170839	0.000251198	6.07e-05	4.41e-06	2.92e-05	4.1e-05	3.13e-05	0.000194242	3.06e-05	0.000365876	3.95e-05	9.65e-06	0.00179053	0.000426752	0.000114752	0.000201022	2.19e-05	2.53e-05	0.00080649	0.00030304
g__Bacteroides;s__Bacteroides thetaiotaomicron CAG:40	1.56e-05	8.15e-05	7.1e-05	5.06e-05	2.17e-05	0.000136451	1.52e-05	1.47e-05	1.13e-05	3.82e-05	3.9e-05	1.11e-05	0.000388816	1.46e-05	9.75e-05	2.35e-05	4.03e-05	4e-06	7.19e-06	8.53e-05	5.06e-06	2.22e-05	3.61e-06	4.88e-06	2.04e-05	8.51e-06	1.15e-06	4.63e-06	1.53e-06	3.51e-05	3.39e-06	9.96e-07	5.1e-05	1.29e-05	1.49e-05	1.17e-05	5.68e-07	8.55e-06	3.47e-05	6.52e-05
g__Clostridioides;s__Clostridioides difficile	0.00130162	0.000464718	0.000257309	0.000705625	0.00111426	0.000779249	1.64e-05	0.00136501	0.000657182	0.000631022	0.00028189	0.000849519	0.00175245	0.00125322	0.000802065	0.000627139	0.000897269	0.000749113	0.00109487	0.000915271	0.00059389	0.000575286	0.000388073	0.000479179	0.000248465	0.00120561	0.000410585	0.000649983	0.000173578	0.00072807	0.00055402	0.000354539	0.000354787	0.000530534	0.000749931	0.00054916	0.000486592	0.000984785	0.000768753	0.00021357
g__Streptococcus;s__Streptococcus parasanguinis	8.55e-07	8.11e-06	5.64e-06	1.28e-06	1.03e-05	3.25e-06	8.95e-05	0.00010693	1.17e-05	1.44e-05	9.11e-06	1.62e-06	2.78e-05	3e-05	8.82e-06	2.74e-05	1.34e-05	6.35e-06	4.14e-05	2.21e-05	1.86e-05	3.22e-07	4.08e-07	5.66e-07	2.17e-05	9.97e-06	0	3.14e-07	3.26e-06	5.78e-07	9.24e-08	1.15e-07	1.27e-07	2.59e-06	1.23e-05	5.29e-06	2.87e-07	3.53e-05	3.89e-06	2.26e-07
g__Bacteroides;s__Bacteroides sartorii	0.000265653	0.000305893	0.000312505	0.000463672	1.23e-05	0.000539135	1.98e-05	2.54e-05	7.07e-05	0.000156928	0.000150938	6e-05	0.000120732	6.07e-05	0.000176023	9.18e-05	3.94e-05	2.2e-05	9.44e-05	0.000130143	0.000196542	0.000376785	1.53e-05	2.23e-05	0.000225989	8.96e-05	7.54e-06	3.25e-05	0.000866489	2.49e-05	3.34e-05	9.61e-05	4.71e-05	0.000175941	0.00010174	0.000274727	3.91e-05	0.000156161	4.52e-05	0.000205952
g__Unclassified;s__Clostridiales bacterium VE202-28	4.54e-05	3.02e-05	1.03e-05	0.000179851	1.19e-05	9.01e-05	1.48e-06	9.86e-05	0.000193992	6.39e-06	1.15e-05	2.1e-05	0.000124779	6.73e-05	4.77e-05	2.96e-05	9.98e-05	1.39e-05	5.92e-05	3.99e-05	4.95e-05	6.49e-05	2.63e-05	3.8e-05	3.99e-05	4.45e-05	0.000575557	6.05e-05	4.71e-05	1.82e-05	2.19e-05	4.3e-05	2.78e-05	4.37e-05	0.000100682	0.000145496	1.32e-05	2.49e-05	0.000163308	1.26e-05
g__Bacteroides;s__Bacteroides sp. CAG:1076	0.000235763	0.000152135	0.000282993	0.000416144	1.37e-05	0.000124297	6.23e-05	3.48e-05	2.42e-06	3.04e-05	6.7e-05	3.19e-05	1.26e-05	5.23e-05	2.96e-05	2.04e-05	0.000125288	6.86e-06	0.000332429	1.93e-05	5.13e-05	5.93e-05	7.93e-07	6.39e-06	2.1e-06	9.95e-05	5.95e-06	1.44e-05	0.00013015	5.89e-08	5.78e-07	3.78e-06	1.15e-05	7.27e-05	0	0.000178137	0	4.35e-07	8.84e-07	2.86e-05
g__Bacteroides;s__Bacteroides sp. 9_1_42FAA	0.000161604	0.000598554	0.000425912	0.000106155	2.39e-05	0.000277083	2.55e-05	7.52e-05	6.24e-05	0.000211415	0.000131618	0.000229128	2.41e-05	9.89e-05	0.000195509	9.46e-05	3.29e-05	3.06e-05	0.000139227	0.000118239	0.000168864	0.000315103	4.9e-05	8.08e-05	3.26e-05	0.000382504	2.4e-05	0.000977424	0.00173226	0.000173444	7.19e-05	4.2e-05	0.00020989	0.000184954	0.00114525	0.000606082	2.51e-05	2.47e-05	8.8e-05	0.0010104
g__Unclassified;s__Clostridiales bacterium VE202-27	1.56e-05	1.03e-05	5.74e-07	7.04e-05	1.27e-05	1.95e-05	2.71e-07	3.31e-05	2.48e-05	1.98e-05	3.76e-06	2.63e-05	6.13e-05	1.8e-05	2.02e-05	1.02e-05	3.32e-05	7.87e-05	6.83e-06	1.87e-05	3.88e-06	1.42e-05	1.2e-06	1.53e-05	2.91e-06	5.46e-06	5.16e-05	1.64e-06	9.8e-07	4.86e-06	8.71e-06	7.93e-07	2.46e-05	1.84e-05	8.12e-06	1.13e-05	1.42e-05	5.35e-06	9.93e-06	1.12e-06
g__Blautia;s__Blautia sp. CAG:37	4.04e-05	5.75e-05	3.11e-05	2.9e-06	0.000103399	2.01e-05	6.27e-07	0.000140608	3.11e-05	0.000114007	0.000117207	0.00027359	1.35e-05	0.000440728	0.00041777	0.000196758	1.59e-05	0.000323903	0.0006204	0.000826715	2.39e-05	4.2e-05	0.000678595	0.000357911	0.000664252	0.000122453	2.15e-05	1.73e-05	9.98e-06	0.000467039	1.75e-05	0.000851016	3.3e-05	5.71e-05	6.26e-05	3.92e-05	4.42e-05	0.000135444	4.57e-05	2.1e-05
g__Clostridium;s__Clostridium sp. CAG:628	0.00171217	0	0	0	0	0	0	0	0	9.52e-08	4.94e-08	2.15e-06	0	9.81e-05	3.81e-06	1.3e-05	0	0	0	7.26e-06	0	5.5e-07	0	0	0	0	0	0	0	3.19e-08	1.19e-07	0	0	0	0	0	0.000346092	0	0	0
g__Leptospirillum;s__Leptospirillum ferrodiazotrophum	1.04e-05	1.68e-05	0	0	3.85e-08	0	0	0	0	0	4.21e-08	0	0	1.03e-07	0	0	0	2.57e-07	0	2.08e-06	0	0	0	0	1.52e-07	0	0	0	0	0	0	0	0	0	0	0	5.32e-07	0	0	0
g__Lachnoclostridium;s__[Clostridium] asparagiforme	6.99e-05	5.31e-05	7.23e-05	0.000822872	1.85e-05	6.01e-05	3.82e-06	7.46e-05	7.03e-05	7.34e-05	2.64e-05	9.87e-05	0.000124684	0.000138455	7.61e-05	0.000132436	0.000312543	0.000168217	0.00011417	7.75e-05	9.49e-05	0.000241402	3.06e-05	0.000105674	4.72e-05	4.05e-05	0.000220834	8.26e-05	0.000133761	0.000104043	0.000129959	0.000121842	0.00022523	6.91e-05	7.03e-05	0.000137027	0.000103752	5.92e-05	0.000342059	3.82e-05
g__Roseburia;s__Roseburia sp. CAG:471	7.39e-05	3.85e-05	1.21e-06	8.47e-05	3.97e-05	1.22e-05	7.99e-07	0.00165305	7.19e-05	0.000330713	0.000111444	0.000124417	1.78e-05	0.000351203	0.000208977	9.4e-05	7.86e-05	1.93e-05	0.000327443	0.000524812	5.27e-05	1.76e-05	1.61e-05	1.84e-05	4.85e-06	2.55e-05	1.3e-05	4.85e-05	9.12e-06	4.04e-05	4.2e-05	1.59e-07	7.55e-06	8.88e-05	1.26e-05	2.16e-05	2.1e-05	0.000150193	0.00014282	3.65e-06
g__Streptococcus;s__Streptococcus gallolyticus	1.56e-05	2.05e-05	8.34e-06	5.56e-06	1.23e-05	2.76e-05	2.19e-06	2.69e-05	2.8e-05	9.4e-06	1.14e-05	4.03e-05	0.000127729	6.37e-05	2.01e-05	3.26e-05	3.09e-05	1.49e-05	9.7e-05	3.67e-05	1.94e-06	6.9e-07	1.94e-07	6.07e-07	1.76e-06	3.33e-06	4.47e-07	4.94e-07	1.98e-06	1.28e-06	2.42e-07	0	5.97e-08	2.07e-05	2.43e-05	1.09e-06	5.17e-06	1.83e-06	9.18e-06	1.87e-06
g__Unclassified;s__Ruminococcaceae bacterium AM2	0.000426687	0.000228971	1.74e-05	0.00135353	0.000102304	3.03e-05	2.26e-06	0.000429353	1.17e-05	0.000151685	0.000217199	0.00045344	9.09e-05	0.000567678	0.000257458	0.000245471	0.000953074	0.000140466	0.00024215	0.000437068	0.000532172	0.000629312	0.00036142	0.00075175	0.000111196	0.000312458	0.000621033	0.000567002	3.9e-05	0.000108902	0.00125381	4.35e-06	0.000185518	0.000311971	0.000239189	0.000314099	0.000253617	0.000194699	0.000433709	3.6e-06
g__Bacteroides;s__Bacteroides sp. CAG:714	0.000614669	4.23e-05	1.82e-05	0.000153546	2.04e-05	0.00163134	3.83e-06	3.86e-05	4.92e-05	0.000414438	0.000118306	0.00020158	4.2e-06	0.000142094	1.92e-05	2.15e-05	4.31e-05	2.83e-06	3.21e-05	2.56e-05	8.3e-05	0.00010949	3.13e-05	1.45e-05	1.29e-05	0.000144298	9.54e-07	0.000264359	0.000475029	6.66e-06	5.46e-07	8.03e-06	1.42e-06	0.000666214	2.58e-05	0.000154539	1.66e-05	6.08e-06	1.77e-06	1.87e-05
g__Parabacteroides;s__Parabacteroides sp. 20_3	9.8e-05	0.00102455	4.26e-05	0.00022388	3.36e-05	3.15e-06	5.93e-06	0.000359433	5.41e-05	0.000159081	5.63e-05	6.44e-05	4.01e-05	5.42e-05	0.000102323	0.000106225	5.96e-05	2.36e-05	3.06e-05	6.39e-05	0.000161681	0.000142529	9.42e-06	7.99e-06	5.54e-06	0.000362837	1.35e-05	0.000150358	0.00108656	3.76e-05	3.07e-05	3.43e-05	0.000232909	9.81e-05	0.000161163	2.44e-05	3.1e-05	4.79e-05	1.55e-05	0.000219127
g__Clostridium;s__Clostridium sp. CAG:492	5.61e-05	0	0	0	1.76e-07	6.26e-07	0	0.00161548	0	3.94e-06	0.000367055	4.21e-05	5.65e-06	0.00118438	1.14e-06	0.00122544	5.13e-05	2.18e-05	6.69e-07	0.000340507	8.56e-06	3.56e-06	3.41e-07	3.28e-05	3.1e-07	9.21e-06	1.65e-06	4.96e-07	0	0	8.01e-06	0	4.04e-05	8.57e-05	5.84e-07	2.93e-08	1.5e-05	0	2.02e-07	5.22e-06
g__Bacteroides;s__Bacteroides salanitronis	0.000328224	0.000145239	0.000509673	0.000163551	0.000153735	0.00138914	8.02e-05	6.23e-05	0.00011836	0.00028542	0.000810416	0.000224856	5.41e-05	0.000147375	0.000132438	0.000126226	9.67e-05	3.76e-05	0.000100157	6.39e-05	0.000342842	0.000241836	0.000377005	0.000169465	0.000814357	0.00135186	6.12e-05	0.000373473	0.000649227	6.51e-05	2.3e-05	0.000625552	0.000123648	0.000264492	0.000156603	0.000433628	4.38e-05	0.000148604	0.000285879	0.000544546
g__Clostridium;s__Clostridium sp. CAG:264	3.27e-05	2.37e-05	8.17e-07	2.22e-05	4.32e-06	8.9e-07	1.53e-07	7.22e-06	7.21e-08	0.00047246	9.58e-05	0.00028855	1.15e-07	5.35e-05	2.39e-06	0.000312408	3.17e-05	1.57e-05	7.09e-05	4.58e-05	5.98e-06	4.99e-06	9.26e-07	6.8e-07	1.07e-05	9.48e-07	3.36e-06	1.13e-05	0	5.73e-08	8.58e-07	0	6.23e-05	2.29e-05	2.71e-06	2.9e-06	2.09e-06	8.6e-07	2.45e-06	2.09e-07
g__Oscillibacter;s__Oscillibacter ruminantium	0.000323124	0.000257453	3.06e-05	0.000277298	1.19e-05	1.72e-05	2.02e-07	3.82e-05	3.85e-05	1.78e-05	6.16e-05	8.18e-05	9.8e-06	0.000238836	4.31e-05	0.000121556	9.36e-05	2.96e-05	3.49e-05	7.57e-05	0.000523519	0.000650213	0.000154909	0.000527913	8.58e-05	4e-05	0.00105557	0.000610016	2.54e-05	0.000141797	0.00133387	5.17e-06	0.000229525	0.000193002	9.2e-05	5.48e-05	0.000506229	0.000185784	0.000740099	1.75e-05
g__Bifidobacterium;s__Bifidobacterium catenulatum	1.19e-05	1.36e-06	1.73e-07	1.17e-06	0.000127599	6.28e-07	1.91e-06	0.000852078	4.47e-06	5e-05	5.08e-06	3.22e-05	0.000515349	0.000838415	0.000159584	0.000379319	0.000133937	1.82e-06	4.03e-06	0.000424771	9.16e-06	5.54e-06	2.31e-05	6.57e-06	5.87e-06	2.3e-05	3.61e-06	1.5e-05	5.52e-05	0	2.05e-06	2.99e-07	2.1e-06	5.26e-06	7.86e-07	1.1e-05	5.33e-05	1.75e-06	2.13e-05	0
g__Clostridium;s__Clostridium sp. CAG:1024	0.000158896	2.52e-05	4.39e-06	0.000650367	2.3e-06	4.03e-06	2.9e-08	2.04e-05	7.11e-05	3.46e-06	2.34e-05	5.48e-05	9.59e-06	0.00039116	6.81e-06	6.95e-05	9.27e-05	3.74e-06	1.21e-05	4.19e-05	0.000117236	0.000322618	3.53e-05	0.000164639	6.02e-05	2.12e-05	0.000690826	0.000110582	2.3e-05	1.06e-05	0.00128477	6.37e-07	5.13e-05	0.000107222	3.19e-05	1.51e-05	0.00101568	1.31e-05	0.000146283	4.14e-07
g__Bacteroides;s__Bacteroides sp. CAG:633	0.000120932	0.000129367	3.89e-05	0.0004496	5.99e-06	0.000224235	7.39e-06	2.39e-05	1.15e-05	0.000254409	3.45e-05	9.89e-05	5.53e-06	5e-05	1.06e-05	1.93e-05	9.15e-05	3.02e-05	6.62e-05	3.66e-05	2.78e-06	9.44e-05	8.27e-05	2.1e-06	2.17e-06	5.97e-06	2.53e-07	1.45e-05	0.00141037	6.13e-05	8.54e-07	5.8e-07	3.48e-05	0.000270365	7.52e-06	0.000216371	3.31e-08	3.86e-06	1.84e-06	0.000279446
g__Capnocytophaga;s__Capnocytophaga sp. oral taxon 380	0	1.79e-05	0	0	0	0	0	0	0	0	0	0	0	1.55e-06	8.14e-08	0	0	3.47e-07	0	0	0	0	0	8.67e-07	0	0	0	0	0	0	0	0	0	0	0	3.67e-07	0	0	0	0
g__Ruminococcus;s__Ruminococcus sp. 5_1_39BFAA	3.55e-05	0.000117207	8.07e-06	1.37e-05	7.22e-05	5.98e-05	2.36e-06	0.000116173	0.000187343	0.000205901	8.65e-05	0.000171228	0.000139475	0.000175621	0.000184227	8.26e-05	0.000111152	0.000320859	0.000808059	0.000233093	2.38e-05	1.78e-05	6.43e-06	9.12e-06	1.05e-05	4.29e-05	1.39e-06	2.03e-05	4.81e-06	2.52e-05	1.02e-05	1.48e-06	1.76e-05	4.35e-05	3.97e-05	4.45e-05	5.43e-06	1.69e-05	3.57e-05	1.15e-05
g__Prevotella;s__Prevotella dentasini	1.08e-05	0	0	2.34e-06	1.18e-05	2.71e-08	2.68e-08	0	3.55e-06	6.4e-06	3.98e-06	1.53e-06	0	3.65e-06	2.44e-05	0	2.64e-07	2.06e-06	0	1.21e-06	5.87e-07	2.24e-05	2.52e-05	0.00154422	5.72e-08	0	3.12e-07	0	1.1e-07	9.19e-08	0	0	0	8.63e-06	5.85e-06	2.16e-06	4.58e-08	4.13e-06	0	1.85e-05
g__Eggerthella;s__Eggerthella sp. CAG:298	8.84e-05	7.76e-07	5.4e-08	1.9e-06	6.2e-07	1.44e-06	1.66e-07	4.14e-05	7.87e-06	8.4e-06	2.95e-06	0.0015136	5.31e-06	0.000162117	5.8e-06	0.00112002	1.49e-05	1.49e-05	0.00013863	0.000499392	6.65e-05	7.95e-06	0.000105377	4.65e-05	6.76e-06	0	0.000127054	2.91e-05	0	3.17e-06	7.13e-05	0	3.08e-06	2.7e-05	2.84e-07	1.64e-06	7.33e-05	2.87e-06	1.08e-05	0
g__Bacteroides;s__Bacteroides sp. CAG:770	1.59e-05	3.57e-06	3.29e-05	3.01e-05	3.2e-05	1.06e-06	0	3.19e-06	8.57e-07	3.96e-05	5.71e-05	1.5e-05	1.31e-06	3.37e-05	3.56e-06	4.36e-05	1.51e-06	1.65e-05	2.54e-05	1.35e-05	4.61e-05	8.13e-06	0.000112147	0.000128868	0.00025716	2.81e-06	6.92e-05	2.15e-06	8.69e-07	2.95e-06	1.22e-05	8.74e-07	3.64e-05	1.74e-05	1.26e-06	1.27e-05	0.00150204	4.19e-05	4.46e-06	1.67e-06
g__Clostridium;s__Clostridium sp. M62_1	0.000199305	9.65e-05	7.52e-05	0.000297069	0.000114105	2.57e-05	1.4e-06	0.000133041	0.000369301	0.000766582	0.000164838	0.000185007	7.58e-05	0.000215024	0.000107991	0.000181214	0.00150064	0.000189236	0.000177223	0.000206651	0.000136728	0.000339389	8.84e-05	0.000158642	7.25e-05	0.000411966	6.25e-05	0.000129759	7.72e-05	5.21e-05	0.000508329	3.66e-05	7.17e-05	0.000139408	0.000309536	0.000133193	0.000257172	0.000116129	0.00025118	7.05e-05
g__Unclassified;s__Lachnospiraceae bacterium A4	0.000618909	0.000436011	0.000160849	0.000200201	0.000158652	0.000647414	1.45e-05	0.000606185	0.000599608	0.000670783	0.000282622	0.00065315	0.000822418	0.000640614	0.000680335	0.00050599	0.000492866	0.000351673	0.000623867	0.00093266	0.000706069	0.000359933	0.000124915	0.000166698	0.000252219	0.00149701	0.000169647	0.000449782	0.000437791	0.000606586	0.00015718	7.84e-05	0.000202908	0.00047932	0.000923685	0.000563909	0.000156723	0.000503301	0.000434618	0.000150563
g__Acidaminococcus;s__Acidaminococcus intestini	4.66e-06	6.82e-06	7.68e-06	0.000202014	1.37e-06	1.89e-05	7.84e-05	9.64e-06	0.000231535	4.11e-06	4.26e-05	3.74e-06	1.7e-05	6.34e-06	9.91e-07	1.99e-05	3.76e-05	1.05e-06	3.25e-06	1.81e-06	6.49e-07	8.26e-08	1.97e-06	3.51e-06	0	1.92e-07	6.02e-06	3.52e-08	1.05e-06	2.53e-06	3.8e-05	8.92e-08	0	6.42e-06	1.06e-05	2.07e-06	8.63e-05	7.75e-07	8.38e-08	2.48e-06
g__Subdoligranulum;s__Subdoligranulum sp. CAG:314	7.21e-05	4.76e-06	7.61e-07	1.04e-05	2.5e-08	0	0	5.96e-06	0	1.94e-06	4.56e-06	5.46e-06	0	0.000436644	1.84e-06	2.67e-05	4.95e-05	1.2e-07	3.7e-06	4.23e-06	1.06e-05	1.26e-05	1.06e-06	1.54e-05	1.21e-06	1.89e-06	7.57e-06	1e-06	0	7.02e-07	1.25e-05	9.03e-05	8.86e-06	8.53e-06	2.62e-06	2.7e-06	0.0014904	6.41e-07	4.59e-05	0
g__Unclassified;s__Lachnospiraceae bacterium CAG:215	2.55e-05	4.5e-05	9.67e-05	7.35e-05	8.68e-06	6.75e-05	3.13e-06	2.77e-05	0.000328454	1.92e-05	5.65e-05	5.66e-05	0.000222694	4.15e-05	1.51e-05	1.16e-05	2.91e-05	3.73e-05	0.000271977	1.77e-05	8.41e-06	8.52e-06	8.46e-06	5.78e-06	1.05e-06	5.76e-06	1.78e-06	1.99e-05	7.33e-06	5.47e-06	8.45e-06	1.15e-06	3e-06	1.49e-05	6.69e-06	1.86e-05	4.62e-06	4.17e-06	1.67e-05	1.04e-05
g__Enterobacter;s__Enterobacter hormaechei	2.48e-06	4.32e-08	8.32e-06	1.81e-07	2.05e-06	7.08e-07	8.41e-06	3.09e-06	3.46e-06	0	1.57e-05	1.53e-05	1.55e-07	2.03e-07	4.72e-08	2.03e-07	5.17e-06	7.61e-06	1.49e-05	1.37e-07	4.84e-07	3.29e-07	8.29e-08	1.52e-06	1.31e-06	4e-06	3.7e-05	7.13e-05	1.01e-05	5.1e-08	1.7e-05	0	1.41e-05	0	5.49e-07	7.58e-08	0.000670812	0.00147496	7.15e-07	3.36e-06
g__Prevotella;s__Prevotella paludivivens	9.18e-06	5.69e-06	0.00010657	6.67e-05	2.33e-05	0	0.000113245	2.6e-05	9.47e-05	6.26e-07	0.000307939	1.73e-06	0	4.25e-06	5.64e-08	3.51e-06	3.79e-06	1.02e-07	7.89e-06	1.57e-08	1.09e-06	4.55e-05	8.7e-05	0.000506537	0.00146717	4.26e-08	2.1e-05	9.33e-08	1.64e-07	7.91e-08	5.32e-06	0.00104599	1.46e-07	2.08e-07	0	3.86e-06	0.000146466	0.000333347	6.58e-06	2.43e-08
g__Unclassified;s__Candidatus Magasanikbacteria bacterium GW2011_GWE2_42_7	1.45e-05	3.28e-05	0	1.88e-06	0	0	0	0	0	0	4.8e-08	0	0	1.46e-06	0	0	0	1.67e-07	0	0	0	0	0	0	0	0	0	0	0	0	0	0	0	0	0	3.57e-07	0	0	0	9.98e-07
g__Unclassified;s__Clostridia bacterium UC5.1-2F7	0.000152129	2.98e-05	1.15e-05	0.000155252	1.53e-06	4.26e-06	6.08e-07	1.72e-05	3.22e-06	3.36e-06	2.26e-05	0.000101657	3.78e-06	0.000162679	3.36e-05	3.03e-05	0.000240821	1.14e-05	8.25e-06	2.27e-05	7.86e-05	0.000189663	6.53e-06	0.00011004	2.7e-05	1.56e-05	0.00146215	8.97e-05	1.69e-05	3.67e-05	0.000767691	4.04e-06	2.46e-05	0.000179768	1.5e-05	2.25e-05	0.00020328	3.74e-05	5.74e-05	2.23e-06
g__Catenibacterium;s__Catenibacterium mitsuokai	0.000407221	0.000216602	6.17e-05	0.000493586	0.000289991	1.41e-05	1.05e-05	0.000593162	4.24e-05	0.000264595	8.31e-05	0.000118674	0.00010548	0.000340257	0.000148506	0.000167574	0.000225603	3.98e-05	0.000352635	0.00037481	0.000100967	0.000402504	1.44e-05	1.44e-05	2.85e-06	4.29e-05	2.32e-05	0.000138866	7.25e-06	0.00055509	5.75e-05	7.02e-06	0.00146025	0.000425582	0.000142039	0.000188197	2.47e-05	6.51e-05	0.00080872	0.000261635
g__Intestinibacter;s__Intestinibacter bartlettii	7.98e-05	6.46e-06	1.34e-05	4.58e-05	6.73e-05	3.77e-05	6.54e-06	0.000533639	2.02e-07	2.25e-05	1.12e-05	0.0014448	0.000198092	0.000717391	5.02e-05	5.45e-05	8.4e-05	0.000122794	3.11e-05	1.77e-05	1.5e-06	8.2e-07	6.45e-07	5.65e-07	2.62e-06	9.48e-07	2.43e-07	3.07e-06	0	0	1.48e-06	1.17e-07	4.22e-06	1.05e-05	2.62e-05	1.79e-06	1.13e-06	5.92e-07	3.05e-07	5.32e-06
g__Bacteroides;s__Bacteroides sp. HPS0048	5.24e-05	7.98e-05	3.12e-05	0.000268846	0.000115113	5.56e-06	2.05e-05	6.61e-05	1.24e-05	7.43e-05	7.61e-05	0.000132438	0.000171441	7.3e-05	9.8e-05	0.000101166	8.2e-05	3.27e-05	7.16e-05	0.000197003	3.95e-06	6.22e-05	0.000474634	0.000106502	0.000132145	1e-05	7.53e-06	1.37e-06	8.24e-07	6.6e-05	9.77e-06	2.01e-06	0.000144987	7.32e-05	0.000103867	1.61e-06	3.28e-05	2.64e-05	7.18e-05	6.07e-05
g__Unclassified;s__bacterium P201	2.33e-05	5.9e-06	2.79e-06	9.35e-06	8.02e-05	0	8.8e-05	1.27e-05	7.68e-05	1.06e-06	6.35e-05	6.07e-06	9.81e-06	2.03e-05	1.06e-06	1.54e-05	4.14e-05	8.8e-06	7.57e-06	3.96e-06	1.92e-05	6.44e-05	7e-05	6.87e-05	0.000604596	7.64e-05	2.58e-06	3.57e-06	0	0	5.83e-06	0.000583011	8.73e-08	7.29e-06	2.89e-05	1.08e-05	6.77e-05	4.36e-05	3.36e-06	0
g__Lachnoclostridium;s__[Clostridium] glycyrrhizinilyticum	1.86e-05	7.76e-06	9.65e-05	5.32e-06	2.49e-06	8.65e-05	1.83e-06	1.82e-05	0.000309855	7.23e-05	1.61e-05	5.47e-05	0.00026474	3.4e-05	6.59e-05	2.2e-05	4.78e-05	2.23e-05	0.000224441	9.29e-05	2.28e-05	1.35e-05	6.53e-06	3.56e-06	7.99e-07	7.1e-06	1.52e-05	1.4e-06	3.67e-06	4.75e-06	1.79e-05	1.64e-06	2.39e-06	8.15e-06	1.43e-05	7.23e-06	6.37e-06	1.96e-06	4.79e-06	1.08e-05
g__Oscillibacter;s__Oscillibacter valericigenes	0.000279952	0.000113642	3.36e-05	0.000402049	8.25e-06	8.8e-06	2.27e-08	6.13e-05	2.29e-06	5.93e-05	6.59e-05	8.52e-05	2.68e-05	0.000185773	3.12e-05	0.000124865	0.000136551	1.74e-05	3.33e-05	7.28e-05	0.000419457	0.000388271	0.000128239	0.000480011	7.51e-05	7.8e-05	0.0010352	0.00061327	3.95e-06	8.85e-05	0.000957285	6.2e-06	0.000202813	0.000157772	5.75e-05	5.64e-05	0.00053691	0.000113392	0.000402785	1.09e-05
g__Lachnoclostridium;s__[Clostridium] clostridioforme	0.000461607	0.000275216	0.000337822	0.000411496	0.000194379	0.000922591	1.71e-05	0.000258605	0.00108079	0.000411913	0.000210026	0.000469567	0.000694731	0.000489568	0.000399312	0.000348817	0.000484825	0.000298308	0.000464187	0.000473957	0.000331791	0.000374369	9.91e-05	0.000248299	0.000191849	0.00065226	0.000255485	0.000294963	0.000505843	0.000513877	0.000276305	0.000126163	0.000137205	0.000388336	0.00103591	0.000318229	0.000281021	0.000211521	0.000388411	0.000339838
g__Aquimarina;s__Aquimarina macrocephali	0	0	0	1.51e-05	6.43e-08	0	0	0	0	0	0	0	0	6.86e-07	0	0	0	1.23e-06	0	0	0	0.000166246	1.87e-07	0	0	0	0	0	0	0	5.86e-06	0	0	1.01e-07	0	0	6.29e-06	7.42e-08	0	0
g__Bacteroides;s__Bacteroides sp. HMSC067B03	4.98e-05	0.000354554	7e-05	0.000392113	5.44e-06	0.000157839	2.41e-05	1.33e-05	2.06e-05	0.000186217	6.05e-05	0.0001197	0.000110955	8.77e-05	0.00010378	0.000117291	2.9e-05	0.000180413	6.66e-05	7.18e-05	0.000102872	5.5e-05	4.55e-06	2.57e-06	6.64e-06	6.13e-05	4.72e-06	4e-05	0.00011977	1.12e-05	1.21e-05	4.24e-06	5.75e-05	7.58e-05	4.42e-05	0.00140581	5.2e-06	7.74e-06	9.31e-06	0.000222663
g__Bacteroides;s__Bacteroides sp. 3_1_19	0.00032916	0.000190562	0.000293144	0.000272961	5.28e-05	6.06e-05	8.8e-06	0.000114705	0.000169889	0.00140412	0.000110995	0.000170109	9.02e-05	0.000669763	0.000170081	0.000315594	0.000149971	6.94e-05	0.000440247	0.000305328	0.00029908	0.000336605	0.000111055	0.000108897	6.34e-05	0.000193323	3.61e-05	0.000211552	0.000195865	0.000378447	4.49e-05	0.000172389	0.000789662	0.000350648	0.000346199	0.000436986	3.53e-05	9.95e-05	0.000239302	0.000268293
g__Alloprevotella;s__Alloprevotella tannerae	4.16e-05	9.3e-06	2.33e-07	4.6e-07	1.76e-07	5.06e-07	0	1.25e-05	8.4e-07	2.94e-06	8.93e-07	3.27e-07	5.54e-05	6.99e-06	1.76e-07	1.38e-07	2.33e-07	3.1e-07	2.8e-07	1.25e-06	1.07e-06	2.48e-05	6.66e-06	0.000247245	2.06e-07	3.93e-07	2.9e-06	3.01e-06	4.75e-06	4.94e-07	4.36e-07	0	1.08e-06	9.8e-07	8.21e-07	2.15e-07	8.11e-06	1.16e-06	2.98e-07	4.08e-05
g__Ruminococcus;s__Ruminococcus flavefaciens	0.000322502	5.57e-05	1.64e-05	0.00014887	0.000107341	0.000151342	3.75e-07	0.00126022	3.43e-05	0.000138404	0.000175101	0.000278671	3.46e-05	0.00139344	8.03e-05	0.000180925	0.00050826	8.02e-05	0.00021511	0.00028699	0.000173895	0.000164611	5.87e-05	0.000182758	2.54e-05	6.59e-05	0.000323739	0.000187181	1.01e-06	2.58e-05	0.00029761	6.74e-06	4.16e-05	0.000219237	6.36e-05	4.4e-05	0.000163238	5.56e-05	0.00015491	1.79e-05
g__Lamprocystis;s__Lamprocystis purpurea	1.07e-05	2.11e-05	0	0	0	0	0	0	0	0	0	0	0	5.68e-08	0	0	0	7.61e-08	0	0	0	0	0	0	1.05e-07	0	0	0	0	0	0	0	0	0	0	0	0	0	0	0
g__Butyricicoccus;s__Butyricicoccus pullicaecorum	0.000112276	5.5e-05	1.75e-05	0.000198117	1.34e-05	9.1e-06	4.59e-08	6.23e-05	2.09e-05	5.81e-05	4.3e-05	7.9e-05	5.22e-05	0.000105991	5.96e-05	0.000202995	0.000164252	4.67e-05	3.62e-05	6.03e-05	0.000224879	0.00020997	0.000319799	0.000292997	0.000244039	0.000350248	0.000497642	0.000226913	3.98e-05	0.00011113	0.000871302	7.17e-05	8.41e-05	0.000147172	0.000135952	0.00010808	0.000352628	9.32e-05	0.000322379	5.03e-05
g__Bacteroides;s__Bacteroides sp. D2	6.2e-05	0.000171243	5.65e-05	3.85e-05	2.03e-05	5.49e-05	0.000168934	9.88e-05	8.19e-05	6.49e-05	0.000121092	5.04e-05	0.000327232	4.01e-05	0.00033347	0.00016853	0.000147292	4.37e-05	2.43e-05	7.94e-05	1.64e-05	3.69e-05	2.41e-05	2.44e-05	5.85e-05	4.07e-05	1.91e-06	5.28e-06	2.18e-06	3.14e-05	3e-06	2.62e-05	4.97e-05	1.97e-05	4.23e-05	1.6e-05	2.42e-05	7.01e-06	0.000136882	0.00138719
g__Streptococcus;s__Streptococcus equinus	9.74e-06	2.61e-05	5.17e-07	1.08e-06	2.66e-05	8.22e-07	4.32e-07	1.21e-05	4.96e-06	3e-05	1.39e-05	2.68e-05	2.93e-05	1.79e-05	1.87e-05	1.55e-05	2.94e-06	5.89e-06	2.63e-06	3.07e-05	2.25e-06	6.86e-07	2.17e-07	2.22e-06	7.83e-08	2.03e-05	1.09e-06	9.33e-08	5.35e-07	5.95e-06	2.15e-07	0	6.17e-08	1.71e-05	3.68e-05	1.2e-06	1.58e-06	1.11e-07	8.62e-08	1.85e-07
g__Desulfovibrio;s__Desulfovibrio legallii	5.73e-06	9.61e-07	6.97e-08	1.93e-06	1.07e-06	1.28e-05	0	1.98e-05	5.02e-06	0	2.31e-05	0.000170063	1.14e-07	0.000210378	6.03e-07	1.41e-07	0.000610425	7.95e-08	1.06e-07	9.3e-07	5.79e-05	3.02e-06	8.73e-06	1.09e-06	1.92e-06	2.98e-08	0.00136724	3.88e-05	6.01e-08	7.09e-05	0.000332432	0	6.63e-08	2.29e-07	3.27e-08	3.21e-07	0.000698451	2.4e-06	4.47e-05	1.66e-05
g__Bacteroides;s__Bacteroides sp. 1_1_14	6.44e-05	8.21e-05	8.12e-05	0.000140806	1.35e-05	0.000199186	3.84e-06	2.28e-05	7.34e-05	0.000161538	1.06e-05	2.24e-05	0.000210137	3.66e-05	0.00027891	2.39e-05	6.89e-05	4.24e-05	0.000368622	7.48e-05	3.08e-05	2.85e-05	8.86e-06	4.37e-06	1.64e-06	0.000101492	8.01e-07	4.82e-06	4.24e-06	3.67e-05	2.03e-05	9.37e-07	0.00035664	7.45e-05	0.000914137	9.05e-05	7.84e-05	1.32e-05	5.59e-05	0.000104946
g__Bifidobacterium;s__Bifidobacterium kashiwanohense	2.8e-05	1.24e-05	1.78e-05	1.54e-05	0.000122447	4.91e-06	1.18e-06	0.000772699	1.46e-06	4.7e-05	1.92e-05	3.62e-05	0.000533065	0.000910486	0.00021749	7.32e-05	0.000122619	2.65e-05	6.46e-05	0.000464482	7.97e-05	2.09e-05	3.6e-05	6.1e-05	2.4e-05	5.92e-05	1.29e-05	6.09e-05	5.01e-05	0.000120073	3.77e-05	1.21e-07	2.55e-05	1.02e-05	8.61e-05	2.24e-05	4.11e-05	5e-05	8.08e-05	1.17e-05
g__Acinetobacter;s__Acinetobacter sp. CAG:196	6.4e-06	0	0	2.47e-08	9.02e-07	3.26e-07	0	2.09e-06	0	2.71e-05	2.78e-08	5.79e-07	4.65e-08	2.71e-08	2.35e-08	1.26e-07	2.43e-07	0	0	7.52e-06	2.35e-08	1.6e-07	5.16e-08	2.7e-07	4.07e-07	0	0	9.22e-08	7.93e-08	0	4.75e-06	0	6.68e-08	0.000121375	0	1.16e-07	8.97e-08	0	0	1.1e-07
g__Dysgonomonas;s__Dysgonomonas mossii	7.84e-06	2.34e-05	1.7e-06	1.22e-05	4.71e-07	0	1.6e-05	0	4.05e-05	1.5e-06	6.23e-05	1.89e-06	8.54e-07	2.04e-05	1.53e-05	2.17e-05	8.78e-06	2.49e-05	1.74e-06	2.34e-05	7.38e-06	5.28e-05	0.000487549	1.85e-06	0.001172	0	2.42e-05	1.65e-06	2.14e-07	9.04e-05	9.57e-06	0.00135869	1.38e-06	4.18e-05	3.62e-06	2.01e-07	2.76e-06	0.000298032	3.99e-07	0
g__Unclassified;s__Lachnospiraceae bacterium 7_1_58FAA	0.000445489	0.000139033	4.38e-05	0.00058427	6.05e-06	1.9e-05	2.99e-07	9.58e-05	3.63e-05	3.52e-05	7.77e-05	0.000117546	0.000536046	0.000130405	0.000131235	0.000236532	4.97e-05	5.95e-05	3.88e-05	0.00010438	0.000244726	0.000310359	8.19e-05	0.000283433	3.23e-05	0.000144849	0.000717763	0.0013583	4.41e-05	0.000112624	0.000346606	2.09e-05	0.000182861	8.57e-05	3.53e-05	3.63e-05	0.000473394	0.000154162	0.00016796	0.000280633
g__Bacteroides;s__Bacteroides caecimuris	0.00017453	0.000161827	0.000774545	0.000169752	3.48e-05	6.52e-05	1.27e-05	0.000118363	5.2e-05	0.000125946	8.03e-05	5.18e-05	0.000483604	6.79e-05	0.000193963	6.25e-05	0.000142282	2.48e-05	8.65e-05	0.000256473	1.51e-05	0.000241309	2.42e-05	1.05e-05	2.16e-06	0.000119502	1.33e-06	4.32e-05	0.000208482	6e-05	1.15e-05	2.89e-05	0.000108895	0.000121685	0.000102234	0.000181608	2.71e-05	0.000143951	6.94e-05	0.000291118
g__Bacillus;s__Bacillus cereus	9.41e-05	0.000221345	1.31e-05	6.22e-05	2.31e-06	2.59e-05	0	2.43e-05	9.03e-06	2.53e-05	7.36e-06	2.68e-05	7.52e-06	8.88e-05	3.43e-05	1.99e-05	4.42e-05	9.99e-06	2.07e-05	5.52e-05	1.38e-05	6.58e-06	3.77e-07	4.88e-05	3.02e-07	0	1.82e-06	2.39e-06	4.67e-07	8.7e-07	6.91e-07	5.6e-08	2.26e-07	1.26e-05	3.52e-05	3.15e-06	9.97e-06	3.48e-06	8.99e-07	2.27e-06
g__Anaerotruncus;s__Anaerotruncus colihominis	0.000328151	0.00020437	4.85e-05	0.000275836	9.82e-05	2.33e-05	1.11e-06	0.000208324	9.27e-05	7.22e-05	8.8e-05	0.000221006	7.83e-05	0.00025863	0.000115073	0.000168463	0.000248895	9.58e-05	0.000129771	0.000182234	0.000277748	0.000425149	0.000167819	0.000399613	7.52e-05	0.000380861	0.000961631	0.000288445	7.73e-05	0.000160453	0.000925018	4.59e-05	0.000173766	0.000306319	0.000146052	0.000311912	0.000274357	0.000254168	0.00062214	3.61e-05
g__Prevotella;s__Prevotella sp. CAG:617	2.71e-05	5.83e-06	1.98e-06	3.02e-05	2.8e-05	0	9.42e-06	1.28e-05	6.86e-05	2.95e-05	8.33e-05	1.25e-05	2.07e-06	1.86e-05	9.33e-07	1.46e-05	1.11e-05	1.61e-06	7.44e-06	6.55e-07	1.3e-06	0.000193711	0.000273022	0.000178285	0.000466464	0	1.13e-05	2.3e-06	9.44e-05	4.09e-07	5.02e-05	0.000223832	5.11e-06	6.52e-05	4.56e-05	9.33e-05	6.42e-05	0.000142812	6.52e-07	1.03e-06
g__Alistipes;s__Alistipes sp. CAG:831	2.65e-05	1.2e-05	9.43e-08	2.81e-05	6.36e-06	4.56e-06	0	2.18e-07	1.5e-05	5.03e-06	8.28e-05	1.12e-05	0	3.55e-05	0	1.7e-05	1.05e-06	5.16e-07	3.9e-05	2.76e-05	3.86e-06	4.48e-06	5.86e-05	5.87e-05	7.7e-05	5.24e-05	1.42e-05	1.69e-05	0.000274311	0.000141724	4.4e-06	9.12e-05	1.97e-05	6.99e-05	9.65e-06	2.34e-05	0.00021848	3.18e-05	7.65e-06	1.27e-05
g__Anaerotruncus;s__Anaerotruncus sp. MT15	0.00013721	0.000218649	5.54e-06	0.000207639	7.94e-06	1.76e-05	6.71e-07	2.99e-05	0.000272431	2.53e-05	2.08e-05	6.27e-05	6.01e-05	0.000161812	1.13e-05	3.59e-05	9.73e-05	2.59e-05	1.99e-05	3.54e-05	8.16e-05	0.000287307	2.82e-05	0.000131218	1.91e-05	4.69e-05	0.00130263	6.11e-05	7.41e-06	1.39e-05	0.000919109	7.49e-06	6.39e-05	0.000135601	1.58e-05	1.91e-05	0.00027447	1.21e-05	3.83e-05	3.59e-06
g__Bifidobacterium;s__Bifidobacterium sp. 12_1_47BFAA	1.25e-06	7.13e-07	1.95e-07	5.04e-06	0.00129728	5.43e-08	3.83e-07	6.7e-06	1.86e-05	1.77e-06	1.36e-07	2.23e-06	4.05e-05	1.48e-06	2.51e-06	4.98e-06	1.39e-05	8.15e-06	1.78e-06	6.05e-06	9.9e-07	1.05e-06	1.44e-06	0	5.23e-07	5.69e-06	1.87e-06	9.19e-07	1.14e-07	0	1.26e-06	4.15e-06	3.12e-08	1.84e-07	0	0	3.32e-06	9.53e-08	3.99e-06	0
g__Eubacterium;s__Eubacterium desmolans	9.23e-05	0.000131456	1.22e-05	0.000145382	8.32e-05	4.77e-06	1.35e-06	5.26e-05	2.05e-05	9.31e-05	0.000107874	5.22e-05	1.35e-05	0.000133105	0.000174347	0.000147513	0.000314824	3.91e-05	7.68e-05	0.000145282	0.000398513	0.000304022	0.000116017	0.000576351	0.000316531	0.00129221	0.000259246	0.000813603	5.43e-05	0.000115815	0.000275205	2.55e-05	0.000153489	0.000164531	0.000460706	0.000220184	0.000154388	0.000381502	0.000381248	4.57e-05
g__Prevotella;s__Prevotella sp. tc2-28	1.74e-05	1.38e-07	0	1.57e-05	1.75e-05	0	7.02e-05	0	8.33e-05	4.99e-06	0.00015469	1.28e-07	7.09e-05	6.78e-06	0	4.2e-06	9.7e-06	7.95e-07	0	2.21e-05	0	8.28e-05	3.23e-05	0.000709788	0.00112274	1.03e-07	2.58e-05	1.35e-07	9.65e-08	0	1.01e-05	0.00105559	4.2e-07	1.5e-07	3.05e-08	1.02e-07	0.000143957	4.3e-05	1.43e-07	0
g__Thermonema;s__Thermonema rossianum	8.87e-06	5.1e-08	0	0	0	0	1.65e-05	0	0	0	0	0	0	1.41e-07	0	0	0	1.89e-07	0	0	3.91e-07	0	0	0	8.79e-08	0	0	0	0	0	0	0	0	1.18e-07	0	0	6.21e-07	0	0	0
g__Candidatus Stoquefichus;s__Candidatus Stoquefichus sp. KLE1796	1.81e-05	2.35e-05	5.4e-06	4.89e-05	3.58e-05	1.82e-05	8.42e-07	5.57e-05	3e-05	3.28e-05	4.3e-06	3.33e-05	7.57e-05	5.15e-05	2.92e-05	3.05e-05	5.34e-05	7.12e-05	5.46e-05	2.5e-05	5.47e-06	8.41e-06	2.49e-06	3.52e-06	1.87e-06	6.17e-06	1.16e-06	2.93e-06	8.83e-07	4.78e-07	1.19e-05	3.86e-07	3.88e-06	1.16e-05	1.92e-05	1.25e-06	9.84e-06	1.51e-06	3.12e-06	3.14e-06
g__Parabacteroides;s__Parabacteroides sp. D13	0.000302364	0.000246768	0.000424507	0.000231431	9.29e-05	0.000111056	9.25e-05	7.83e-05	0.000229801	0.000501119	0.000346104	0.000235354	0.000139377	9.05e-05	0.000220646	9.63e-05	0.000213027	6.78e-05	0.000191725	0.000143725	0.000344358	0.000527723	0.000404843	0.000896719	9.04e-05	9.95e-05	4.3e-05	0.000623425	0.000672112	0.000259997	4.8e-05	0.000269281	0.000327885	0.0002573	0.000403119	0.000603175	0.000143973	0.000104508	0.000132917	0.000406956
g__Unclassified;s__Ruminococcaceae bacterium cv2	0.000311983	0.000221574	1.58e-05	0.000384074	0.000174142	2.19e-05	3.24e-07	0.000203183	4.98e-06	3.46e-05	0.000124499	0.000236779	4.91e-05	0.000239875	0.000118438	0.000361435	0.000632111	6.95e-05	9e-05	0.00035833	0.000469138	0.000347842	0.000184541	0.000409862	3.48e-05	0.000461382	0.000475714	0.00041511	7.25e-06	0.000325412	0.00107683	1.68e-05	0.000139896	0.000279531	7.22e-05	0.000236476	0.000204067	6.43e-05	0.000724411	1.06e-06
g__Parabacteroides;s__Parabacteroides goldsteinii	0.00056732	0.0002033	0.000187296	0.000222341	1.46e-05	8.21e-05	4.2e-05	5.94e-05	5.35e-05	0.000279679	0.000120652	9.14e-05	0.000225007	0.000250812	0.000125693	0.000420787	0.000137638	2.31e-05	0.000162322	7.28e-05	0.000143713	0.000236081	9.85e-05	0.000229368	0.000151267	0.000153081	1.6e-05	0.000139841	0.000772231	0.000191019	4.54e-05	9.5e-05	9.01e-05	0.00020233	0.000148252	0.000338926	3.88e-05	6.63e-05	0.000109727	9.96e-05
g__Parabacteroides;s__Parabacteroides johnsonii	0.000257767	0.000254976	0.000228077	0.00013343	4.01e-05	0.000115162	0.000103724	6.67e-05	0.00015591	0.000331907	0.00012942	0.000162907	0.00016793	0.000214471	0.000224129	0.000106759	0.000179123	0.000105368	0.000333279	5.74e-05	0.000212381	0.000387833	9.96e-05	1.48e-05	2.55e-05	0.000197619	1.94e-05	0.000188668	0.000150113	0.000541427	6.94e-05	4.5e-05	0.00125673	0.000407171	0.00106635	0.000446604	0.000128604	6.91e-05	0.000228861	0.000375038
g__Myroides;s__Myroides odoratus	1.89e-06	1.6e-07	0	0	3.75e-08	0	0	2.5e-06	4.72e-07	1.11e-05	4.49e-07	0	0	3.2e-07	0	4.34e-08	0	8.81e-07	0	2.69e-07	0	2.27e-06	8.82e-08	0	0	0	0	0	0	0	1.07e-07	0	1.29e-07	0	0	0	5.29e-06	0	0	0
g__Tyzzerella;s__Tyzzerella sp. Marseille-P3062	6.75e-05	0.000125131	0.000223818	4.53e-05	3.74e-05	0.000506491	3.22e-05	0.0001456	0.000115595	0.000160158	0.000100982	0.000134353	0.00123929	8.95e-05	0.000119983	7.78e-05	9.68e-05	8.19e-05	0.000261548	7.18e-05	4.57e-05	6.57e-05	6.29e-06	4.7e-05	7.32e-06	4.31e-05	3.16e-05	1.84e-05	7.59e-05	4.48e-06	2.81e-05	2.64e-05	1.07e-05	2.91e-05	4.19e-05	2.36e-05	2.25e-05	3.5e-05	2.16e-05	3.17e-05
g__Clostridium;s__Clostridium sp. ATCC BAA-442	0.000274421	7.72e-05	8.69e-05	0.00022897	1.71e-05	0.000129147	9.74e-07	0.000151503	0.000344385	7.56e-05	5.08e-05	0.000194798	0.000707702	0.000312977	7.22e-05	0.000175995	8.91e-05	4.61e-05	0.00010067	5.64e-05	0.000196182	0.000317698	0.000155548	0.000247071	4.66e-05	0.000129441	0.000542729	0.000299927	0.000156736	0.000643081	0.000305087	6.17e-05	0.000296829	0.000154801	8.07e-05	8.25e-05	0.000271121	7.86e-05	0.00079518	0.000227543
g__Blautia;s__Blautia hansenii	0.000138078	0.000141098	7.83e-05	0.000111251	8.51e-05	4.4e-05	7.94e-06	6.48e-05	6.42e-05	9.53e-05	6.79e-05	0.000165412	0.00122273	0.000200514	0.00032579	6.36e-05	0.000243548	0.000135181	0.000145212	0.00034666	0.000262994	0.00016625	7.61e-05	0.000185603	6.95e-05	0.000181373	0.00014735	0.000184991	6.5e-05	0.000397769	0.000152063	1.71e-06	7.17e-05	3.9e-05	0.000241553	6.66e-05	0.000101462	0.000196531	0.00027112	3.02e-05
g__Clostridium;s__Clostridium sp. CAG:352	2.66e-05	1.13e-05	2.46e-08	3.62e-05	7.26e-06	5.13e-07	2.34e-08	9.05e-06	0	7.69e-06	8.55e-06	1.13e-05	3.64e-07	2.66e-05	1.09e-05	1.33e-05	4.13e-05	1.7e-06	3.96e-06	2.13e-05	1.92e-05	3.48e-05	5.52e-06	1.25e-05	3.77e-06	1.26e-05	3.4e-06	1.31e-05	0	1.35e-06	8e-06	2.83e-08	4.04e-06	1.84e-05	1.45e-05	6.66e-06	7.35e-06	1.78e-06	6.2e-05	9.15e-08
g__Eubacterium;s__Eubacterium sp. CAG:161	4.01e-05	4.95e-05	6.39e-06	9.67e-05	1.67e-05	0.00122077	9.58e-07	0.000132042	1.41e-05	0.000153399	1.34e-05	6.91e-05	6.73e-06	0.000136254	9.52e-05	0.000234617	0.000146854	1.24e-05	4.16e-05	0.000128094	8.09e-06	2.06e-05	1.45e-06	5.01e-06	4.64e-06	1.66e-06	5.22e-06	3.88e-06	0	8.84e-07	2.38e-05	0	1.59e-06	2.03e-05	0.000287587	5.29e-06	8.14e-06	1.15e-06	9.61e-06	1.9e-06
g__Salmonella;s__Salmonella enterica	6.58e-06	4.51e-06	4.06e-05	2.36e-06	2.54e-05	5.05e-06	0.000914116	5.1e-05	2.8e-05	1.68e-05	0.000951714	7.44e-05	5.49e-07	4.13e-06	9.59e-07	2.53e-05	0.000157803	0.00121675	0.000220051	1.22e-06	1.47e-06	3.04e-06	2.3e-06	1.43e-06	8.44e-06	4.18e-06	3.42e-05	5.9e-05	0.000168166	2.51e-06	5.26e-05	5.3e-06	5.61e-05	1.79e-06	3.15e-06	2.02e-06	0.000442462	0.00037281	1.19e-05	7.13e-05
g__Shigella;s__Shigella dysenteriae	1.39e-07	6.9e-07	1.83e-05	6.9e-07	1.06e-06	1.85e-06	0.00107717	2.42e-05	1.37e-05	3.65e-07	0.000493459	4.78e-05	1.24e-07	1.64e-07	1.27e-06	2.22e-05	6.59e-05	0.000642551	0.000141093	6.38e-07	4.34e-07	6.91e-07	1.72e-06	1.31e-07	7.94e-07	1.08e-06	5.09e-06	6.16e-06	0.000187237	2.22e-06	4.45e-06	1.23e-05	4.01e-05	0	1.32e-06	2.95e-06	2.15e-06	1.62e-06	4.75e-08	1.2e-05
g__Prevotella;s__Prevotella buccae	3.92e-05	8.53e-07	7.25e-07	1.31e-06	2.71e-05	0	3.87e-08	0	0.000129394	2.1e-05	0.000156956	1.22e-05	0	1.16e-05	0	1.19e-05	5.47e-06	1.86e-08	0	1.42e-06	4.34e-06	1.11e-05	0.000804976	0.000420597	0.00121035	0	2.2e-05	8.13e-08	8.1e-07	2.56e-08	9.62e-06	0.000187673	0	2.48e-05	3.58e-08	1.18e-06	7.98e-05	0.000506906	3.23e-06	0
g__Prevotella;s__Prevotella oryzae	3.06e-05	9.43e-06	0	3.2e-05	3.08e-05	0.000108748	9.22e-05	6.22e-06	4.44e-05	4.22e-06	0.000309109	3.55e-05	1.99e-06	2.8e-05	1.75e-05	1.32e-06	2.18e-06	2.75e-08	1.99e-06	2.57e-06	4.86e-07	6.28e-06	0.000460524	0.000187768	7.39e-05	9.79e-06	2.57e-05	6.6e-06	3.36e-06	0	6.88e-06	0.000394308	2.63e-08	3e-05	1.95e-05	3.61e-08	0.000169967	0.000452283	4.43e-06	0
g__Bacteroides;s__Bacteroides sp. 2_2_4	0.000192764	0.00119998	0.000443534	0.000515748	0.000143947	0.000117648	0.000109741	0.000249632	0.000102264	0.000219418	9.51e-05	0.000143157	0.000346725	9.36e-05	0.000567876	0.000174446	0.000334089	4.58e-05	8.91e-05	0.000198775	0.000165126	0.000373397	0.00022293	0.000192094	1.64e-05	8.37e-05	1.65e-05	9.94e-05	2.12e-05	0.000682668	5.02e-05	0.000141062	0.000263913	7.21e-05	0.000229669	0.000193384	5.89e-05	0.000170871	0.000118063	0.000624074
g__Ruminococcus;s__Ruminococcus sp. NK3A76	3.94e-05	1.23e-05	4.97e-07	3.44e-06	6.07e-07	4.44e-05	0	0.00119747	8.55e-07	4.87e-06	3.38e-06	2.1e-05	2.26e-06	6.9e-05	3.66e-06	3.96e-06	1.72e-05	8.47e-06	6.55e-06	4.46e-05	1.17e-05	1.3e-05	2.49e-06	5.65e-06	2.07e-06	2.67e-07	5.38e-05	7.46e-06	0	7.84e-08	3.79e-05	1.26e-07	3.5e-06	3.1e-05	1.49e-05	1.1e-06	3.42e-06	1.16e-06	2.63e-05	3.98e-08
g__Prevotella;s__Prevotella sp. CAG:1058	5.57e-05	6.61e-06	0	4.5e-05	4.09e-05	0	1.56e-05	1.54e-06	5.46e-06	1.1e-05	0.000132988	4.18e-06	1.01e-05	1.73e-05	1.52e-06	4.39e-06	6.16e-07	2.5e-08	1.27e-05	6.44e-06	7.42e-06	6.3e-06	2.1e-05	6.26e-05	0.000253835	0	3.91e-06	7.39e-08	5.38e-08	2.62e-07	4.36e-07	0	3.92e-06	3.21e-06	0	2e-07	0.000134611	1.05e-05	2.01e-07	2.58e-05
g__Unclassified;s__Firmicutes bacterium CAG:552	4.37e-05	1.12e-06	1.8e-07	2.08e-05	2.65e-06	8.53e-07	0	2.95e-06	0	4.95e-07	1.48e-05	9.46e-06	5.16e-07	1.95e-05	1.85e-06	3.82e-05	3.44e-06	4.67e-07	2.8e-07	1.54e-06	1.3e-05	5.1e-05	3.76e-06	2.58e-05	1.44e-06	0	3.59e-05	6.48e-06	0	2.72e-07	7.46e-05	5.28e-08	8.15e-06	5.93e-06	0	2.93e-07	0.000122664	8.74e-07	1.73e-05	0
g__Ruminococcus;s__Ruminococcus sp. SR1_5	5.67e-05	0.000513372	0.000208639	7.79e-06	4.68e-05	0.000106226	1.47e-06	0.000174634	1.73e-05	0.00015062	5.33e-05	9.3e-05	5.47e-05	0.000255469	0.000115441	5.95e-05	2.66e-05	0.000489799	0.00015741	0.000318561	0.000148489	1.97e-05	5.12e-05	1.46e-05	4.72e-06	6.94e-06	2.27e-06	1.38e-05	1e-06	0.000123649	2.82e-05	0	1.42e-06	4.48e-05	3.81e-05	3.44e-05	1.01e-05	4.74e-06	1.13e-05	2.66e-06
g__Clostridium;s__Clostridium sp. CAG:81	8.18e-05	0.000123938	5.69e-05	1.93e-05	3.68e-05	6.78e-05	1.09e-06	1.01e-05	0.000214639	6.24e-05	4.67e-05	5.52e-05	2.03e-05	2.13e-05	6.04e-05	5.08e-05	0.000152176	2.12e-05	0.000111568	0.000124198	0.00023749	8.93e-05	5.47e-05	9.96e-05	0.000174103	0.000499219	8.52e-06	0.000363812	0.000417874	0.000129481	1.9e-05	2.51e-05	2.9e-05	6.85e-05	0.000191723	0.000215382	1.51e-05	0.00012521	0.000252895	0.000106481
g__Unclassified;s__Clostridiales bacterium VE202-03	0.00047231	0.000164508	2.79e-05	0.00035886	8.5e-06	4.35e-05	3.48e-07	0.000130197	5.15e-05	2.17e-05	0.000106471	7.03e-05	0.000450633	0.000196718	3.08e-05	7.11e-05	6.52e-05	1.97e-05	1.48e-05	7.46e-05	0.00034624	0.000414663	0.000141525	0.000525286	4.09e-05	4.9e-05	0.000271691	0.000493425	2.87e-05	0.000141374	0.000409374	2e-05	0.000306528	0.000129373	6.13e-05	3.06e-05	0.000325175	0.00011818	0.000226774	0.000215811
g__Unclassified;s__Firmicutes bacterium ASF500	0.00036386	0.000103871	4.25e-05	0.000463088	2.34e-05	4.63e-05	1.79e-06	8.49e-05	1.76e-05	5.43e-05	6.84e-05	0.000119395	5.61e-05	0.000171344	4.03e-05	0.000109378	0.000101388	2.98e-05	2.75e-05	7.91e-05	0.000492936	0.000445371	0.000132816	0.000578641	9.39e-05	7.39e-05	0.000733568	0.000485362	1.8e-05	0.000119287	0.000840576	1.82e-05	0.000189438	0.000190085	5.55e-05	3.27e-05	0.000510692	0.000148282	0.00083055	2.05e-05
g__Lachnoclostridium;s__[Clostridium] symbiosum	7.07e-05	0.00010786	0.000152196	0.000138222	5.91e-05	0.000159181	2.76e-06	0.00021796	0.000106935	7.73e-05	4.54e-05	0.000174648	5.77e-05	0.000126136	7.18e-05	8.03e-05	0.000231649	5.15e-05	0.000126207	8.74e-05	6.36e-05	9.71e-05	3.33e-05	7.36e-05	5.1e-05	0.000218057	3.89e-05	0.00012107	9.01e-05	0.000101969	4.13e-05	5.82e-05	5.39e-05	8.66e-05	0.000134583	0.000227919	5.19e-05	5.53e-05	0.000131637	5.82e-05
g__Prevotella;s__Prevotella salivae	3.88e-05	8.03e-05	9.52e-05	2.29e-05	1.03e-05	4.4e-05	4.25e-06	4.47e-06	3.36e-05	5.92e-05	0.000282632	1.28e-05	7.01e-06	4.82e-05	5.49e-06	1.91e-05	3.86e-05	9.94e-06	0.000103138	2.18e-05	0.000129925	0.000120785	0.000613786	0.000912568	0.000957596	9.22e-05	2.02e-05	0.000105837	3.75e-05	0.000115791	5.23e-05	0.00117794	9.1e-05	7.96e-05	6.87e-05	9.72e-05	8.76e-05	0.000335384	3.6e-05	7.76e-05
g__Pseudoflavonifractor;s__Pseudoflavonifractor capillosus	0.000310056	8.92e-05	3.69e-05	0.000589559	5.75e-05	5.09e-05	3.33e-05	0.000156133	0.00014623	4.89e-05	0.000110287	0.000202685	0.000208286	0.000301209	0.000104358	0.000263119	0.000247805	0.000110599	8.32e-05	0.000157376	0.000467702	0.000446722	0.000207604	0.000610689	0.000249751	0.000229971	0.000387381	0.000445979	0.000222284	0.00029103	0.000735238	0.000408707	0.000230499	0.000274273	0.000174899	0.000197136	0.000614637	0.000272585	0.000766626	9.29e-05
g__Ruminococcus;s__Ruminococcus sp. CAG:563	3.33e-05	1.02e-05	6.45e-06	0.000648511	5.79e-07	9.94e-06	3.74e-08	1.53e-05	1.31e-06	2.82e-06	2.97e-05	5.16e-05	1.63e-06	8.97e-05	1.53e-05	4.77e-05	5.12e-05	2.62e-06	5.18e-06	2.24e-05	3.02e-05	5.1e-05	1.13e-05	9.63e-05	4.85e-06	1.76e-07	0.000169424	8.17e-05	9.36e-07	2.52e-06	0.0011628	1.74e-07	2.09e-05	2.96e-05	3.1e-06	4.84e-06	0.00029143	3.52e-06	1.91e-05	0
g__Clostridium;s__Clostridium sp. CAG:510	0.000248231	5.47e-05	7.24e-06	5.22e-05	1.65e-05	3.93e-05	6.13e-07	0.000152026	4.25e-05	3.8e-05	2.56e-05	0.000134344	1.89e-05	0.000139857	3.47e-05	3.33e-05	0.000107668	2.01e-05	4.69e-05	8.27e-05	9.58e-05	0.00012116	3.85e-05	7.19e-05	3.03e-05	8e-05	0.000151771	0.000331385	1.22e-05	2.39e-05	0.000135002	3.47e-06	5.68e-05	0.000377694	5.61e-05	7.65e-05	6.36e-05	4.37e-05	0.000140565	2.14e-05
g__Anaerotruncus;s__Anaerotruncus sp. G3(2012)	0.000142079	4.21e-05	2.14e-05	0.00011774	1.78e-05	1.06e-05	4.41e-06	0.000137884	7.36e-05	6.52e-05	4.62e-05	0.000130019	4.51e-05	0.000167602	3.58e-05	4.82e-05	0.000100715	3.77e-05	4.67e-05	0.000162222	0.000112096	0.000216357	4.3e-05	0.000256525	3.37e-05	9.75e-05	0.00115688	5.91e-05	6.8e-05	9.81e-05	0.000669293	3.19e-06	3.77e-05	0.000379699	6.4e-05	8.53e-05	0.000177573	3.44e-05	5.57e-05	1.33e-05
g__Unclassified;s__Erysipelotrichaceae bacterium 6_1_45	1.23e-05	1.69e-05	3.69e-06	1.06e-05	1.13e-05	1.56e-05	5.87e-07	0.00115575	4.73e-05	1.58e-05	1.7e-05	1.95e-05	0.000255172	6.41e-05	1.3e-05	6.06e-05	7.31e-06	4.71e-05	1.04e-05	1.56e-05	1.54e-05	1.03e-05	4.36e-06	8.51e-06	4.33e-06	4.8e-05	4.64e-06	1.28e-05	4.43e-06	7.26e-06	1.22e-05	1.23e-06	3.24e-06	1.38e-05	5.19e-06	6.82e-06	8.96e-06	3.16e-06	7.02e-06	1.82e-06
g__Prevotella;s__Prevotella sp. P4-65	7.67e-05	2.74e-06	9.99e-05	4.88e-06	4.19e-06	1.27e-05	5.53e-05	4.06e-06	3.62e-05	2.26e-05	6.28e-05	3.97e-06	0	1.24e-05	1.37e-05	6.28e-06	4.14e-05	9.55e-07	7.49e-06	3.31e-05	5.83e-06	1.99e-06	0.000154283	0.000116061	0.000325251	3.29e-06	2.49e-06	4.3e-07	2.84e-06	5.46e-08	2.69e-07	7.27e-05	4.07e-06	6.85e-06	1.18e-07	8.05e-05	7.23e-05	6.47e-05	0	2.17e-07
g__Unclassified;s__Lentisphaerae bacterium GWF2_44_16	2.2e-05	1.55e-05	6.81e-07	3.79e-07	0	0	1.11e-07	2.57e-07	0	4.13e-07	4.22e-06	6.21e-07	3.6e-08	1.02e-05	1.4e-07	2.54e-06	1.35e-06	0	0	2.33e-07	6.66e-05	5.49e-06	1.13e-07	5.03e-06	8.55e-06	0	7.3e-05	2.37e-07	2.47e-07	8.97e-08	8.29e-06	0	0	3.54e-05	0	1.09e-07	0.0002701	2.2e-07	1.41e-07	5.29e-08
g__Odoribacter;s__Odoribacter splanchnicus CAG:14	0.000707881	0.000407438	6.1e-07	0.000814562	4.39e-06	0	1.66e-05	6.22e-06	1.26e-07	0.000312576	0.00051186	0.000476788	9.64e-07	0.00022998	1.22e-06	0.000657391	0.000366743	0.000108509	6.77e-05	9.67e-05	0.00027352	0.00021031	0.000105693	2.8e-05	1.06e-05	3.5e-06	2.57e-05	8.51e-05	3.48e-06	0.000138274	3.55e-05	3.29e-06	0.000447048	0.000582317	1.12e-07	4.3e-05	0.0001614	8.17e-06	2.99e-06	7.37e-05
g__Prevotella;s__Prevotella sp. CAG:1124	1.37e-06	6.82e-06	4.27e-05	1.48e-06	5.47e-05	0	6.86e-06	7.9e-06	9.34e-05	2.24e-06	0.000200269	6.02e-06	4.73e-07	2.8e-06	0	5.45e-06	9.52e-06	2.21e-06	4.6e-06	4.08e-06	2.16e-05	4.51e-06	0.000762669	0.00035898	0.000608235	1.98e-07	8.14e-06	2.02e-05	4.84e-05	1.95e-05	2.59e-05	0.00112481	5.99e-06	3.15e-05	2.57e-06	3.94e-07	7.27e-05	0.000256754	1.18e-07	5.04e-05
g__Porphyromonas;s__Porphyromonas cangingivalis	5.37e-06	0	0	4.53e-07	1.04e-07	0	0	0	7.06e-05	0	9.33e-07	0	6.95e-06	4.46e-07	0	9.85e-07	0	7.63e-07	2.12e-06	1.27e-07	7.7e-08	4.13e-08	0	0	0.000195669	0	0	3.1e-06	1.83e-05	2.91e-07	0	0	3.36e-06	2.99e-07	0	2.09e-08	8.41e-05	7.67e-05	0	3.34e-08
g__Prevotella;s__Prevotella sp. P5-60	0	1.78e-06	7.69e-05	3.13e-07	5.41e-05	0.00112031	8.33e-05	0	1.87e-05	0	0.000855659	1.14e-06	0	9.57e-06	0	2.96e-07	6.19e-05	1.73e-07	0	4.98e-08	0	2.61e-06	5.91e-05	6.6e-05	6.93e-05	1.23e-06	7.93e-06	4.22e-08	4.37e-07	2.03e-08	6.88e-06	0.000670741	9.88e-08	4.45e-07	2.01e-07	1.73e-07	9.88e-05	2.97e-05	6.14e-06	0
g__Eubacterium;s__Eubacterium ramulus	0.000211051	0.000328186	0.000653271	0.00021645	0.000164884	0.000446169	4.32e-05	0.00045382	0.000191481	0.00044593	0.000198587	0.000411436	0.000867653	0.000447735	0.000696267	0.000320659	0.000489834	0.000492333	0.000409214	0.000856699	0.000281661	0.000250254	8.29e-05	0.000157326	9.35e-05	0.000295937	6.72e-05	0.000199497	2.86e-05	0.000308902	0.000174274	4.63e-05	7.32e-05	0.000218379	0.000332663	0.000147483	0.000103403	0.000215046	0.000235657	5.31e-05
g__Eggerthella;s__Eggerthella sp. CAG:1427	5.43e-05	1.16e-05	1.8e-05	7.21e-05	1.35e-05	0.000189736	1.15e-06	5.39e-05	5.17e-07	1.44e-05	7.77e-05	0.000248771	8.77e-06	0.000382043	5.63e-05	0.000151702	0.000167456	2.3e-05	3.25e-05	0.000228162	0.000273603	5.15e-05	1.58e-05	6.25e-05	1.09e-05	5.98e-05	4.94e-05	2.36e-05	3.62e-06	4.2e-05	5.28e-05	4.86e-07	3.86e-05	4.57e-05	4.39e-05	2.12e-05	6.15e-05	0.000112981	8.28e-05	7.03e-06
g__Brachyspira;s__Brachyspira sp. CAG:484	7.63e-07	0	0	0	1.15e-07	0	0	0	0	8.53e-05	0	6.3e-07	2.35e-07	0	1.33e-07	0	6.92e-07	0	0	7.37e-07	0	1.57e-06	1.91e-07	4.42e-07	3.38e-06	0	0	1.45e-06	0	0	0	0	6.32e-07	7.88e-06	3.09e-06	0	2.07e-07	0	0	0
g__Ruminococcus;s__Ruminococcus sp. CAG:17	2.35e-05	5.17e-05	4.75e-06	6.94e-06	1.49e-05	1.39e-05	0	0.00104435	1.32e-05	2.12e-05	5.09e-05	5.08e-05	2.42e-07	0.000479038	2.92e-05	0.000209501	4.58e-05	5.39e-05	4.75e-05	0.0002157	4.25e-06	5.58e-06	7.18e-06	2.01e-05	2.57e-06	2.13e-05	5.42e-06	1.05e-05	0	3.25e-05	1.17e-05	0	5.01e-06	5.52e-06	6.22e-06	3.35e-06	1.5e-05	1.03e-05	1.04e-06	1.11e-07
g__Parabacteroides;s__Parabacteroides gordonii	6.56e-05	8.45e-05	2.81e-05	8.02e-05	1.89e-05	9.52e-05	3.18e-05	4.58e-05	2.83e-05	8.18e-05	7.71e-05	3.39e-05	7.42e-05	3.24e-05	8.98e-05	5.75e-05	9.03e-05	2.68e-05	5.22e-05	2.69e-05	4.15e-05	0.00032862	7.37e-05	2.27e-05	0.00109475	8.81e-05	8.77e-06	2.46e-05	9.06e-05	0.000109787	2.81e-05	5.07e-06	5.03e-05	0.000181863	0.000148305	0.000373225	5.48e-05	0.000123212	3.08e-05	0.000121195
g__Alistipes;s__Alistipes timonensis	0.000105319	9.3e-05	8.12e-05	0.000445327	3.22e-06	0	8.49e-07	0.000222349	2.57e-06	5.65e-05	5.3e-05	0.000112985	1.78e-05	0.000270625	0.000107003	0.000186672	3.91e-05	8.82e-05	6.64e-05	0.000162157	0.0010678	8.44e-05	2.73e-05	7.3e-05	5.11e-05	2.24e-07	0.000388509	0.000181213	1.04e-07	2.96e-05	0.000621449	1.23e-05	0.000624284	0.000248635	2.06e-06	8.59e-06	0.000949278	3.85e-06	3.69e-07	4.73e-05
g__Clostridium;s__Clostridium sp. SN17	8.16e-05	1.55e-05	2.22e-05	8.62e-05	1.71e-05	3.07e-06	3.33e-07	0.000191351	9.29e-06	7.32e-05	0.00019938	0.000409321	2.42e-05	0.00108359	1.84e-05	7.69e-05	4.61e-05	3.45e-05	1.41e-05	0.000131544	0.000191385	0.000146517	4.03e-05	0.00017775	4.49e-05	1.63e-05	0.000302218	0.00031485	3.84e-06	1.01e-05	0.00045811	3.41e-06	3.4e-05	6.58e-05	1.86e-05	4.11e-05	0.000214152	5.42e-05	0.000256035	2.48e-06
g__Ornithobacterium;s__Ornithobacterium rhinotracheale	0.000111566	0.000131936	0.000116167	0.000123193	1.87e-05	0.000114689	2.07e-05	5.07e-05	2.19e-05	8.92e-05	4.63e-05	6.44e-05	0.000127209	5.99e-05	8.38e-05	5.65e-05	4.43e-05	4.75e-05	8.98e-05	6.39e-05	0.000363584	0.000307357	8.53e-05	0.000155435	2.22e-05	0.000208244	2.21e-05	0.000347449	0.000700207	0.00023002	7.93e-05	0.000201925	0.00032646	0.000167281	0.000277236	0.000683081	0.000102285	7.07e-05	0.000240763	0.000141906
g__Tepidibacillus;s__Tepidibacillus decaturensis	1.24e-07	0	1.17e-06	0	0	0	0	9.83e-07	0	0	0	1.33e-07	0	2.25e-06	1.15e-07	3.27e-07	1.77e-06	0	0	0	1.86e-07	0	0	0	0	0	0	0	0	0	0.00107028	0	0	6.05e-08	1.46e-07	0	0	0	0	0
g__Veillonella;s__Veillonella atypica	1.89e-06	1.5e-05	1.74e-06	3.24e-08	1.41e-06	5.41e-05	0.00106274	8.6e-07	0.000259492	4.32e-06	1.25e-05	1.22e-06	0.000792334	1.22e-05	9.36e-06	6.34e-06	1.67e-06	9.9e-08	5.93e-06	1.26e-06	1.41e-05	0	3.55e-07	5.76e-07	8.67e-06	6.04e-07	0	1.52e-06	6.89e-07	4.02e-06	1.8e-08	5.08e-08	2.76e-07	1.38e-06	2.49e-06	0.000152666	4e-07	1.22e-05	2.51e-05	5.85e-06
g__Streptococcus;s__Streptococcus pasteurianus	1.85e-05	1.55e-05	3.41e-06	1.11e-05	9.01e-06	2.93e-05	7.6e-07	2.44e-05	2.92e-05	2.54e-05	7.66e-06	4.34e-05	3.44e-05	7.32e-05	2.32e-05	2.03e-05	2.11e-05	9.26e-06	2.27e-05	1.8e-05	1.76e-06	3.85e-06	4.47e-07	1.65e-06	6.14e-07	1.43e-06	0	1.88e-06	1.93e-06	1.73e-06	2.67e-07	0	2.53e-06	1.52e-05	2.49e-05	5.55e-06	3.81e-06	1.11e-06	3.11e-06	1.8e-06
g__Shigella;s__Shigella flexneri	4.1e-07	6.8e-07	1.98e-05	7.7e-07	4.14e-06	3.91e-06	0.000927915	2.36e-05	1.39e-05	2.29e-07	0.000498698	4.52e-05	3.1e-07	3.6e-07	3.21e-07	3.26e-05	6.73e-05	0.000728894	0.00016308	5.47e-08	3.79e-08	2.41e-07	1.12e-06	5.69e-07	3.29e-07	2.09e-06	2.07e-06	8.55e-06	0.00014446	2.21e-06	3.64e-06	6.94e-06	3.9e-05	2.62e-07	6.38e-07	3.44e-06	1.4e-05	1.17e-05	0	1.36e-05
g__Allisonella;s__Allisonella histaminiformans	4.51e-05	6.25e-05	2.75e-07	9.68e-05	5.08e-05	0	0	0	0	4.08e-07	0.000102418	5.29e-05	0.000420701	6.83e-05	8.43e-07	0.00028276	3.91e-06	3.58e-05	2.97e-06	1.74e-06	2.92e-05	5.93e-05	1.39e-05	2.1e-06	0.000136099	3.36e-06	5.33e-05	2.12e-06	0	3.43e-07	2.08e-05	0	2.24e-07	1.93e-05	1.29e-06	3.17e-07	2.03e-05	1.13e-05	2.79e-06	6.18e-08
g__Prevotella;s__Prevotella timonensis	8.65e-05	6.45e-05	1.11e-05	7.85e-05	0.000201451	9.31e-05	0.000275414	2.2e-05	3.65e-05	6.87e-05	0.000242612	3.96e-05	4.36e-05	4.7e-05	5.44e-05	3.54e-05	4.64e-05	3.06e-05	2.67e-05	3.65e-05	0.000168371	0.00103434	0.000364987	0.000290212	9.44e-05	8.77e-05	2.31e-05	0.000144304	0.000261881	6.59e-05	4.29e-05	0.00071752	0.000227887	7.5e-05	0.000102117	0.000197326	9.07e-05	0.000244946	0.000136592	0.000156202
g__Megasphaera;s__Megasphaera elsdenii CAG:570	2.07e-06	0	3.88e-07	0.000101779	6.34e-07	0	8.46e-08	0	0.000540609	0	4.04e-05	2.54e-06	1.35e-07	7e-06	0	5.62e-06	0	1.29e-06	0	0	0	5.35e-08	4.31e-07	0	3.53e-06	6.57e-08	5.83e-08	2.52e-07	0	1.75e-05	2.07e-05	2.51e-06	0	0	0	1.94e-07	0.000148269	0	0	0
g__Alistipes;s__Alistipes sp. CHKCI003	0.000251675	0.000131315	1.71e-05	0.000273122	4.47e-07	0	3.4e-06	7.84e-05	2.73e-06	2.36e-05	3.42e-05	0.000126932	7.06e-06	0.00012448	4.43e-05	0.000160678	4.14e-05	0.000208417	9.84e-05	0.000144366	7.54e-05	0.00102228	7.6e-05	7.26e-06	5.2e-06	0	0.000168875	9.4e-05	1.16e-05	3.86e-05	0.000183757	1.93e-06	0.000803215	0.000131083	0.000102634	5.16e-07	0.000336886	1.17e-05	4.56e-06	2.39e-05
g__Prevotella;s__Prevotella sp. HUN102	1.03e-06	2.96e-06	2.12e-07	0	1.72e-05	0	9.21e-07	1.24e-05	1.28e-06	2.45e-05	2.13e-05	7.81e-06	0	1.13e-05	4.36e-05	2.11e-06	7.44e-07	4.63e-07	5.91e-08	8.53e-07	3.4e-07	1.08e-05	2.97e-05	0.00102099	0	4.34e-08	1.12e-06	7.97e-07	0	0	1.67e-07	3.43e-05	2.84e-07	1.08e-05	7.16e-07	0	2.09e-05	0	0	4.09e-06
g__Unclassified;s__Clostridiales bacterium VE202-21	0.00015798	3.53e-05	1.02e-05	0.000406334	1.65e-05	4.09e-05	1.88e-06	3.81e-05	3.11e-05	3.04e-05	5.47e-05	9.77e-05	0.000317749	0.000188124	5.79e-05	9.47e-05	0.000146637	0.000827243	6.96e-05	8.75e-05	0.00013694	0.000161284	2.72e-05	0.000139721	2.31e-05	8.26e-05	0.000124437	0.000104784	3.09e-05	2.85e-05	0.000248916	1.06e-05	6.7e-05	5.77e-05	1.02e-05	1.22e-05	0.000243643	4.29e-05	0.00025749	5.48e-06
g__Unclassified;s__Bacteroidales bacterium KA00344	3.77e-05	0	0	1.09e-06	6.62e-07	0	0	0	5.14e-06	0	3.36e-05	5.52e-06	0	4.3e-06	4.01e-06	7.27e-07	4.27e-06	1.12e-06	0	1.63e-07	1.46e-07	7.88e-07	3.75e-05	0.000160773	0	0	1.32e-05	4.57e-08	0	8.34e-08	1.12e-05	4.1e-05	0	8.36e-08	2.12e-06	4.56e-08	2.78e-05	1.48e-05	8.51e-08	0
g__Prevotella;s__Prevotella ruminicola	6.33e-05	5.57e-06	6.33e-07	4.46e-05	3.34e-05	0.000219578	4.63e-05	2.99e-05	0.000142455	6.19e-05	0.000344665	3.28e-05	0.000404352	3.92e-05	3.78e-05	3.3e-05	0.000132473	7e-06	1.32e-05	1.36e-05	2.06e-06	6.08e-05	0.00101081	0.00024719	0.000151877	3.47e-06	1.29e-05	1.03e-05	3.02e-06	1.53e-06	3.88e-05	0.000132408	2.24e-05	6.17e-05	6.33e-06	1.09e-05	0.000319669	0.000287321	7.2e-07	4.72e-05
g__Coprococcus;s__Coprococcus eutactus CAG:665	9.37e-05	1.16e-06	3.69e-06	6.77e-07	3.77e-05	1.82e-05	2.4e-07	9.17e-05	2.48e-06	1.19e-05	2.52e-05	0.000464598	6.88e-06	9.34e-05	4.23e-05	8.7e-06	1.19e-05	3.22e-06	1.77e-06	1.21e-05	1.36e-05	2.79e-05	5.49e-06	3.02e-06	3.57e-07	5.18e-07	1.82e-07	1.61e-05	1.23e-06	6.51e-08	7.18e-06	2.56e-07	7.07e-06	3.34e-05	6.28e-05	4.59e-07	1.15e-05	5.28e-07	2.77e-06	3.06e-06
g__Clostridium;s__Clostridium sp. CAG:389	0.0010017	2.87e-05	0	0	5.28e-06	1.97e-05	0	7.51e-05	2.21e-07	1.84e-07	6.61e-06	9.7e-05	0	0.000182318	3.04e-07	1.09e-05	9.82e-05	0.000111408	3.9e-06	0.000920812	3.52e-07	2.59e-06	6.04e-07	4.43e-06	0	0	1.01e-06	8.98e-08	0	0	7.64e-06	0	1.67e-06	9.08e-07	0	0	8.57e-07	1.99e-07	2.33e-06	1.56e-06
g__Tannerella;s__Tannerella sp. CAG:118	2.3e-06	7.25e-06	0	1.89e-05	6.35e-07	0	3.32e-07	5.72e-06	3.11e-06	3.93e-05	6.76e-05	6.68e-06	2.11e-07	1.35e-05	0	0.000182415	2.29e-06	1.17e-07	1.7e-05	1.05e-05	1.26e-06	6.73e-06	3.53e-06	1.43e-06	8.38e-07	0	1.09e-06	5.45e-06	2.29e-06	0	2.35e-06	2.41e-05	0	0.000166254	0.000132602	1.15e-05	8.14e-07	1.9e-06	3.13e-07	2.02e-07
g__Streptococcus;s__Streptococcus anginosus	6.32e-07	2.48e-07	8.03e-08	2.11e-07	2.28e-06	1.86e-06	2.5e-05	1.85e-05	5.26e-06	2.08e-06	7.93e-07	6.1e-06	2.12e-05	2.2e-05	2.76e-06	3.3e-05	5.97e-06	1.51e-06	1.43e-05	4.19e-06	1.3e-06	0	1.97e-08	2.56e-07	9.73e-06	1.36e-06	0	2.81e-07	1.34e-06	2.77e-06	2.53e-07	2.8e-07	0	5.91e-06	2.36e-06	3.18e-06	2.55e-07	8.6e-06	1.88e-06	9.29e-08
g__Clostridium;s__Clostridium sp. CAG:715	0	2.33e-06	0	0	6.21e-08	0	0	0	0	1.37e-05	0	4.37e-05	1.74e-07	0	0	0	0	4.27e-07	0	0	0	0	0	2.84e-05	1.64e-07	0	0	0	0	0	0	0	1.55e-07	0	0	0	0	0	0	0
g__Bacteroides;s__Bacteroides sp. 1_1_6	0.000166695	0.000211355	0.000731238	0.000144008	1.33e-05	0.000349884	3.82e-05	5.69e-05	2.02e-05	8.99e-05	4.89e-05	9.95e-05	0.000375911	7.12e-05	0.000154317	0.000141328	0.000124054	2.49e-05	0.000241906	0.000109601	0.000109539	0.000136332	2.13e-05	7.49e-05	4.53e-06	6.56e-05	4.31e-06	7.83e-05	0.000192037	0.000172264	8.32e-06	1.02e-05	0.000205978	8.85e-05	0.000165887	9.31e-05	2.21e-05	1.56e-05	4.86e-05	0.000300333
g__Bacteroides;s__Bacteroides barnesiae	0.00033811	0.000147989	0.000261139	0.00017652	4.46e-05	0.000633277	2.4e-05	4.78e-05	3.24e-05	0.000203874	0.000115876	0.000129084	3.81e-05	6.98e-05	9.86e-05	5.11e-05	2.34e-05	1.32e-05	0.000142464	0.000183562	0.000162552	0.00021552	9.98e-06	1.19e-05	1.6e-05	0.000205882	3.39e-06	0.000292859	0.000977977	6.41e-05	5.71e-06	3.43e-06	3.14e-05	0.000292849	0.000121191	0.000305818	1.72e-06	1.15e-05	3.31e-05	0.00029311
g__Ruminococcus;s__Ruminococcus sp. YE78	0.000400966	3.59e-05	8.66e-06	5.25e-05	1.59e-05	0.000131309	2.19e-08	0.000823321	1.86e-05	2.36e-05	1.45e-05	0.000116041	9.67e-06	0.000185281	1.84e-05	1.14e-05	0.000177721	1.13e-05	1.79e-05	8.84e-05	0.000257518	1.91e-05	1.88e-05	6.48e-06	4.05e-06	6.02e-06	7.56e-06	3.48e-05	4.84e-07	1.65e-06	0.000134052	0	4.54e-06	9.99e-06	1.5e-05	1.15e-05	3.49e-05	3.64e-06	3.41e-05	1.42e-06
g__Propionispira;s__Propionispira arboris	9.9e-06	6.14e-06	4.07e-06	2.38e-05	9.81e-08	0	0.000167361	1.87e-06	0.000967727	1.29e-06	1.69e-06	1.49e-06	0	2.62e-06	3.63e-08	4.57e-06	8.13e-05	1.62e-06	1.63e-06	8.47e-06	4.13e-07	2.2e-06	0	1.34e-05	0	0	1.92e-06	0	0	1.27e-07	1.79e-06	3.05e-07	3.64e-07	5.8e-06	3.94e-08	3.84e-08	1.33e-05	1.06e-07	4.17e-08	0
g__Unclassified;s__Lentisphaerae bacterium GWF2_45_14	2.08e-05	1.36e-05	0	9.15e-07	5.08e-08	0	0	1.02e-07	0	1.24e-07	2.97e-06	3.39e-05	0	5.38e-06	0	0	3.07e-07	0	3.5e-08	2.47e-05	5.9e-05	1.63e-06	4.24e-07	3.08e-05	8.8e-06	0	1.64e-06	7.89e-07	0	5.2e-08	8.81e-06	0	0	2.84e-05	0	0	0.000207774	0	0	0
g__Lactobacillus;s__Lactobacillus ruminis CAG:367	0	1.14e-07	0	7.12e-08	3.19e-07	0	0	0	0	3.77e-07	0	0	0	3.42e-07	0	0.000960138	0	0	0	4.57e-08	0	0	0	0	0	0	0	0	0	0	1.39e-07	0	0	0	0	0	1.77e-06	0	0	0
g__Bacteroides;s__Bacteroides sp. CAG:462	0.000397385	4e-05	0.000110595	0.000172607	8.39e-06	0.000857438	2.03e-05	2.67e-05	4.39e-05	0.000329535	6.58e-05	0.000132973	2.06e-06	8.93e-05	1.72e-05	1.89e-05	2.26e-05	2.46e-06	3.81e-05	4.85e-06	5.09e-05	0.000170054	5.87e-06	6.36e-05	0.000947163	0.000159774	2.99e-05	0.000191633	0.000450124	1.24e-05	1.1e-05	2.19e-06	1.31e-05	0.000508532	2.95e-06	0.000113774	2.53e-05	0.000101995	3.58e-06	4.61e-05
g__Alistipes;s__Alistipes sp. CAG:268	9.54e-05	8.51e-05	5.75e-05	0.000150617	4.81e-07	3.35e-08	0	3.88e-05	1.47e-06	2.78e-05	8.9e-05	0.000118043	2.78e-06	0.000151748	2.84e-05	0.000942775	4.51e-05	7.6e-05	3.47e-05	0.000258264	0.00017849	0.000159598	7.73e-05	3.09e-05	3.17e-05	0.000145073	0.000206071	0.000177939	4.59e-05	3.9e-05	0.000163458	1.47e-05	0.000839502	0.000112809	1.47e-06	2.23e-06	0.000190371	1.65e-05	1.07e-06	2.09e-05
g__Streptococcus;s__Streptococcus vestibularis	9.17e-07	1.2e-06	4.05e-07	3.32e-07	1.68e-07	1.09e-07	9.07e-06	3.22e-05	1.44e-07	2.6e-06	5.92e-07	2.79e-06	4.28e-05	5.76e-05	2.94e-06	4.42e-05	4.42e-06	1.32e-06	1.64e-05	9.78e-06	9.74e-07	0	2.31e-08	1.28e-07	2.3e-06	1.91e-07	0	2.79e-07	7.27e-07	2.33e-07	0	0	0	3.18e-07	1.79e-06	7.64e-08	0	5.55e-07	1.05e-07	0
g__Dehalobacter;s__Dehalobacter sp. UNSWDHB	8.49e-06	6.84e-06	1.99e-06	1.65e-05	1.22e-07	0	0	2.11e-06	0	1.55e-06	3.94e-06	3.79e-06	0	1.73e-05	1.67e-05	7.97e-07	3.27e-06	2.94e-06	1.21e-06	7.43e-06	6.29e-06	5e-06	6.19e-07	1.04e-05	1.2e-05	3.19e-07	3.39e-06	9.36e-06	0	0	0.000919471	4.2e-07	1.3e-07	1.56e-05	1.63e-06	0	1.46e-05	8.36e-06	4.17e-06	3.31e-07
g__Coprococcus;s__Coprococcus sp. ART55_1	2.77e-05	5.8e-06	3.04e-06	7.44e-06	3.37e-06	2.33e-05	5.58e-08	8.04e-06	5.82e-06	1.66e-05	9.74e-06	5.62e-05	5.54e-06	0.000160316	3.43e-05	1.24e-05	3.42e-05	1.31e-05	2.89e-05	1.72e-05	1.5e-05	7.9e-05	4.34e-05	1.54e-05	6.81e-06	9.83e-05	6.71e-06	8.84e-05	7.65e-06	1.38e-05	1.59e-05	1.16e-06	6.1e-06	1.17e-05	9.91e-06	2.96e-05	4.12e-05	6.68e-06	1.81e-05	8.32e-07
g__Porphyromonas;s__Porphyromonas gingivicanis	0	0	1.18e-06	4.28e-06	1.69e-07	0	0	6.17e-06	0	0	0	0	0	0	0	0	0	0	1.09e-07	5.69e-06	0	0	4.81e-06	5.85e-07	0.000917065	0	1.93e-07	0	0	0	0	0	0	9.35e-07	5.81e-07	0	3.41e-08	0.000120281	0	0
g__Blautia;s__Blautia sp. CAG:52	1.84e-05	2.33e-05	1.44e-06	4.61e-06	3.73e-06	0.000207281	1.1e-06	0.000129686	4.49e-05	2.78e-05	2.97e-05	7.33e-05	1.1e-05	0.000356376	2.41e-05	7.32e-05	1.03e-05	6.86e-06	0.000247047	0.00011501	1.36e-05	7.62e-06	4.75e-06	5.4e-06	2.97e-06	2.08e-05	6.21e-07	6.59e-06	5.46e-07	5.53e-07	2.66e-06	0	2.11e-06	9.67e-06	7.64e-07	1.26e-05	2.87e-06	9.47e-06	1.38e-05	8.28e-07
g__Unclassified;s__Clostridia bacterium UC5.1-2H11	5.1e-05	2.34e-05	2.78e-05	8.9e-05	2.41e-06	0.000136396	8.46e-07	5.76e-05	6.99e-05	7.34e-06	1.39e-05	2.85e-05	0.000554002	3.81e-05	1.68e-05	5.4e-05	2.94e-05	9.05e-06	8.13e-06	1.44e-05	6.82e-05	6.6e-05	3e-05	5.35e-05	1.77e-05	3.31e-05	0.000112076	9.88e-05	6.35e-05	0.000913408	8.83e-05	1.85e-05	0.000151341	3.63e-05	2.42e-05	2.32e-05	6.88e-05	2.21e-05	0.000294999	0.000103951
g__Unclassified;s__bacterium P3	0	4.82e-06	0	3.05e-05	5.09e-08	9.21e-06	6.11e-06	0	0	0	0	0	1.79e-05	0	0	0	0	0	0	1.2e-06	0	1.02e-07	0	2.39e-07	0	3.89e-06	0	4.79e-07	0	0	3.79e-08	0	0	0	3.54e-07	0	0.000236652	4e-06	0	8.56e-08
g__Unclassified;s__Firmicutes bacterium CAG:272	0.000171596	1.05e-05	9.77e-07	0.000121137	5.73e-06	5.68e-06	0	7.42e-05	1.88e-06	2.83e-06	6.02e-05	6.57e-05	3.88e-06	0.00015951	1.77e-05	6.34e-05	0.00017301	5.68e-06	1.18e-05	3.7e-05	9.3e-05	0.000200284	3.16e-05	0.000145811	1.41e-05	7.04e-06	0.000123428	5.74e-05	2.69e-07	2.66e-06	0.000277283	8.44e-07	2.53e-05	7.94e-05	6.59e-06	1.11e-05	0.000322062	1.07e-05	0.000229455	1.06e-07
g__Klebsiella;s__Klebsiella variicola	5.51e-07	5.28e-06	1.1e-05	6.36e-07	1.3e-05	9.13e-07	9.68e-06	0.000226248	8.41e-06	1.65e-07	1.25e-05	3.69e-05	1.99e-06	9.33e-06	3.9e-07	7.15e-07	8.67e-06	0.000118428	1.92e-05	1.52e-06	1.37e-05	2.88e-08	1.21e-07	5.36e-07	3.81e-07	9.4e-07	7.37e-05	2.05e-05	3.66e-06	5.19e-06	0.000181618	0	6.9e-06	1.32e-06	1.13e-06	0	0.000174044	6.52e-05	9.69e-06	0.000100312
g__Bacteroides;s__Bacteroides sp. CAG:754	0.00010552	3.49e-05	0.000176833	2.38e-05	1.13e-05	6.03e-05	5.1e-05	6.35e-05	7.38e-05	0.000112387	2.49e-05	4.84e-05	0.000122402	2.33e-05	0.000157218	0.000156847	3.76e-05	1.73e-05	0.000171352	0.000899405	1.78e-05	0.000132782	1.47e-05	4.12e-05	6.47e-06	0.000140573	6.27e-07	1.86e-05	7.8e-05	4.12e-05	4.12e-05	4.03e-06	2.51e-05	8.43e-05	2.62e-05	6.78e-05	0.0002401	1.59e-05	5.79e-06	0.000133832
g__Clostridium;s__Clostridium sp. CAG:448	7.32e-05	6.79e-06	3.06e-06	0.000139118	3.27e-06	3.18e-06	7.81e-09	2.72e-05	0	2.86e-06	1.58e-05	3.12e-05	2.49e-06	0.00010417	8.96e-06	3.29e-05	1.22e-05	4.12e-06	8.05e-06	1.55e-05	5.22e-05	0.00010634	1.89e-05	0.000114026	1.15e-05	9.94e-07	0.000169456	4.15e-05	0	2.49e-06	0.000237831	6e-07	3.21e-05	3.85e-05	6.67e-07	6.45e-06	0.000230359	7.82e-06	0.000165211	0
g__Clostridium;s__Clostridium sp. CAG:230	0.00089401	3.72e-05	1.2e-05	2.19e-05	9.37e-06	0.000366529	2.38e-07	5.29e-05	9.28e-06	3.03e-05	3.53e-05	0.000268679	0.00015046	7.17e-05	0.000154527	2.87e-05	0.000127008	0.000157606	8.43e-05	0.000197025	1.05e-05	1e-05	2.62e-06	1.36e-05	3.69e-06	3.12e-05	4.13e-06	2.02e-05	1.02e-06	3.3e-06	8.27e-06	1.71e-06	7.56e-06	0.000786487	9.68e-05	5.02e-06	3.02e-06	2.67e-06	1.17e-05	3.82e-06
g__Selenomonas;s__Selenomonas sp. oral taxon 136	0	0	0	0	1.45e-08	1.02e-06	0	1.38e-07	0.00088729	2.82e-07	2.2e-06	6.43e-07	0	1.4e-06	0	0	2.58e-05	1.41e-07	0	5.19e-07	2.66e-08	0	0	0	0	0	0	0	0	1.01e-06	0	1.73e-06	1.54e-07	5.43e-07	0	0	0	0	0	0
g__Unclassified;s__Clostridiaceae bacterium MS3	1.88e-05	5.67e-06	6.79e-06	7.39e-06	2.53e-06	1.7e-05	0	1.11e-05	7.35e-08	8.15e-07	1.35e-06	9.38e-05	2.42e-06	1.97e-05	5.77e-06	3.48e-05	2.82e-06	1.21e-06	7.54e-06	2.4e-05	1.47e-06	8.7e-06	1.48e-06	2.22e-06	6.26e-06	6.59e-07	5.51e-06	2.04e-06	0	8.04e-08	7.73e-06	1.95e-07	3.27e-05	1.84e-06	1.08e-06	3.41e-05	2.67e-06	7.08e-06	3.25e-06	7.34e-07
g__Clostridium;s__Clostridium sp. SS2_1	2.43e-05	5.17e-05	0.00010748	2.31e-06	8.78e-05	4.57e-05	2.19e-06	6.49e-05	1.49e-05	0.000308519	3.09e-05	4.77e-05	0.000882379	0.000222694	0.000343327	0.000223133	3.27e-05	5.97e-05	0.000147682	0.000288252	1.57e-06	3.01e-06	2.24e-06	7.47e-07	3.04e-06	3.03e-05	2.32e-07	6.05e-06	6.1e-06	1.32e-05	3.09e-06	2.24e-07	2.13e-06	1.75e-05	3.07e-05	5.48e-06	2.66e-06	2.58e-06	2.51e-06	3.04e-05
g__Alistipes;s__Alistipes inops	4.8e-05	0.000123864	5.75e-08	0.000111285	6.11e-07	0	0	6.04e-07	0	1.01e-05	2.54e-05	0.00019391	4.17e-07	2.25e-05	2.07e-06	8.21e-05	0.000246809	4.53e-05	2.4e-05	7.77e-05	8.32e-05	0.000162324	6.03e-05	3.54e-06	9.16e-06	0	3.03e-06	0.000169844	0	5.62e-06	0.000448152	6.69e-06	0.000101706	0.00012656	1.54e-07	8.71e-07	5.93e-06	1.43e-05	0	0
g__Blautia;s__Blautia hydrogenotrophica	3.06e-05	0.00041141	0.000134276	7.54e-05	2.64e-05	4.92e-06	6.43e-07	6.13e-05	4.19e-05	4.17e-05	1.67e-05	3.81e-05	2.14e-05	5.8e-05	3.84e-05	0.000114518	4.29e-05	4.6e-05	0.000122852	0.000217765	8.43e-05	2.59e-05	5.01e-05	3.45e-05	7.77e-05	0.000207671	1.53e-05	3.79e-05	7.65e-06	0.000872505	1.86e-05	2.68e-06	1.48e-05	3.72e-05	3.11e-05	5.69e-05	2.14e-05	4.9e-05	7.36e-05	4.15e-06
g__Lactobacillus;s__Lactobacillus reuteri	9.29e-07	0	3.53e-08	1.52e-06	1.18e-05	3.68e-06	4.7e-06	3.1e-07	5.96e-08	3.76e-06	1.04e-07	2.01e-07	3.27e-06	1.92e-05	0	4.3e-05	4.76e-07	0	1.24e-07	4.98e-05	4.02e-07	1.77e-07	7.3e-08	5.64e-08	9.55e-08	0	0	2.38e-07	0	3.95e-08	0	1.91e-07	0	9.06e-08	6.07e-07	2.92e-07	4.63e-07	1.67e-07	0	2.99e-07
g__Megasphaera;s__Megasphaera massiliensis	1.3e-05	0	0	0.00018593	2.65e-06	3.43e-08	0.000404541	3.59e-06	0.00087023	2.32e-05	2.38e-05	6.09e-06	1.29e-06	1.95e-06	1.32e-07	2.43e-05	0.000235044	1.32e-07	0	2.86e-06	8.05e-07	0	1.79e-05	3.85e-06	3.79e-08	0	1.03e-05	0	5.63e-08	8e-07	4.34e-06	5.26e-08	1.61e-07	2.59e-07	4.76e-07	0	2.98e-06	6.82e-05	0	0
g__Ruminiclostridium;s__[Clostridium] cellobioparum	4.29e-05	4.47e-07	0.000869802	1.24e-05	1.83e-07	3.88e-07	7.23e-07	4.27e-06	6.75e-06	2.02e-05	4.33e-06	7.01e-05	0	1.77e-05	2.71e-06	9.39e-06	5.13e-06	3.58e-06	1.52e-05	1.17e-05	6.41e-06	6.38e-06	7.33e-08	6.02e-07	3.95e-07	8.61e-06	3.13e-06	5.51e-07	1.33e-07	0	2.33e-06	1.24e-07	5.87e-07	1.98e-05	1.08e-05	1.35e-06	9.88e-06	2.42e-07	1.06e-06	2.31e-07
g__Unclassified;s__Bacteroidetes bacterium oral taxon 272	8.91e-05	5.73e-05	3.66e-05	6.25e-05	6.71e-06	0.000110979	7.48e-06	1.44e-05	1.36e-05	2.93e-05	3.07e-05	2.19e-05	1.84e-05	2.87e-05	3.84e-05	2.43e-05	2.97e-05	1.46e-05	7.45e-05	2.62e-05	0.000173988	0.00026642	3.92e-05	7.49e-05	2.21e-05	0.000171952	7.57e-06	0.000243217	5.31e-05	0.000165351	8.33e-05	3.62e-05	0.000153448	0.000142187	0.000122461	8.28e-05	5.47e-05	4.78e-05	0.000179328	7.57e-05
g__Enterococcus;s__Enterococcus sp. HMSC05C03	0	1.59e-07	6.29e-07	2.8e-08	2.2e-07	0	0	4.4e-07	2.3e-06	6.43e-07	3.95e-08	3.64e-07	0	3.58e-07	1.4e-06	0	6.53e-08	3.84e-08	3.01e-06	0	0	7.26e-07	0	0	0	2.12e-07	8.58e-08	0	2.67e-07	6.27e-08	0	0	0	0	1.89e-07	0	0	0	0	5.27e-08
g__Clostridium;s__Clostridium sp. CAG:265	1.17e-05	2.7e-06	1.24e-06	9.67e-08	1.25e-06	3.47e-07	6.87e-07	1.35e-05	0	1.72e-07	2.62e-05	0.000314203	6.14e-07	0.000861206	8.38e-06	1e-06	2.03e-06	5.29e-06	9.96e-07	1.72e-05	2.49e-07	2.59e-07	0	1.29e-06	8.43e-05	1.12e-07	5.63e-07	2.98e-06	0	0	2.26e-07	4.74e-08	0	7.02e-07	6.11e-05	0	6.43e-07	1.2e-06	0	1.23e-06
g__Roseburia;s__Roseburia inulinivorans CAG:15	0.000117381	0.000829191	5.04e-05	4.76e-05	1.56e-05	0.000384432	5.8e-07	2.59e-05	7.1e-05	0.000815565	4.83e-05	9.93e-05	4.53e-08	1.69e-05	5.76e-05	1.53e-05	3.11e-05	1.3e-05	0.000196514	0.000178109	6.45e-05	2.01e-05	1.55e-05	3.57e-06	2.25e-05	0.000856464	9.28e-07	5.31e-05	4.1e-06	5.51e-05	2.14e-06	2.44e-05	2.3e-05	4.57e-05	0.000328865	3e-05	4.14e-06	0.000170728	1.24e-05	4.27e-05
g__Bacteroides;s__Bacteroides sp. CAG:702	0.000142856	3.25e-05	0.000218317	0.000379658	1.69e-05	0.000856042	0.000162958	0.000119446	1.8e-05	6.67e-05	0.000132642	0.000117607	0.000396313	0.000124512	4.16e-05	1.8e-05	1.86e-05	2.03e-05	8.31e-05	4.08e-05	6.59e-05	4.45e-05	0.000112997	2.72e-05	9.55e-05	0.000327558	4.45e-06	2.73e-05	2.38e-05	1.24e-05	7.08e-06	3.17e-05	9.84e-05	2.95e-05	1.64e-05	4.89e-05	1.68e-05	4.51e-05	4.91e-05	9.66e-05
g__Dorea;s__Dorea sp. CAG:317	1.56e-05	2.11e-05	4.24e-06	2.15e-05	1.61e-05	0.000101984	1.15e-07	5.08e-05	3.31e-05	1.6e-05	8.57e-06	3.79e-05	0.000802068	3.46e-05	1.28e-05	3.45e-05	2.4e-05	1.81e-05	1.9e-05	1.81e-05	2.98e-06	4.07e-06	9.57e-07	4.7e-06	1.18e-06	9.92e-07	2.28e-05	1.23e-06	2.63e-06	1.25e-06	1.48e-05	2.82e-07	4.98e-06	2.37e-06	1.94e-05	4.15e-06	1.35e-05	2.1e-06	4.28e-06	8.58e-06
g__Escherichia;s__Escherichia albertii	6.06e-07	2.21e-07	1.87e-05	7.51e-07	2.26e-06	2.45e-06	0.000829852	1.98e-05	1.41e-05	5.38e-07	0.000734432	3.82e-05	6.61e-08	5.15e-07	7.25e-07	2.28e-05	5.67e-05	0.000623599	0.000125248	1.94e-07	2.31e-07	4.47e-07	4e-07	8.03e-08	4.04e-07	1.06e-06	1.73e-06	3.17e-06	8.6e-05	1.76e-06	2.45e-06	3.94e-06	2.91e-05	4.99e-08	1.31e-06	1.57e-06	1.92e-06	4.39e-06	2.6e-07	1e-05
g__Parabacteroides;s__Parabacteroides merdae CAG:48	0.000252774	0.000331915	1.31e-06	0.000185255	2.35e-05	1.31e-05	0.000103852	8.85e-07	0.000121828	0.000447943	0.000136537	0.000134487	1.31e-06	9.13e-05	0.00040804	0.000113746	0.000160376	0.00013074	6.6e-05	3.74e-07	3.96e-05	0.00029676	5.59e-05	2.23e-05	7.89e-06	9.16e-07	6.99e-05	0.0001876	0.000114992	2.08e-05	0.000112258	2.41e-05	8.32e-05	0.000190952	0.000384977	3.56e-06	6.45e-05	1.89e-05	1.78e-07	0.000367541
g__Enterobacter;s__Enterobacter cloacae complex _Hoffmann cluster IV_	4.27e-07	0	7.18e-07	0	5.37e-07	4.71e-07	6.19e-07	7.99e-06	7.2e-06	0	2.74e-06	6.52e-06	0	0	3.91e-08	2.68e-07	1.19e-05	4.37e-05	8.18e-08	0	3.69e-08	0	5.69e-08	4.38e-08	5.35e-08	6.8e-07	3.77e-05	3.06e-05	4.18e-06	0	1.48e-05	0	1.34e-05	0	2.38e-07	5.19e-08	0.000839607	0.000130452	2.83e-07	7.19e-06
g__Butyricimonas;s__Butyricimonas sp. Marseille-P2440	0.000106243	5.81e-05	2.18e-05	7.09e-05	5.54e-05	1.06e-05	1.9e-05	9.85e-06	1.32e-06	2.26e-05	3.59e-05	5.18e-05	0.000110579	3.26e-05	1.19e-05	0.000160837	1.99e-05	3.06e-05	1.46e-05	2.42e-05	9.51e-05	6.56e-05	2.76e-07	8.86e-05	1.58e-06	1.75e-07	3.29e-06	4.58e-06	3.34e-06	9.94e-06	1.73e-05	9.57e-06	2.61e-05	6.09e-05	1.63e-05	3.1e-06	7.46e-05	1.35e-05	3.26e-08	6.98e-06
g__Ruminiclostridium;s__[Clostridium] stercorarium	1.57e-05	6.19e-06	3.22e-07	4.35e-05	2.6e-06	1.4e-06	0	1.26e-05	8.62e-07	6.3e-05	1.06e-05	4.34e-05	3.68e-06	4.17e-05	1.69e-05	4.95e-06	4.18e-05	1.91e-05	1.02e-05	1.08e-05	2.05e-05	4.97e-05	7.12e-06	1.37e-05	3.44e-06	6.87e-06	6.05e-05	7.7e-06	1.4e-06	1.79e-06	0.000821733	1.74e-07	3.53e-06	1.99e-05	9.23e-06	5.8e-06	7.38e-05	4.28e-06	6.77e-06	1.35e-05
g__Megasphaera;s__Megasphaera cerevisiae	5.32e-05	0	6.55e-06	0.000289948	0.00018574	1.92e-06	0.00019959	3.96e-08	0.000104107	7.33e-06	0.000111676	4.92e-06	1.61e-05	0.000122896	2.64e-06	0.000266163	5.23e-05	1.11e-05	8.34e-06	2.06e-06	2.37e-07	5.81e-06	0.000204596	4.5e-07	8.6e-07	0	3.51e-05	3.67e-07	0	5.14e-06	4.7e-06	6.12e-07	2.6e-06	3.11e-05	0	0	8.37e-06	4.07e-05	3.37e-05	0
g__Dehalobacter;s__Dehalobacter sp. FTH1	6.3e-05	2.1e-07	2.75e-07	7.19e-05	1e-06	9.64e-06	0	8.73e-06	0	7.49e-07	1.44e-05	2.18e-05	0	6.59e-05	3.18e-06	0.000199627	1.5e-05	2.84e-07	1.89e-06	2.04e-05	3.26e-05	0.000120467	2.33e-05	9.74e-05	0.000104103	3.12e-06	0.000194136	8.04e-05	0	4.24e-07	0.000538224	1.34e-07	4.13e-05	0.000171655	4.21e-06	1.56e-06	0.000170554	1.78e-06	1.83e-05	0
g__Eggerthella;s__Eggerthella sp. CAG:368	2.36e-06	3.98e-07	0	2.55e-06	1.35e-05	0	6.3e-08	5.21e-06	2.31e-07	1.43e-06	2.91e-06	2.01e-05	5.21e-06	6.54e-05	2.17e-06	0.000120314	2.82e-05	2.82e-05	0.000817329	1.22e-05	8.37e-06	2.98e-06	4.94e-05	5.32e-06	2.9e-06	0	1.58e-05	5.87e-06	3.29e-06	7.72e-07	9.22e-06	0	4.03e-06	2.58e-06	3.92e-06	0	9.35e-06	7.04e-06	3.8e-07	0
g__Tannerella;s__Tannerella sp. 6_1_58FAA_CT1	0.000408049	0.000386624	3.29e-05	0.00011469	6.68e-05	0.000816601	3.25e-05	0.000187578	8.2e-05	0.000565479	0.000211173	0.000267854	6.45e-05	0.000296256	6.26e-05	7e-05	0.000126253	5.47e-05	5.23e-05	8.04e-05	9.19e-05	0.000501434	6.5e-05	2.61e-05	1.07e-05	0.000363758	1.15e-06	0.00031355	0.000494636	0.00014279	1.09e-05	4.44e-05	9.19e-05	0.000662367	9.88e-05	0.000508457	1.05e-05	2.14e-05	9.47e-06	0.000125773
g__Clostridium;s__Clostridium sp. CAG:964	5.81e-05	8.98e-06	1.28e-05	4.62e-05	7.5e-05	7.02e-05	1.76e-07	0.000128644	1.55e-06	6.16e-05	2.73e-05	0.000279238	6.29e-05	0.000137406	2.18e-05	2.1e-05	0.000287577	4.52e-05	0.000110546	6.73e-05	1.63e-05	3.33e-05	1.32e-05	3.47e-05	2.23e-06	1.78e-05	8.07e-06	1.11e-05	0	1.33e-05	7.87e-05	3.16e-07	5.69e-06	7.09e-05	2.73e-05	1.91e-05	5.45e-05	6.41e-06	1.33e-05	2.04e-07
g__Prevotella;s__Prevotella sp. BP1-145	8.59e-05	4.93e-06	2.44e-06	1.22e-06	2.18e-05	7.7e-05	2.41e-06	6.2e-06	8.93e-05	2.38e-05	5.24e-05	1.09e-05	1.42e-06	9.33e-06	1.46e-05	6.28e-07	1.3e-06	1.37e-08	5.94e-06	1.09e-05	0	1.58e-06	6.47e-05	4.2e-05	5.63e-05	0	1.95e-06	6.69e-05	7.92e-05	0	4.22e-06	0.000153232	2.94e-06	4.98e-05	0	7.56e-05	3.12e-06	4.2e-05	5.37e-07	0
g__Unclassified;s__Actinobacteria bacterium RBG_13_35_12	0	0	0	0	0	0	0	0	0	0	0	0	0	0	0	0	0	0	0	0	1.26e-07	0	0	0	0	0	0	0	0	0	0.000812549	0	0	0	0	0	0	0	0	0
g__Veillonella;s__Veillonella sp. 6_1_27	3.32e-08	3.48e-06	6.66e-06	2.27e-06	2.53e-06	3.15e-06	0.000812007	1.12e-07	6e-06	6.92e-07	1.31e-06	4.81e-08	1.45e-05	9.9e-07	1.45e-07	0	5.65e-07	2.78e-08	7.85e-07	0	8.31e-07	0	0	0	4.84e-07	4.13e-07	0	2.96e-06	6.42e-08	1.5e-07	1.35e-07	0	5.72e-07	2.3e-07	7.48e-07	5.91e-06	7.63e-08	2.99e-06	6.24e-07	1.46e-05
g__Bacillus;s__Bacillus sp. FJAT-21945	0	0	0	0	8.07e-08	0	0	0	0	0	0	0	0	6.02e-07	0	0	0	3.07e-07	0	0	0	5.43e-05	9.4e-08	0	0	0	0	0	0	0	4.06e-07	0	0	0	0	0	0	0	0	0
g__Unclassified;s__Lachnospiraceae bacterium 2_1_46FAA	1.96e-05	1.14e-05	1.62e-05	7.38e-06	5.65e-06	0.000805867	7.52e-06	1.41e-05	3.93e-05	1.54e-05	1.29e-05	4.33e-05	9.01e-05	2.01e-05	1.35e-05	1.48e-05	1.22e-05	6.12e-06	1.97e-05	1.87e-05	3.63e-06	3.68e-06	2.18e-06	3.58e-06	1.05e-06	4.22e-06	2.98e-06	5.62e-06	3.61e-05	7.1e-07	1.65e-05	3.75e-06	4.46e-06	2.17e-05	5.01e-06	1.55e-06	1.43e-05	4.92e-07	2.14e-05	3.77e-06
g__Unclassified;s__Candidatus Melainabacteria bacterium MEL.A1	1.52e-06	0	0	0	0	0	0	0	0	0	0	2.96e-05	1.78e-07	0	0	0	0	5.64e-07	2.53e-06	0	0	4.77e-08	0	2.74e-05	0	0	0	0	0	0	0	0	0	0	0	0	0	0	0	0
g__Unclassified;s__Gordonia phage GTE2	0	2.03e-07	0	1.15e-05	3.67e-07	0	0	0	0	0	0	0	0	6.15e-07	0	0	0	9.49e-07	0	0	0	0.000105766	9.77e-07	0	0	0	0	0	0	5.97e-08	3.17e-06	0	0	0	0	0	0	0	0	0
g__Bifidobacterium;s__Bifidobacterium moukalabense	4.26e-06	4.04e-07	5.9e-07	4.77e-07	8.86e-06	0	1.21e-07	3.89e-05	0	3.14e-06	6.01e-08	1.08e-05	4.16e-05	8e-05	1.41e-05	1.76e-06	8.34e-07	2.19e-06	4.64e-07	2.2e-05	1.66e-06	3e-07	4.79e-06	1.19e-06	3.33e-07	1.13e-05	9.14e-07	9.32e-07	8.02e-07	1.15e-06	4.98e-06	0	2.42e-06	1.31e-05	1.65e-06	1.2e-06	6.58e-06	3.28e-05	0	0
g__Eubacterium;s__Eubacterium sp. CAG:76	0.000794416	0.000177671	1.75e-05	9.9e-05	1.51e-05	0.00020019	2.57e-08	3.38e-05	6.31e-06	0.000115152	0.000139074	3.26e-05	3.34e-06	6.09e-05	0.000112284	6.2e-05	4.73e-05	1.77e-05	1.14e-05	0.000219318	3.32e-05	1.15e-05	4.22e-06	8.06e-05	2.36e-05	4.17e-05	4.3e-07	5.56e-05	5.45e-06	4.68e-05	5.31e-06	0	5.86e-06	6.34e-05	0.000637127	9.56e-06	5.74e-05	6.74e-06	1.01e-05	1.51e-05
g__Unclassified;s__unidentified phage	7.93e-05	1.54e-05	4.79e-05	8.55e-05	4.87e-06	1.99e-06	3.91e-08	1.07e-06	1.71e-05	2.77e-05	8.02e-06	2.16e-05	2.9e-06	6.13e-05	3.72e-05	2.27e-05	6.47e-05	3.24e-06	5.34e-05	0.000102063	0.00013779	0.000107166	1.26e-05	0.00022014	2.91e-05	0.000269807	0.000100886	1.28e-05	0.000122207	1.28e-06	0.000203672	1.51e-05	3.85e-06	9.89e-05	1.84e-05	2.39e-05	0.000421641	4.06e-05	2.04e-05	1.85e-06
g__Desulfovibrio;s__Desulfovibrio sp. 6_1_46AFAA	3.38e-05	1.59e-06	0	7.26e-06	5.31e-06	1.56e-06	0	4.6e-05	5.63e-05	3.95e-06	4.34e-06	4.47e-05	2.77e-08	7.16e-05	0	4.87e-06	1.67e-06	9.29e-07	1.72e-07	5.97e-06	5.34e-06	3.86e-06	7.08e-06	4.3e-05	5.64e-06	0	0.000186706	8.88e-05	0	7.25e-06	5.69e-05	0	8.6e-06	6.01e-06	0	2.59e-08	1.6e-05	8.49e-07	4.14e-05	1.12e-06
g__Clostridium;s__Clostridium sp. CAG:793	0.000101913	2.9e-07	0	0	1.22e-06	9.38e-07	0	1.59e-05	0	9.18e-07	6.34e-06	2.42e-05	3.65e-08	0.000102924	7.16e-08	6.82e-06	3.42e-05	2.03e-05	9.27e-08	4.5e-05	1.02e-06	5.69e-07	1.98e-08	9.39e-07	5.46e-08	0	0	1.36e-07	0	0	1.27e-06	0	1.33e-06	3.19e-07	8.62e-08	0	1.33e-06	0	4.95e-08	0
g__Eggerthella;s__Eggerthella sp. HGA1	1.58e-06	1.62e-06	7.46e-06	5.19e-07	0.000775385	2.27e-07	9.44e-07	0.000108556	5.82e-05	1.49e-05	9.88e-07	1.5e-05	0.000177347	2.23e-05	7.26e-06	2.25e-05	1.22e-06	3.47e-05	0.000150987	2.04e-05	1.08e-06	4.35e-07	1.19e-05	2.1e-06	2.02e-06	6.39e-06	2.96e-05	8.96e-06	1.05e-06	7.28e-05	5.66e-07	1.33e-06	1.11e-05	4.15e-07	1.08e-06	1.14e-05	6.21e-07	2.24e-05	5.62e-05	3.16e-06
g__Prevotella;s__Prevotella multiformis	5.18e-05	1.9e-05	0.000150691	4.28e-05	5.34e-06	5.73e-05	2.67e-06	1.61e-06	9.16e-06	2.45e-05	9.15e-05	9.07e-06	2.26e-06	6.03e-06	8.59e-06	1.27e-05	9.84e-06	5.11e-06	4.48e-05	1.16e-05	0.000138719	0.000176194	0.000402732	0.000487647	3.02e-06	0.000120541	2.45e-05	0.00012778	5.57e-06	0.000133098	6.97e-05	0.000773712	9.76e-05	9.98e-05	7.78e-05	5.67e-05	2.27e-05	3.08e-05	4.67e-05	4.25e-05
g__Unclassified;s__Actinomyces virus Av1	2.24e-05	0	0	0	5.82e-08	0	0	2.5e-06	0	4.09e-07	0	0	0	0	3.51e-07	0	0	0	5.49e-08	1.26e-05	5.44e-07	0	0	0	8.61e-07	0	0	0	0	0	0	0	2.71e-08	0	0	0	0.000101978	1.69e-05	0	0
g__Unclassified;s__Bacteroidales bacterium KHT7	6.23e-06	1.86e-06	2.21e-05	1.6e-06	2.46e-05	0	3.82e-06	0	7.26e-05	4.84e-08	4.52e-05	0	1.21e-05	2.08e-06	0	8.31e-07	1.14e-05	1.44e-06	2.09e-06	3.34e-07	3.78e-06	1.32e-06	8.55e-05	3.09e-05	9.91e-05	0	3.47e-06	5.05e-08	1.71e-07	3.45e-06	1.47e-06	0.00011427	0	3.64e-07	3.85e-08	7.02e-06	9.33e-06	2.77e-05	0	2.48e-05
g__Unclassified;s__Lachnospiraceae bacterium 5_1_63FAA	2.27e-05	4.17e-05	0.000111768	2.4e-06	8.71e-05	3.71e-05	2.2e-06	7.09e-05	4.09e-05	0.000229254	2.21e-05	6.2e-05	0.000759536	0.000180475	0.00029158	0.00013526	6.26e-05	3.85e-05	0.000116218	0.00016618	1.15e-05	1.6e-06	1.94e-06	1.7e-06	2.68e-06	4.9e-05	4.44e-07	4.48e-06	3.29e-06	2.11e-05	8.26e-07	7.76e-07	4.11e-06	1.26e-05	1.61e-05	1.13e-05	9.48e-07	7.56e-06	3.52e-06	2.39e-05
g__Bacteroides;s__Bacteroides uniformis CAG:3	0.000143551	0.000152206	3.59e-05	0.000201888	6.6e-06	4.51e-06	2.5e-06	9.26e-05	1.05e-05	8.63e-05	5.93e-05	3.13e-05	2.98e-05	0.000120761	5.69e-05	6.17e-05	8.13e-05	2e-05	0.000133966	0.000150924	1.32e-05	0.000164506	6.98e-06	0.000758127	1.1e-06	1.21e-05	8.31e-06	3.23e-05	1.78e-06	7.55e-05	1.28e-05	1.24e-06	0.000263064	9.56e-05	4.54e-05	2.82e-05	4.31e-06	3.83e-06	0.000261728	0.000120756
g__Prevotella;s__Prevotella sp. P4-76	1.24e-05	7.07e-05	1.62e-06	2.38e-06	2.14e-05	3.07e-08	5.1e-05	0	5.14e-05	0	0.000233839	4.11e-06	2.32e-05	0	0	4.16e-06	1.37e-05	5.97e-06	5.59e-06	0	1.91e-06	6.34e-06	7.42e-05	0.000122497	0.000279499	3.7e-06	1.29e-05	5.63e-07	3.49e-07	3.28e-07	2.06e-06	4.21e-05	7.92e-07	1.03e-05	1.04e-07	3.65e-07	2.43e-05	8.08e-05	1.54e-07	1.97e-05
g__Bacteroides;s__Bacteroides caccae CAG:21	9.09e-05	0.00013033	0.000146661	0.000129689	4.42e-06	2.2e-05	5.82e-06	1.94e-05	2.03e-05	0.000494572	3.55e-05	0.000212351	5.61e-05	2.42e-05	0.00011203	0.000753703	7.6e-05	1.37e-05	0.000101753	0.000121433	2.41e-05	2.8e-05	2.3e-05	1.36e-06	1.77e-06	0.000103787	1.22e-06	3.59e-05	2.95e-05	0.00010506	2.56e-06	8.04e-06	7.69e-06	6.81e-05	0.000101354	0.00037261	4.08e-06	0.000101697	7.62e-06	0.000120183
g__Unclassified;s__bacterium F083	2.57e-05	1.63e-06	0	3.51e-06	2.54e-06	0	0	8.45e-08	0	4.64e-06	1.78e-05	7.06e-06	3.84e-06	6.18e-06	1.86e-05	2.31e-06	5.42e-06	1.43e-05	2.52e-06	5.48e-06	1.9e-05	2.03e-05	3.51e-06	4.44e-06	1.6e-05	7.36e-06	1.9e-07	1.06e-05	6.97e-05	3.31e-05	1.6e-05	2.94e-07	2.82e-05	1.6e-05	6.95e-06	1.6e-05	1.52e-06	2.52e-06	4.96e-07	1.55e-05
g__Lactobacillus;s__Lactobacillus fermentum	9.62e-07	3.06e-06	0	0	1.57e-05	6.19e-08	0.000421275	8.38e-05	3.16e-08	2.75e-07	1.4e-06	2.67e-07	1.24e-06	8.11e-06	7.82e-08	6.44e-05	9.32e-07	6.97e-08	5.93e-07	8.64e-07	4.78e-07	5.37e-07	8.22e-08	1.73e-06	6.26e-05	1.25e-07	0	0	2.15e-07	2.22e-07	7.97e-06	2.96e-05	0	0	2.14e-06	7.39e-08	2.76e-07	0	3.81e-08	0
g__Bacteroides;s__Bacteroides sp. 1_1_30	0.000130971	0.000417677	0.000486789	0.000150706	0.000144869	0.000123708	7.81e-05	0.000243268	0.000102536	0.000112634	7.84e-05	0.000102968	0.000524895	6.16e-05	0.000398333	6.75e-05	0.00027157	4.19e-05	0.000209874	0.000135771	0.000152634	0.000373491	0.0002516	8.4e-05	1.28e-05	0.000342144	1.85e-05	0.000160758	0.000100945	0.000146582	5.18e-05	5.8e-05	0.000172673	0.000218924	0.000460344	0.000151746	4.91e-05	6.49e-05	0.000180413	0.00058205
g__Intestinimonas;s__Intestinimonas sp. GD2	0.000199616	8.63e-05	2.05e-05	0.000264548	8.91e-06	2.71e-05	1.75e-07	4.24e-05	9.76e-07	7.43e-06	3.45e-05	6.41e-05	2.08e-05	0.000131203	5.09e-05	0.000130038	4.91e-05	1.57e-05	1.68e-05	4.27e-05	0.000213697	0.000327649	0.000115477	0.00024	3.31e-05	4.4e-05	0.000235491	0.000319425	1.04e-05	7.06e-05	0.000683851	2.06e-06	0.00010562	0.000144622	2.63e-05	3.02e-05	0.000305147	6.42e-05	0.000230644	5.91e-05
g__Parasutterella;s__Parasutterella excrementihominis CAG:233	5.35e-06	0.000430065	0.000204446	4.84e-05	0.000175029	3.21e-08	2.62e-08	0	5.24e-07	4.88e-06	1.89e-05	3.35e-06	2.59e-05	4.73e-06	0.000156735	2.12e-06	2.21e-06	5.13e-06	1.96e-05	2.28e-05	9.25e-06	0.00013727	7.41e-05	1.83e-05	1.51e-05	0.000734055	3.54e-07	8.4e-05	1.49e-05	6.51e-07	4.49e-07	5.15e-06	0.000132446	0.000208688	0.000260179	1.43e-07	8.13e-06	1.68e-05	0	0.000259908
g__Hydrogenoanaerobacterium;s__Hydrogenoanaerobacterium saccharovorans	0.000122597	1.92e-05	4.19e-06	0.000229464	1.59e-05	7.53e-07	9.77e-07	5.45e-05	5.47e-05	8.28e-06	2.05e-05	7.05e-05	2.76e-05	0.000158617	2.21e-05	3.25e-05	0.000185062	3.3e-05	2e-05	3.66e-05	8.04e-05	0.000145135	3.9e-05	0.000113742	2.29e-05	5.9e-05	0.000732832	0.000108121	1.59e-05	0.000113081	0.000469366	3.09e-06	5.33e-05	0.000144995	4.67e-05	1.64e-05	0.000184343	6.16e-05	0.0001101	2.65e-06
g__Sutterella;s__Sutterella sp. CAG:521	2.61e-05	0.000122729	1.06e-05	1.52e-05	5.38e-05	0	1.23e-06	1.94e-07	7.88e-07	7.76e-06	7.57e-06	6.92e-06	1.96e-07	2.75e-06	1.68e-05	7.07e-06	1.6e-05	1.24e-06	6.1e-08	2.45e-05	0.000194669	2.74e-05	4.19e-07	8.45e-07	0.000500144	3.32e-05	6.4e-07	3.33e-06	3.37e-05	5.87e-06	2.7e-06	0.00014578	3.74e-06	6.55e-06	5.29e-05	1.59e-07	0.000495575	2.26e-06	3.28e-05	4.31e-05
g__Ruminococcus;s__Ruminococcus faecis	0.000134808	0.000555456	4.81e-06	9.59e-05	0.000223527	0.000232316	2.19e-05	0.000209076	0.000729097	0.00015928	8.45e-05	0.000347031	1.26e-05	0.000124035	0.000262959	0.000284595	4.24e-05	7.42e-05	0.00015478	0.000132345	2.53e-05	1.51e-05	1.64e-05	1.65e-05	4.67e-06	4.58e-05	2.45e-06	2.28e-05	2.61e-06	3.19e-06	8.15e-06	9.72e-06	8.91e-06	2.58e-05	2.85e-05	3.7e-05	7.93e-06	6.89e-06	1.98e-05	3.92e-06
g__Ruminococcus;s__Ruminococcus sp. CAG:60	6.13e-05	1.82e-05	4.25e-06	3.79e-05	2.3e-05	1.72e-05	1.09e-07	2.63e-05	1.13e-05	2.94e-05	5.75e-05	0.000721906	5.43e-05	0.000169756	2.88e-05	2.79e-05	3.88e-05	0.000212894	0.000133098	0.000144651	2.47e-05	1.1e-05	1.14e-05	2.13e-05	8.21e-06	1.9e-05	2.06e-06	1.5e-05	1.72e-07	1.24e-05	1.16e-05	0	1.17e-05	2.02e-05	8.12e-06	5.53e-06	1.04e-05	6.34e-06	3.26e-05	2.2e-06
g__Prevotella;s__Prevotella maculosa	3.24e-06	5.62e-06	3.93e-05	2.43e-06	1.35e-06	0	7.1e-05	0	0.000257497	2.64e-07	0.000243518	2.51e-05	8.07e-07	1.21e-05	1.15e-05	0	5.08e-05	1.47e-06	9.43e-07	1.02e-06	7.92e-07	1.2e-06	0.00010373	0.000113685	5.91e-05	0	3.67e-06	9.18e-08	3.98e-08	4.71e-07	2.04e-06	0.000561296	4.19e-07	1.65e-05	3.31e-06	1.4e-05	0.000285037	2.13e-05	0	6.52e-06
g__Mycoplasma;s__Mycoplasma sp. CAG:472	8.56e-05	1.15e-07	1.52e-06	0	1.74e-07	7.02e-08	1.12e-06	2.08e-07	0	5.14e-08	2.3e-05	5.56e-05	0	0.000720732	0	2.73e-07	6.13e-07	5.06e-06	0	9.7e-08	0	2.56e-06	0	2.86e-07	0	0	0	5.84e-08	0	0	3.35e-06	4.13e-07	9.11e-08	1.23e-07	0	0	8.17e-05	0	0	0
g__Unclassified;s__bacterium F082	0	0	0	7.45e-07	2.81e-05	0	0	0	5.97e-06	9.25e-07	0.000188782	1.31e-06	0	0	0	0	4.96e-06	0	0	0	8.13e-07	4.66e-07	7.85e-07	3.12e-06	0.000144115	0	4.79e-08	0	3.56e-08	1.11e-07	3.1e-07	2.41e-05	7.92e-07	1.6e-06	0	0	0.000135991	9.6e-06	0	0
g__Alistipes;s__Alistipes sp. Marseille-P2431	0.000106193	6.64e-05	3.87e-05	0.000121621	1.09e-06	0	3.1e-06	0.00068505	3.09e-05	6.78e-05	3.26e-05	5.28e-05	2.81e-05	0.000122944	4.46e-05	0.000168547	5.4e-05	5.26e-05	3.06e-05	0.00014056	0.000170927	9.58e-05	4.14e-05	3.99e-05	2.12e-05	8.2e-08	0.000235352	0.000116697	1.54e-05	7.46e-05	0.000373574	2.48e-05	0.000655189	0.00024486	1.44e-06	1.47e-05	0.000280404	1.93e-05	1.04e-06	2.15e-06
g__Blautia;s__Blautia sp. Marseille-P2398	1.96e-05	8.14e-05	9.07e-06	2.33e-06	3.3e-05	7.73e-05	8.64e-07	9.11e-05	8.47e-05	0.000133183	7.46e-05	7.59e-05	6.65e-05	0.000141119	0.000161042	7.88e-05	6.67e-05	0.000152804	0.000461014	0.000141058	1.39e-05	3.77e-06	3.53e-06	2.85e-06	1.68e-06	8.91e-06	8.25e-07	2.27e-06	9.78e-06	5.22e-06	2.42e-06	1.09e-06	4.41e-06	2.33e-05	1.92e-05	5.52e-06	1.63e-06	1.34e-06	1.38e-05	1.03e-05
g__Bacteroides;s__Bacteroides vulgatus CAG:6	0.000127881	0.000326047	0.000714047	5.2e-05	1.44e-05	1.83e-05	5.29e-05	9.67e-06	2.13e-05	0.000178136	4.13e-05	9.12e-05	6.24e-05	7.98e-05	0.000108769	5.34e-05	2.22e-05	3.02e-05	0.000125987	5.32e-05	9.67e-05	0.000113214	2.07e-05	2.51e-06	4.88e-06	0.000170962	4.4e-06	3.73e-05	0.000141112	0.000138366	1.01e-05	1.16e-05	0.000160373	0.000142999	0.000166444	9.95e-05	3.65e-06	2.21e-05	7.43e-05	0.000343819
g__Methanobrevibacter;s__Methanobrevibacter smithii	0	4.76e-07	0	0	0	0	4.28e-08	0	0	0	1.31e-05	2.05e-05	6.74e-08	0.000710375	0	0	3e-06	2.49e-07	0	0	0	0	3.26e-08	0	0	0	6.83e-07	0	0	0	1.29e-06	0	0	0	0	0	2.71e-06	0	0	0
g__Clostridium;s__Clostridium sp. CAG:575	0.000166521	5.88e-07	9.89e-08	0	2.16e-07	2.07e-05	0	1.86e-05	0	1.54e-07	5.66e-06	0.000100375	0	9.73e-05	1.15e-07	3.07e-05	8.46e-05	0.000114327	3.35e-07	0.000236274	7e-07	4.7e-07	0	7.99e-07	0	0	0	0	0	0	8.85e-07	0	1.24e-06	1.36e-06	1.19e-06	0	8.13e-07	0	2.2e-06	2.53e-07
g__Clostridium;s__Clostridium disporicum	9.57e-06	2.4e-07	2.43e-06	9.85e-08	2.44e-06	1.51e-06	5.6e-06	0.0001525	1.57e-06	9.15e-07	9.15e-06	0.000706821	1.92e-06	9.06e-05	8.41e-06	9.58e-06	4.54e-05	3.53e-05	7.41e-06	1.49e-05	2.67e-06	2.57e-06	2.12e-06	4.36e-06	1.47e-06	9.51e-07	9.87e-07	2.31e-06	0	1.58e-07	6.63e-06	1.54e-07	1.89e-06	8.42e-07	1.5e-05	9.16e-07	5.13e-06	1.25e-05	1.84e-07	5.06e-07
g__Prevotella;s__Prevotella sp. kh1p2	2.62e-05	2.65e-06	2.14e-08	3.97e-08	1.86e-05	7.89e-05	0.000112515	4.64e-06	2.09e-06	2.48e-05	0.000115472	1.09e-05	5.4e-06	2.12e-05	0	6.36e-07	7.02e-06	3.81e-08	7.82e-07	8.4e-08	0	4.08e-06	6.56e-05	0.000427323	2.84e-07	0	1.68e-06	3.82e-05	9.12e-05	3.54e-06	2.95e-07	0	4.31e-07	6.29e-05	2.33e-08	7.83e-05	0.00013228	9.47e-05	3.02e-07	1.15e-05
g__Ruminococcus;s__Ruminococcus gnavus CAG:126	6.27e-07	1.62e-05	8.68e-05	3.66e-06	9.43e-06	4.13e-05	3.58e-05	2.45e-05	0.000349573	2.39e-06	7.83e-06	2.54e-05	0.000705057	1.6e-05	4.01e-06	3.46e-06	6.59e-06	2.16e-05	9.1e-05	5.05e-06	2.05e-05	6.6e-06	5.11e-05	1.11e-05	5.86e-06	1.07e-05	3.95e-06	7.99e-08	0.000116699	8.26e-06	1.61e-06	1.79e-06	9.41e-07	9.55e-07	6.32e-06	1.88e-05	8.88e-07	2.39e-06	2.71e-06	1.91e-05
g__Unclassified;s__Clostridia bacterium UC5.1-1D1	5.55e-05	8.48e-06	6.35e-06	4.46e-05	9.41e-05	1.57e-06	0	0.000393298	1.19e-05	2.22e-05	1.51e-05	1.31e-05	1.7e-05	7.15e-05	9.73e-05	4.06e-05	3.04e-05	1.78e-05	4.4e-05	1.62e-05	0.000109907	0.00013222	0.000134135	9.15e-05	0.000105556	0.000105338	0.000343945	0.000108404	3.59e-05	4.62e-05	0.000703614	1.22e-05	2.53e-05	3.7e-05	3.5e-05	9.56e-05	2.84e-05	0.00038207	8.5e-05	7.28e-06
g__Unclassified;s__uncultured bacterium BAC10G6	0	0	0	0	3.63e-08	0	0	0	2.09e-05	0	0	1.15e-07	0	0	0	0	5.31e-07	3.41e-07	2.28e-08	0	7.11e-08	0	0	0	0.000700976	0	5.34e-07	8.12e-08	7.2e-08	7.98e-07	1.55e-07	0.000272214	2.42e-07	1.28e-05	0	0	9.73e-06	0.0001335	4.08e-06	5.69e-06
g__Prevotella;s__Prevotella baroniae	8.07e-07	1.11e-05	4.05e-06	4.03e-05	2.15e-05	0	4.77e-05	3.25e-06	8.5e-05	4.54e-06	0.000157931	1.9e-05	0	2.86e-06	1.76e-06	1.89e-06	2.2e-05	3.83e-07	5.26e-07	1.5e-05	7.43e-05	0.000100256	0.000129475	0.000317075	0.000294644	7.11e-07	9.58e-06	6.79e-05	0	0	3.35e-06	6.95e-05	1.18e-05	8.47e-07	7.22e-07	1.89e-06	0.000112083	8.74e-05	1.13e-05	1.85e-05
g__Butyrivibrio;s__Butyrivibrio sp. AE2032	2.99e-05	0.000537314	3.63e-06	1.84e-05	1.17e-06	1.36e-06	0	8.22e-06	1.32e-07	4.7e-06	1.09e-05	3.41e-05	2.03e-05	2.4e-05	1.27e-05	1.21e-05	3.14e-06	3.63e-05	6.35e-06	1.59e-05	2.99e-05	3.09e-05	5.29e-06	2.44e-05	3.17e-06	3.94e-05	3.82e-05	0.000255344	5.48e-08	8.08e-06	0.000687993	2.84e-06	6.39e-06	2.1e-05	3.72e-06	1.77e-05	3.07e-05	5.31e-06	3.67e-05	1.51e-06
g__Unclassified;s__uncultured bacterium fosmid pJB69A5	0	0	0	0	0.000197283	0	5.53e-06	0	4.38e-05	0	5.57e-05	0	0	0	0	0	0	0	0	0	0	4.67e-08	1.05e-06	3.7e-07	0	0	3.82e-06	0	0	0	6.17e-07	6.02e-05	0	2.63e-07	1.35e-07	0	2.05e-05	0	0	0
g__Ruminobacter;s__Ruminobacter sp. RM87	5.61e-05	1.43e-05	1.01e-05	6.96e-05	0.000232634	4.94e-06	3.05e-07	5.16e-06	3.94e-06	5.72e-07	0.000120618	1.25e-05	2.19e-06	0.000157186	2.13e-05	0.000463356	4.26e-06	2.17e-06	3.03e-07	3.27e-06	8.62e-07	2.54e-05	2.3e-05	2.16e-07	1.86e-05	5.94e-07	4.98e-06	0	2.86e-05	1.4e-05	1.57e-05	5.27e-06	2.44e-06	3.45e-05	4.46e-06	1.06e-06	6.9e-06	5.96e-06	7.22e-06	5.49e-08
g__Ruminiclostridium;s__[Clostridium] termitidis	2.56e-05	5.49e-06	2.03e-07	4.13e-05	1.27e-06	1.63e-06	0	1.01e-05	1.06e-06	7.71e-06	2.96e-06	1.46e-05	9.89e-08	2.54e-05	1.37e-06	6.02e-06	5.79e-06	2.93e-06	1.62e-06	8.08e-06	7.2e-06	2.21e-05	2.76e-06	7.88e-06	1.48e-06	4.1e-06	1.68e-05	1.93e-06	0	1.09e-06	0.000678471	0	3.49e-06	7.76e-06	7.41e-08	3.13e-06	1.88e-05	1.55e-06	1.18e-05	0
g__Bacteroides;s__Bacteroides sp. 14(A)	9.58e-05	5.44e-05	0.000116989	0.000130465	6.45e-06	0	4.24e-05	1.11e-05	4.88e-06	0.000104491	4.75e-05	8.43e-05	0.000219437	5.7e-05	3.14e-05	3.95e-05	0.000119314	3.76e-05	3.3e-05	3.83e-05	0.00015944	0.000141623	3.54e-05	0.000382722	1.37e-05	0.000144327	0.000176082	0.000299266	1.34e-05	2.26e-05	0.000104415	3.04e-05	3.02e-05	2.04e-05	5.33e-06	0.000229312	3.41e-05	1.4e-05	0.000131027	1.91e-05
g__Porphyromonas;s__Porphyromonas crevioricanis	2.03e-05	5.88e-05	6.46e-05	2.13e-05	1.52e-05	4.82e-05	1.31e-05	1.96e-05	0.000147129	7.07e-05	1.51e-05	2.55e-05	9.01e-05	2.61e-05	8.92e-05	1.91e-05	2.86e-05	8.88e-06	2.26e-05	2.77e-05	0.000200492	0.000128845	2.51e-05	7.55e-05	1.17e-05	0.000366974	3.66e-06	0.000128729	0.000671616	0.000199119	7.01e-06	8.46e-05	0.000147267	0.000137293	0.000226663	0.00035861	9.03e-06	2.67e-05	0.000197328	0.000341644
g__Bacteroides;s__Bacteroides dorei CAG:222	3.13e-05	6.22e-05	0.000193811	2.5e-05	4.83e-06	1.3e-05	1.11e-05	2.76e-06	2.31e-05	4.95e-05	2.4e-05	4.58e-05	7.03e-08	1.92e-05	4.73e-05	1.91e-05	4.22e-06	2.09e-05	1.7e-05	5.14e-05	2.45e-05	5.21e-05	5.32e-06	7.46e-06	2.33e-06	4.43e-05	3.9e-07	3.65e-05	8.66e-05	0.000102588	1.22e-06	2.11e-05	3.04e-05	3.01e-05	0.000569111	4.23e-05	2.51e-07	6.37e-06	4.71e-05	0.000230921
g__Collinsella;s__Collinsella stercoris	2.17e-06	3.5e-06	3.06e-06	5.27e-06	0.000143071	4.35e-06	1.07e-06	6e-06	0.000670706	3.43e-06	1.79e-05	1.76e-05	1.73e-06	4.76e-05	8.66e-05	6.53e-05	1.57e-05	2.46e-05	0.000600675	7.92e-06	9.73e-06	3.56e-06	1.39e-05	5.32e-06	2.25e-06	8.75e-06	7.02e-05	5.75e-06	1.24e-06	6.4e-05	1.27e-05	4.29e-05	9.26e-07	1.5e-06	5.12e-06	1.43e-05	6.72e-06	7.38e-06	0.000138217	4.37e-07
g__Unclassified;s__Lentisphaerae bacterium GWF2_52_8	2.16e-05	7.15e-06	0	4.3e-06	6.54e-08	0	0	0	0	0	1.06e-06	2.93e-06	0	3.71e-06	2.51e-06	2.5e-06	2.57e-06	0	5.93e-07	2.83e-07	4.26e-05	4.06e-06	3.86e-07	7.9e-06	5.93e-06	0	7.4e-05	1.02e-06	0	1.47e-06	7.57e-06	0	3.06e-07	1.74e-05	0	2.98e-06	0.000156851	3.11e-07	5.99e-08	7.87e-08
g__Alistipes;s__Alistipes sp. CAG:157	5.69e-06	4.5e-05	1.25e-06	9.66e-06	3.69e-07	0	0	4.58e-06	2e-07	5.16e-07	1.71e-06	0.000119916	0	5.98e-06	4.99e-06	8.44e-06	0.000243829	1.93e-05	9.75e-07	5.48e-06	9.75e-06	4.36e-06	2.81e-06	1.54e-06	1.99e-06	0	1.53e-06	5.4e-06	0	5.64e-06	0.000431564	3.05e-07	1.22e-05	2.42e-06	1.52e-06	0	2.72e-07	4.62e-07	0	6.88e-08
g__Marvinbryantia;s__Marvinbryantia formatexigens	0.000249598	8.98e-05	2.8e-05	0.000265935	4.04e-05	2.37e-05	1.44e-06	0.000154626	8.55e-05	0.00010118	7.23e-05	0.00020602	9.34e-05	0.000289964	0.00022517	0.00013536	0.000273582	0.000216347	0.000229509	0.00028556	0.000155137	0.000225406	4.45e-05	0.000133472	4.65e-05	0.000308153	0.000290894	0.000144408	3.27e-05	5.2e-05	0.000175949	6.91e-06	6.58e-05	0.000161247	5.08e-05	0.000119274	0.000131495	5.12e-05	0.000378759	1.33e-05
g__Prevotella;s__Prevotella micans	0	0	0	3.13e-07	1.43e-07	8.45e-06	0	5.18e-07	0	4.52e-07	4.17e-08	1.85e-07	0	6.58e-08	3.77e-07	2.86e-06	6.14e-06	3.4e-08	0	0	0	8.41e-05	0	0.000667356	1.8e-05	0	6.22e-08	0	2.06e-07	1.46e-07	4.39e-05	0	0	3.13e-06	0	3.29e-08	7.15e-06	1.5e-05	0	3.42e-08
g__Prevotella;s__Prevotella melaninogenica	0.00010446	7.96e-05	0.000101233	0.000193828	3.79e-05	0.000128336	4.86e-05	5.04e-05	0.000100971	3.83e-05	0.000126124	6.86e-05	5.14e-05	5.39e-05	0.000117145	5.79e-05	8.19e-05	2.89e-05	5.99e-05	7.15e-05	2.89e-05	4.56e-05	1.26e-06	7.57e-05	3.93e-05	2.77e-05	3.34e-06	1.82e-05	5.75e-06	1.53e-05	5.39e-06	2.18e-05	4.21e-05	4.67e-05	6.04e-05	2.12e-05	2.31e-05	8.81e-06	1.76e-05	8.52e-05
g__Unclassified;s__uncultured Mediterranean phage uvMED	4.08e-05	0.000107547	0	0.000660579	7.53e-06	0	7.47e-08	2.03e-07	0	6.16e-06	1.34e-06	2.76e-05	1.05e-06	3.18e-05	3.31e-06	2.47e-06	8.8e-08	1.8e-06	1.37e-06	2.21e-05	3.98e-06	7.05e-06	1.14e-06	2.49e-05	0	1.39e-05	7.64e-08	0	0	3.96e-07	1.16e-05	0	8.27e-06	0	5.45e-07	0	1.03e-07	1.81e-05	0	0
g__Ruminiclostridium;s__[Clostridium] leptum	0.000236892	8.12e-05	2.94e-05	0.000294742	0.000138286	0.000185671	3.17e-05	0.000347305	7.15e-05	0.000184994	0.000106809	0.000330862	9.24e-05	0.000332326	0.000264829	0.000601672	0.000382537	0.000158689	0.000206958	0.000302109	0.000425664	0.000295461	0.000167885	0.000247305	0.000188432	0.000533147	8.49e-05	0.000436987	0.00020879	0.000481838	0.000242813	0.000158238	0.0001805	0.000418845	0.000406789	0.000568173	0.000214525	0.000305874	0.000474686	0.00012884
g__Bacteroides;s__Bacteroides sp. 3_1_23	5.49e-05	0.000188105	6.25e-05	0.000113061	5.89e-05	0.000362422	0.000108214	0.000266158	8.83e-05	0.000162083	3.94e-05	3.69e-05	0.000619568	7.78e-05	0.000289025	7.41e-05	0.000155691	5.96e-05	5.93e-05	0.000101422	4.75e-05	0.000150897	1.28e-05	1.31e-05	4.06e-06	0.000334157	1.52e-06	2.24e-05	0.000164809	7.35e-05	8.45e-06	7.26e-06	7.71e-05	5.41e-05	0.00015787	5.56e-05	9.88e-06	1.46e-05	2.79e-05	0.000554595
g__Unclassified;s__Lachnospiraceae bacterium 5_1_57FAA	1.54e-05	2.15e-05	9.32e-06	1.63e-05	1.52e-05	1.6e-05	2.99e-07	4.1e-05	2.32e-05	3.17e-05	9.7e-06	4.13e-05	0.000108203	4.69e-05	2.16e-05	2.1e-05	1.88e-05	7.36e-05	8.62e-05	4.63e-05	8.59e-06	2.11e-05	2.17e-06	2.05e-06	2.34e-06	2.09e-05	4.21e-06	8.84e-06	5.59e-05	1.2e-05	1.41e-05	7.47e-07	7.5e-06	3.12e-05	1.87e-05	1.52e-05	1.01e-05	4.91e-06	1.56e-05	4.69e-06
g__Unclassified;s__Clostridiales bacterium VE202-14	2.44e-06	4.18e-06	4.21e-06	2.1e-05	5.04e-06	1.49e-06	0	1.69e-05	0.000652673	4.49e-05	7.61e-06	7.45e-06	1.97e-06	3.69e-06	3.06e-06	8.71e-07	1.7e-05	0.000450948	1.73e-05	1.76e-05	2.01e-06	2.23e-06	1.22e-06	2.21e-06	1.05e-06	3.55e-06	1.01e-06	1.47e-06	1.66e-06	7.86e-06	9.59e-07	1.24e-06	8.3e-07	2.32e-06	6.58e-07	2.01e-05	2.56e-06	1.25e-06	2.65e-06	1.96e-06
g__Unclassified;s__Eubacteriaceae bacterium CHKCI005	0.000267119	8.38e-06	5.95e-06	0.000406551	7.77e-06	1.26e-05	0	0.000285135	1.02e-05	3.69e-05	0.000117186	0.00011405	2.52e-05	0.000277972	2.19e-05	0.000156543	0.000108105	4.34e-05	5.4e-05	9.36e-05	0.000108211	0.000164113	6.99e-05	0.000209965	1.62e-05	1.39e-05	0.000351577	0.000104913	2.63e-06	2.1e-05	0.000427757	1.3e-07	3.48e-05	0.000140621	2.21e-05	6.82e-06	0.000649063	1.59e-05	0.00032827	1.11e-06
g__Prevotella;s__Prevotella denticola	3.16e-05	9.9e-06	0	0	4.79e-07	0	2e-05	0	3.31e-05	5.98e-07	1.51e-06	9.15e-07	2.16e-05	2.38e-06	5.49e-08	1.73e-06	5.85e-06	1.79e-06	7.11e-06	2.15e-06	0	3.45e-06	0	0.000645906	3.78e-05	0	1.16e-06	4.23e-07	7.63e-08	2.05e-06	1.38e-06	5.1e-05	4.32e-08	3.5e-07	2.75e-05	4.58e-07	2.46e-05	1.06e-05	0	1.53e-05
g__Enterorhabdus;s__Enterorhabdus caecimuris	4.42e-06	1.91e-05	2.7e-07	3.38e-05	1.68e-05	3.19e-08	2.65e-07	0.000298627	8.45e-05	4.02e-05	2.43e-05	6.71e-05	1.27e-05	0.000206241	6.15e-05	0.000153538	1.8e-05	2.75e-05	7.47e-05	0.000192735	1.5e-05	6.03e-06	2.83e-05	1.32e-05	3e-06	1.04e-07	5.97e-05	1.02e-05	4.41e-06	2.06e-06	1.47e-05	3.69e-07	2.17e-06	7.9e-06	6.52e-07	6.44e-07	7.58e-06	5.23e-06	4.87e-06	7.21e-08
g__Ruminiclostridium;s__Ruminiclostridium sp. KB18	0.000104146	2.66e-05	8.66e-06	0.000237194	7.05e-06	1.28e-05	7.03e-07	7.35e-05	1.34e-05	4.09e-05	5.65e-05	0.000173651	1.9e-05	0.000318114	3.4e-05	4.79e-05	7.48e-05	1.49e-05	3.66e-05	6.48e-05	0.000166452	0.000145559	3.29e-05	0.000392914	3.47e-05	5.87e-05	0.000279005	0.000102664	8.88e-08	2.6e-05	0.00032726	6.28e-07	3.88e-05	0.000159833	2.11e-05	2.54e-05	0.000244547	7.35e-05	0.000119321	1.68e-06
g__Coprobacter;s__Coprobacter fastidiosus	1.75e-06	0.000267556	2.89e-06	5.14e-06	1.23e-05	1.35e-07	2.31e-07	3.72e-05	0	0.000134698	3.63e-05	1.38e-06	8.63e-06	2.12e-06	2.08e-06	1.3e-05	8.55e-05	2.66e-06	6.37e-07	8.24e-06	3.76e-06	5.22e-05	4.64e-07	1.39e-06	2.87e-07	1.52e-06	6.11e-07	9.89e-06	2.23e-05	2.79e-05	1.43e-06	0	2.4e-06	6.03e-06	7.55e-07	1.85e-06	8.89e-07	1.57e-06	1.34e-07	1.19e-05
g__Maribacter;s__Maribacter sp. MAR_2009_60	0	0	0	0.00063654	0	0	0	0	0	5.32e-08	0	5.34e-06	0	0	5.33e-08	0	1.78e-07	1.21e-06	0	1.11e-05	3.39e-07	0	0	1.49e-08	0	0	0	0	0	0	2.73e-06	0	1.84e-06	0	0	0	0	4.37e-08	0	0
g__Turicibacter;s__Turicibacter sanguinis	1.98e-05	1.82e-06	6.06e-05	2.23e-05	2.6e-06	7.71e-06	1.15e-07	2.39e-05	2.79e-05	4.21e-06	8.46e-06	0.000632234	7.07e-06	0.000261714	5.4e-06	5.18e-06	5.28e-05	2.17e-05	3.11e-06	6.11e-06	1.47e-06	7.23e-07	2.27e-07	3.64e-07	2.02e-07	2.53e-06	1.62e-06	7.11e-07	6.88e-07	1.31e-06	7.65e-07	2.77e-07	2.23e-07	9.04e-07	1.75e-05	2.54e-07	1.26e-06	2.76e-07	1.23e-07	2.24e-07
g__Unclassified;s__Clostridium phage phiCTP1	0	0	0	0	0	0	0	0	4.87e-08	4.08e-05	0	0	0	7.73e-08	0	4.13e-08	0	0	0	0	0	0	0	0	0	0	0	0	0	0	0	0	0	0	0	0	0	0	0	0
g__Geobacillus;s__Geobacillus vulcani	0	0	0	0	0	0	0	0	0	0	0	0	0	0	0	0	0	0	0	0	3.08e-07	0	0	0	0	0	0	0	0	0	0.000627785	0	0	0	0	0	0	0	0	0
g__Citrobacter;s__Citrobacter braakii	1.11e-07	0	2.21e-05	7.2e-08	1.42e-07	7.69e-08	2.26e-07	7.01e-08	1.92e-06	0	2.85e-06	1.39e-05	0	0	4.14e-08	1.11e-07	4.51e-06	1.28e-06	0	1.02e-07	7.01e-08	0	0	1.47e-07	0	1.29e-06	7.71e-07	1.2e-05	1.61e-06	0	7.14e-06	0	1.26e-06	0	2.43e-07	7.47e-08	1.38e-05	3.07e-06	0	8.96e-08
g__Unclassified;s__Clostridiales bacterium VE202-13	2.83e-05	1.67e-05	1.88e-05	0.000218908	1.17e-05	2.12e-05	3.78e-07	3.38e-05	7.89e-06	5.48e-06	1.3e-05	2.97e-05	4.86e-06	5.1e-05	4.24e-05	5.04e-05	4.37e-05	1.63e-05	1.26e-05	7.22e-05	6.58e-05	9.8e-05	1.97e-05	0.000115951	2.51e-05	3.37e-05	8.18e-05	0.000167133	6.55e-06	9.52e-05	0.000105217	3.23e-06	2.15e-05	3.5e-05	2.8e-05	2.36e-05	4.7e-05	0.00019025	5.86e-05	1.32e-05
g__Prevotella;s__Prevotella sp. CAG:924	5.2e-05	8.48e-07	8.66e-06	6.01e-05	1.37e-05	0.000110716	5.34e-05	6.47e-06	7.6e-06	3.38e-05	6.52e-05	1.82e-05	1.73e-07	2.11e-05	3.96e-08	3.72e-06	1.32e-05	1.52e-06	4.37e-06	4.17e-06	2.43e-05	2.58e-05	9.35e-06	0.000462767	0.000102358	5.41e-05	4.27e-06	7e-06	6.44e-05	0	2.22e-05	9.83e-07	8.66e-07	1.83e-05	6.27e-07	6.06e-05	1.95e-05	1.2e-05	0	3.6e-08
g__Unclassified;s__Firmicutes bacterium CAG:24	8.06e-05	4.9e-05	3.9e-05	2.37e-05	1.11e-05	6.04e-06	6.41e-08	2.31e-06	2.18e-05	8.87e-06	1.33e-05	6.12e-05	2.82e-07	2.92e-05	2.7e-05	6.88e-05	3.47e-05	2.82e-05	5.92e-05	7.48e-05	9.69e-05	0.000105022	1.4e-05	0.000280557	1.87e-05	0.000107984	2.62e-06	0.000616569	1.2e-06	0.000194519	0.000203298	1.76e-06	7.07e-05	0.000148446	5.12e-05	7.12e-06	1.57e-05	0.000250391	0.000119899	1e-05
g__Propionispora;s__Propionispora vibrioides	1.24e-05	2.49e-06	5.91e-06	2.48e-06	0	0	0.000172268	8.25e-08	0.000616008	2.27e-06	5.39e-06	1.21e-06	5.21e-08	2e-06	2.28e-06	7.76e-07	1.42e-05	4.51e-07	1.84e-07	8.63e-07	8.62e-06	4.42e-06	1.02e-06	2.33e-06	0	1.7e-05	2.53e-06	5.03e-07	0	2.94e-06	9.08e-07	1.91e-07	6.07e-07	1.64e-05	1.25e-05	0	3.11e-06	1.47e-05	3.53e-08	1.14e-06
g__Bifidobacterium;s__Bifidobacterium ruminantium	3.74e-06	0	1.9e-06	8.8e-07	6.03e-06	0	3.59e-07	4.74e-08	0	8.11e-06	3.15e-06	9.25e-06	6.03e-05	0.000104944	8.72e-05	0.000390334	0.000158162	0	7.94e-08	6.78e-05	6.18e-06	4.66e-06	1.04e-05	3.45e-06	9.13e-07	3.37e-06	2.34e-06	5.85e-07	1.22e-05	0	4.4e-07	0	0	2.31e-06	0	3.11e-06	1.41e-05	3.67e-08	1.31e-06	0
g__Unclassified;s__[Bacteroides] pectinophilus	0.000615075	0.000276002	5.32e-05	8.62e-05	0.000107403	0.000431719	2.94e-06	0.000272006	0.000207865	0.000365957	0.000184378	0.000434269	0.000134325	0.000343243	0.000265415	0.000253331	0.000361349	0.000132111	0.000221559	0.000444827	0.000127341	0.000121328	2.75e-05	8.06e-05	3.72e-05	0.000261748	4.36e-05	0.00010503	1.22e-05	3.82e-05	6.54e-05	9.76e-06	4.95e-05	0.000206865	0.000294055	4.49e-05	9.47e-05	6.47e-05	0.000120492	3.68e-05
g__Youngiibacter;s__Youngiibacter fragilis	9.14e-05	2.26e-05	8.41e-07	0.000104601	2.57e-06	8.74e-06	1.3e-06	1.7e-05	2.01e-06	3.53e-06	6.52e-06	4.4e-05	4.68e-06	0.000128096	1.55e-05	3.78e-05	2.91e-05	4.35e-06	1.86e-05	2.74e-05	0.000106932	0.000103357	1.06e-05	5.56e-05	9.24e-06	3.89e-06	0.000236448	5.54e-05	1.54e-05	1.78e-06	0.000218389	9.19e-07	6.69e-06	0.000109566	6.79e-06	1.19e-05	7.49e-05	2.34e-06	2.69e-05	5.74e-07
g__Prevotella;s__Prevotella bergensis	5.66e-06	1.91e-07	4.22e-07	6.5e-07	2.81e-06	0	4.3e-05	2.08e-07	0	1.48e-06	7.93e-05	2.71e-06	1.73e-05	2.67e-05	8.48e-07	1.76e-05	2.78e-06	8.54e-07	3.16e-06	9.77e-06	1.22e-06	9.37e-09	1.24e-05	3.6e-05	8.75e-07	0	3.4e-07	4.7e-08	0	0	4.76e-07	1.95e-05	5.26e-08	1.5e-06	1.46e-05	0.000148619	1.05e-05	1.3e-05	8.53e-08	3.77e-07
g__Butyrivibrio;s__Butyrivibrio crossotus CAG:259	3.38e-05	1.85e-05	8.01e-07	1.16e-06	1.85e-06	9.44e-05	0	1.08e-05	3.9e-06	3.46e-06	6.99e-06	0.000606479	6.95e-08	2.54e-05	6.35e-06	1.39e-05	7.51e-06	2.59e-06	1.74e-06	7.26e-06	8.29e-06	3.52e-06	3.05e-07	3.93e-06	8.35e-07	8.36e-06	3.33e-06	3.49e-06	0	1.62e-07	1.39e-05	0	2.68e-06	3.94e-06	7.23e-06	7.87e-07	8.19e-06	8.51e-07	3.42e-06	2e-07
g__Unclassified;s__Anaerolineae bacterium SM23_ 63	2.73e-07	8.13e-07	0	0.00060498	0	0	0	0	0	1.41e-07	0	4.91e-06	0	0	0	6.53e-07	1.38e-07	0	0	1.09e-05	1.55e-06	3.35e-07	0	0	0	0	0	2.28e-06	0	0	2.38e-06	0	3.29e-06	3.13e-07	0	0	3.3e-07	9.71e-07	1.36e-06	0
g__Roseburia;s__Roseburia sp. CAG:182	0.0001067	2.8e-05	1.11e-05	6.18e-05	9.06e-06	8.58e-05	2.7e-07	2.08e-05	4.72e-07	7.53e-05	6.43e-05	0.000318264	1.26e-05	0.000266385	7.23e-05	0.000117541	0.000121217	2.67e-05	3.45e-05	6.1e-05	7.14e-05	3.87e-05	1.87e-05	7.4e-05	9.41e-06	4.66e-05	2.19e-05	4.66e-05	6.17e-06	1.21e-05	2.76e-05	2.9e-06	1.59e-05	4.93e-05	8.72e-05	1.69e-05	3.64e-05	1.54e-05	5.05e-05	1.54e-05
g__Bacteroides;s__Bacteroides ovatus CAG:22	5.71e-05	4.12e-05	1.41e-05	2.95e-05	1.83e-05	5.04e-05	3.07e-05	4.2e-05	2.45e-05	7.58e-05	6.82e-06	3.39e-05	8.54e-05	1.28e-05	0.000122183	2.96e-05	3.2e-05	1.63e-05	4.9e-05	2.24e-05	2.97e-05	6.65e-05	2.07e-05	4.1e-06	4.02e-06	2.47e-05	4.73e-07	3.32e-05	0.000184397	6.16e-05	5.02e-06	2.82e-05	8.07e-05	3.07e-05	4.32e-05	2.78e-05	2.4e-06	8.29e-06	0.000127328	0.000262531
g__Ruminococcus;s__Ruminococcus sp. CAG:9	3.57e-05	8.98e-05	3.97e-06	1.55e-05	3.26e-05	8.98e-05	1.25e-07	5.37e-05	0.000111558	0.000149918	4.26e-05	7.91e-05	5.27e-06	0.000322922	0.000111529	4.17e-05	8.95e-05	0.000128739	0.0004199	0.000275531	7.78e-06	3.89e-06	1.66e-06	1.37e-06	1.44e-06	2.14e-05	7.34e-07	8e-07	2.48e-06	9.73e-06	4.02e-07	4.61e-07	9.11e-06	2.03e-05	2.17e-05	2.79e-06	8.93e-07	1.51e-06	1.16e-06	1.06e-05
g__Prevotella;s__Prevotella intermedia	5.71e-05	3.43e-06	6.1e-06	1.55e-06	1.8e-06	2.56e-07	2.64e-05	1.67e-05	7.07e-05	2.95e-05	0.00017586	5.83e-06	2.85e-05	2.89e-06	7.14e-07	5.61e-06	5.76e-05	2.18e-06	3.07e-05	9.2e-06	6.68e-06	3.82e-05	6.62e-06	0.00055438	5.04e-05	3.92e-07	5.22e-06	2.95e-07	2.66e-07	5.04e-07	1.55e-06	1.23e-07	8.44e-07	1.91e-05	1.07e-07	1.16e-05	1.87e-05	6.85e-05	1.06e-05	3.38e-06
g__Prevotella;s__Prevotella sp. khp1	2.48e-06	3.54e-07	0	0	9.21e-07	0	1.28e-06	0	0.000135839	3.23e-08	0.000157312	2.42e-07	9.66e-07	4.15e-08	1.72e-07	2.42e-06	0	7.33e-08	2.12e-06	6.27e-08	0	2.25e-07	2.24e-06	0.000121015	0.000107736	0	4.49e-08	3.5e-08	2.11e-07	0	4.33e-08	0.000254487	1.17e-06	1.25e-06	0	7.74e-07	0.000102757	8.83e-06	2.8e-06	0
g__Unclassified;s__Lachnospiraceae bacterium KHCPX20	5.26e-05	1.18e-05	1.8e-07	3.64e-06	7.16e-06	1.01e-05	0	1.12e-05	2.24e-05	5.91e-05	1.55e-05	5.27e-05	3.03e-08	4.76e-05	5.16e-05	5.22e-06	2.9e-05	9.94e-06	0.000148517	0.000152465	6.14e-06	1.13e-05	6.65e-06	4.4e-06	1.67e-06	7.73e-06	1.81e-06	2.84e-06	0	7.71e-08	2.51e-06	0	3.88e-08	8.91e-06	4.11e-05	2.92e-06	1.03e-06	2.53e-06	2.06e-06	3.04e-07
g__Clostridium;s__Clostridium sp. CAG:356	0.000131872	3.39e-06	0	0	4.26e-07	1.13e-06	0	2.92e-05	0	2.89e-07	1.81e-05	5.44e-05	0	0.000223352	0	2.63e-05	7.62e-05	0.000103106	1.81e-07	0.000185924	2.55e-07	1.16e-06	0	4.35e-06	1.66e-07	4.6e-07	0	0	0	0	1.52e-05	0	2.53e-06	6.16e-06	5.14e-07	0	1.01e-05	0	1.26e-07	0
g__Selenomonas;s__Selenomonas ruminantium	4.67e-05	3.32e-05	1.45e-05	0.00036209	5.68e-05	2.56e-05	0.000588885	3.62e-05	6.8e-05	2.82e-05	4.28e-05	4.72e-05	1.57e-05	7.87e-05	1.81e-05	7.57e-05	0.000111452	1.58e-05	0.000100914	2.84e-05	1.44e-05	1.72e-05	8.87e-06	1.11e-05	1.14e-05	3.12e-06	0.000113906	3.59e-06	0	1.76e-05	7.36e-05	7.16e-06	1.35e-05	2.94e-05	1.99e-05	8.55e-06	3.26e-05	2.58e-05	2.86e-05	3.26e-07
g__Unclassified;s__Clostridiales bacterium NK3B98	0.000171102	6.66e-05	1.37e-05	0.000276966	6.23e-05	0.000107834	2.49e-07	9.51e-05	1.25e-05	3.29e-05	7.44e-05	0.000232454	2.74e-05	0.000516126	6.72e-05	0.000140383	0.000142565	4.37e-05	2.79e-05	0.000122852	0.000379964	0.000224041	5.96e-05	0.000284995	3.11e-05	4.36e-05	0.000333628	0.000237045	7.68e-06	3.83e-05	0.000424151	3.22e-06	5.18e-05	0.000153778	3.05e-05	3.78e-05	0.000198034	0.000128963	0.000250652	4.06e-06
g__Unclassified;s__Firmicutes bacterium CAG:582	5.11e-05	2.09e-07	0	0	6.48e-07	5e-08	5.24e-09	2.67e-06	0	3.96e-08	9.04e-06	1.74e-05	0	0.000584645	0	4.23e-06	1.05e-05	9.29e-06	0	9.99e-06	0	4.87e-07	0	3.17e-07	0	0	0	0	0	0	3.55e-07	0	4.31e-07	1.28e-07	0	0	8.08e-06	0	2.99e-08	0
g__Prevotella;s__Prevotella sp. ne3005	1.34e-05	9.62e-06	2.26e-07	9.81e-07	5.41e-05	0	1.6e-05	5.85e-06	1.67e-05	2.99e-05	0.000100667	2.19e-07	1.39e-05	6.83e-07	1.37e-06	8.58e-06	7.76e-06	6.36e-07	1.02e-06	4.19e-05	9.84e-06	6.45e-06	5.68e-05	7.72e-05	0.000145147	3.6e-06	3.28e-06	8.31e-07	4.7e-05	8.44e-07	1.5e-05	6.16e-05	3.66e-06	4.58e-06	1.36e-06	5.14e-07	0.00021396	3.09e-05	2.26e-07	3.04e-05
g__Lactobacillus;s__Lactobacillus oris	6.48e-08	0	0	0	9.94e-06	0	3.56e-05	1.66e-07	1.58e-07	0	0	9.18e-07	1.83e-06	9.12e-07	0	8.73e-06	5.31e-08	1.29e-07	0	0	0	2.55e-07	0	6.44e-08	1.82e-06	0	0	0	0	0	4.99e-07	6.88e-07	0	5.96e-08	1.12e-07	0	0	0	0	0
g__Bacteroides;s__Bacteroides sp. CAG:1060	0	0	1.57e-06	0	2.11e-08	0	0	8.54e-07	0	1.92e-06	7.74e-07	1.46e-07	0	5.28e-07	0	1.54e-06	0	0	8.93e-06	6.86e-06	6.84e-07	9.34e-08	2.2e-07	1.97e-05	2.06e-07	0	2.1e-07	0	0	0	2.39e-06	5.05e-08	1.78e-05	2.24e-06	0	0	0.000579966	0.000181477	0	0
g__Fusobacterium;s__Fusobacterium ulcerans	2.62e-06	1.04e-05	3.79e-06	2.73e-06	1.2e-05	5.63e-06	6.69e-07	2.73e-06	7.09e-05	0.000276208	8.37e-07	5.58e-06	5.62e-05	4.64e-06	6.61e-07	2.37e-07	1.96e-05	9.42e-07	3.9e-06	4.86e-06	2.17e-06	8.03e-06	3e-06	1.05e-05	1.91e-06	1.31e-05	8.25e-06	3.97e-06	3.69e-07	6.85e-08	2.81e-06	6.02e-06	2.01e-06	4.69e-06	8.93e-07	6.07e-08	4.51e-06	1.45e-06	3.02e-07	4.31e-05
g__Taylorella;s__Taylorella asinigenitalis	3.82e-05	3.78e-05	1.77e-05	6.81e-06	2.15e-05	5.71e-05	7.76e-07	8.42e-05	5.54e-05	7.23e-05	2.07e-05	5.85e-05	0.000114403	8.01e-05	6.83e-05	5.05e-05	4.45e-05	5.03e-05	9.82e-05	9.92e-05	0.000217763	9.24e-05	8.18e-05	0.000134256	0.000156396	0.000403126	1.12e-05	0.000265866	0.000223489	0.000200173	3.04e-05	0.000101479	6.43e-05	0.000117184	0.000236589	0.000193951	3.75e-05	0.000152118	0.000273701	3e-05
g__Gordonibacter;s__Gordonibacter pamelaeae	6.98e-06	3.56e-06	2.49e-06	3.73e-06	8.46e-05	2.01e-06	1.56e-07	8.92e-05	5.45e-05	8.94e-06	1.74e-05	4.92e-05	3.04e-05	0.000172151	4.94e-05	0.000321791	8.64e-06	9.84e-05	2.94e-05	7.23e-05	1.02e-05	1.05e-05	3.4e-05	1.62e-05	3.86e-06	6.68e-07	0.000200958	6.37e-06	1.39e-06	6.99e-06	2.65e-05	4.41e-06	1.25e-05	5.26e-06	5.33e-07	1.64e-06	2.46e-05	3.34e-06	1.58e-05	6.59e-08
g__Prevotella;s__Prevotella sp. F0091	0	2.94e-07	2.31e-06	0	1.52e-05	0	1.11e-06	2.27e-06	4.8e-05	0	5.75e-06	0	0	2.71e-06	0	3.83e-07	0	0	0	0	7.05e-07	3.86e-07	1.87e-05	0.000147009	0.000319922	0	1.44e-06	6.19e-08	0	0	1.39e-06	0.000106447	0	3.05e-07	0	0	2.32e-05	0.000146721	5e-08	2.28e-06
g__Parabacteroides;s__Parabacteroides sp. D26	0.00018922	9.79e-05	0.000364731	5.65e-05	2.03e-05	7.8e-06	1.77e-05	6.56e-05	5.97e-05	0.000188115	8.7e-05	9.62e-05	0.000284863	5.91e-05	0.000420048	0.000138578	8.26e-05	7.64e-05	0.000232705	0.000196292	0.000118931	6.71e-05	5.15e-05	5.72e-05	9.02e-06	4.39e-05	1.06e-05	0.000287575	1.86e-05	0.000105667	1.95e-05	5.23e-05	0.000264779	0.000118194	0.000132187	2.09e-05	5.51e-05	3.03e-05	4.35e-05	7.45e-05
g__Unclassified;s__Clostridiales bacterium DRI-13	9.07e-06	2.48e-06	1.27e-06	2.83e-06	1.38e-06	5.4e-07	7.3e-07	1.04e-05	5.43e-06	9.39e-06	2.96e-06	3.05e-06	5.06e-06	5.9e-06	3e-06	6.01e-06	9.66e-06	1.1e-06	1.3e-06	7.02e-06	7.93e-06	1.88e-05	2.42e-06	8.75e-06	6.88e-07	6.25e-07	0.000269605	0.000204282	8.7e-07	9.35e-07	0.000569723	4.88e-07	4.99e-07	3.37e-06	9.56e-06	3.56e-06	1.14e-05	8.6e-07	1.2e-06	6.74e-07
g__Thiomargarita;s__Candidatus Thiomargarita nelsonii	3.48e-06	0	6.24e-06	1.07e-07	7.88e-06	0	0	0	0	3.58e-05	8.07e-05	2.78e-07	0	1.07e-06	0	6.97e-07	7.52e-06	7.92e-07	3e-06	5.06e-07	5.75e-06	3.6e-06	0	3.11e-06	0	3.47e-08	0	1.01e-07	1.51e-07	2.39e-08	7.2e-07	0	8.04e-07	5.83e-06	2.48e-07	0	2.1e-06	3.77e-06	0	0.000569152
g__Veillonella;s__Veillonella sp. 3_1_44	2.8e-08	1.35e-06	5.53e-06	0	1.28e-06	2.1e-06	0.000566661	2.11e-07	6.87e-06	4.8e-07	7e-06	1.11e-07	1.97e-05	1.3e-06	0	2.54e-07	1.05e-06	0	5.79e-07	7.07e-07	7e-07	0	3.92e-08	8.33e-08	1.06e-07	4.13e-07	0	2.18e-06	4.98e-08	1.56e-07	5.54e-08	0	1.41e-07	0	3.07e-07	5.39e-06	1.35e-07	1.72e-06	6.08e-07	1.1e-05
g__Prevotella;s__Prevotella dentalis	2.53e-06	0	0	0	1.95e-05	0	1.92e-05	0	4.05e-05	0	0.000110387	0	0	9.15e-07	0	1.92e-07	3.46e-06	5.59e-08	0	0	2.63e-08	0	0.000175451	2.34e-05	0.000259155	0	3.44e-06	0	1.14e-07	2.84e-08	1.09e-06	0.000158703	0	1.37e-07	3.35e-08	0	2.93e-05	6.95e-05	0	0
g__Prevotella;s__Prevotella oris	4.87e-06	2.01e-06	0	0	3.11e-07	6.18e-05	0	0	4.01e-06	7.28e-05	4.79e-05	8.37e-06	0	1.7e-06	5.82e-08	4.02e-06	1.45e-06	3.56e-08	4.52e-08	4.47e-07	2.37e-06	4.44e-06	0.000168535	7.53e-05	0.000229519	6.38e-07	3.35e-06	6.9e-06	4.27e-06	8.18e-08	6.63e-07	3.54e-05	2.74e-05	3.82e-07	4.75e-08	0	1.43e-05	5.44e-05	0	7.76e-07
g__Streptococcus;s__Streptococcus sp. SR4	1.59e-08	7.84e-07	1.72e-08	0	1e-07	8.38e-08	7.07e-06	4.46e-05	3.42e-07	1.18e-06	2.33e-07	1.75e-08	2.91e-05	5.56e-05	2.9e-06	3.3e-05	4.31e-06	1.92e-07	7.47e-06	4.95e-06	9.83e-08	0	0	0	1.31e-06	5.9e-08	0	0	4.85e-08	1.71e-07	0	0	0	1.72e-07	1.87e-06	6e-08	1.98e-08	4.76e-07	1.23e-07	5.25e-08
g__Prevotella;s__Prevotella sp. P6B1	1.32e-05	3.95e-07	5.08e-05	0.00011515	2.86e-05	1.85e-07	1.29e-05	7.75e-07	3.04e-05	2.01e-05	8.18e-05	1.38e-06	1.24e-05	1.62e-05	0	7.52e-06	7.79e-06	3.11e-06	5e-06	3.42e-05	7.55e-06	1.03e-05	0.000219845	3.98e-05	1.66e-05	9.5e-06	2.17e-06	2.27e-06	4.29e-08	0	7.33e-07	2.64e-07	7.44e-07	2.9e-06	1.36e-06	0.000148867	1.74e-05	3.98e-05	9.94e-07	1.44e-06
g__Franconibacter;s__Franconibacter helveticus	0	0	1.22e-07	0	0	0	0	0	0	0	0	2.41e-07	0	0	0	0	0	0	0	0	0	0	0	0	0	0	0	0	0	0	0	0	0	0	0	0	0	1.21e-06	0	0
g__Ruminococcus;s__Ruminococcus sp. CAG:382	7.59e-05	1.36e-05	1.06e-06	9.07e-05	9.88e-07	6.5e-06	0	1.34e-05	1.81e-05	8.13e-07	9e-06	3.35e-05	3.66e-06	8.01e-05	6.11e-06	0.000108594	3.48e-05	1.24e-06	2.77e-06	1e-05	4.47e-05	9.01e-05	1.28e-05	8.37e-05	8.93e-06	2.67e-07	0.000414301	3.41e-05	1.02e-06	3.2e-06	0.00022115	1.34e-07	1.92e-05	3.76e-05	6.1e-06	8.09e-07	0.000264752	5.19e-06	7.64e-05	0
g__Desulfonatronovibrio;s__Desulfonatronovibrio magnus	0	3.17e-06	0	0.000545832	0	0	0	0	0	4.9e-07	1.44e-06	0	0	9.75e-07	7.29e-08	2.51e-07	3.73e-06	5.83e-06	0	0	5.54e-08	7.14e-08	1.23e-05	0	1.58e-07	0	3.81e-06	1.82e-07	0	0	0	1.54e-07	0	1.43e-05	0	0	7.04e-08	0	0	0
g__Unclassified;s__Firmicutes bacterium CAG:270	1.35e-05	4.93e-06	1.35e-05	2.43e-07	9.29e-06	1.15e-06	3.26e-07	1.49e-05	4.16e-08	3.67e-05	3.13e-06	7.52e-06	0.000173572	6.6e-05	0.000439782	0.000537367	6.33e-06	5.47e-06	7.78e-05	4.83e-05	5.86e-07	6.35e-07	2.87e-06	2.49e-05	3.68e-06	2.26e-06	4.81e-07	1.79e-07	8.8e-07	1.72e-06	8.11e-06	0	3.55e-07	5.62e-06	1.75e-05	9.58e-07	4.71e-06	1.04e-06	4.16e-07	2.74e-06
g__Pelosinus;s__Pelosinus fermentans	1.43e-06	2.11e-06	9.61e-06	2.03e-05	3e-08	8.85e-06	0.000537228	3.32e-06	4.88e-05	2.39e-05	2.35e-05	4e-06	1.74e-06	3.53e-06	9e-06	1.48e-06	4.07e-06	4.22e-07	4e-06	1.39e-06	1.59e-07	1.33e-06	3.85e-06	9.52e-08	0	0	2.35e-06	5.52e-07	0	3.13e-07	5.75e-07	2.71e-06	3.46e-06	1.07e-08	0	1.15e-07	0	3.06e-07	2.14e-06	0
g__Prevotella;s__Prevotella sp. P5-119	9.62e-06	1.27e-06	3.42e-06	0	8.16e-05	0	0	0	3.48e-05	0	7.4e-05	3.63e-07	0	3.68e-08	0	1.39e-06	9.99e-06	1.81e-08	5.59e-06	2.28e-06	0	0	6.56e-05	0.000305255	6.22e-07	5.96e-06	1.99e-06	8.68e-08	0	8.04e-08	3.5e-07	8.65e-05	0	1.78e-07	1.56e-07	0	2.26e-05	3.15e-05	0	7.7e-06
g__Prevotella;s__Prevotella sp. CAG:592	1.89e-06	7.26e-07	0	0	5.77e-06	1.84e-06	0	1.1e-06	1.68e-05	0	0.000138189	1.84e-07	3.96e-06	3.79e-08	0	1.51e-07	2.04e-05	1.53e-07	2e-07	0	0	0	9.57e-05	0.00015917	7.46e-06	0	3.42e-06	3.6e-08	0	2.17e-07	3.92e-07	1.08e-05	0	1.86e-06	2.45e-07	3.79e-07	4.35e-06	5.34e-06	0	0
g__Enterorhabdus;s__Enterorhabdus mucosicola	4.48e-06	2.66e-07	3.85e-07	1.83e-06	8.1e-07	0	0	0.00038068	2.72e-05	3.94e-05	2.63e-06	5.48e-05	1.09e-05	0.000179117	6.27e-05	0.000148727	1.75e-05	4.91e-05	3.63e-06	0.000233707	1.14e-05	3.83e-07	2.06e-05	8.38e-06	2.98e-06	6.71e-08	4.31e-05	8.52e-06	0	1.76e-07	6.2e-06	0	1.6e-06	4.81e-06	3.22e-07	3.17e-07	5.09e-06	3.63e-06	1.85e-05	0
g__Unclassified;s__Firmicutes bacterium CAG:94	6.95e-05	1.59e-05	4.59e-06	6.63e-05	2.54e-06	7.13e-07	3.04e-07	7.6e-05	9.61e-06	1.83e-05	6.39e-05	0.000164655	1.14e-05	0.000314603	1.85e-05	5.64e-05	3.36e-05	1.89e-05	9.2e-06	6.11e-05	7.3e-05	9.65e-05	2.1e-05	0.000113803	3.16e-05	1.24e-05	0.000371008	4.96e-05	1.47e-06	5.64e-06	0.000271436	2.72e-07	2.98e-05	5.01e-05	8.41e-06	7.42e-06	0.000146253	2.69e-05	0.000167565	5.06e-07
g__Unclassified;s__Lachnospiraceae bacterium TF01-11	0.000314627	5.41e-05	5.11e-05	4.89e-06	2.71e-05	9.65e-05	4.04e-07	6.18e-05	1.49e-05	7.03e-05	3.53e-05	8.64e-05	0.000118469	4.98e-05	0.000531072	4.37e-05	7.86e-05	3.86e-05	6.43e-05	0.000139805	5.08e-05	1e-05	1.36e-06	1.31e-05	4.11e-06	8.27e-05	5.82e-08	8.68e-05	9.29e-07	7.25e-06	8.23e-06	3.7e-07	2.82e-05	0.00013893	0.000404465	5.61e-06	1.81e-06	4.53e-06	7.76e-06	4.14e-06
g__Unclassified;s__Lachnospiraceae bacterium 6_1_63FAA	1.33e-05	9.63e-06	1.79e-05	3.2e-06	1.23e-05	1.47e-05	2.98e-06	1.15e-05	5.3e-05	4.3e-05	1.67e-05	3.78e-05	0.000525387	1.91e-05	0.000270632	8.75e-06	2.66e-05	1.68e-05	1.94e-05	2.36e-05	6.65e-06	3.37e-06	4e-06	2.63e-06	2.44e-06	1.05e-05	1.15e-06	7.91e-06	2.57e-05	2.39e-05	3.92e-06	2.43e-07	5.19e-07	2.04e-05	1.25e-05	2.76e-06	4.57e-07	8.16e-06	1.26e-05	1.88e-05
g__Bacteroides;s__Bacteroides sp. CAG:661	4.26e-05	4.95e-05	0.000524519	0.000347637	1.38e-05	0.000190905	5.74e-05	2.42e-05	2.72e-05	0.000133469	8.83e-05	4.96e-05	2.57e-05	2.55e-05	1.71e-06	3.89e-06	7.51e-06	2.45e-06	1.93e-05	8.63e-06	0.000456167	0.000220287	3.01e-08	7.98e-06	4.7e-05	0.000253013	8.49e-08	2.58e-05	0.000144715	1.31e-07	5.43e-06	3.35e-06	5.5e-07	0.00019956	0.000497399	6.94e-05	6.8e-06	7.4e-05	1.51e-06	2.25e-05
g__Prevotella;s__Prevotella brevis	6.19e-07	6.74e-07	0	1.08e-05	7.01e-07	0	3.14e-05	2.24e-06	7.5e-05	2.09e-05	0.0001797	1.03e-07	0	5.94e-06	2.06e-06	2.5e-05	4.43e-06	2.71e-08	2.55e-07	5.12e-06	4.2e-07	4.64e-05	0.000209523	0.000208397	6.28e-05	1.11e-06	5.34e-06	9.31e-07	6e-08	2.1e-07	3.61e-05	1.17e-05	3.04e-06	1.07e-05	2.65e-07	0	5.94e-05	0.000186975	7.61e-08	1.65e-06
g__Clostridioides;s__Clostridioides mangenotii	0.000521193	1.89e-06	1.01e-05	2.52e-06	3.79e-07	1.02e-07	3.09e-08	6.51e-06	9.35e-07	1.39e-05	3.34e-06	6.28e-06	1.11e-05	1.62e-05	3.6e-06	6.67e-06	3.08e-06	2.85e-06	3.05e-07	2e-06	4.74e-06	3.4e-06	2.8e-06	2.05e-06	1.45e-06	9.95e-07	1.11e-06	1.07e-05	0	1.05e-06	8.55e-06	1.1e-07	3.2e-06	5.29e-06	1.79e-06	2.34e-07	6.98e-06	1.91e-06	3.32e-05	2.82e-07
g__Unclassified;s__Lachnospiraceae bacterium A2	0.000113534	8.81e-05	1.24e-05	5.31e-05	1.13e-05	0.00015763	3.49e-06	4.54e-05	4.96e-05	8.89e-05	3.9e-05	0.000130055	0.000111752	0.000211106	0.000135423	7.69e-05	0.000190381	7.01e-05	0.000138749	0.000156461	8.22e-05	5.77e-05	2.45e-05	5.12e-05	0.000132597	0.000111185	2.38e-05	8.91e-05	9.21e-06	8.88e-05	3.26e-05	8.01e-06	2.61e-05	0.000250302	3.55e-05	9.99e-05	3.72e-05	3.94e-05	6.05e-05	3.92e-05
g__Ruminococcus;s__Ruminococcus champanellensis	0.000202623	2.57e-05	7.34e-06	6.62e-05	1.82e-05	1.83e-05	3.98e-06	6.45e-05	2.4e-06	2.06e-05	4.99e-05	0.000130147	7.51e-06	0.0001527	1.75e-05	0.000131152	4.01e-05	1.69e-05	2.22e-05	6.99e-05	8.32e-05	7.48e-05	0.000101028	5.92e-05	1.69e-05	1.18e-05	4.88e-05	6.59e-05	2.1e-06	3.12e-06	0.000518009	8.13e-07	1.89e-05	0.000110973	1.19e-05	4.32e-05	0.000121027	2.59e-05	7.78e-05	1.75e-06
g__Clostridium;s__Clostridium sp. CAG:571	0.000197187	1.31e-07	0	1.55e-06	2.84e-07	2.04e-07	0	0.000148436	0	8.78e-07	4.16e-05	7.42e-05	0	0.000517799	7.68e-07	0.000150819	8.78e-05	7.39e-05	0	0.000300547	3.31e-06	6.33e-07	0	6.2e-06	7.05e-08	0	7.62e-08	1.78e-07	0	0	2.26e-06	0	2.32e-05	1.48e-05	0	0	2.75e-06	4.86e-08	4.24e-07	0
g__Unclassified;s__bacterium MS4	5.93e-05	1.9e-05	1.09e-05	0.000168353	1.04e-05	1.39e-05	1.33e-06	0.000100491	5.72e-05	2.43e-05	1.91e-05	7.03e-05	3.77e-05	0.000209959	2.47e-05	8.29e-05	4.55e-05	5.05e-05	1.91e-05	4.78e-05	4.61e-05	0.000108974	2.52e-05	9.88e-05	1.35e-05	2.19e-05	0.000517666	4.44e-05	1.54e-05	1.15e-05	0.000167019	1.54e-06	1.74e-05	3.95e-05	3.52e-05	1.48e-05	0.000183921	1.76e-05	9.01e-05	6.47e-06
g__Candidatus Soleaferrea;s__Candidatus Soleaferrea massiliensis	4.15e-05	2.64e-06	3.04e-06	0.000129934	1.37e-06	4.57e-05	8.41e-08	2.15e-05	3.81e-06	1.48e-05	1.46e-05	2.93e-05	5.7e-06	0.000104659	1.99e-05	3.18e-05	8.53e-05	1.13e-05	9.79e-06	2.16e-05	1.46e-05	0.000131794	5.28e-06	3.42e-05	3.83e-06	4.05e-07	0.000515777	5.85e-06	7.86e-07	7.46e-07	0.000287897	1.25e-07	1.03e-05	4.7e-05	5.11e-06	1.1e-06	0.000217962	3.66e-06	4.67e-05	2.76e-06
g__Prevotella;s__Prevotella saccharolytica	6.18e-06	1.63e-06	4.25e-06	4.31e-07	4.07e-06	0	5.12e-06	4.26e-07	1.24e-05	1.56e-06	8.5e-05	1.88e-06	3.8e-05	3e-06	2.17e-07	5.59e-06	1.93e-05	0	3.25e-06	4.4e-06	1.3e-05	5.15e-06	0.000208709	8.21e-05	0.000126644	3.22e-07	5.65e-06	5.22e-07	1.13e-06	6.01e-06	1.01e-06	0.00011386	7.15e-07	1.15e-06	2.35e-06	1.04e-07	1.79e-05	3.41e-06	1.24e-07	3.12e-05
g__Blautia;s__Blautia sp. GD9	0.000145995	4.63e-05	1.76e-05	0.000126439	6.87e-05	4.41e-05	6.94e-08	0.000154959	2.04e-05	0.000115411	8.1e-05	9.74e-05	8.34e-05	0.000399609	0.000123734	8.12e-05	6.08e-05	0.000216856	0.000194094	0.000214595	0.000115935	0.00010391	1.77e-05	0.00013747	2.39e-05	8.59e-06	0.000149567	0.000131774	3.69e-06	3.58e-05	0.000280091	5.45e-07	5.58e-05	6.72e-05	3.43e-05	9.32e-06	0.000235426	2.49e-05	7.37e-05	6.08e-06
g__Enterobacter;s__Enterobacter asburiae	4.52e-07	1.7e-05	3.52e-06	2.74e-08	1.42e-06	1.74e-07	1.95e-05	2.79e-06	3.58e-06	0	2.13e-05	3.41e-06	0	5.32e-08	6.31e-08	1.88e-07	2.34e-06	1.28e-05	1.63e-06	0	1.11e-07	5.08e-08	6.98e-08	5.17e-07	5.38e-07	1.25e-06	4.46e-05	2.25e-05	4.32e-06	0	9.32e-06	0	5.15e-06	0	3.26e-07	0	0.000508884	0.000178045	3.4e-08	9.3e-07
g__Klebsiella;s__Klebsiella sp. 1_1_55	6.68e-08	2.85e-07	1.92e-06	1.41e-07	5.21e-06	6.43e-07	2.84e-05	1.66e-05	5.34e-06	0	2.06e-05	1.61e-05	9.39e-07	4.89e-06	5.13e-08	6.45e-07	1.57e-06	6.36e-05	4.95e-06	6.81e-07	3.39e-06	0	0	3.08e-07	6.88e-08	4.1e-07	2.87e-05	9.38e-06	3.17e-06	4.6e-08	0.000107716	0	3.64e-06	0	6.45e-07	0	8.22e-05	2.33e-05	5.75e-06	4.55e-05
g__Mitsuokella;s__Mitsuokella sp. oral taxon 131	0	2.99e-06	0	1.54e-05	8.11e-07	0	0	0	0.00050523	6.03e-06	1.54e-05	1.91e-06	5.55e-08	7.84e-06	9.61e-06	8.46e-06	2.19e-08	3.4e-07	0	3.98e-07	9.49e-07	9.92e-07	7.61e-08	3.31e-07	2.17e-07	0	7.4e-08	0	0	0	1.67e-07	3.02e-07	2.02e-07	4.21e-07	9.89e-06	0	1.01e-06	0	3e-06	0
g__Dorea;s__Dorea sp. 5-2	6.81e-05	9.33e-05	2.43e-05	7.21e-05	3.43e-05	9.79e-05	2.03e-06	9.57e-05	0.000154177	8.7e-05	5.06e-05	0.000182673	0.000104533	0.000111738	0.000112276	0.000113537	0.000107755	5.57e-05	0.000130702	0.000113576	8.99e-05	9.67e-05	3.61e-05	8.97e-05	0.000117951	0.000163246	6.08e-05	8.36e-05	0.000114074	0.000139886	8.85e-05	3.53e-05	3.34e-05	0.000106541	0.000218919	0.000159417	5.57e-05	8.84e-05	0.000120455	4.01e-05
g__Paeniclostridium;s__Paeniclostridium sordellii	0.000501794	2.73e-05	0.000122243	1.16e-05	2.05e-05	1.39e-05	2.83e-06	3.45e-05	0.000257514	2.96e-05	2.08e-05	0.000175918	2.56e-05	0.000200614	0.000106221	0.000111785	8.39e-05	4.85e-05	1.03e-05	6.61e-05	1.18e-05	1.84e-05	1.2e-05	4.75e-06	3.3e-05	5.26e-06	8.79e-06	9.29e-06	8.11e-08	4.83e-06	6.89e-06	1.94e-06	4.49e-06	2.2e-05	0.000159214	3.83e-06	1.27e-05	6.49e-06	2.01e-05	1.54e-05
g__Unclassified;s__bacteria symbiont BFo1 of Frankliniella occidentalis	0	0	0	0	0	0	0	0	0	0	0	0	0	0	0	0	0	0	0	0	0	0	0	0	0	0	0	0	0	0	0	0	0	0	0	0	0	0	0	0
g__Veillonella;s__Veillonella sp. DORA_A_3_16_22	4.73e-07	7.67e-06	1.6e-06	2.26e-06	8.9e-07	1.91e-06	0.000495942	3.98e-07	6.47e-06	1.18e-06	4.77e-07	3.3e-06	0.000115257	4.26e-06	2.15e-06	7.63e-07	6.21e-06	4.94e-07	4.51e-07	4.13e-07	1.07e-06	6.13e-08	4.94e-08	1.47e-07	1.38e-06	2.23e-07	0	4.24e-07	3.31e-07	3.53e-07	0	1.05e-07	5.72e-08	0	4.76e-06	1.09e-05	1.35e-07	6.75e-06	4.24e-06	4.32e-06
g__Unclassified;s__Succinivibrionaceae bacterium WG-1	0	0	0	3.26e-06	0	0	0	6.09e-07	0	2.63e-07	0	2.92e-06	0	9.84e-07	1.04e-07	0	0	1.66e-06	1.64e-06	4.4e-07	6.4e-08	1.61e-06	0	0	5.09e-08	0	2.3e-06	0	0	5.52e-08	0	0	0	0	3.2e-07	0	6.93e-06	0	0	0
g__Selenomonas;s__Selenomonas sputigena	2.12e-05	2.21e-05	1.9e-05	0.000123394	4.23e-06	1.86e-05	0.000261438	1.1e-05	0.000494847	1.65e-05	1.8e-05	1.35e-05	2.83e-05	1.87e-06	2.84e-06	2.55e-06	5.61e-05	0	8.24e-06	1.08e-05	3.76e-05	3.52e-05	6.08e-06	0.000118099	9.55e-05	3.2e-05	1.95e-05	3.16e-05	4.07e-05	4.79e-05	6.29e-05	0.000152788	1.96e-05	1.18e-05	1.89e-05	5.03e-05	0.000120094	3.99e-05	3.83e-05	2.87e-06
g__Tannerella;s__Tannerella sp. CAG:51	7.06e-05	0.000338479	6.57e-05	1.05e-05	1.9e-05	9.19e-05	3.47e-08	8.33e-06	3.52e-06	0.000160438	2.68e-05	8.57e-06	1.11e-06	2.71e-05	6.86e-06	2.14e-05	0.000125072	3.02e-06	4.5e-05	3.3e-05	4.27e-06	3.26e-05	7.85e-08	9.9e-07	2.14e-07	0	3.59e-08	6.45e-06	1.51e-06	2.35e-05	3.43e-08	0	1.18e-06	5.82e-05	4.1e-06	1.2e-05	1.28e-07	0	3.79e-07	2.04e-06
g__Holdemania;s__Holdemania filiformis	0.000219182	7.83e-05	2.95e-05	0.000490848	7.14e-05	2.53e-05	4.71e-07	7.86e-05	7.62e-05	9.77e-05	6.91e-05	0.000137322	6.72e-05	0.000152169	0.000103895	0.000178421	0.000128564	7.11e-05	0.000116884	0.00014882	0.000130883	0.000219782	5.27e-05	0.000158403	3.96e-05	0.000240789	0.000120359	0.000130692	2.15e-05	0.000195993	0.000250639	7.9e-06	8.2e-05	0.000111045	8.15e-05	0.000107966	0.000335061	0.00023059	0.000243873	1.67e-05
g__Roseburia;s__Roseburia intestinalis CAG:13	5.46e-05	2.95e-05	4.15e-06	8.06e-06	2.73e-06	1.43e-05	3.57e-07	2.07e-05	1.07e-05	7.18e-05	7.96e-05	6.88e-05	2.22e-06	5.53e-05	7.82e-05	2.63e-05	9.97e-05	1.35e-05	1.65e-05	4.31e-05	8.72e-05	5.99e-06	8.01e-06	9.08e-06	0.000103807	6.79e-06	6.09e-06	0.00019558	4.32e-07	3.99e-05	3.07e-06	2.87e-07	4.96e-06	8.19e-05	0.000262738	1.52e-06	1.62e-06	2.97e-06	1.01e-05	1.4e-05
g__Escherichia;s__Escherichia fergusonii	3.82e-07	2.15e-07	1.97e-05	4.88e-07	1.6e-06	2.05e-06	0.0004544	1.52e-05	9.99e-06	1.61e-07	0.000444658	2.19e-05	0	8.37e-08	5.58e-07	1.14e-05	3.58e-05	0.000352783	7.4e-05	9.03e-08	0	1.42e-07	2.06e-07	0	3.6e-07	1.03e-06	4.85e-07	1.54e-06	7.18e-05	1.18e-06	2.11e-06	2.72e-06	1.66e-05	0	8.92e-07	7.97e-07	1.96e-06	5.17e-07	4.88e-08	1.04e-05
g__Clostridium;s__Clostridium sp. CAG:567	9.68e-05	7.67e-07	0	0	6.94e-07	2.86e-07	0	2.05e-05	0	1.93e-06	6.68e-06	4.91e-05	0	0.000360646	0	1.44e-05	4.67e-05	2e-05	2.46e-06	6.31e-05	8.08e-07	4.91e-05	1.96e-07	6.05e-06	2e-07	9.47e-07	0	7.53e-07	0	6.9e-07	0.00010377	0	8.49e-07	6.96e-07	5.19e-07	1.53e-06	3.93e-06	4.05e-06	2.77e-07	0
g__Lihuaxuella;s__Lihuaxuella thermophila	8.79e-07	0	0	7.67e-06	0	0	0	1.66e-07	0	0	3.74e-07	2.91e-07	0	1.25e-06	0	0	2.82e-07	0	1.49e-07	8.6e-07	7.69e-07	9.82e-07	3.74e-07	7.64e-07	1.06e-07	0	5.15e-06	1.57e-06	0	0	0.000482021	0	2.32e-07	1.34e-07	0	0	1.23e-06	4.63e-08	4.85e-08	0
g__Unclassified;s__Oscillospiraceae bacterium VE202-24	8.32e-05	5.38e-05	6.32e-05	0.000320193	1.49e-05	6.68e-06	7.21e-07	2.85e-05	7.81e-06	2.27e-05	2.66e-05	0.00021341	2.04e-05	7.6e-05	3.91e-05	9.63e-05	0.000102832	5.59e-05	4.31e-05	5.06e-05	0.00012543	0.000145769	6.59e-05	8.02e-05	1.31e-05	6.5e-05	8.02e-05	0.000159857	5.28e-06	0.000210609	9.18e-05	3.33e-05	0.000204312	9.29e-05	3.46e-05	0.00016924	9.04e-05	4.32e-05	0.000263966	1.35e-05
g__Corynebacterium;s__Corynebacterium camporealensis	0	0	0	0	6.87e-06	0	0	0	1.35e-05	0	1.63e-05	0	0	0	0	0	0	0	0	0	0	0	0.000362831	4.42e-05	0.0004634	0	7.18e-06	6.64e-08	0	0	2.93e-06	0.000479122	0	0	0	0	2.64e-05	6.38e-05	0	0
g__Escherichia;s__Escherichia sp. TW14182	0	0	0	0	0	0	0	0	0	0	0.000478974	0	0	0	0	0	0	0	0	0	0	0	0	0	0	0	0	0	0	0	0	0	0	0	0	0	0	0	0	0
g__Unclassified;s__Lachnospiraceae bacterium 6_1_37FAA	9.09e-05	0.000139821	5.87e-05	1.76e-05	2.83e-05	0.000160006	1.4e-05	3.49e-05	0.000339818	0.000106173	2.59e-05	7.33e-05	0.000319598	7e-05	6.2e-05	7.31e-05	3.76e-05	3.13e-05	0.00014149	0.00014746	0.000100267	6.47e-05	5.12e-05	4.55e-05	0.000120777	0.000402469	6.57e-06	0.00014353	0.000182783	0.000157776	1.45e-05	0.000117782	3.7e-05	6.81e-05	0.000255924	0.000121898	4.39e-05	0.000194515	0.000136531	3.85e-05
g__Clostridium;s__Clostridium sp. CAG:306	0	0	0	1.13e-06	0	0	0	0	0	0	0	0	0	0	7.74e-07	2.09e-06	0	0	0	0	3.26e-07	6.08e-07	8.48e-08	3.36e-07	2.35e-07	0	0	0	0	0	3.26e-07	0	0	7.63e-07	0	0	9.93e-06	0	0	0
g__Sinorhizobium;s__Sinorhizobium sp. GL28	4.44e-05	3.74e-06	2.72e-05	3.18e-06	2.98e-05	0	4.1e-05	2.91e-06	3.04e-06	9.47e-06	0.000199985	6.26e-06	5.14e-07	2.52e-05	0	8.54e-06	1.6e-05	1.33e-06	3.06e-05	2.22e-05	6.54e-06	3.31e-06	5.8e-05	9.49e-05	2.46e-07	9.21e-06	4.12e-06	1.38e-06	9.45e-08	6.04e-08	6.08e-06	5.47e-07	1.76e-05	2.25e-06	8.37e-07	2.49e-05	3.35e-05	4.89e-07	0	5.08e-08
g__Clostridium;s__Clostridium nexile CAG:348	4.53e-05	1.22e-05	1.79e-05	1.28e-05	5.37e-06	0.000301971	4.24e-06	3.98e-05	8.41e-05	3.26e-05	3.16e-05	7.48e-05	0.00022007	1.65e-05	1.61e-05	1.8e-05	1.54e-05	3.21e-06	2.6e-05	3.37e-05	5.26e-06	2.13e-05	1.35e-06	3.36e-06	6.71e-07	2.21e-06	4.61e-06	3.46e-06	8.81e-06	2.2e-07	8.92e-06	1.52e-07	1.07e-06	1.19e-05	7.21e-06	2.13e-06	1.97e-06	5.56e-08	1.3e-05	1.3e-05
g__Aneurinibacillus;s__Aneurinibacillus migulanus	0.000135567	0.000109936	9.17e-05	0.000140005	0.000106083	0.000125604	0.000118664	0.000231923	0.000115607	0.000128512	0.00017798	0.000171806	0.000215124	0.000166712	0.000160143	0.000227263	0.000187187	0.000170428	0.000182136	0.000161943	0.000180484	0.000136667	0.000153536	0.000279753	0.000262146	0.000293353	5.7e-05	0.000254549	0.0004081	0.000231073	0.000144952	0.00023703	8.67e-05	0.000115519	0.000113623	0.000274273	0.000201205	0.000228881	0.000251118	6.98e-05
g__Eubacterium;s__Eubacterium sp. CAG:603	1.36e-05	2.97e-06	4.89e-08	2.21e-06	2.05e-06	6.14e-06	0	1.68e-06	0	1.21e-05	6.34e-06	2e-05	1.86e-05	3.49e-05	1.42e-05	6.48e-06	1.9e-06	3.85e-07	1.76e-06	1.16e-05	9.59e-06	6.84e-06	7.36e-07	7.7e-06	1.04e-06	8.74e-06	4.47e-06	5.78e-06	2.2e-06	9.74e-08	1.42e-05	8.27e-08	2.11e-06	4.2e-06	5.29e-06	5.14e-07	1.96e-05	1.41e-06	5.26e-06	2.31e-07
g__Desulfovibrio;s__Desulfovibrio sp. 3_1_syn3	1.18e-06	2.64e-06	2.4e-07	1.88e-06	2.61e-08	1.51e-06	0	1.25e-06	3.45e-06	4.23e-07	3.61e-06	1.74e-05	0	2.2e-05	0	4.03e-08	1.15e-06	7.37e-08	0	8.93e-07	3.22e-07	9.18e-08	3.51e-07	3.04e-06	4.5e-06	0	0.000175885	2.7e-06	0	5.76e-06	2.52e-05	9.63e-08	9.68e-06	3.38e-07	0	0	1.08e-06	8.36e-08	3.65e-05	2.1e-06
g__Erysipelatoclostridium;s__Erysipelatoclostridium ramosum	5.35e-06	4.82e-06	2.78e-05	1.07e-06	3.95e-06	3.66e-05	2.19e-06	2.22e-05	0.000105328	5.62e-06	1.73e-06	2.17e-05	0.000276277	2.83e-05	9.75e-06	6.19e-06	1.93e-05	7.15e-05	2.19e-05	2.77e-06	6.72e-06	4.43e-06	2.03e-05	4.24e-06	4.8e-06	1.54e-05	2.58e-06	3.21e-06	1.3e-05	1.24e-05	7.09e-06	2.78e-06	2.92e-06	1.57e-06	3.87e-06	6.15e-06	7.44e-06	4.62e-06	5.77e-06	3.12e-06
g__Unclassified;s__Burkholderiales bacterium YL45	1.89e-05	0.00020929	9.06e-05	2.13e-05	0.000101192	0	4.38e-07	0.000458577	1.08e-06	9.29e-06	1.01e-05	4.47e-06	5.65e-06	4.03e-06	8.98e-05	6.08e-06	9.53e-06	1.46e-06	5.05e-06	6.21e-06	5.09e-05	5.26e-05	1.12e-05	9.66e-06	0.000144701	0.000127274	8.6e-06	1.24e-05	2.82e-05	0.000107418	2.03e-06	0.000136714	9.96e-06	2.73e-05	0.000207918	8.11e-06	7.42e-05	4.64e-06	1.29e-05	0.000103858
g__Bacteroides;s__Bacteroides cellulosilyticus CAG:158	4.93e-05	1.61e-05	1.35e-05	4.09e-05	1.83e-06	1.89e-05	1.77e-06	2.21e-05	4.3e-05	1.69e-05	9.01e-06	1e-05	7.76e-05	3.46e-05	2.08e-05	2.3e-05	0.0001413	2.5e-05	2.05e-05	1.57e-05	3.31e-06	3.32e-05	5.19e-07	0	1.16e-07	4.59e-06	7.63e-07	4.16e-06	1.27e-06	1.21e-05	3.52e-06	7.06e-07	2.9e-05	1.31e-05	1.33e-05	2.87e-05	1.22e-05	8.7e-07	1.78e-05	3.31e-05
g__Ruminococcus;s__Ruminococcus sp. DSM 100440	2.92e-05	1.36e-05	2.28e-06	1.11e-07	1.65e-05	7.94e-07	9.48e-08	5.65e-06	2.03e-06	2.37e-05	6.84e-06	1.31e-05	5.66e-06	1.01e-05	2.07e-07	3.79e-06	1.23e-05	0.000179924	2.25e-06	1.95e-05	2.78e-05	7.73e-06	1.25e-07	7.58e-07	1.68e-06	4.8e-07	1.5e-06	1.27e-07	4.85e-06	0.000456147	2.37e-06	7.91e-08	0	1.07e-06	5.18e-07	8.2e-08	0	5.77e-07	1.51e-06	1.4e-06
g__Clostridium;s__Clostridium sp. HGF2	1.42e-05	1.45e-06	1.98e-06	5.93e-06	4.96e-06	1.49e-06	9.54e-07	3.01e-05	0.00010004	6.68e-06	2.77e-06	1.12e-05	0.00045475	9.69e-06	9.75e-06	3.68e-05	1.69e-05	2.92e-05	8.47e-06	1.18e-05	2.45e-05	2.48e-05	3.03e-06	7.18e-06	5.07e-06	3.94e-05	4.64e-06	2.79e-05	4.44e-06	6.88e-06	1.5e-05	7.14e-07	2.23e-06	2.16e-05	4.31e-06	2.79e-05	4.67e-06	6.87e-06	1.11e-05	2.85e-06
g__Bacteroides;s__Bacteroides sp. 2_1_16	1.78e-05	6.18e-05	5.54e-05	7.73e-06	1.93e-06	0.000292098	5.97e-07	2.19e-05	2.74e-05	3.06e-05	7.6e-07	3.43e-05	0.000453854	1.19e-05	1.68e-05	3.88e-06	4.92e-06	1.38e-06	9.23e-07	1.43e-06	2.16e-07	2.98e-06	2.12e-07	5.72e-07	4.97e-08	2.36e-05	2.58e-07	2.26e-07	0	2.32e-06	3.33e-07	2.96e-07	2.24e-05	1.49e-06	2.95e-05	1.27e-06	4.26e-08	7.66e-07	1.31e-05	0.000121529
g__Streptococcus;s__Streptococcus sp. HMSC10E12	0	1.69e-07	0	0	3.3e-08	0	1.61e-06	2.14e-06	4.84e-08	2.97e-07	2.99e-08	1.29e-05	6.87e-06	1.12e-05	1.77e-06	2.79e-05	1.03e-06	0	3.07e-06	2.81e-06	2.55e-07	0	1.18e-07	1.58e-06	1.75e-06	8.36e-08	0	0	0	0	0	0	0	0	3.14e-07	0	8.34e-07	2.02e-07	0	0
g__Eubacterium;s__Eubacterium sp. 3_1_31	3.45e-05	5.02e-05	4.27e-06	4.35e-05	1.98e-05	6.21e-05	8.7e-07	3.64e-05	1.75e-05	1.54e-05	5.22e-06	1.1e-05	3.2e-05	6.14e-05	0.000331302	2.46e-05	1.97e-05	1.34e-05	4.53e-05	1.29e-05	9.31e-06	4.22e-06	8.39e-07	2.77e-06	3.21e-06	2.59e-05	2e-06	1.14e-06	1.85e-06	3.07e-06	4.75e-07	4.02e-08	3.95e-06	1.16e-05	4.76e-06	9.07e-06	2.06e-06	1.73e-05	2.4e-06	5.76e-07
g__Unclassified;s__Ruminococcaceae bacterium P7	9.14e-05	2.55e-05	1.3e-05	6.16e-05	1.07e-05	6.81e-05	2.54e-06	8.64e-05	1.51e-05	2.94e-05	3.97e-05	0.00011232	3.29e-05	6.78e-05	4.7e-05	6.64e-05	0.000418982	2.91e-05	2.19e-05	2.89e-05	6.25e-05	5.93e-05	2.21e-05	7.05e-05	1.25e-05	5.29e-06	4.64e-05	0.000100902	3.84e-06	1.76e-06	7.78e-05	6.26e-06	3.08e-05	0.000135514	1.86e-05	7.89e-06	5.86e-05	1.08e-05	0.000184914	8.38e-07
g__Bacteroides;s__Bacteroides intestinalis CAG:564	9.25e-05	0.000146071	0.00020856	5.86e-05	6.62e-06	4.21e-05	1.85e-05	2.27e-05	1.33e-05	7.32e-05	1.86e-05	3.78e-05	0.000269822	7.12e-05	7.99e-05	9.26e-05	0.000129375	4.05e-05	0.000139098	3.21e-05	2.77e-05	8.16e-05	8.87e-06	2.16e-06	1.01e-05	5.81e-05	5.43e-07	5.78e-05	4.84e-05	2.26e-05	1.13e-05	1.36e-05	0.000177883	6.54e-05	6.41e-05	4.12e-05	5.47e-06	5.65e-06	0.000168367	0.000174362
g__Butyrivibrio;s__Butyrivibrio sp. INlla16	6.51e-06	3.83e-06	3.03e-07	2.14e-05	2.5e-06	7.88e-06	0	1.25e-05	1.88e-06	7.01e-07	5.13e-06	1.83e-05	1.28e-07	2.49e-05	1.45e-06	1.13e-05	1.2e-05	6.82e-06	6.65e-06	8.65e-06	1.05e-05	8.77e-06	3.52e-06	4.73e-06	1.36e-06	5.83e-06	6.76e-06	7.01e-06	0	1.15e-06	1.02e-05	0	1.68e-06	6.09e-06	4.05e-07	2.43e-06	0.000447205	7.3e-06	2.62e-05	9e-08
g__Odoribacter;s__Odoribacter laneus	0.000119177	5.49e-06	5.54e-05	1.85e-05	3.48e-06	0	1.21e-05	4.49e-06	7.44e-05	4.54e-05	1.74e-05	5.94e-05	3.6e-05	2.69e-05	3.18e-05	6.28e-06	3.01e-05	7.65e-07	2.83e-06	3.66e-05	1.79e-05	1.68e-05	2.33e-06	3.2e-05	1.62e-06	1.66e-05	2.57e-06	4.67e-06	2.02e-07	8.38e-06	9.4e-05	3.14e-07	5.92e-06	6.68e-06	4.69e-06	1.15e-05	4.87e-06	1.52e-05	1.31e-05	3.48e-05
g__Eggerthella;s__Eggerthella sp. 1_3_56FAA	2.49e-06	8.37e-07	5.24e-06	2.8e-06	0.00044554	2.57e-08	3.73e-07	6.88e-05	6.74e-05	8.82e-06	1.09e-06	1.3e-05	0.000130989	1.36e-05	1.38e-05	1.73e-05	1.88e-06	2.01e-05	7.12e-05	1.53e-05	2.26e-06	3.43e-06	6.99e-06	4.16e-06	1.9e-07	2.34e-05	1.16e-05	6.2e-06	2.33e-07	3.31e-05	1.1e-06	8.45e-07	5.47e-06	1.82e-06	6.07e-07	1.05e-05	3.35e-06	7.93e-06	3.21e-05	2.77e-06
g__Klebsiella;s__Klebsiella quasipneumoniae	5.08e-07	8.11e-07	2.32e-06	5.72e-08	4.72e-06	6.73e-07	3.69e-05	2.2e-05	2.41e-06	0	5.89e-05	1.24e-05	6.65e-07	3.79e-06	1.33e-07	1.05e-06	2.36e-06	5.42e-05	5.47e-06	5.1e-07	1.94e-06	0	0	4.24e-07	0	2.44e-07	2.83e-05	8.63e-06	7.53e-06	0	0.000103583	1.89e-07	6.22e-06	0	9.58e-07	0	0.000179376	2.2e-05	5.51e-06	5.99e-05
g__Bacteroides;s__Bacteroides sp. CAG:598	0.000141104	6.33e-05	0.000143543	0.000206337	1.52e-05	0.000432655	8.85e-06	5.6e-05	3.5e-05	0.00010833	4.87e-05	3.67e-05	6.88e-05	5.61e-05	9.22e-05	4.23e-05	3.13e-05	1.27e-05	8.29e-05	8.62e-05	4.78e-05	0.00012194	4.58e-05	5.1e-05	0.000342079	0.000397473	6.85e-06	0.000130888	5.05e-05	0.000129156	1.04e-05	1.79e-05	0.000135647	0.000107189	4.04e-05	0.000302514	5.44e-06	1.82e-05	0.000142066	0.00018051
g__Gorillibacterium;s__Gorillibacterium sp. SN4	1.16e-05	4.21e-06	1.3e-06	4.6e-06	1.25e-06	0	0	9.46e-06	0	1.95e-06	1.16e-06	3.19e-06	0	4.79e-06	5.56e-07	6.3e-06	1.29e-05	3.67e-06	2.98e-06	4.79e-06	1.15e-06	2.36e-06	4.53e-07	3.65e-06	1.17e-07	0	5.5e-06	1.02e-06	0	0.000443492	8.95e-06	0	6.49e-07	4.75e-07	2.14e-06	0	4.97e-06	4.84e-08	1.03e-06	0
g__Tannerella;s__Tannerella forsythia	0.000155647	6.61e-05	0.000231845	0.000185569	9.33e-06	6.75e-05	2.19e-05	1.04e-05	2.54e-05	4.67e-05	5.65e-05	2.36e-05	2.01e-05	4.9e-05	4.9e-05	3.18e-05	3.83e-05	1.76e-05	0.000101845	2.33e-05	0.000121291	9.14e-05	4.27e-05	4.86e-05	0.000443304	3.81e-05	3.62e-05	0.000160997	1.11e-05	2.62e-05	2.01e-05	0.000129236	4.24e-05	0.000164219	0.000124564	9.72e-05	7.94e-05	7.61e-05	7.81e-05	6.88e-05
g__Anaerostipes;s__Anaerostipes caccae	5.08e-06	3.61e-06	5.48e-06	1.08e-05	1.37e-05	2.41e-05	7.31e-08	8.3e-06	0.000442636	1.35e-05	4.94e-06	1.1e-05	3.34e-05	2.04e-05	2.26e-05	1.91e-05	1.69e-05	2.72e-05	1.88e-05	5.01e-05	2.26e-05	1.24e-05	3e-06	6.25e-06	1.32e-05	2.91e-05	1.16e-05	1.13e-05	3.08e-05	1.52e-05	5.28e-05	4.96e-06	5.8e-06	3.51e-05	3.27e-05	2.22e-05	1.42e-05	7.71e-05	5.41e-06	9.25e-06
g__Bacteroides;s__Bacteroides acidifaciens	3.73e-06	4.16e-05	4.76e-06	9.17e-06	5.88e-05	1.27e-05	2.08e-05	2.98e-05	3.06e-05	8.22e-05	5.74e-05	6.57e-06	0.000154095	9.59e-06	6.67e-05	4.04e-05	5.59e-05	1.77e-06	6.92e-06	0.000442566	2.44e-05	0.000150387	0.000262167	5.47e-06	4.25e-06	2e-05	2.87e-06	5.63e-05	5.88e-06	5.13e-05	7.18e-06	2.93e-05	5.04e-05	1.21e-05	3.26e-05	1.04e-05	3.85e-05	6.83e-05	4.12e-05	5.37e-05
g__Clostridium;s__Clostridium sp. CAG:768	0	0	4.03e-06	0	0	0	0	8.57e-05	0	0	0	3.15e-07	0	2.32e-06	0	0	7.77e-06	0	2.91e-07	0	0	0	0	1.54e-06	0	6.96e-08	0	0	0	0	0	0	0	8.96e-08	0	0	0	0	0	0
g__Dorea;s__Dorea formicigenerans CAG:28	1.51e-05	2.05e-05	9.01e-07	2.7e-06	1.46e-05	5.17e-07	0	1.85e-05	3.48e-05	7.3e-05	7.62e-06	1.18e-05	1.82e-05	3.16e-05	2.15e-05	4.7e-05	1.64e-05	2.15e-05	1.64e-05	2.62e-05	2.92e-06	1.03e-05	3.1e-06	1.3e-06	1.81e-06	5e-06	5e-07	2.18e-06	3.07e-07	8.36e-07	4.31e-06	0	1.01e-06	1.44e-06	6.37e-06	5.76e-06	6.28e-07	3.44e-06	1.58e-06	1.31e-06
g__Prevotella;s__Prevotella nigrescens	0	2.41e-06	6.1e-06	1.9e-06	3.14e-08	6.05e-08	4.92e-07	0	0	5.02e-07	3.43e-05	2.52e-07	0	7.7e-06	5.94e-08	8.71e-06	9.28e-06	2.02e-06	0	0	2.11e-07	1.35e-05	1.31e-05	4.71e-05	0.000415564	0	2.46e-06	5.6e-07	9.87e-08	0	8.41e-05	1.26e-07	9.11e-07	3.46e-07	9.33e-08	0	4.42e-05	0.000228085	0	1.93e-05
g__Coprococcus;s__Coprococcus sp. HPP0074	4.21e-05	4.67e-05	7.92e-05	9.46e-06	2.82e-05	6.66e-05	1.2e-05	1.08e-05	0.000365879	0.000115604	1.73e-05	6.77e-05	0.000435854	5.51e-05	1.99e-05	2.57e-05	5.09e-05	2.4e-05	7.87e-05	0.000155064	3.68e-06	1.06e-05	1.12e-06	3.86e-06	2.09e-06	1.49e-05	1.45e-06	8.55e-06	1.49e-05	2.8e-06	7.26e-06	2.15e-06	7.07e-06	4.79e-06	1.28e-05	4.12e-05	1.22e-05	9.84e-06	1.62e-05	1.2e-05
g__Ruminococcus;s__Ruminococcus gauvreauii	3.02e-05	1.28e-05	5.2e-06	2.28e-05	1.38e-05	7.94e-06	2.51e-07	2.63e-05	7.29e-05	1.69e-05	1.46e-05	1.77e-05	7.48e-05	3.95e-05	2.44e-05	2.34e-05	1.29e-05	3.47e-05	2.04e-05	4.13e-05	3.81e-05	2.85e-05	1.45e-05	0.000435565	1.35e-05	4.52e-05	1.42e-05	2.16e-05	1.96e-05	1.75e-05	4.06e-05	5.28e-06	1.22e-05	1.62e-05	1.58e-05	4.06e-05	3.4e-05	1.05e-05	3.37e-05	4.89e-06
g__Fusobacterium;s__Fusobacterium sp. CAG:439	4.36e-08	1.4e-05	3.47e-07	0	0	0	0	0	0	2.79e-05	0	2.02e-06	0	3.55e-07	9.47e-08	3.86e-07	0	7.25e-08	3.08e-07	0	4.83e-07	0	0	1.55e-06	0	0	0	0	0	0	0	0	0	0	0	2.78e-07	6.55e-08	0	0	9.09e-08
g__Clostridium;s__Clostridium sp. CAG:1013	4.28e-05	1.63e-05	3.38e-06	5.74e-05	2.53e-06	1.67e-06	1.33e-07	9.16e-05	1.19e-06	5.58e-05	7.37e-05	0.000191521	4.32e-07	0.000430985	2.21e-05	3.61e-05	8.11e-05	2e-05	2.76e-05	7.23e-05	5.26e-05	9.65e-05	1.67e-05	7.31e-05	1.55e-05	5.93e-06	0.000176214	5.27e-05	1.37e-06	1.41e-05	0.000173332	1.3e-06	1.53e-05	4.11e-05	3.26e-05	2.69e-05	0.000117481	1.52e-05	6.91e-05	8.04e-07
g__Bacteroides;s__Bacteroides sp. 2_1_22	9.69e-05	7.35e-05	5.67e-05	4.78e-05	1.79e-05	1.8e-05	2.12e-05	4.66e-05	4.79e-06	6.13e-05	2e-05	3.1e-05	0.000112762	2.6e-05	9.52e-05	7.21e-05	3.64e-05	9.38e-06	5.09e-05	6.49e-05	5.28e-05	4.72e-05	2.18e-05	8.74e-06	7.95e-06	3.3e-05	2.99e-06	4.38e-05	3.46e-06	2.69e-05	1.61e-05	1.89e-05	0.000117408	3.75e-05	4.9e-05	2.81e-05	7.79e-06	2.92e-05	3.28e-05	8.88e-05
g__Klebsiella;s__Klebsiella sp. MS 92-3	4.06e-08	2.26e-07	2.17e-06	2.54e-07	6.58e-06	5.06e-07	2.48e-06	1.56e-05	2.68e-06	0	2.32e-06	8.33e-06	5.88e-07	3.13e-06	4.06e-08	7.22e-07	6.39e-07	3.72e-05	1.17e-07	4.04e-07	2.21e-06	0	0	3.46e-07	3.75e-08	2.27e-07	3.58e-05	6.79e-06	1.33e-06	0	0.000110411	0	3.04e-06	0	1.13e-06	0	5.71e-05	2.88e-05	5.9e-06	4.45e-05
g__Clostridium;s__Clostridium sp. CAG:678	0.000125401	0.000127008	2.15e-05	0.000149988	7.79e-06	8.2e-05	2.05e-07	0.000339867	2.72e-06	7.44e-05	9.76e-05	0.000191924	4.59e-06	7.61e-05	2.77e-05	8.47e-05	0.000249446	3.49e-05	3.25e-05	0.000127811	0.000105453	5.54e-05	4.33e-06	5.72e-05	1.46e-05	3.84e-05	9.9e-05	2.22e-05	8.28e-06	3.9e-06	0.000187037	3.3e-07	1.76e-05	3.52e-05	3.78e-05	7.54e-06	0.000335276	3.13e-05	7.49e-05	1.7e-06
g__Corynebacterium;s__Corynebacterium striatum	6.81e-06	2.69e-06	7.31e-07	2.79e-06	0.000424653	2.82e-06	5.03e-07	8.53e-06	3.08e-07	1.6e-05	5.12e-06	1.47e-05	2.81e-05	1.86e-06	2.01e-05	1.78e-05	2.16e-05	7.78e-06	5.04e-06	2.32e-05	2.99e-05	1.09e-05	1.5e-05	2.88e-05	1.5e-05	4.5e-05	4.8e-06	5.34e-05	1.07e-06	4.45e-05	1.38e-05	1.59e-05	3.23e-06	1.54e-05	1.09e-05	6.75e-05	8.97e-06	4.76e-05	2.82e-05	7.57e-06
g__Eubacterium;s__Eubacterium sp. SN18	7.34e-05	2.44e-05	8.47e-06	0.000419027	4.92e-06	6.34e-06	1.63e-08	5.62e-05	1.31e-05	1.32e-05	2.05e-05	4.87e-05	2.88e-05	0.000144697	4.6e-05	7.73e-05	0.000109368	6.04e-05	4.21e-05	6.78e-05	4.21e-05	5.99e-05	2.69e-05	7.64e-05	7.79e-06	8.68e-05	0.000217702	4.9e-05	1.05e-05	1.34e-05	0.000160865	4.67e-08	2.06e-05	4.54e-05	2.55e-05	4.4e-06	0.000117087	1.81e-05	8.79e-05	1.18e-06
g__Citrobacter;s__Citrobacter freundii	2.33e-07	1.08e-07	4.67e-05	6.1e-08	3.45e-06	2.01e-06	0.000186063	1.62e-05	4.6e-06	2.87e-08	0.000121613	3.02e-05	9.47e-08	4.06e-07	3.04e-07	4.5e-06	2.86e-05	0.0001925	2.94e-05	3.2e-07	4.64e-07	1.52e-07	1.65e-07	3.27e-07	4.37e-07	2.61e-06	3.28e-06	1.9e-05	4.18e-05	2.25e-07	2.18e-05	1.06e-06	1.86e-05	0	5.27e-07	5.76e-07	0.000418911	3.04e-05	4.65e-07	7.86e-06
g__Bacteroides;s__Bacteroides fragilis CAG:558	2.28e-05	1.64e-05	1.87e-05	6.3e-05	2.7e-06	0.000107552	4.69e-06	1.05e-05	0.000251923	4.35e-05	8.57e-06	9.37e-06	0.000136683	2.31e-05	2.09e-05	9.67e-06	7.45e-06	1.66e-06	1.15e-05	1.62e-05	6.36e-06	2.19e-05	5.8e-07	2.01e-07	4.58e-08	9.45e-06	2.88e-07	1.91e-05	5.41e-07	4.59e-05	1.15e-05	5.75e-07	0.000117342	4.71e-05	4.44e-05	2.64e-05	1.74e-06	1.05e-06	7.94e-05	2.81e-05
g__Clostridium;s__Clostridium tyrobutyricum	6.17e-06	1.32e-06	0.000222637	4.16e-06	4.17e-06	9.57e-07	1.49e-08	1.75e-05	5.9e-06	2.79e-06	2.14e-06	7.07e-06	6.73e-07	9.98e-06	8.19e-06	7.69e-06	1.53e-05	4.53e-06	5.39e-06	8.6e-06	2.32e-06	6.07e-06	5.05e-07	1.02e-06	5.54e-07	2.76e-06	1.5e-06	3.57e-07	4.6e-06	6.74e-07	5.34e-07	0	3.89e-07	3.07e-06	1.31e-06	6.28e-05	2.99e-07	1.33e-06	6.41e-08	3.22e-07
g__Prevotella;s__Prevotella sp. oral taxon 472	1.3e-06	3.11e-07	0	0	0	0	0	0	5.55e-06	0	7.82e-05	5.56e-08	0	6.2e-07	0	2.31e-06	9.09e-07	0	0	0	1.66e-07	6.23e-06	5.46e-05	1.16e-05	0	0	2.66e-06	1.28e-06	0	0	2.99e-05	0.000204255	7.29e-07	8.58e-08	0	0	1.23e-06	5.16e-06	0	0
g__Unclassified;s__uncultured bacterium fosmid pJB83B9	0	0	0	0	0	0	0	0	0	0	7.37e-05	0	0	0	0	0	0	0	0	0	0	0	0	0	0.000413817	0	0	1.17e-07	0	0	0	0	0	0	0	0	0	4.12e-05	0	0
g__Bacteroides;s__Bacteroides faecichinchillae	6.02e-05	0.000122827	0.000136419	2.66e-05	3.47e-05	0.000105975	8e-05	2.99e-05	6.9e-05	8.52e-05	0.000140255	2e-05	4.76e-07	4.97e-05	5.46e-05	3.66e-05	3.03e-05	3.54e-05	6.06e-05	7.27e-05	4.57e-05	9.01e-05	1.88e-05	2.55e-05	5.67e-06	0.000223268	2.94e-06	3.68e-05	5.56e-05	4.62e-05	4.94e-05	2.57e-05	2.87e-05	6.92e-05	3.67e-05	2.05e-05	2.89e-05	7.2e-06	1.7e-05	0.000159727
g__Bacteroides;s__Bacteroides finegoldii CAG:203	6.83e-06	3.39e-05	0.000287428	2.81e-05	7.12e-06	3.31e-05	1.16e-05	4.04e-05	4.12e-05	9.4e-05	1.02e-05	9.57e-06	0.000148246	1.86e-05	5.65e-05	2.49e-05	5.7e-05	5.35e-05	0.000165958	2.66e-05	2.1e-05	5.32e-05	3.22e-06	8.72e-07	5.92e-05	2.18e-05	3.68e-07	1.01e-05	1.83e-05	3.14e-05	1.55e-06	1.67e-05	2.53e-05	7.37e-05	1.7e-05	4.98e-06	1.42e-06	1.81e-06	1.64e-05	0.000238926
g__Unclassified;s__Clostridiales bacterium VE202-09	6.02e-05	4.65e-06	3.75e-06	1.44e-06	9.09e-06	1.62e-05	3.82e-05	6.58e-06	0.000406256	3.06e-06	6.45e-06	4.92e-05	5.4e-06	8.05e-05	1.62e-05	6.29e-05	4.3e-05	4.41e-05	6.97e-05	0.000129807	3.16e-06	9.38e-06	3.98e-06	5.55e-06	4.13e-06	6.26e-06	8.56e-06	1.07e-06	5.58e-06	2.51e-06	7.98e-06	8.77e-07	3.32e-06	2.79e-06	9.07e-06	8.72e-06	9.28e-06	4.33e-06	1.22e-06	3.55e-07
g__Anaerovorax;s__Anaerovorax odorimutans	3.85e-05	3.13e-06	1.25e-06	3.94e-05	1.5e-05	1.7e-06	0	4.36e-05	2.04e-06	2.01e-05	5.85e-06	3.22e-05	2.28e-05	0.000180929	2.69e-05	5.79e-05	1.97e-05	0.000134128	9.73e-06	1.7e-05	1.71e-05	2.23e-05	2.57e-06	1.18e-05	3.34e-06	1.34e-06	9.01e-06	5.23e-06	1.01e-07	1.74e-06	3.16e-05	2.16e-07	3.04e-06	8.03e-06	1.7e-05	2.7e-05	2.27e-05	1.94e-06	4.33e-06	5.58e-07
g__Lactobacillus;s__Lactobacillus panis	0	0	0	0	2.02e-06	0	0	0	0	0	0	0	0	0	0	0	0	0	0	0	0	0	0	0	8.58e-08	0	0	0	0	0	0	0	0	0	0	0	0	0	0	0
g__Veillonella;s__Veillonella seminalis	5.32e-07	1.64e-07	0	2.07e-06	1.68e-05	1.41e-05	5.95e-06	5.56e-06	9.46e-06	3.03e-07	8.87e-06	2.8e-07	1.94e-07	3.02e-06	7.1e-08	3.22e-07	2.59e-05	5.56e-06	3.98e-06	2.61e-06	1.56e-08	0	2.56e-05	8.73e-07	2.22e-08	0	0	0	0	9.6e-08	0	5.84e-06	1.97e-06	0	3.85e-08	2.78e-07	0	2.03e-07	0	0
g__Megasphaera;s__Megasphaera sp. MJR8396C	2.89e-06	4e-07	7.54e-08	6.65e-05	4.82e-07	0	0	3.61e-06	0.000105317	0	1.05e-05	2.12e-06	4.41e-06	4.64e-06	7.03e-06	2.51e-06	5.61e-07	4.92e-06	7.03e-08	5.43e-06	1.67e-06	1.36e-06	2.78e-06	2.03e-06	5.29e-07	0	3.29e-06	8.11e-06	0	8.28e-06	1.19e-05	1.03e-07	3.13e-06	2.15e-06	7.74e-08	4.3e-07	3.15e-05	7.19e-07	3.64e-05	0
g__Clostridium;s__Clostridium leptum CAG:27	6.12e-05	1.38e-05	4.37e-06	2.32e-05	4.73e-05	1.36e-05	0	7.36e-06	6.67e-08	3.7e-07	7.1e-06	2.36e-05	8.79e-07	0.00018156	3.21e-06	3.49e-05	0.000138573	3.95e-06	6.07e-07	2.88e-05	9.01e-06	3.2e-05	8.83e-06	3.64e-05	1.36e-06	3e-06	6.71e-05	8.62e-06	5.25e-07	1.12e-07	6.23e-05	0	3.62e-06	2.45e-05	3.28e-05	2.54e-06	2.94e-05	1.15e-06	7.44e-05	0
g__Prevotella;s__Prevotella oralis	1.14e-05	2.26e-06	0	3.2e-06	1.71e-05	0	1.7e-05	2.19e-06	4.77e-05	0	0.000154204	5.35e-08	0	4.44e-06	0	1.6e-05	3.97e-06	5.63e-07	1.14e-07	1.3e-06	6.87e-05	2.32e-05	5.27e-05	0.000393332	7.35e-05	0	5.08e-07	0	2.01e-05	7.59e-06	1.08e-06	4.41e-05	1.84e-07	7.05e-07	1.84e-07	1.32e-06	4.82e-06	5.79e-06	0	1.17e-07
g__Unclassified;s__Firmicutes bacterium CAG:822	8.36e-05	2.59e-06	0	0	8.52e-08	0	0	2.25e-06	0	8.59e-06	2.43e-06	2.59e-05	1.21e-05	6.78e-05	1.03e-06	2.75e-05	1.6e-05	2.52e-07	0	1.08e-05	6.74e-07	3.35e-06	1.42e-07	2.92e-06	2.44e-07	0	1.24e-05	1.37e-07	0	0	1.5e-05	0	0	6.2e-06	0	0	6.78e-06	0	0	0
g__Blautia;s__Blautia sp. SF-50	3.39e-05	7.06e-05	1.95e-05	3.96e-05	6.31e-05	0.000127768	1.66e-06	0.000171183	6.04e-05	9.83e-05	6.62e-05	0.000122361	6.97e-05	0.000347903	0.000159876	0.000112221	5.07e-05	0.000141723	0.000247005	0.000215186	1.61e-05	1.54e-05	3.95e-06	4.88e-06	4.37e-06	2.53e-05	9.79e-07	5.43e-06	7.33e-06	3.14e-05	1.73e-06	4.05e-07	2.44e-06	4.32e-05	2.31e-05	1.58e-05	7.62e-06	8.07e-06	4.09e-06	1.5e-05
g__Ruminococcus;s__Ruminococcus obeum CAG:39	1.09e-05	4.32e-06	3.45e-06	4.65e-07	8.72e-06	2.69e-06	1.44e-06	7.87e-05	3.47e-06	1e-05	2.96e-05	3.37e-05	1.81e-05	3.04e-05	0.000212692	6.42e-05	0.000119812	0.000391082	0.000164471	0.000168477	1.36e-06	5.83e-06	1.29e-06	2.97e-06	2.31e-06	4.18e-06	8.97e-07	7.5e-07	2.28e-06	1.17e-06	1.43e-07	5.87e-07	4.01e-07	1.6e-05	9.89e-06	1.33e-06	1.09e-06	3.28e-06	9.6e-07	2.84e-06
g__Unclassified;s__Lachnospiraceae bacterium 28-4	7.04e-05	4.85e-05	8.97e-06	8e-05	0.00013573	2.08e-05	1.86e-05	6.35e-05	2.91e-05	0.00011722	6.34e-05	7.09e-05	2.8e-05	0.000126268	7.17e-05	0.000255381	0.000109886	2.14e-05	2.19e-05	6.62e-05	3.99e-05	3.35e-05	1.22e-05	2.62e-05	1.2e-05	7.93e-05	2.16e-05	3.03e-05	6.3e-06	7.98e-05	3.64e-05	1.21e-06	2.28e-05	9.86e-05	3.99e-05	9.54e-06	1.61e-05	3.22e-05	1.82e-05	4.43e-06
g__Unclassified;s__uncultured bacterium Lq_025_E06	8.2e-08	1.66e-07	1.06e-07	6.97e-08	1.31e-05	0	0	1.29e-07	0	4.45e-08	3.32e-06	7.41e-07	0	1.98e-07	1.28e-06	2.06e-06	6.74e-08	2.33e-07	5.63e-07	5.9e-08	1.59e-07	1.19e-06	0.000387132	1.87e-05	0	0	3.56e-05	0	2.39e-07	0	1.43e-06	0	0	4.7e-08	2.46e-07	1.89e-07	0.000185424	4.45e-08	0	0
g__Unclassified;s__bacterium A7P-90m	5.14e-07	5.54e-08	0	5.97e-06	7.78e-08	0	0	0	1.47e-06	0	1.49e-07	2.31e-06	0	2.91e-06	0	7.62e-07	2.72e-06	0	2.15e-06	8.73e-07	9.79e-07	2.03e-07	0	2.69e-06	8.23e-06	0	5.01e-06	4.44e-06	0	0	8.84e-08	0	0	1.73e-06	0	0	0	0	0	1.45e-06
g__Unclassified;s__Bacteroidaceae bacterium MS4	2.54e-05	0.000208241	2.73e-05	8.5e-05	6.09e-06	7.59e-05	4.21e-05	6.03e-05	6.05e-05	0.000121626	0.000125384	7.07e-05	0.00014361	8.16e-05	7.36e-05	8.14e-05	5.14e-05	2.23e-05	4.23e-05	6.54e-05	1.09e-05	8.93e-05	2.68e-06	2.22e-05	3.69e-07	1.34e-05	8.51e-06	1.46e-05	1.47e-06	4.69e-05	1.67e-05	2.16e-06	3.08e-05	0.000107191	9.17e-05	1.11e-06	1.49e-05	6.42e-05	3.53e-05	8.07e-05
g__Shigella;s__Shigella boydii	1.23e-07	4.11e-07	7.28e-06	0	2.01e-06	7.46e-07	0.000385799	7.77e-06	4.65e-06	2.68e-07	0.000205175	1.85e-05	0	1.67e-07	4.02e-07	1.07e-05	2.64e-05	0.000248882	2.24e-05	0	0	3.38e-07	4.96e-07	3e-07	3.18e-06	2.48e-06	9.59e-06	1.06e-06	1.99e-05	7.24e-07	2.61e-06	1.86e-06	8e-06	0	4.36e-07	6.71e-07	2.75e-06	1.16e-06	1.71e-07	2.53e-06
g__Unclassified;s__Lachnospiraceae bacterium CAG:364	3.88e-06	7.07e-06	4.97e-06	7.16e-08	2.31e-06	8.72e-06	1.04e-07	8.24e-06	4.22e-05	1.98e-06	4.22e-06	5.77e-06	0.000383869	1.92e-06	1.38e-05	8.57e-06	6.65e-06	8.1e-06	1.89e-05	6.1e-06	1.55e-06	0	1.48e-07	0	0	4.29e-06	0	1.2e-07	1.61e-05	3.84e-07	6.33e-08	2e-07	2.14e-07	0	2.68e-06	1.42e-06	6.66e-08	6.79e-08	3.68e-07	1.91e-06
g__Prevotella;s__Prevotella sp. P6B4	1.86e-05	5.36e-06	0	5e-08	3.56e-06	8.7e-07	4.73e-05	2.51e-06	1.81e-05	3.1e-05	1.94e-05	7.71e-07	0	1.23e-06	0	6.38e-06	1.6e-05	3.94e-08	0	1.01e-05	6.6e-08	2.76e-06	2.05e-05	1.52e-05	2.27e-05	1.88e-07	1.66e-06	4.63e-07	3.04e-07	3.8e-07	3.69e-08	6.62e-05	7.91e-07	1.29e-05	0	1.02e-05	3.68e-05	0.000182011	0	2.63e-06
g__Acetanaerobacterium;s__Acetanaerobacterium elongatum	5.31e-05	5.98e-06	4.52e-07	0.000172683	3.15e-05	2.61e-05	0	0.000118838	0	2.49e-06	3.22e-05	4.94e-05	5.82e-05	0.000100764	1.26e-05	2.37e-05	6.32e-05	1.52e-05	1.44e-05	2.23e-05	3.03e-05	9.62e-05	1.29e-05	4.92e-05	6.26e-06	1.44e-05	0.000379544	3.59e-05	0	4.36e-06	0.000224179	3.49e-07	1.14e-05	7.15e-05	1.53e-05	1.78e-05	0.000108909	9.11e-06	1.46e-05	6.73e-07
g__Clostridium;s__Clostridium sp. CAG:221	0.000315955	2.89e-05	9.8e-06	8.75e-06	1e-06	6.82e-07	1.69e-06	2.66e-06	0	1.53e-06	9.26e-06	0.000377888	7.72e-06	0.000290142	1.51e-05	1e-05	1.04e-05	4.18e-06	1.55e-06	1.68e-05	1.45e-05	1.15e-05	1.82e-06	2.73e-06	8.31e-05	1.16e-05	1e-05	1.39e-05	4.74e-07	0	1.14e-06	7.05e-08	2.39e-06	9.27e-06	2.78e-05	4.74e-07	1.97e-06	1.65e-06	7.77e-05	1.31e-06
g__Acetivibrio;s__Acetivibrio ethanolgignens	0.000271014	0.000120426	2.92e-05	5.29e-05	7.91e-05	0.000123878	1.36e-06	0.000128719	0.000120395	0.000200047	6.15e-05	0.000307095	5.55e-05	0.000138115	0.000153833	8.39e-05	0.000153787	3.57e-05	9.01e-05	0.000211994	0.00013157	7.39e-05	6.46e-05	8e-05	2.06e-05	9.6e-05	4.42e-05	3.78e-05	3.49e-05	2.1e-05	5e-05	1.06e-05	1.66e-05	0.000148775	0.000156551	0.000189371	4.42e-05	2.71e-05	6.55e-05	2.65e-05
g__Unclassified;s__Lachnospiraceae bacterium TWA4	8.18e-05	0.000177241	8.16e-06	1.61e-05	6.78e-06	9.26e-06	1.13e-06	0.000136775	3.45e-05	1.41e-05	1.42e-05	4.94e-05	1.02e-05	6.63e-05	4.3e-05	4.47e-05	4.83e-05	2.85e-05	4.65e-05	4.95e-05	4.05e-05	4.14e-05	6.38e-06	3.53e-05	1.36e-05	3.93e-05	8.1e-05	4.94e-05	2.14e-05	2.33e-05	6.47e-05	1.04e-05	9.62e-06	4.99e-05	2.63e-05	4.02e-05	4.25e-05	9.43e-06	1.93e-05	9.92e-06
g__Bifidobacterium;s__Bifidobacterium adolescentis CAG:119	3.89e-06	2.47e-06	6.63e-07	1.33e-06	3.9e-06	2.36e-06	3.22e-07	1.58e-05	0	1.56e-05	6.16e-06	1.16e-05	2.64e-05	1.74e-05	6.28e-05	0.000129789	9.51e-05	3.18e-06	3.45e-06	1.05e-05	9.39e-06	7.02e-06	7.34e-06	1.01e-05	5.93e-06	1.77e-05	2.21e-06	2.34e-05	9.67e-07	1.31e-05	1.93e-06	2.39e-06	1.63e-06	4.33e-06	4.7e-06	2.92e-05	2.15e-05	7.27e-06	2.58e-05	5.41e-06
g__Unclassified;s__Lentisphaerae bacterium GWF2_50_93	1.27e-05	4.71e-06	0	1.69e-06	0	0	0	1.59e-06	0	1.64e-07	1.38e-06	8.05e-07	0	7.01e-06	0	9.18e-07	9.84e-08	1.27e-06	2.58e-06	1.21e-07	2.03e-05	2.39e-06	3.08e-07	5.47e-07	4.57e-06	0	0	1.9e-07	0	2.21e-07	8.16e-06	0	0	1.03e-05	0	0	9.1e-05	0	0	0
g__Clostridium;s__Clostridium sp. CAG:729	2.5e-06	7.87e-07	0	0	1.13e-07	0	0	0	0	1.37e-05	8.54e-07	1.6e-06	0	1.02e-05	0	0	0	0	0	3.87e-06	6.28e-08	0	7.91e-08	1e-07	9.47e-07	0	0	3.13e-07	0	0	0	0	0	7.18e-07	1.55e-07	0	0	0	1.23e-07	0
g__Streptococcus;s__Streptococcus mitis	4.09e-07	8.32e-07	1.08e-06	2.68e-07	1.04e-06	3.9e-07	1.01e-05	1.68e-05	7.81e-06	2.57e-05	8.86e-07	2.56e-06	2.67e-05	6.2e-06	2.66e-06	3.63e-06	7.29e-06	1.45e-06	1.93e-05	1.21e-05	2.97e-07	3.39e-07	0	0	6.03e-06	1.19e-06	0	0	3.45e-07	0	0	9.86e-08	0	3.14e-07	3.77e-06	5.48e-07	0	6.09e-07	1.48e-07	8.07e-08
g__Eubacterium;s__Eubacterium plexicaudatum	0.000263259	8.35e-05	3.58e-05	7.41e-05	5.77e-05	0.00013278	5.04e-05	0.000195122	0.000126136	0.000257149	6.42e-05	0.000215119	0.000114763	0.000181015	0.000131146	0.000123581	0.000360772	9.6e-05	0.000141612	0.000224467	8.36e-05	9.78e-05	3.39e-05	0.000133064	2.57e-05	7.97e-05	9.6e-05	5.88e-05	1.58e-05	7.44e-05	6.89e-05	2.1e-06	3.15e-05	0.000161837	0.000164933	4.84e-05	7.69e-05	4.79e-05	0.000136986	2.08e-05
g__Clostridium;s__Clostridium sp. CAG:813	1.78e-06	0	0	0	6.21e-08	0	0	0	0	3.55e-05	3.29e-08	1.18e-06	0	1.89e-06	3.27e-08	0	9.37e-07	0	0	0	2.78e-07	1.69e-06	7.81e-08	7.6e-07	1.84e-06	0	7.06e-06	2.99e-07	0	6.9e-08	8.04e-06	0	0	2.07e-06	0	0	3.11e-06	0	0	0
g__Erysipelatoclostridium;s__[Clostridium] innocuum	2.08e-05	1.51e-05	6.79e-06	4.4e-05	1.74e-05	1.02e-05	2.58e-06	0.000124922	0.00012428	2.22e-05	1.8e-05	2.59e-05	0.000364929	3.85e-05	2.79e-05	8.48e-05	4.08e-05	6.51e-05	1e-05	0.000117215	1.41e-05	2.62e-05	5.82e-06	1.2e-05	4.27e-06	6.63e-06	5.32e-06	2.75e-05	1.73e-06	9.68e-06	2.28e-05	9.08e-07	6.24e-06	1.52e-05	7.55e-06	1.07e-05	1.36e-05	3.28e-06	2.37e-05	2.24e-06
g__Fusobacterium;s__Fusobacterium sp. CAG:815	8.21e-08	0	7.33e-07	2.16e-07	0	1.5e-07	0	1.53e-07	3.68e-07	1.13e-05	1.54e-07	6.95e-07	1.71e-07	1.31e-06	7.81e-08	5.73e-07	1.33e-07	2.12e-07	0	2.88e-08	2.61e-08	0	0	1.77e-06	1.52e-07	0	0	5.87e-08	0	0	0	0	8.58e-08	4.91e-07	0	0	6.63e-08	0	0	0
g__Pedobacter;s__Pedobacter panaciterrae	1.2e-06	1.92e-07	3.68e-08	2.7e-06	0	0	0	0	3.25e-06	2.28e-07	0	1.23e-05	0	2.56e-07	1.23e-08	0	1.76e-08	0	4.29e-07	6.56e-08	1.09e-05	0	0	6.87e-08	9.56e-06	1.62e-06	0	1.58e-06	1.07e-06	0	6.51e-08	2e-06	4.07e-08	5.66e-05	1.18e-06	0	0	0	8.49e-08	4.96e-07
g__Unclassified;s__bacterium LF-3	2.03e-05	4.1e-05	9.83e-06	4.53e-06	5.06e-05	8.02e-06	4.98e-07	3.88e-05	9.51e-06	5.2e-05	7.36e-06	1.21e-05	0.000348312	0.000155274	3.42e-05	3.89e-05	0.000186955	1.82e-05	7.67e-05	4.54e-05	1.02e-06	1.34e-06	8.22e-07	6.07e-07	8.07e-07	4.03e-06	9.84e-07	7.14e-07	3.42e-06	3.42e-06	2.05e-06	9.08e-08	5.83e-07	1.47e-06	1.63e-05	2.45e-06	2.07e-06	8.28e-07	1.24e-06	5.04e-06
g__Weissella;s__Weissella cibaria	1.19e-07	0	2.22e-07	0	1.17e-07	0	1.77e-07	0	3e-05	0	3.2e-07	1.82e-05	0	6.53e-08	8.12e-08	0	3.41e-07	0	7.19e-08	0	0	0	0	0	6.41e-07	0	1.39e-07	0	1.01e-06	2.5e-07	0	7.03e-07	9.16e-08	0	5.07e-07	0	5.33e-08	3.71e-06	0	0
g__Veillonella;s__Veillonella sp. oral taxon 158	7.65e-07	4.09e-06	2.54e-06	0	2.19e-06	2.59e-06	0.000356308	2.19e-05	1.02e-07	3.59e-06	2.44e-06	6.46e-07	5.62e-05	7.1e-06	5.46e-07	8.87e-07	3.35e-06	8.85e-07	1.19e-06	9.84e-07	1.25e-06	1.1e-07	3.41e-07	0	1.69e-06	4.45e-07	0	6.95e-07	2.59e-07	4.42e-07	2.98e-08	0	5.81e-08	2.94e-07	7.84e-07	8.87e-06	1.33e-07	1.22e-05	3.58e-06	5.98e-06
g__Prevotella;s__Prevotella sp. P5-125	8.02e-05	5.17e-06	0	3.27e-06	1.3e-05	8.62e-05	7.91e-08	9.73e-06	2.94e-06	2.89e-05	5.79e-05	1.46e-06	2.24e-05	1.33e-05	4.33e-07	8.55e-07	2.09e-05	0	0	0	5.38e-07	1.18e-05	0.000104233	0.000123544	2.19e-05	0	1.51e-05	9.8e-06	1.09e-07	0	5.2e-07	0	2.06e-07	2.29e-06	1.56e-05	1.48e-05	1.35e-05	3.51e-06	1.11e-05	0
g__Coprococcus;s__Coprococcus sp. CAG:131	1.32e-05	1.11e-05	1.43e-06	7.33e-07	4.93e-06	6.45e-06	1.23e-07	1.35e-05	3.27e-06	4.05e-07	5.09e-06	2.48e-05	4.4e-06	5.34e-05	9.23e-06	3.14e-06	6.84e-07	1.74e-06	4.57e-06	1.51e-05	3.26e-06	1.89e-05	2.06e-05	1.6e-06	1.23e-07	7.76e-08	7.12e-08	4.66e-05	5.85e-06	5.37e-08	2.18e-06	0	1.15e-07	1.19e-06	1.86e-06	1.51e-07	1.84e-05	8.94e-08	3.11e-07	7.13e-08
g__Dorea;s__Dorea sp. AGR2135	1.72e-05	4.16e-05	1.11e-05	1.72e-05	3.33e-05	5.37e-05	1.35e-05	6.2e-05	8.27e-05	3.41e-05	2.43e-05	5.89e-05	0.000116971	6.94e-05	5.43e-05	0.000117045	4.25e-05	8.43e-05	0.000105058	7.97e-05	1.65e-05	2.26e-05	7.11e-06	1.28e-05	1.26e-05	1.34e-05	6.05e-06	2.03e-05	1.24e-05	2.63e-05	1.05e-05	1.04e-05	6.53e-06	1.7e-05	2.23e-05	1.28e-05	5.9e-06	7.01e-06	2.68e-05	4.4e-06
g__Dendrosporobacter;s__Dendrosporobacter quercicolus	2.59e-06	5.34e-06	7.07e-08	9.29e-06	7.84e-08	8.97e-07	0.000350059	8.51e-06	6.04e-05	1.4e-05	1.93e-05	1.13e-06	9.3e-08	2.85e-06	0	8.76e-07	1.16e-06	1.4e-06	0	1.55e-06	1.08e-06	2.34e-06	3.06e-07	2.04e-06	1.33e-06	8.26e-08	3.74e-06	2.3e-07	0	9.97e-08	6.92e-06	1.74e-06	9.77e-07	6.52e-07	0	5.09e-07	1.87e-06	3.94e-07	3.58e-07	2.32e-07
g__Unclassified;s__Peptostreptococcaceae bacterium CCRI-22567	1.92e-05	6.89e-06	6.01e-07	1.82e-05	6.08e-05	9.1e-06	8.18e-08	4.75e-06	0	5.61e-07	5.38e-06	1.52e-05	1.11e-06	6.62e-05	9.4e-06	6.58e-05	3.33e-05	4.54e-06	8.26e-06	1.45e-05	2.27e-05	4e-05	7.81e-05	4.94e-05	1.38e-05	1.14e-06	3.08e-05	3.39e-06	0	4.67e-08	0.000348531	0	9.09e-06	1.99e-05	1.38e-06	1.01e-07	1.78e-05	7.12e-07	5.7e-05	1.97e-07
g__Eubacterium;s__Eubacterium sp. ER2	6.18e-05	2.66e-05	9.59e-06	6e-05	3.65e-05	3.49e-05	2.26e-06	7.38e-05	0.000104759	2e-05	2.22e-05	8.52e-05	9.35e-05	9.27e-05	3.91e-05	0.000103709	9.42e-05	6.38e-05	3.74e-05	6.57e-05	0.000147954	6.98e-05	1.32e-05	4.45e-05	1.38e-05	3.62e-05	5.77e-05	0.000112427	1.85e-05	0.000144319	8.45e-05	3.88e-06	1.4e-05	4.38e-05	8.57e-06	4.73e-05	5.56e-05	0.000156123	6.24e-05	7.69e-06
g__Phascolarctobacterium;s__Phascolarctobacterium sp. CAG:266	5.78e-06	5.67e-05	5.01e-05	2.43e-05	8.05e-06	6.47e-05	6.22e-05	2.86e-05	0.000346976	9.84e-06	9.35e-06	4.93e-06	1.88e-06	1.2e-05	1.1e-05	7.25e-06	7.83e-05	4.65e-06	2.53e-05	7.54e-06	2.9e-05	1.96e-05	8.85e-06	3.78e-05	7.44e-06	5.29e-05	6.88e-06	4.48e-05	1.31e-05	4.94e-05	2.79e-05	1.04e-05	1.77e-05	7.66e-06	3.05e-05	5.86e-05	3.39e-05	1.51e-05	2.48e-05	8.39e-06
g__Blautia;s__Blautia schinkii	0.000110127	3.68e-05	1.4e-05	0.000205794	2.52e-05	2.73e-05	4.38e-06	7.58e-05	7.43e-05	0.00010647	4.31e-05	0.00011764	0.000182172	0.000159271	8.05e-05	8.18e-05	0.00015922	0.000216919	0.000203019	0.000239155	7.95e-05	8.84e-05	2.38e-05	8.33e-05	1.53e-05	3.65e-05	9.02e-05	4.66e-05	2.62e-05	1.44e-05	0.000160986	2.38e-06	2.31e-05	6.74e-05	6.94e-05	2.71e-05	0.000123624	2.65e-05	0.000118817	4.12e-06
g__Clostridium;s__Clostridium botulinum	0.000343272	9.6e-05	3.98e-05	0.000135635	3.56e-05	0.000131352	7.65e-06	0.000322921	5.33e-05	0.000175272	5.6e-05	0.000207661	6.46e-05	0.000133492	0.000118424	6.98e-05	0.000106173	4e-05	0.000100652	0.000143739	6.23e-05	4.7e-05	2.89e-05	3.81e-05	1.94e-05	8.16e-05	2.04e-05	4.79e-05	8.49e-06	2.22e-05	3.7e-05	3.62e-06	3.25e-05	4.03e-05	0.000113995	1.4e-05	4.26e-05	3.08e-05	8.57e-05	7.8e-06
g__Eubacterium;s__Eubacterium siraeum CAG:80	3.03e-05	3.63e-05	1.15e-05	4.14e-05	1.17e-05	1.61e-06	5.17e-06	4.33e-05	1.91e-05	1.05e-05	1.55e-05	3.08e-05	1.81e-06	0.000143818	1.24e-07	5.83e-05	4.99e-05	5.45e-07	1.04e-05	3.75e-05	0.000105739	2.44e-05	1.93e-06	1.62e-05	2.04e-06	1.85e-06	1.94e-06	4.96e-06	0	2.92e-06	1.04e-05	4.63e-07	1.71e-05	6.65e-05	3.52e-06	2.47e-07	1.88e-05	1.13e-06	3.52e-06	1.27e-07
g__Clostridium;s__Clostridium sp. CAG:122	9.96e-05	1.36e-05	3.12e-05	2.35e-06	9.74e-06	1.64e-05	0	9.95e-06	5.14e-08	2.05e-05	2.23e-05	2.31e-05	1.49e-05	2.11e-05	0.000342521	1e-05	1.15e-05	1.97e-05	2.72e-06	7.62e-05	2.12e-05	3.01e-06	5.25e-08	1.9e-06	0	2.16e-06	4.1e-08	1.25e-05	1.13e-06	0	6.75e-06	0	1.68e-06	4.48e-06	0.000315265	3.77e-07	2.25e-06	4.62e-07	4.34e-07	7.33e-08
g__Paenibacillus;s__Paenibacillus ginsengihumi	2.83e-06	0	0	1.65e-06	3.45e-08	3.31e-07	0	2.19e-06	0	3.64e-08	1.19e-07	2.43e-06	0	1.89e-06	1.04e-06	0	2.43e-07	7.28e-07	1.28e-07	1.47e-06	4.23e-06	5.19e-06	1.21e-07	1.79e-06	1.55e-07	0	7.83e-06	6.95e-07	0	0	0.000341882	0	8.01e-08	1.07e-05	0	0	9.25e-06	1.25e-07	0	0
g__Clostridium;s__Clostridium diolis	6.28e-06	5.02e-07	0	1.57e-07	1.52e-06	0.000341055	2.43e-07	3.41e-06	0	4.15e-08	4.8e-07	3.17e-06	2.18e-06	2.97e-06	3.28e-05	5.13e-06	7.28e-06	3.48e-06	1.14e-06	2.51e-05	2.43e-06	4.91e-08	2.48e-07	9.19e-07	2.83e-07	0	1.25e-06	5.67e-08	2.01e-07	0	9.42e-07	4.69e-08	3.35e-07	3.74e-07	3.33e-07	0	1.36e-07	1.19e-06	3.47e-07	2.18e-06
g__Mycoplasma;s__Mycoplasma sp. CAG:877	7.82e-05	2.02e-07	0	0	1.87e-07	0	0	3.01e-06	0	0	2.06e-06	2.46e-05	3.65e-08	0.000177878	6.43e-08	2.07e-05	2.18e-06	7.39e-07	7.15e-08	1.32e-06	0	1.69e-06	1.18e-07	3.24e-07	0	0	0	0	0	0	3.28e-07	0	1.31e-07	0	0	0	8.05e-06	0	0	0
g__Flammeovirga;s__Flammeovirga sp. SJP92	4.12e-07	0	2.13e-05	0	8.48e-08	0	6.56e-05	0	1.57e-05	0	2.73e-05	0	0	3.94e-08	0	2.94e-07	0	0	0	0	4.76e-08	0	0	0	1.24e-07	0	0	0	0	0	2.22e-07	0	0	4.53e-07	3.99e-08	0	1.14e-05	0	0	0
g__Clostridium;s__Clostridium sp. SCN 57-10	1.61e-05	7.45e-06	3.47e-06	7.46e-05	1.4e-06	4.43e-07	0	1.45e-05	0	5.02e-07	1.87e-05	4.07e-05	6.16e-07	4.91e-05	2.62e-06	1.09e-05	7e-06	4.8e-06	3.58e-06	1.76e-06	4.29e-05	6.46e-05	6.6e-06	2.85e-05	5.64e-06	5.82e-06	8.88e-05	1.25e-05	0	1.33e-06	8.76e-05	2.63e-07	1.01e-05	1.53e-05	1.34e-06	2.38e-06	0.000170117	3.81e-05	2.76e-05	0
g__Prevotella;s__Prevotella sp. CAG:1320	3.64e-05	1.41e-06	2.7e-05	5.58e-06	4.53e-05	0	2.81e-06	0	6.42e-05	1.31e-06	0.000144025	4.92e-06	4.79e-07	1.58e-06	5.17e-05	1.17e-06	3.27e-06	3.39e-08	5.3e-05	4.85e-06	2.28e-05	8.95e-06	3.55e-05	9.31e-05	4.42e-07	8.98e-06	1.05e-07	2.99e-08	8.23e-05	0	1.12e-06	2.88e-05	2.59e-06	1.32e-05	0	1.73e-05	3.24e-05	1.12e-05	0	1.37e-07
g__Propionispira;s__Propionispira raffinosivorans	2.4e-06	2.51e-06	5.82e-06	1.86e-06	4.04e-07	4.3e-07	1.53e-06	8.84e-05	0.000330018	2.5e-05	4.18e-06	1.66e-05	1.38e-05	2.39e-06	3.22e-06	0	1.26e-05	5.35e-08	2.33e-06	4.97e-06	2.34e-06	1.37e-06	1.18e-06	3e-06	4.48e-06	2.07e-07	1.33e-06	1.3e-06	0	1.71e-07	4.66e-06	0	7.66e-07	1.16e-05	1.08e-05	7.55e-08	8.97e-07	3.04e-06	1.88e-06	0
g__Unclassified;s__Firmicutes bacterium CAG:238	0.000105724	1.48e-05	1.96e-06	5.41e-05	2.38e-06	4.44e-06	1.89e-08	1.98e-05	8.87e-07	5.33e-06	2.22e-05	6.35e-05	4.31e-06	0.000159226	4.05e-06	3.79e-05	3.43e-05	2.89e-05	9.78e-06	3.19e-05	7.93e-05	0.00010906	1.53e-05	0.000142419	1.35e-05	1.5e-05	0.000110098	6.8e-05	1.7e-06	1.99e-06	0.000300016	4.54e-07	3.48e-05	2.97e-05	4.25e-06	4.56e-06	0.000113706	1.08e-05	0.000138941	1.43e-06
g__Dysgonomonas;s__Dysgonomonas sp. BGC7	1.37e-05	3.18e-06	9.81e-06	6.16e-06	1.59e-06	0	3.64e-05	5.79e-06	3.9e-07	7.7e-06	8.64e-06	6.47e-06	4.16e-07	5.9e-06	7.34e-06	1.16e-05	4.48e-06	3.74e-07	4.53e-06	1.17e-06	8.8e-07	4.42e-05	9.34e-06	1.49e-05	4.67e-07	0	2.97e-06	1.01e-05	4.96e-06	1.18e-06	4.29e-05	1.89e-07	1.57e-07	3.06e-06	7.66e-06	1.14e-06	2.25e-05	4.8e-06	4.16e-07	5.85e-05
g__Lentimicrobium;s__Lentimicrobium saccharophilum	2.23e-06	5.18e-07	0	0	0	0	0	0	0	3.62e-07	3.48e-06	1.89e-06	0	0	0	4.68e-07	1.59e-08	0	1.26e-07	0	0	0	0	0	0	0	0	0	0	0	0	0	0	1.5e-06	0	0	0	0	0	0
g__Unclassified;s__Coriobacteriaceae bacterium CHKCI002	7.68e-06	1.01e-06	3.38e-06	3.77e-06	8.06e-05	1.08e-06	4.91e-07	0.000216842	2.25e-05	1.05e-05	8.93e-06	3.15e-05	3.24e-05	6.04e-05	3.22e-05	0.000105474	1.38e-05	4.38e-05	8.11e-06	6.08e-05	1.17e-05	7.01e-06	1.06e-05	3.76e-05	8.31e-06	1.43e-05	4.38e-05	1.11e-05	6.82e-08	6.01e-05	1.33e-05	6.6e-07	3.44e-06	8e-06	7.37e-06	4.08e-06	9.51e-06	1.25e-05	8.2e-05	5.56e-07
g__Lachnoclostridium;s__[Clostridium] saccharolyticum	6.9e-05	6.52e-05	4.06e-05	0.000134745	5.12e-05	4.05e-05	6.38e-06	6.19e-05	8.58e-05	6.33e-05	3.25e-05	0.000146156	6.22e-05	5.36e-05	7.04e-05	0.000107571	0.000109266	5.91e-05	0.00013272	0.000138966	8.85e-05	0.000107703	3.37e-05	7.01e-05	8.94e-05	0.000160801	0.000104215	0.000107184	0.000137679	5.6e-05	7.75e-05	2.87e-05	3.09e-05	7.52e-05	0.000140263	0.000182391	6.02e-05	4.92e-05	9.77e-05	2.91e-05
g__Clostridium;s__Clostridium sp. ATCC 29733	8.12e-05	2.34e-05	1.51e-05	0.000204713	1.38e-05	3.89e-05	1.47e-06	0.000104353	0.000112154	1.61e-05	3.05e-05	5.06e-05	8.36e-05	0.000142657	0.000104477	0.000111389	7.65e-05	5.79e-05	6.98e-05	3.81e-05	5.64e-05	9.51e-05	5.5e-05	7.16e-05	0.000141772	4.48e-05	0.000323191	7.64e-05	2.51e-05	4.32e-05	0.000127	8.73e-06	5.04e-05	0.000107911	9.32e-05	0.000170771	0.00011287	0.000110258	0.000171932	1.24e-05
g__Clostridium;s__Clostridium sp. 7_3_54FAA	0.000321985	5.47e-05	0.000162297	0.000139101	1.53e-05	8.51e-05	9.62e-07	2.36e-05	7.99e-05	1.57e-05	1.38e-05	2.01e-05	8e-06	3.99e-05	7.2e-05	3.37e-05	9.81e-05	9.85e-06	5.41e-05	4.61e-05	0.000134883	4.03e-05	7e-05	3.97e-05	3.27e-05	0.000215799	5.25e-05	9.53e-05	1.38e-05	5.33e-05	4.32e-05	8.03e-05	1.53e-05	0.000101777	7.86e-06	0.000163992	3.35e-05	7.49e-05	0.00012535	2.39e-05
g__Campylobacter;s__Campylobacter jejuni	1.66e-05	9.48e-06	1.42e-05	4.18e-06	8.05e-05	4.12e-05	3.54e-07	6.64e-05	2.25e-05	5.86e-05	2.38e-05	3.2e-05	0.000145757	1.56e-05	1.14e-05	0.000198603	3.55e-05	0.000137504	0.000231627	2.54e-05	2.49e-06	6.06e-06	7.99e-07	5.37e-07	5.17e-06	1.29e-05	2.79e-06	1.86e-06	6.65e-05	3.06e-06	3.97e-07	1.02e-05	3.18e-05	4.22e-05	0.000212324	3.26e-06	9.78e-07	2.25e-05	2.37e-06	8.7e-06
g__Ruminococcus;s__Ruminococcus sp. Marseille-P2976	0.000103363	3.64e-05	1.25e-05	0.000315276	1.97e-05	9.12e-05	1.34e-07	8.59e-05	3.12e-05	0.000189483	6.87e-05	0.000133098	2.71e-05	0.000305775	0.000140088	0.00023592	0.000111964	2.74e-05	0.000179499	9.63e-05	3.91e-05	0.000235248	3.1e-05	5.98e-05	2.17e-05	4.29e-05	9.06e-05	9.72e-05	7.26e-05	2.03e-05	0.000137382	8.24e-06	4.54e-05	0.000115813	0.000147635	0.000123818	7.58e-05	3.56e-05	7.62e-05	4.95e-06
g__Peptoniphilus;s__Peptoniphilus rhinitidis	4.86e-07	0	0	0	1.41e-07	0	0	0	7.36e-06	0	0	7.03e-07	0	0	3.39e-07	0	0	0	1.52e-05	0	1.38e-05	0	0	0.000317846	0	1.87e-07	1.43e-05	0	0	0	1.48e-05	0	0	5.37e-07	1.9e-07	0	0	5.74e-05	1.28e-07	0
g__Prevotella;s__Prevotella scopos	0	0	0	2.47e-06	0	0	0	0	3.15e-05	0	2.25e-07	0	0	4.07e-08	0	1.56e-06	0	0	0	0	3.94e-07	2.1e-06	0	0.000316215	0	0	0	1.22e-07	0	0	8.63e-08	0.000230209	0	2.29e-06	3.32e-08	0	1.79e-07	4.83e-06	0	0
g__Ruminiclostridium;s__[Clostridium] methylpentosum	8.72e-05	1.42e-05	6.27e-06	0.000242852	2.44e-05	1.53e-05	2.9e-07	5.97e-05	1.06e-05	2.57e-06	1.95e-05	0.00016531	1.29e-05	0.000108593	1.91e-05	6.3e-05	6.57e-05	4.56e-05	1.53e-05	3.08e-05	7.96e-05	0.000115684	3.5e-05	8.99e-05	1.42e-05	8.93e-05	0.000315817	0.000117808	1.04e-06	5.26e-05	0.000211185	7.36e-06	2.89e-05	8.62e-05	5.45e-06	1.54e-05	0.000133258	3.41e-05	0.000107466	3.26e-05
g__Prevotella;s__Prevotella sp. oral taxon 317	8.5e-08	7.71e-06	0	0	1.06e-07	0	0	0	8.63e-05	0	1.8e-05	1.75e-06	0	5.27e-06	0	3.35e-06	2.97e-06	3.01e-08	0	8.93e-08	4.27e-07	9.01e-08	0	5.04e-05	0	0	2.02e-07	0	0	0	5.69e-07	0.000315566	1.11e-05	2.18e-07	0	0	1.38e-05	1.22e-06	0	0
g__Bifidobacterium;s__Bifidobacterium subtile	8.46e-07	0	5.58e-07	1.47e-06	0.000314343	0	1.51e-07	2.25e-05	1.39e-05	1.14e-06	1.42e-07	1.03e-06	1.42e-05	4.66e-06	8.54e-06	3.53e-06	1.09e-06	1.3e-06	2.28e-06	3.01e-06	2.4e-07	6.44e-07	8.14e-07	3.22e-07	9.98e-08	8.68e-07	1.93e-05	6.06e-07	3.42e-07	0	5.59e-07	2.04e-06	7.99e-07	0	0	1.17e-06	1.13e-06	1.49e-07	2.57e-05	0
g__Coriobacterium;s__Coriobacterium glomerans	5.93e-07	2e-06	0	1.02e-06	6.09e-06	4.22e-08	9.41e-08	1.27e-05	0.000138313	1.69e-06	1.07e-05	1.07e-05	2.33e-06	1.62e-05	1.26e-05	5.42e-06	1.18e-05	2.31e-05	0.000313926	7.99e-06	3.51e-06	2.15e-06	1.25e-05	2.1e-06	1.74e-06	1.97e-06	4.62e-06	3.15e-07	2.42e-06	2.13e-08	2.02e-06	0	6.89e-07	4.42e-07	1.17e-06	8.79e-08	2.36e-06	2.79e-06	1.33e-07	2.38e-08
g__Olsenella;s__Olsenella umbonata	6.8e-06	1.05e-05	2.67e-07	1.39e-05	2.17e-06	0	1.37e-07	1.86e-05	0.000278922	1.09e-06	8.39e-06	1.73e-05	2.7e-06	6.34e-05	0.000313331	0.000260068	6.67e-06	2.88e-05	0.000294084	1.11e-05	5.66e-06	9.68e-06	1.77e-05	2.41e-05	5.55e-06	5.71e-07	8.02e-05	1.01e-05	1.28e-06	3.57e-07	3.7e-05	3.87e-06	5.49e-06	2.92e-06	9.88e-07	1.52e-06	3.16e-05	2.26e-06	3.61e-05	0
g__Veillonella;s__Veillonella montpellierensis	2.17e-06	8.36e-06	1.92e-06	4.6e-06	1.05e-05	2.24e-08	3.09e-05	7.73e-06	1.28e-05	1.04e-06	1.57e-06	1.52e-07	1.27e-06	7e-06	8.95e-06	3.88e-05	1.04e-05	4.64e-07	3.48e-06	2.22e-05	1.4e-07	7.92e-07	0	2.75e-06	2.59e-07	3.31e-05	1.69e-06	0	9.42e-08	4.68e-08	6.18e-07	0	0	3.39e-07	9.96e-06	2.6e-07	1.52e-06	6.81e-07	2.07e-07	8.7e-06
g__Clostridium;s__Clostridium sp. CAG:967	1.1e-07	0	0	0	0	0	0	0	0	1.51e-05	3.56e-06	8.04e-07	1.96e-07	0	5.97e-08	1.2e-06	9.11e-07	0	0	0	0	0	0	6.39e-08	9.7e-08	0	0	3.74e-08	1.56e-07	0	0	0	0	0	6.47e-08	0	2.55e-07	0	0	0
g__Mucinivorans;s__Mucinivorans hirudinis	7.53e-06	4.11e-05	1.19e-06	0.000145593	5.04e-07	0	4.5e-06	3.32e-05	0	6.43e-06	1.62e-05	9.59e-06	1.91e-05	1.6e-05	4.92e-06	5.94e-06	5.47e-06	2.59e-06	9.7e-06	2.21e-05	5.56e-06	8.72e-05	1.21e-06	6.44e-06	6.77e-05	0	3.07e-05	3.12e-05	0	1.55e-07	7.02e-05	8.72e-08	0.000310782	1.4e-06	3.67e-06	2.61e-07	6.5e-05	5.9e-06	5.12e-08	0
g__Haliscomenobacter;s__Haliscomenobacter hydrossis	5.12e-07	1.84e-05	0	2.96e-06	3.17e-07	0	0	4.11e-06	0	1.29e-06	9.07e-07	9.64e-07	0	1.36e-06	0	1.19e-06	1.75e-05	5.8e-07	0	9.27e-06	8.99e-07	3.34e-05	6.85e-08	1.33e-06	0	0	0	7.85e-08	7.25e-08	1.36e-06	8.6e-06	0	8.87e-07	0	0	0	5.23e-06	2.9e-06	0	4.77e-06
g__Clostridium;s__Clostridium sp. W14A	5.67e-05	1.95e-05	1.09e-05	0.000122828	2.16e-05	5.52e-06	8.93e-07	5.36e-05	5.52e-05	5.92e-06	1.72e-05	3.02e-05	7.14e-06	9.91e-05	1.23e-05	2.97e-05	5.41e-05	1.14e-05	1.15e-05	5.06e-05	4.97e-05	6.07e-05	2.39e-05	6.17e-05	2.01e-05	2.32e-05	0.000145167	3.34e-05	1.6e-05	2.78e-05	0.000161675	1.55e-06	1.3e-05	5.85e-05	4.35e-05	2.11e-05	0.000155872	2.32e-05	6.61e-05	2.1e-06
g__Bacteroides;s__Bacteroides helcogenes	6.13e-05	0.000108337	0.000175462	0.000231154	2.21e-05	5.06e-06	6.91e-05	0.000117273	0.000186366	0.000121958	0.000151944	3.41e-05	8.87e-05	2.18e-05	0.000108158	3.76e-05	5.14e-05	2.75e-05	0.000151179	0.000125807	2.08e-05	9.87e-05	6.56e-05	0.000104409	9.1e-06	4.15e-05	2.13e-06	1.31e-05	4.96e-06	4.41e-05	6.82e-06	0.000202305	5.67e-05	5.31e-05	0.000101824	5.75e-06	1.3e-05	1.4e-06	0.000120618	0.000254717
g__Unclassified;s__Lachnospiraceae bacterium CAG:25	3.1e-06	5.74e-06	3.17e-05	1.76e-07	2.29e-05	1.04e-05	6.94e-07	8.56e-06	0	6.56e-05	1.93e-06	4.63e-06	0.000306337	6.33e-05	7.2e-05	3.93e-05	1.41e-06	3.13e-06	3.48e-05	5.77e-05	1.2e-07	8.36e-07	4.17e-07	2.8e-08	4.14e-07	1.17e-05	0	1.31e-07	1.1e-06	1.99e-05	2.65e-08	3.36e-08	4.55e-08	2.28e-06	3.44e-06	7.55e-06	0	1.13e-06	1e-06	8.23e-06
g__Hallella;s__Hallella seregens	0	0	0	0	0	0	0	0	4.15e-05	0	7.38e-08	0	0	1.26e-06	0	0	0	0	0	0	1.48e-06	1.38e-06	1.33e-06	1.84e-06	0.000129262	0	7.9e-07	0	0	0	1.3e-06	0.000192126	0	2.51e-08	0	0	2.11e-05	2.42e-05	0	0
g__Bacteroides;s__Bacteroides sp. D1	4.64e-05	1.17e-05	9.38e-06	2.2e-05	2.67e-06	3.23e-06	1.93e-06	1.32e-05	2.86e-06	2.26e-05	8.48e-06	2.06e-05	1.94e-05	1.18e-05	1.71e-05	6.11e-05	1.13e-05	4.01e-06	1.98e-05	5.21e-05	3.08e-05	2.1e-05	4.34e-06	4.68e-08	2.46e-06	8.03e-06	8.29e-07	3.8e-06	4.75e-06	1.94e-05	1.1e-06	9.91e-06	9.98e-05	4.2e-05	1.87e-06	1.31e-06	4.87e-05	9.1e-06	3.82e-07	1.37e-05
g__Unclassified;s__Croceibacter phage P2559S	6.43e-07	2.43e-07	2.35e-07	7.75e-05	2.55e-07	0	0	0	0	4.9e-07	8.46e-06	8.16e-08	0	1.48e-05	3.23e-08	6.47e-06	0	1.51e-06	3.38e-06	0.0001513	3.4e-07	1.23e-05	6.4e-07	0	3.68e-08	0	3.28e-07	1.1e-06	0	5.68e-05	0	0	2.6e-07	3.21e-07	0	9.23e-06	1.37e-06	1.27e-05	1.12e-06	8.19e-07
g__Varibaculum;s__Varibaculum sp. Marseille-P2802	0	0	0	0	1.31e-07	0	0	2.5e-06	0	3.98e-07	1.19e-06	3.43e-07	0	8.65e-06	0	1.25e-05	0	0	5.13e-08	5.64e-08	1.11e-06	3.95e-07	1.29e-07	1.3e-07	0	0	2.58e-07	3.52e-08	0	0	0	0	0	3.86e-08	0	0	0	6.37e-08	0	0
g__Roseivirga;s__Roseivirga spongicola	5.44e-06	1.86e-05	0	0	0	0	0	0	0	0	0	0	0	0	0	1.06e-06	0	0	0	0	0	0	0	0	0	0	0	0	0	0	0	0	0	0	0	0	0	0	0	0
g__Bifidobacterium;s__Bifidobacterium animalis	5.34e-06	1.58e-06	8.68e-08	8.07e-06	4.2e-06	5.77e-05	5.19e-08	0.000299465	2.67e-06	2.36e-06	7.59e-06	7.53e-06	8.67e-06	9.49e-06	9.09e-05	1.61e-05	2.25e-05	7.64e-07	7.64e-07	3.63e-06	2.49e-06	4.65e-06	2.97e-06	4.63e-06	6.15e-07	6.06e-07	4.63e-07	9.52e-07	9.17e-07	1.13e-06	4.51e-06	1.82e-06	7.16e-07	3.79e-06	5.55e-07	4.1e-07	4.2e-06	1.62e-06	4.33e-07	1.27e-07
g__Unclassified;s__Lachnospiraceae bacterium 9_1_43BFAA	2.24e-05	6.44e-05	4.27e-05	2.5e-06	2.78e-05	3.53e-05	1.28e-05	5.32e-05	0.000227836	3.45e-05	1.83e-05	5.45e-05	0.000296845	3.72e-05	4.03e-05	6.4e-05	7.85e-05	1.28e-05	8.76e-05	5.91e-05	4.33e-07	2.38e-06	3e-07	5.88e-07	1.01e-07	3e-06	3.83e-07	3.65e-07	1.16e-05	2.1e-07	5.29e-08	5.67e-07	7.45e-07	6.74e-06	1.47e-05	2.08e-05	5.45e-06	3.54e-07	1.37e-05	1.19e-05
g__Unclassified;s__Peptococcaceae bacterium 1109	3.41e-05	4.31e-07	0	1.86e-05	7.98e-05	3.3e-07	2.38e-08	1.39e-06	7.85e-07	0	2.6e-05	2.88e-06	3.43e-07	5.61e-05	3.71e-06	0.000184163	7.88e-07	1.62e-07	1.25e-06	2.96e-06	6.74e-06	2.75e-06	4.59e-06	1.08e-05	6.92e-07	5.25e-06	5.9e-06	1.88e-06	0	1.34e-05	5.8e-05	0	2.7e-07	2.06e-05	0	0	6.77e-06	3.91e-08	4.38e-06	7.52e-06
g__Chitinophaga;s__Chitinophaga pinensis	1.55e-06	0	0	0	0	0	0	0	0	0	0	0	0	0	0	0	0	0	0	0	1.57e-07	0.000128076	0	0	0	0	0	0	0	0	0	0	0	0	0	3.41e-08	6.63e-07	0	0	0
g__Pelosinus;s__Pelosinus sp. UFO1	2.67e-06	1.66e-06	4.77e-06	4.09e-05	0	3.24e-06	4.45e-05	8.66e-08	0.000293367	2.78e-06	4.99e-06	9.74e-07	1.63e-07	4.03e-06	0	0	1.4e-05	0	2e-06	5.04e-06	8.87e-07	2.32e-06	0	1.71e-06	2.08e-07	0	1.64e-05	1.21e-07	0	1.24e-07	9.16e-06	3.4e-07	0	2.8e-06	0	6.21e-08	1.57e-06	8.18e-08	0	0
g__Shigella;s__Shigella sp. SF-2015	0	1.4e-07	4.35e-06	3.61e-07	4.98e-07	6.74e-07	0.00029252	6.88e-06	4.55e-06	0	0.000141933	1.18e-05	0	8.26e-08	1.63e-07	7.84e-06	2.25e-05	0.000203665	4.35e-05	0	7.17e-08	9.23e-08	2.71e-07	0	0	6.55e-07	6.1e-07	1.32e-06	3.42e-05	1.15e-06	1.78e-06	1.22e-06	6.82e-06	0	1.1e-06	1.32e-06	7.37e-07	1.87e-06	0	5.13e-06
g__Bifidobacterium;s__Bifidobacterium dentium	8e-06	2.3e-06	9.09e-07	6.88e-07	5.66e-05	1.08e-06	5.12e-06	6.64e-05	0	3.58e-05	4.88e-06	9.03e-05	7.98e-05	0.000107839	7.7e-05	0.000291868	4.55e-05	1.62e-06	0.000167597	5.1e-06	1.5e-05	3.8e-06	8.59e-06	3.51e-06	4.02e-06	1.19e-05	1.09e-05	1.96e-05	1.05e-05	9.54e-06	8.9e-05	2.11e-06	2.47e-06	3.26e-06	3.45e-06	2.89e-05	8.62e-06	2.18e-05	2.67e-05	1.73e-05
g__Streptococcus;s__Streptococcus sp. HMSC064H09	1.49e-07	6.54e-08	0	0	3.45e-08	1.25e-07	3.33e-06	7.37e-06	0	1.77e-07	1.57e-07	1.57e-07	8.46e-06	9e-06	6.6e-07	6.77e-06	1.49e-06	3.22e-08	4.4e-06	9.06e-07	2.85e-07	0	0	0	5.44e-07	1.09e-07	0	0	2.04e-07	0	0	0	0	1.22e-07	5.63e-07	0	0	8.42e-07	0	0
g__Lachnoanaerobaculum;s__Lachnoanaerobaculum sp. OBRC5-5	6.73e-05	6.42e-06	5.46e-07	3.41e-05	1.25e-06	1.13e-05	5.91e-07	5.25e-06	1.52e-05	1.18e-06	7.02e-06	2.28e-05	1.77e-07	4.23e-05	6.03e-06	5.51e-05	2.81e-05	3.33e-06	1.52e-06	7.91e-06	1.75e-05	2.49e-05	1.53e-06	1.36e-05	3.34e-06	4.23e-06	8.25e-06	6.17e-06	1e-06	1.63e-06	2.91e-05	1.34e-07	1.51e-05	5.37e-05	1.3e-06	6.12e-07	3.16e-05	3.5e-06	1.9e-06	1.42e-07
g__Unclassified;s__Bacteroidales bacterium Barb4	1.51e-06	9.28e-06	0	8.54e-07	3.57e-06	0	8.49e-07	9.4e-07	3.67e-06	2.48e-06	6.73e-06	1.38e-06	1.73e-07	3.88e-07	6.25e-06	6.43e-07	2.31e-06	6.77e-05	2.53e-06	1.65e-05	3.36e-08	8.8e-07	5.22e-06	3.21e-06	3.26e-05	0	1.32e-06	1.85e-06	1.67e-07	1.71e-07	1.74e-06	6.61e-07	5.05e-06	1.11e-05	2.89e-06	2.2e-07	3.9e-06	4.2e-07	2.63e-07	4.47e-06
g__Parabacteroides;s__Parabacteroides chinchillae	9.93e-05	5.1e-05	1.14e-05	4.14e-05	4.28e-06	0.000185562	1.6e-06	1.45e-05	3e-05	4.47e-05	3.67e-05	1.36e-05	7.23e-05	5.25e-05	7.44e-05	2.33e-05	1.78e-05	1.08e-05	2.46e-05	4.68e-05	6.97e-06	9.87e-06	1.11e-05	2.23e-05	7.93e-07	4.98e-06	0.000109089	4.07e-05	5.19e-05	2.02e-06	5.65e-05	1.32e-06	0.00011288	3.43e-05	0.000178507	1.62e-06	7.49e-06	4.88e-07	1.44e-05	1.4e-05
g__Clostridium;s__Clostridium butyricum	4.26e-05	2.35e-05	0.000106341	9.21e-06	2.45e-06	2.98e-05	2.76e-05	9.26e-05	0.000289048	5.08e-05	2.08e-05	4.21e-05	3.32e-05	4.84e-05	7.03e-05	2.38e-05	4.69e-05	2.91e-05	2.09e-05	3.85e-05	7.55e-06	5.46e-06	8.82e-07	3.49e-06	3.92e-06	1.96e-06	1.4e-06	2.78e-06	9.84e-07	1.41e-06	6.3e-06	0	1.72e-06	2.45e-05	1.59e-05	6.48e-06	3.71e-06	2.09e-06	1.68e-05	3.06e-05
g__Unclassified;s__Bacteroidales bacterium CF	0	1.19e-07	3.45e-06	3.4e-06	0	0	0	0	0	2.2e-07	8.05e-07	4.33e-07	0	7.58e-06	0	1.4e-05	0	0	0	1.61e-07	2.52e-06	1.21e-06	1.06e-06	5.4e-07	4.26e-07	0	7.78e-07	9.49e-06	0	0	1.1e-05	1.68e-07	1.37e-05	3.02e-06	0	1.05e-07	0.000288023	8.93e-06	0	0
g__Prevotella;s__Prevotella sp. HJM029	0	2.15e-06	7.03e-05	2.14e-06	1.23e-07	7.62e-07	0	0	3.91e-07	0	1.69e-05	1.02e-07	0	2.84e-07	0	0	6.16e-06	0	0	0	1.28e-06	0	1.76e-08	3.41e-05	0.000167694	0	1.05e-06	1.53e-08	2.08e-08	7.47e-08	1.15e-06	0	0	0	0	0	1.55e-05	7.74e-05	0	0
g__Unclassified;s__uncultured bacterium Contigcl_1787	1.82e-05	6.51e-06	1.29e-06	6.91e-06	1.02e-06	1.79e-05	0	0.000285602	4.06e-07	8.38e-06	1.14e-05	2.12e-05	2.82e-06	2.57e-05	1.72e-06	1.18e-05	1.99e-05	5.06e-06	1.35e-05	1.69e-05	1.07e-05	9.49e-06	3.33e-06	6.02e-06	2.96e-06	1.49e-05	4.34e-06	1.91e-05	8.44e-07	3.49e-06	1.1e-05	0	9.23e-06	1.64e-05	1.17e-05	1.01e-05	5.04e-06	7.77e-06	9.38e-06	1.56e-06
g__Lachnoanaerobaculum;s__Lachnoanaerobaculum saburreum	5.61e-05	2.53e-05	1.69e-05	2.77e-05	9.92e-06	1.58e-05	6.81e-06	6.15e-05	3.08e-05	7.64e-05	1.87e-05	4.62e-05	5.21e-05	3.62e-05	3.02e-05	7.78e-05	4.97e-05	4.07e-05	5.67e-05	4.21e-05	2.74e-05	3.44e-05	6.69e-06	5.55e-05	1.94e-05	4.97e-05	6.15e-06	6.75e-06	5.9e-06	3.29e-06	0.000284412	4.11e-05	3.26e-06	5.2e-05	2.1e-05	1.24e-05	4.49e-05	7.68e-06	1.14e-05	1.02e-05
g__Bifidobacterium;s__Bifidobacterium pseudocatenulatum CAG:263	9.12e-07	3.73e-07	0	2.55e-08	0.000138479	0	3.39e-07	0.00015825	7.13e-06	1.28e-05	0	1.81e-05	0.000117137	0.000218981	3.23e-05	2.6e-05	2.44e-06	0	5.56e-07	9.83e-05	3.26e-06	4.45e-07	6.37e-06	5.12e-06	9.31e-07	4.86e-06	1.16e-06	4.96e-06	2.86e-05	0	0	6.43e-07	6.34e-07	3.55e-07	0	3.24e-06	1.97e-07	6.33e-07	3.7e-06	0
g__Ruminiclostridium;s__[Clostridium] viride	5.11e-05	7.49e-06	9.75e-06	2.12e-05	2.96e-06	4.87e-06	8.85e-08	0.000107617	2.57e-06	6.18e-06	2.27e-05	4.77e-05	7.23e-06	0.000144038	8.39e-06	8.97e-05	4.89e-05	3.64e-05	1.19e-05	2.33e-05	7.84e-05	5.53e-05	2.4e-05	9.94e-05	2.02e-05	2.35e-05	0.000193858	4.66e-05	0	8.29e-06	0.000281231	1.72e-06	1.13e-05	3.08e-05	4.13e-06	1.14e-05	7.56e-05	1.16e-05	6.54e-05	7.85e-06
g__Lachnoclostridium;s__[Clostridium] fimetarium	5.64e-05	3.36e-05	5.67e-06	0.000103656	8.02e-06	4.94e-05	1.5e-07	1.46e-05	1.71e-05	2.58e-05	2.45e-05	8.96e-05	1.32e-05	6.64e-05	7.1e-05	2.24e-05	4.01e-05	1.23e-05	8.02e-06	5.16e-05	3.57e-05	2.03e-05	3.12e-06	1.15e-05	2.18e-06	3.06e-05	1.48e-05	1.37e-05	2.81e-06	4.15e-06	3.09e-05	3.48e-07	7.38e-06	2.59e-05	3.22e-05	6e-06	1.9e-05	5.47e-06	8.68e-06	7.51e-06
g__Unclassified;s__Lachnospiraceae bacterium AC2014	3.87e-05	1.51e-06	2.86e-06	7.33e-06	1.69e-06	3.54e-05	1.87e-07	5.68e-06	0.000282734	2.51e-05	3.19e-06	4.78e-05	6.21e-06	1.22e-05	1.68e-05	1.67e-05	2.48e-05	1.13e-05	1.33e-05	4.06e-05	7.97e-06	1.59e-05	7.52e-07	5.26e-06	3.82e-06	8.45e-06	9.09e-07	4.83e-06	2.75e-06	4.42e-06	1.07e-05	3.21e-07	7.16e-06	3.65e-05	5.08e-06	7.01e-06	9.18e-06	1.51e-06	5.88e-06	3.55e-06
g__Unclassified;s__Firmicutes bacterium CAG:56	5.78e-05	9.65e-05	2.76e-05	6.27e-06	4.11e-06	3.38e-07	0	9.03e-05	1.24e-06	1.98e-05	4.08e-05	4.67e-05	1.02e-05	6.48e-05	0.000135807	1.81e-05	3.73e-05	1.38e-05	4.04e-05	0.000216262	1e-05	4.33e-05	5.33e-06	1.55e-06	4.95e-06	1.59e-05	4.71e-07	1.03e-06	3.38e-07	0.00019649	1.39e-06	3.8e-07	9.38e-06	2.43e-05	9.15e-06	2.94e-07	5.82e-06	1.66e-05	1.92e-05	6.03e-07
g__Bacteroides;s__Bacteroides reticulotermitis	4.51e-05	2.56e-05	1.42e-05	0.000131136	9.11e-06	3.62e-05	3.04e-05	3.63e-05	5.48e-05	7.48e-05	4.09e-05	1.37e-05	0.000172191	3.41e-05	6.03e-05	4.14e-05	2.92e-05	3.23e-05	1.92e-05	3.61e-05	1.29e-06	6.3e-06	9.29e-06	2e-05	0.000104805	4.49e-06	3.46e-06	7.63e-06	6.98e-06	8.53e-06	1e-05	5.53e-05	1.4e-05	1.36e-05	2.47e-05	5.15e-07	2.13e-05	3.92e-05	2.98e-06	9.21e-05
g__Bacteroides;s__Bacteroides sp. HMSC068A09	0.000116424	9.76e-05	1.91e-05	3.84e-05	6.19e-06	3.87e-05	0	2.02e-05	1.25e-06	5.45e-05	2.22e-05	4.14e-05	5.06e-05	1.79e-05	4.76e-06	6.99e-05	2.79e-05	2.7e-06	4.26e-06	2.36e-05	1.35e-05	2.4e-06	6.51e-07	6.08e-07	2.53e-06	2.13e-07	0	2e-06	5.72e-07	3.7e-06	1.02e-06	1.47e-07	1.81e-06	3.33e-06	4.39e-07	3.45e-05	3.9e-07	1.79e-06	4.79e-06	0.000280815
g__Parabacteroides;s__Parabacteroides sp. HGS0025	3.82e-05	2.52e-05	3.67e-06	0.000174202	4.37e-06	2.94e-05	8.68e-07	7.11e-06	3.41e-06	4.46e-05	2.94e-05	1.89e-05	2.83e-05	2e-05	4.03e-05	2.44e-05	1.53e-05	5.82e-06	1.51e-05	0.000143737	6.79e-06	0.000233951	1.63e-06	2.6e-07	1.48e-06	1e-06	6.44e-06	5.96e-06	6.8e-06	3.04e-06	0.000121435	1.75e-06	7e-06	3.91e-05	3.44e-05	7.22e-06	8.45e-06	6.44e-06	2.02e-05	1e-05
g__Bacteroides;s__Bacteroides sp. CAG:144	6.36e-05	1.17e-05	4.48e-06	0.000109342	5.17e-06	0.00016405	3.08e-07	1.29e-05	8.96e-06	5.39e-05	5.05e-05	2.87e-05	3.56e-06	2.88e-05	2.74e-06	1.36e-05	9.13e-06	6.79e-06	1e-05	1.65e-05	3.05e-05	7.61e-05	2.89e-07	3.32e-06	4.52e-06	1.06e-05	1.94e-07	8.08e-05	0.000130035	2.16e-05	1.17e-06	8.13e-06	6.21e-06	0.00011842	5.21e-06	0.00013864	6.13e-06	1.01e-06	1.07e-06	4.52e-05
g__Coprobacillus;s__Coprobacillus sp. 3_3_56FAA	1.24e-05	2.86e-06	3.62e-06	1.41e-05	2.87e-05	3.21e-05	1.4e-06	4.73e-06	9.4e-06	5.62e-06	4.83e-06	1.81e-06	9.27e-05	9.57e-05	6.41e-06	7.41e-06	9.07e-06	1.01e-05	5.13e-06	4.1e-06	1.34e-06	5.96e-07	9.22e-07	6.41e-07	3.03e-07	1.79e-06	0	1.94e-07	7.39e-08	8.13e-07	3.13e-07	2.46e-07	1.79e-07	2.24e-06	6.38e-06	0	4.41e-07	0	4.46e-06	1.48e-06
g__Bifidobacterium;s__Bifidobacterium tsurumiense	6.09e-07	0	0	1.88e-06	0.000277974	1.06e-07	2.09e-07	1.68e-05	2.66e-05	2.31e-06	3.27e-06	3.58e-06	2.7e-05	2.87e-05	2.71e-05	1.85e-05	1.15e-05	3.98e-07	1.65e-06	1.61e-05	3.5e-07	8.34e-07	2.51e-06	1.52e-06	8.06e-07	1.2e-06	1.02e-06	7.42e-07	2.01e-06	0	9.5e-07	1.35e-06	1.59e-08	2.79e-08	0	6.98e-07	4.17e-06	3.61e-07	1.77e-06	0
g__Rikenella;s__Rikenella sp. Marseille-P3215	3.98e-05	2.75e-06	4.71e-06	4.3e-05	1.14e-05	6.54e-05	0	1.87e-05	2.6e-06	4.27e-05	1.71e-05	2.95e-05	1.67e-07	2.08e-05	0	2.99e-05	2.21e-05	8.53e-06	9.2e-06	5.86e-06	8.21e-06	1.48e-05	4.25e-06	3.42e-06	1.76e-06	3.06e-05	5.83e-06	9.45e-06	4.18e-06	4.17e-06	8.62e-06	1.51e-07	4.36e-06	3.75e-05	0.00019017	6.39e-06	4.23e-06	2.33e-07	1.08e-06	2.71e-06
g__Eggerthella;s__Eggerthella sp. YY7918	7.93e-06	1.29e-06	2.65e-07	3.24e-06	4.77e-05	1.37e-05	3.2e-08	3.06e-05	5.52e-05	3.4e-06	5.85e-06	3.72e-05	2.92e-05	8.9e-05	1.44e-05	0.000128671	1.93e-05	6.03e-05	7e-06	5.89e-05	1.91e-05	2.07e-05	2.19e-05	1.51e-05	7.92e-06	2.26e-05	3.63e-05	1.13e-05	0	7.05e-05	4.46e-05	1.25e-07	8.16e-06	9.11e-06	8.29e-06	1.68e-05	1.82e-05	1.41e-05	3.27e-05	2.99e-07
g__Butyricimonas;s__Butyricimonas synergistica	0.000142543	3.55e-05	1.75e-06	4e-05	0	0	3.09e-07	1.9e-05	0	1.72e-05	1.52e-05	2.27e-05	1.84e-06	1.51e-05	1.35e-06	0.000129812	1.43e-05	4.68e-05	1.35e-05	4.45e-05	5.46e-05	2.55e-05	2.9e-06	2.91e-05	1.68e-06	1.46e-07	3.27e-06	4.59e-06	4.51e-08	1.23e-05	3.81e-06	8.55e-08	3.99e-05	7.77e-05	5.9e-06	7.3e-06	2.5e-05	0	1.45e-07	6.38e-06
g__Unclassified;s__Parcubacteria group bacterium GW2011_GWA1_59_11	0	0	0	0	0	0	0	0	0	0	0	0	0	0	0	0	0	0	0	0	0	0	0	0	0	0	0	0	0	0	0	0	0	0	4.42e-07	0	0	0	0	0.00027298
g__Ruminiclostridium;s__[Clostridium] papyrosolvens	4.92e-05	8.05e-06	2.41e-06	4.51e-05	2.65e-06	1.87e-06	2.76e-07	3.15e-05	1.77e-06	1.31e-05	5.77e-06	1.98e-05	1.18e-05	3.17e-05	9.48e-06	1.96e-05	7.83e-05	1.96e-05	8.92e-06	3.1e-05	3.68e-05	2.38e-05	6e-06	9.36e-06	4.77e-06	3.79e-05	3.37e-05	2.24e-05	9.81e-06	1.24e-05	0.000272487	3.61e-06	1.6e-05	3.19e-05	2.98e-05	8.47e-06	2.38e-05	5.75e-06	3.93e-05	5.59e-06
g__Unclassified;s__Lentisphaerae bacterium GWF2_49_21	9.25e-06	4.48e-06	3.55e-06	0	2.97e-08	4.07e-07	0	0	2.01e-05	1.1e-05	1.09e-06	2.94e-06	0	5.18e-06	8.14e-07	5.92e-06	0	9.6e-08	2.32e-06	2.93e-07	1.73e-05	1.57e-06	0	1.05e-07	4.04e-06	1.02e-06	1.06e-06	7.03e-07	1.43e-06	0	4.26e-06	0	3.46e-07	1.03e-05	5.94e-06	0	7.43e-05	0	0	1.79e-06
g__Unclassified;s__Ruminococcaceae bacterium mt9	6.2e-05	2.01e-05	1.05e-05	0.000235234	5.57e-06	5.08e-06	9.71e-07	8.38e-05	3.19e-05	2.62e-05	2.26e-05	8.81e-05	2.24e-05	0.000229416	1.59e-05	8.85e-05	0.000109399	4.69e-05	1.99e-05	6.06e-05	4.08e-05	0.00011323	3.35e-05	0.000153764	1.81e-05	1.29e-05	0.000203989	5.89e-05	5.19e-07	3.65e-05	0.000207954	2.24e-06	7.65e-05	0.000115573	1.6e-05	2.81e-06	0.000208189	5.27e-05	0.000144286	7.92e-06
g__Anaerovibrio;s__Anaerovibrio sp. RM50	3.08e-06	9.82e-06	0	1.59e-06	3.33e-06	6.81e-08	0	5.89e-06	0.000270647	9e-07	1.38e-06	9.85e-06	6.53e-07	8.01e-06	1.42e-06	1.24e-05	1.59e-06	1.46e-06	4.73e-06	4.47e-06	1.7e-06	3.46e-06	6.2e-07	4.08e-07	6.17e-07	0	3.44e-08	9e-08	0	3.15e-05	1.72e-06	2.9e-07	5.15e-07	5.19e-07	3.64e-06	2.99e-07	0	3.49e-06	8.57e-07	0
g__Unclassified;s__Firmicutes bacterium CAG:145	6.44e-05	1.26e-05	6.32e-06	0.000124653	1.13e-05	0	2.06e-07	2.61e-05	4.85e-06	8.89e-07	2.02e-05	1.78e-05	1.97e-06	0.000113595	2.68e-06	3.49e-05	1.39e-05	2.31e-05	1.88e-06	5.74e-06	5.43e-05	5.74e-05	2.4e-05	5.81e-05	7.63e-06	1.25e-06	0.0002435	0.000127026	2.33e-07	8.72e-07	0.000166031	1.07e-07	4.7e-05	4.24e-05	1.26e-06	7.3e-06	0.000135799	3.8e-06	0.000106162	1.01e-07
g__Barnesiella;s__Barnesiella viscericola	0.000213332	6.54e-05	2.81e-06	4.94e-05	2.86e-05	0.000161905	1.2e-05	1.93e-05	6.31e-06	8.6e-05	0.000157574	9.29e-05	3.01e-08	9.46e-05	1.65e-05	3.05e-05	2.32e-05	1.73e-05	3.42e-06	3.28e-05	5.12e-05	0.000201337	3.41e-05	0.000266582	7.03e-06	8.17e-05	1.01e-05	0.00026214	3.6e-05	4.89e-06	6.68e-05	3.73e-05	1.61e-05	0.000153236	9.67e-06	7.81e-05	0.000155415	2.06e-05	3.16e-08	7.88e-05
g__Megasphaera;s__Megasphaera sp. DISK 18	4.8e-06	0	0	0.000267075	1.3e-05	0	0	2.23e-07	2.37e-05	1.69e-07	1.09e-05	9.2e-07	5.48e-06	5.7e-08	3.47e-08	1.38e-05	6.82e-07	3.01e-06	0	3.3e-07	0	0	4.43e-07	3.81e-07	2.41e-07	0	6.23e-08	1.58e-07	0	1.21e-06	5.17e-06	3.44e-08	0	0	0	3.28e-08	1.36e-05	1.35e-07	0	4.35e-07
g__Fusobacterium;s__Fusobacterium sp. HMSC073F01	2.52e-07	0	0	5.18e-08	1.31e-07	4.04e-06	0	1.33e-07	1.86e-05	0.000266262	1.46e-06	4.04e-06	2.4e-06	1.48e-07	2.03e-07	2.88e-07	8.24e-07	3.75e-08	0	2.27e-07	0	0	5.97e-08	0	0	0	0	0	0	0	0	1.41e-06	0	0	3.55e-07	0	0	0	0	1.73e-07
g__Succinatimonas;s__Succinatimonas hippei	2.46e-06	2.83e-07	2.32e-07	4.25e-06	1.09e-06	1.35e-07	0	0	0	7.34e-05	3.92e-07	4.54e-06	3.42e-05	7.04e-06	5.02e-06	1.89e-06	2.63e-06	6.38e-07	1.43e-06	2.08e-06	2.12e-06	2.26e-06	9.3e-07	2.29e-06	3.68e-05	2.37e-06	1.75e-05	3.74e-06	0	0	9.86e-06	2.07e-06	1.98e-06	9.94e-07	0	0	2.98e-05	0	1.87e-06	0
g__Peptoniphilus;s__Peptoniphilus sp. SIT15	0	2.09e-08	0	0	0	0	0	0	0	0	0	0	0	0	0	0	2.18e-07	0	0	4.42e-08	0	0	2.52e-08	0	0	2.26e-08	0	0	0	0	0	0	0	0	4.95e-08	6.56e-08	0	0	0	0
g__Ruminiclostridium;s__[Clostridium] cellulosi	7.18e-05	5.97e-05	3.21e-05	0.000135474	1.94e-05	8.14e-05	8.55e-06	0.0001723	4.81e-05	6.23e-05	5.42e-05	0.000159607	1.5e-05	0.000151578	3.88e-05	6.48e-05	0.000156308	2.61e-05	6.08e-05	7.8e-05	0.000144642	9.4e-05	5.18e-05	0.000120406	9.08e-05	0.000236316	0.000159424	0.000167729	8.72e-05	8.06e-05	0.000197848	3.59e-05	6.12e-05	0.000101193	0.00013711	0.000130117	0.000194781	0.000142158	0.000179221	8.29e-06
g__Clostridium;s__Clostridium cellulovorans	3.6e-05	1.92e-05	1.9e-06	6.69e-06	6.31e-07	1.79e-06	0	5.23e-06	4.54e-06	4.19e-06	7.31e-06	2.11e-05	6.5e-06	2.15e-05	3.67e-06	2.56e-05	4.16e-05	7.18e-06	4.37e-06	4.73e-06	2.58e-06	7.44e-06	2.05e-06	2.21e-06	7.53e-07	1.62e-07	1.78e-06	1.2e-05	0	4.55e-07	4.38e-06	0	7.52e-07	8.66e-06	3.34e-07	0	5.35e-06	9.22e-07	3e-06	3.06e-07
g__Unclassified;s__Lachnospiraceae bacterium 3-1	9.67e-05	3.78e-05	2.4e-05	5.8e-05	5.74e-05	0.000121104	6.77e-06	0.000131647	6.8e-05	0.000106756	4.3e-05	0.000204959	8.56e-05	0.000170969	7.52e-05	9.2e-05	9.72e-05	9.07e-05	9.67e-05	7.66e-05	4.95e-05	7.22e-05	2.32e-05	4.84e-05	1.19e-05	5.62e-06	8e-05	7.03e-05	2.32e-05	1.83e-05	0.000136196	1.68e-06	3.49e-05	0.000112307	4.99e-05	1.34e-05	2.09e-05	6.56e-06	8.52e-06	1.44e-05
g__Bifidobacterium;s__Bifidobacterium scardovii	7.37e-06	3.81e-06	1.92e-07	2.35e-05	0.000262084	0	6.6e-08	4.5e-06	1.54e-05	4.15e-06	2.82e-07	6.83e-06	1.24e-05	7.85e-06	2.46e-05	1.73e-05	8.61e-07	2.09e-06	5.65e-07	9.24e-06	7.48e-06	1.13e-05	5.31e-06	4.02e-06	1.82e-06	1.31e-05	4.42e-06	2.87e-05	0	2.58e-06	2.56e-06	0	0	4.44e-06	5.27e-06	1.22e-07	7.86e-06	1.01e-05	1.07e-05	0
g__Akkermansia;s__Akkermansia glycaniphila	2.31e-06	2.56e-06	4.12e-05	0	7.31e-06	0	0	9.38e-08	0	6.09e-08	3.47e-07	6.43e-05	0	2.83e-05	0	3.3e-05	2.73e-06	0	1.75e-06	1.79e-05	4.43e-05	1.35e-07	0	4.11e-08	1.13e-06	0	4.07e-05	0	0	6.67e-08	8.53e-06	0	0	6.61e-05	0	0	1.63e-05	0	0.000164401	0
g__Acetobacterium;s__Acetobacterium wieringae	8.06e-06	5.35e-06	4.93e-07	5.73e-06	1.29e-06	1.48e-07	1.27e-07	1.51e-06	9.33e-06	2.22e-06	7.09e-07	7.95e-06	8.5e-06	3.26e-05	9.08e-06	1.71e-05	2.94e-06	5e-06	8.44e-06	1.35e-05	3.22e-06	1.21e-05	6.16e-06	6.67e-06	1.01e-06	1.56e-07	0.000261446	2.17e-06	6.54e-08	0	0.000220702	7.65e-07	8.66e-06	1.37e-05	2.74e-06	1.72e-06	9.78e-06	5.96e-06	1.91e-05	0
g__Granulicatella;s__Granulicatella sp. HMSC31F03	0	8.45e-08	1.5e-07	9.85e-08	1.01e-07	0	0	0	0	0	1.11e-07	1.48e-07	0	4.28e-07	1.07e-07	1.82e-05	3.24e-06	0	1.04e-06	0	0	0	0	0	0	0	0	0	0	0	0	0	0	2.98e-07	1.16e-07	0	0	0	0	3.1e-08
g__Lactobacillus;s__Lactobacillus coleohominis	0	0	0	2.67e-05	5.12e-08	0	1.75e-06	0	0	0	0	0	0	3.1e-08	0	5.72e-06	0	1.05e-08	0	0	0	0	0	0	0	0	0	0	0	0	0	0	0	0	0	0	5.66e-07	0	0	0
g__Desulfovibrio;s__Desulfovibrio vulgaris	7.12e-06	4.85e-06	2.85e-07	1.35e-05	2.51e-06	2.8e-06	1.26e-05	5.09e-07	2.8e-06	1.86e-06	4.93e-06	2.71e-05	3.51e-08	3.57e-05	0	7.03e-06	2.61e-06	2.3e-06	8.14e-07	7.84e-07	4.14e-05	1.3e-05	1.63e-05	1.18e-05	1.11e-06	0	0.000260487	2.75e-06	0	1.8e-05	5.64e-05	9.08e-07	4.63e-05	5.84e-06	0	0	1.39e-05	1.4e-06	6.3e-05	8.71e-06
g__Eubacterium;s__Eubacterium sp. 14-2	9.5e-05	3.22e-05	1.91e-05	2.64e-05	1.21e-05	6.26e-05	2.3e-08	0.000119519	8.35e-05	4.95e-05	3.88e-05	0.000169283	2.57e-05	0.000167022	3.48e-05	4.58e-05	8.5e-05	3.44e-05	4.85e-05	5.13e-05	7.29e-05	3.95e-05	1.28e-05	4.14e-05	2.83e-05	8.06e-05	2.84e-05	0.000145883	8.42e-07	1.49e-05	6.44e-05	1.18e-05	2.18e-05	3.81e-05	0.000149037	1.59e-05	4.4e-05	2.41e-05	3.06e-05	1.07e-05
g__Streptococcus;s__Streptococcus suis	3.26e-05	1.37e-05	7.95e-06	2.08e-05	4.38e-06	3.32e-05	1.53e-06	2.06e-05	1.78e-05	1.43e-05	1.37e-05	4.93e-05	6.98e-05	6.8e-05	3.09e-05	1.95e-05	7.26e-05	2.18e-05	1.12e-05	3.73e-05	7.61e-06	8.03e-06	2.65e-06	2.8e-06	1.42e-06	2.55e-05	1.16e-05	4.1e-06	1.9e-07	1.01e-06	2.78e-05	5.13e-07	1.18e-05	2.25e-05	2.04e-05	8.42e-06	4.57e-06	2.59e-06	1.63e-06	4.73e-07
g__Prevotella;s__Prevotella sp. C561	1.41e-05	0	0	1.63e-06	1.75e-05	4.72e-05	1.1e-05	0	1.9e-05	0	4.93e-05	1.27e-05	0	1.28e-05	0	0	3.39e-05	0	0	1.58e-06	0	7.19e-07	9.78e-06	0.000238631	1.27e-07	0	5.12e-07	0	1.28e-05	2.95e-07	2.44e-07	0.000258365	0	1.46e-07	2.17e-06	0	9.86e-06	2.62e-06	0	3.69e-08
g__Unclassified;s__Lachnospiraceae bacterium 2_1_58FAA	3.81e-05	6.08e-06	3.15e-05	3.64e-06	8.25e-06	4.9e-05	9.07e-06	5.32e-06	6.44e-05	9.26e-05	2.09e-05	1.92e-05	0.000258196	3.14e-05	3.53e-05	5.86e-06	1.94e-05	2.15e-05	5.52e-05	5.52e-05	1.13e-05	4.44e-06	5.33e-07	2.78e-06	1.9e-06	3.84e-06	2.18e-06	8.44e-06	4.06e-06	9.77e-06	2.81e-06	9.81e-07	2.94e-06	1.98e-06	9.94e-06	7.37e-06	1.34e-05	5.06e-06	4.51e-06	1.08e-05
g__Prevotella;s__Prevotella veroralis	3.72e-07	1.12e-06	2.45e-07	0	1.35e-05	3.51e-08	3.07e-05	3.59e-08	7.6e-05	1.92e-06	5.8e-05	1.41e-05	1.15e-05	3.88e-06	4.38e-06	5.04e-06	1.3e-07	2.14e-05	0	1.34e-06	2.03e-06	5.84e-07	0.000256228	0.000219871	2.83e-05	2.2e-06	3.12e-06	1.61e-07	0	2.84e-07	3.58e-07	6.15e-05	2.05e-07	6.35e-07	1.18e-07	5.23e-08	8.14e-05	6.93e-06	0	4.05e-08
g__Prevotella;s__Prevotella sp. oral taxon 299	2.31e-05	0	0	0	0	0	1.98e-05	0	0	9.97e-07	3.18e-05	0	0	0	0	7.9e-07	5.16e-06	0	6.51e-06	0	1.1e-07	5.98e-06	1.5e-05	1.09e-05	0	1.44e-06	0	0	0	2.38e-06	0	0	1.27e-06	6.44e-07	0	0	3.84e-07	3.59e-06	0	1.27e-05
g__Unclassified;s__Escherichia phage ECBP5	0	0	0	0	0	0	0	0	0	0	0	0	1.35e-07	0	0	0	0	0	0	0	0	0	0	0	0	0	0	0	0	0	0	0	0	0	0	0	0	0	0	0
g__Unclassified;s__Porphyromonadaceae bacterium GM3	3.1e-05	3e-06	4.16e-07	5.72e-05	4.89e-06	0	1.42e-06	1.95e-06	7.18e-06	1.79e-05	1.09e-05	1.38e-06	1.09e-07	1.27e-05	2.22e-07	1.2e-05	5.31e-06	1.96e-06	5.15e-05	2.98e-06	3.82e-06	9.64e-05	2.09e-05	1.82e-06	4.9e-07	2.4e-07	2.95e-07	1.48e-05	0	1.71e-05	9.61e-06	6.53e-07	6.82e-06	9.98e-06	1e-05	0	2.18e-07	3.01e-08	1.36e-06	5.99e-06
g__Unclassified;s__Firmicutes bacterium CAG:534	0.000108973	5.38e-05	9.59e-06	0.000115154	8.94e-06	3.64e-05	3.26e-07	3.83e-05	9.83e-06	5.27e-05	3.77e-05	0.000122008	8.51e-06	0.000100724	3.23e-05	2.72e-05	0.000100744	1.05e-05	3.64e-05	7.36e-05	7.39e-05	7.56e-05	2.88e-05	7.58e-05	9.38e-06	1.22e-05	5.32e-05	0.000110978	6.1e-06	1.14e-05	0.000103956	5.62e-08	8.43e-05	8.61e-05	1.67e-05	2.41e-05	5.62e-05	1.51e-05	4.75e-05	2.7e-06
g__Riemerella;s__Riemerella columbina	2.38e-07	1.4e-06	0	1.27e-06	0	0	0	0	1.43e-07	0	0	8.46e-08	0	1.53e-07	0	0	0	0	3.36e-06	0	0	6.22e-05	0	0	0	0	0	6.22e-07	3.95e-07	0	0	0	0	0	4.89e-06	1.19e-07	0	0	0	0
g__Unclassified;s__Lachnospiraceae bacterium 3-2	3.6e-05	3.57e-05	2.2e-05	1.62e-05	2.01e-05	3.45e-05	2.08e-06	4.12e-05	6.76e-05	7.01e-05	2.59e-05	9.25e-05	0.000101867	8.2e-05	4.92e-05	5.58e-05	5.31e-05	5.44e-05	7.01e-05	6.08e-05	2.11e-05	1.72e-05	6.85e-06	0.000251982	1.05e-05	7.04e-06	9.16e-06	2.64e-05	4.03e-05	7.63e-06	2.25e-05	5.97e-06	1.61e-05	3.3e-05	8.25e-05	4.97e-05	1.57e-05	3.84e-06	6.88e-05	7.97e-06
g__Enterococcus;s__Enterococcus faecalis	1.26e-05	1.68e-05	7.1e-06	4.3e-05	5e-06	1.43e-05	2.95e-07	1.78e-05	2.37e-05	1.01e-05	8.34e-06	4.29e-05	5.26e-05	4.96e-05	1.62e-05	2.92e-05	7.97e-06	0.000212079	2.48e-05	2.95e-05	2.39e-05	9.89e-06	2.23e-06	7.31e-06	1.68e-06	7.27e-06	2.7e-06	5.19e-06	3.75e-06	3.39e-06	6.75e-06	1.21e-07	2.28e-06	1.89e-05	9.77e-06	2.91e-06	2.73e-06	2.88e-06	2.4e-06	3.46e-06
g__Clostridium;s__Clostridium sp. CAG:1193	4.83e-05	3.24e-06	3.19e-06	0	1.71e-08	1.44e-08	0	0	0	0	2.62e-06	1.88e-05	0	6.64e-05	0	5.4e-06	0	6.26e-07	8.35e-07	1.27e-06	0	6.14e-07	0	5.5e-08	0	0	0	0	0	0	0	0	2.22e-07	8.83e-07	0	0	1.02e-05	0	7.59e-07	0
g__Streptococcus;s__Streptococcus constellatus	6.77e-06	6.17e-06	1.48e-06	2.43e-05	3.87e-06	1.28e-05	4.27e-07	0.000249939	1.56e-06	2.12e-06	2.56e-06	1.09e-05	7.11e-06	1.94e-05	7.08e-06	7.73e-06	1.47e-05	2.74e-06	1.14e-05	6.62e-06	9.68e-06	1.5e-05	1.97e-05	2.01e-05	8.28e-06	1.44e-05	3.17e-06	1.49e-05	2.77e-05	4.49e-06	3.1e-05	1.37e-06	7.66e-06	1.53e-05	1.25e-05	2.14e-05	1.06e-05	2.95e-05	5.24e-05	2.43e-06
g__Runella;s__Runella slithyformis	0	0	0	0	1.96e-07	0	0	0	3.97e-05	0	6.07e-05	0	2.31e-08	8.35e-07	1.69e-06	4.21e-06	0	0	1.46e-07	0	0	0	0	3.94e-06	0	0	1.64e-07	0	0	0	0	0	0	0	0	0	5.94e-06	0	1.89e-07	8.6e-07
g__Unclassified;s__Eggerthellaceae bacterium AT8	1.17e-06	2.12e-07	6.68e-08	6.73e-07	2.98e-07	2.53e-08	0	1.89e-05	1.06e-05	4.04e-06	8.33e-06	8.28e-06	1.53e-05	7.98e-06	2.45e-05	0.000249017	2.7e-06	7.23e-06	7.86e-05	1.1e-05	2.36e-06	8.84e-07	3.99e-06	2.37e-06	9.15e-07	8.37e-07	2.49e-05	9.41e-07	0	1.61e-07	1.36e-06	2.35e-07	6.14e-07	2.57e-07	0	1.62e-07	8.19e-06	3.16e-07	5.67e-07	0
g__Lachnoclostridium;s__[Clostridium] lavalense	8.09e-05	2.06e-05	2.9e-05	9.37e-05	1.11e-05	2.13e-05	4.51e-06	2.24e-05	2.22e-05	1.35e-05	2.1e-05	2.85e-05	9.11e-05	4.33e-05	2.3e-05	5.88e-05	7.82e-05	1.21e-05	3.14e-05	6.81e-05	9.07e-05	9.94e-05	2.19e-05	8.78e-05	5.12e-05	0.000123702	0.000127441	4.33e-05	0.000120237	3.33e-05	0.000155109	2.25e-05	2.4e-05	4.89e-05	5.12e-05	7.7e-05	0.000100679	2.09e-05	0.000136097	1.96e-05
g__Unclassified;s__Lachnospiraceae bacterium 10-1	0.000104621	6.53e-05	1.81e-05	8.15e-05	1.63e-05	0.000163404	1.16e-06	2.28e-05	4.89e-05	5.86e-05	2.86e-05	0.000111417	3.01e-05	0.000127868	7.13e-05	6.7e-05	0.0001368	2.35e-05	3.89e-05	0.000133553	3.72e-05	5.59e-05	1.23e-05	3.95e-05	2.33e-05	3.79e-05	6.9e-05	4.95e-05	1.92e-05	1.26e-05	8.81e-05	2.26e-06	5.54e-05	8.68e-05	4.44e-05	9.47e-05	4.1e-05	1.05e-05	9.32e-05	4.15e-06
g__Unclassified;s__Clostridiales bacterium VE202-16	4.65e-05	8.28e-05	3.4e-05	5.89e-05	3.58e-05	1.92e-05	5.8e-07	6.24e-05	5.72e-05	7.1e-05	1.76e-05	8.98e-05	7.12e-05	0.000108343	0.00012627	3.64e-05	8.33e-05	3.86e-05	6.11e-05	9.05e-05	6.27e-05	7.85e-05	3.39e-05	4.23e-05	3.87e-05	0.000152153	2.98e-05	4.91e-05	1.78e-05	0.000115569	4.63e-05	6.3e-05	2.67e-05	5.24e-05	5.75e-05	7.44e-05	1.93e-05	4.96e-05	0.000115031	2.79e-05
g__Unclassified;s__Firmicutes bacterium CAG:466	6.79e-06	1.64e-05	4.39e-06	4.29e-06	1.24e-05	1.43e-05	1.65e-06	8.13e-06	9.39e-06	8.75e-07	9.62e-07	1.13e-05	1.41e-06	6.34e-06	9.02e-06	8.85e-06	2.79e-05	6.74e-06	1.37e-06	3.1e-05	1.77e-06	2.21e-05	3.37e-07	3.75e-05	2e-06	9.26e-06	0.000245976	3.86e-06	0	1.53e-06	8.7e-05	3.76e-07	3.14e-06	1.49e-06	4.49e-07	3.77e-06	1.05e-05	1.28e-06	3.17e-06	1.77e-06
g__Atopobium;s__Atopobium sp. oral taxon 810	7.15e-06	1.26e-06	2.92e-08	9.03e-07	4.54e-06	0	0	1.75e-05	6.3e-05	2.83e-07	3.44e-07	4.32e-06	3.53e-07	1.18e-05	1.99e-05	1.79e-05	1.61e-05	1.14e-05	0.000244675	6.8e-06	5.55e-06	1.7e-05	2.31e-05	9.45e-06	6.02e-06	9.29e-06	9.88e-06	5.6e-06	0	3.68e-08	8.99e-06	1.07e-07	3.24e-07	4.48e-06	6.36e-08	1.14e-06	9.42e-07	7.08e-07	8.96e-06	0
g__Unclassified;s__Ruminococcaceae bacterium YAD3003	6.73e-06	2.72e-06	8.76e-08	7.8e-06	4.03e-08	0	0	7.3e-08	0	2.18e-06	3.81e-07	9.23e-07	0	3.33e-06	2.38e-06	7.67e-06	1.47e-05	0	1.52e-07	4.77e-06	1.03e-06	3.54e-06	7.13e-07	1.37e-06	2.99e-07	0	2.76e-06	1.21e-07	0	3.03e-07	2.96e-06	0	5.74e-07	1.69e-06	2.42e-07	2.52e-07	6.59e-06	1.66e-06	5.26e-06	0
g__Unclassified;s__[Eubacterium] infirmum	1.2e-06	0	1.46e-07	4.75e-07	1.21e-07	0	0	1.16e-06	1.22e-06	0	1.14e-06	4.58e-06	2.57e-06	6.27e-06	1.08e-06	2.4e-06	1.21e-07	1.07e-06	1.22e-05	3.23e-07	4.36e-07	6.77e-07	0	1.92e-06	0	0	0	3.62e-07	0	0	1.09e-05	0	1.03e-07	1.11e-06	7.94e-08	0	1.56e-07	0	0	0
g__Unclassified;s__Vibrio phage pYD38-A	0	0	0	0	0	0	1.77e-06	0	0	0	0	0	0	0	0	0	0	0	0	0	0	0	0	0	0	0	0	0	0	0	0	0	0	0	4.24e-08	0	0	0	0	1.85e-06
g__Bacteroides;s__Bacteroides pectinophilus CAG:437	8.91e-06	9.8e-05	1.55e-05	3.16e-06	6.65e-06	2.9e-05	6.41e-07	1e-05	2.97e-07	5.78e-05	1.37e-05	4.95e-05	2.56e-07	1.45e-05	2.76e-05	2.39e-05	1.19e-05	7.04e-06	1.3e-05	6.87e-05	7.11e-06	1.8e-05	4.45e-06	5.08e-06	3.21e-06	1.05e-05	1.09e-06	3.74e-06	7.4e-08	1.18e-06	3.64e-06	2.11e-07	5.69e-06	1.07e-05	8.09e-05	2.28e-05	1.11e-06	2.27e-06	2.15e-05	1.14e-06
g__Ornithinibacillus;s__Ornithinibacillus scapharcae	1.1e-06	0	0	1.33e-08	0	6.4e-07	0	7.58e-08	0	0	0	7.58e-08	0	0	1.18e-07	0	0	0	1.27e-08	0	2.03e-07	5.24e-07	0	1.73e-07	0	0	0	0	0	0	2.03e-07	0	0	4.84e-08	0	0	0	0	8.85e-08	0
g__Herminiimonas;s__Herminiimonas sp. CN	1.91e-06	0	0	0	7.53e-08	0	0	0	3.68e-05	7.41e-06	0	0	0	0	0	0	0	7.17e-08	0	0	0	1.79e-07	0	0	0	0	0	0	0	0	0	0	0	0	0	7.59e-08	0	0.000143511	0	0
g__Anaerovibrio;s__Anaerovibrio lipolyticus	1.76e-05	1.35e-05	4.52e-06	2.79e-05	8.62e-06	9.86e-06	3.36e-05	4.17e-06	0.000200932	1.1e-05	9.09e-06	4.63e-06	2.16e-05	1.46e-05	2.67e-07	2.99e-05	3.45e-05	8.41e-07	2.49e-06	2.32e-05	7.61e-06	1.2e-05	4.29e-06	9.2e-06	3.18e-06	5.64e-07	8.16e-06	2.98e-06	2.8e-06	3.99e-07	1.28e-05	0	3.76e-06	3.93e-06	4.49e-06	1.59e-05	1.53e-05	1.67e-07	2.74e-06	0
g__Butyrivibrio;s__Butyrivibrio fibrisolvens	7.55e-05	3.35e-05	7.33e-06	0.000100631	5.1e-05	8.45e-05	1.36e-06	4.79e-05	1.83e-05	4.81e-05	4.48e-05	0.000133686	2.25e-05	6.73e-05	0.000109825	3.9e-05	7.58e-05	2.83e-05	6.25e-05	7.78e-05	9.08e-05	3.38e-05	1.28e-05	7.12e-05	1.33e-05	0.000139289	0.000154189	7.09e-05	2.8e-06	2.96e-05	4.63e-05	6.53e-06	1.9e-05	4.89e-05	2.99e-05	4.07e-05	6.25e-05	2.02e-05	5.6e-05	1.89e-05
g__Catabacter;s__Catabacter hongkongensis	3.16e-05	4.47e-06	3.78e-06	4.74e-05	9.28e-07	5.2e-05	3.21e-08	2.35e-05	1.29e-06	2.81e-06	1.44e-05	2.46e-05	1.2e-06	3.51e-05	2.06e-06	1.76e-05	7.6e-06	7.24e-06	4.64e-06	1.32e-05	4.52e-05	7.66e-05	3.1e-05	5.11e-05	9.81e-06	2.27e-07	7.58e-05	5.44e-05	2.84e-07	1.37e-06	0.000109348	6.05e-07	2.97e-05	2.38e-05	9.42e-07	3.25e-06	0.000110913	2.89e-06	0.00023634	2.81e-07
g__Peptoniphilus;s__Peptoniphilus obesi	0	0	5.42e-06	2.33e-07	0	0	0	7.08e-08	0	3.64e-05	0	0	0	0	3.61e-07	3.03e-07	8.25e-06	3.26e-08	1.27e-07	2.99e-07	1.27e-07	1.79e-06	0	0	0	0	0	1.76e-07	0	3.74e-06	5.74e-07	0	0	0	3.91e-08	0	0	0	5.42e-06	0.000237995
g__Butyrivibrio;s__Butyrivibrio sp. AC2005	2.25e-05	4.58e-05	2.08e-07	2.12e-05	9e-06	6.06e-05	6.19e-08	9.54e-06	3.62e-06	4.6e-06	1.87e-05	4.29e-05	0	1.77e-05	1.82e-06	1.47e-06	2.58e-05	2.51e-06	5.93e-06	2.02e-05	6.2e-06	2.6e-06	1.57e-06	1.81e-06	1.26e-06	2.24e-06	2.16e-06	1.39e-05	0	1.17e-07	4.7e-06	3.29e-08	4.31e-06	7.67e-06	6.96e-06	2.36e-06	6.22e-07	2e-06	1.2e-05	1.83e-07
g__Lachnospira;s__Lachnospira multipara	7.76e-05	4.58e-05	1.24e-05	2.38e-06	2.62e-06	0.000122625	2.38e-06	2.77e-05	0	2.72e-05	2.24e-05	0.000235965	2.4e-05	4.66e-05	3.57e-05	1.36e-05	2.81e-05	1.62e-05	1.93e-05	9.27e-05	1.28e-05	1.6e-05	3.37e-06	4.21e-06	2.1e-06	9.72e-06	1.11e-05	2.61e-06	6e-07	2.15e-06	1.02e-05	6.17e-08	2.84e-06	1.38e-05	2.12e-05	5e-06	5.69e-06	5.92e-06	2.33e-06	4.48e-07
g__Prevotella;s__Prevotella pallens	0	1.34e-06	2.36e-05	9.25e-05	1.63e-07	0	0	0	3.71e-05	0	3.67e-07	0	0	0	0	0	6.77e-07	0	0	0	9.83e-08	0	1.64e-07	3.14e-05	9.91e-06	0	8.53e-07	3.87e-09	0	9.6e-08	1.07e-07	4.61e-07	0	0	0	2.11e-05	4.41e-07	4.94e-06	0	3.63e-08
g__Bacteroides;s__Bacteroides sp. 2_1_33B	5.97e-05	3.53e-05	0.000113156	1.48e-05	3.13e-06	7.87e-05	1.31e-06	2e-05	3.42e-05	0.000114857	1.22e-05	3.29e-05	6.88e-05	3.32e-05	0.00011458	4.19e-05	3.83e-05	1.47e-06	3.14e-05	2.05e-05	9.2e-06	4.55e-05	6.12e-06	3.29e-05	4.64e-06	3.67e-05	2.57e-06	2.69e-05	4.96e-05	2.09e-05	2.44e-06	3.41e-05	2.36e-05	8.36e-05	0.000156098	0.000233231	1.26e-06	3.72e-05	2.64e-05	5.43e-05
g__Corallococcus;s__Corallococcus sp. CAG:1435	3.11e-05	2.16e-06	0	1.77e-06	5.78e-08	0	0	4.72e-07	0	0	0	5.22e-06	0	5.01e-06	1.02e-06	1.85e-05	2.64e-05	2.03e-06	0	2.08e-06	4.51e-06	7.22e-06	9.71e-07	1.13e-05	5.41e-07	0	1.55e-05	1.49e-06	0	0	3.11e-05	0	5.36e-06	4.79e-06	6.04e-08	0	7.39e-05	1.43e-06	4.39e-08	0
g__Lactobacillus;s__Lactobacillus casei	0	0	0	0	2.2e-05	1.11e-05	8.26e-06	0	0	0	0	2.95e-08	6.57e-08	0	0	1.46e-05	0	0	1.36e-06	2.24e-06	0	0	0	0	0	0	0	0	0	0	0	0	0	0	0	2.64e-08	0	0	0	0
g__Streptococcus;s__Streptococcus sobrinus	0	3.5e-07	2.85e-08	1.37e-06	5.43e-08	0	2.41e-06	3.14e-06	0	0	3.38e-07	0	6.83e-07	1.3e-06	1.26e-07	5.43e-07	0	0	1.1e-06	2.46e-07	0	5.64e-07	0	0	5.78e-07	6.27e-08	0	2.44e-07	0	1.95e-07	0	0	0	2.18e-08	8.16e-06	0	3.19e-08	1.49e-07	0	0
g__Unclassified;s__Erwinia phage phiEa2809	7.61e-07	0	4.88e-06	0	0	0	0	0	0	0	0	0	0	0	0	0	6.87e-06	0	0	0	0	0	0	0	0	0	0	0	0	0	0	0	0	0	0	0	0	0	0	0.000232759
g__Geosporobacter;s__Geosporobacter ferrireducens	7.41e-06	5.38e-06	3.8e-06	3.09e-05	1.75e-07	7.86e-06	2.59e-06	2.99e-06	5.67e-06	3.53e-07	2.49e-06	1.18e-05	5.48e-06	1.73e-05	4.16e-06	1.86e-06	4.85e-06	1.55e-06	3.36e-06	1.03e-05	6.87e-06	1.48e-05	5.69e-06	2e-05	2.96e-06	3.19e-07	0.000231147	3.66e-05	6.99e-07	6.02e-07	3.76e-05	5.74e-07	8.76e-06	3.24e-06	8.11e-06	3.85e-07	1.59e-05	9.72e-07	3.02e-05	0
g__Anaerotruncus;s__Anaerotruncus sp. CAG:528	3.93e-05	3.46e-05	1.79e-05	8.76e-05	4.25e-07	2.71e-06	0	7.56e-05	2.82e-07	1.49e-05	5.2e-05	4.86e-05	4.21e-06	0.00012424	1.8e-05	2.41e-05	0.000230927	3.05e-05	5.23e-05	6.58e-05	5.25e-05	4.04e-05	4.85e-06	3.57e-05	1.39e-05	3.81e-07	0.000151572	9.83e-06	0	1.62e-06	0.000111128	0	7.52e-06	2.37e-05	1.81e-05	3.16e-06	4.71e-05	3.89e-05	3.24e-05	1.48e-06
g__Olsenella;s__Olsenella sp. oral taxon 807	5.74e-06	3.23e-06	3.26e-08	2.31e-06	1.08e-05	0	0	3.42e-05	6.28e-05	1.98e-06	9.86e-06	5.97e-06	7.97e-06	6.13e-05	4.72e-05	5.33e-05	1.96e-06	3.58e-05	0.00022989	1.54e-05	8.79e-06	2.98e-06	1.17e-05	3.11e-06	1.46e-07	5.98e-07	2.99e-05	4.12e-07	1.18e-06	1.23e-07	2.23e-06	9.09e-07	1.66e-06	9.83e-07	6.6e-07	1.63e-07	1.6e-06	1.78e-06	4.93e-06	0
g__Macellibacteroides;s__Macellibacteroides sp. HH-ZS	2.14e-06	6.88e-06	3.79e-06	2.11e-05	2.95e-07	7.78e-06	3.96e-07	1.89e-05	6.44e-05	7.55e-06	1.83e-05	6.74e-06	2.91e-05	1.96e-05	1.25e-06	1.35e-05	7.6e-06	1.01e-05	3.35e-06	1.07e-05	1.44e-06	6.04e-06	6.48e-06	5.5e-06	1.26e-05	6.46e-07	6.52e-06	9.11e-06	0	2.91e-06	8.58e-06	7.07e-07	4.57e-05	2e-05	4.84e-07	1.58e-07	2.18e-06	5.08e-06	1.99e-06	5.98e-06
g__Butyrivibrio;s__Butyrivibrio sp. MC2021	1.88e-05	7.63e-06	1.6e-07	4.01e-05	2.31e-06	5.5e-06	1.31e-07	0.000228524	0	1.08e-06	8.86e-06	6.86e-06	1.48e-05	2.09e-05	6.9e-07	1.97e-06	3.24e-06	2.21e-06	3.69e-06	1.48e-05	1.34e-05	5.94e-06	6.65e-06	5.47e-06	1.72e-06	8.49e-06	4.63e-07	1.58e-05	0	5.83e-07	1.73e-05	3.39e-08	5.3e-06	9.13e-06	8.48e-06	7.44e-07	0.000146772	6.73e-07	5.4e-05	1.71e-08
g__Clostridium;s__Clostridium bolteae CAG:59	1.09e-05	2.27e-06	9.38e-06	1.91e-05	4.42e-07	1.6e-05	9.33e-07	8.53e-05	9.31e-06	2.15e-06	8.74e-06	7.95e-06	3.12e-05	1.46e-05	9.99e-06	9.24e-06	2.27e-05	5.08e-06	9.11e-06	4.62e-06	8.42e-06	2e-05	2.94e-06	9.13e-06	4.23e-06	6.72e-06	9.47e-06	2.67e-06	1.37e-05	5.72e-05	2.62e-05	3.92e-06	5.2e-06	4.53e-06	9.3e-06	4.33e-06	2.63e-05	3.23e-06	6.13e-06	2.46e-05
g__Streptococcus;s__Streptococcus sp. 449_SSPC	0	9.02e-08	4.75e-08	0	1.04e-07	2.48e-08	2.93e-06	2.14e-05	0	8.83e-07	0	0	1.59e-05	2.02e-05	1.23e-06	1.37e-05	1.19e-06	1.19e-07	4.8e-06	1.52e-06	3.18e-08	0	0	8.46e-08	7.31e-07	8.89e-08	0	0	9.87e-08	0	0	0	0	4.25e-08	1.07e-06	0	0	2.15e-07	0	0
g__Streptococcus;s__Streptococcus sp. HMSC078H12	0	2.99e-07	5.14e-08	6.29e-08	0	9.69e-08	3.99e-06	1.46e-05	6.18e-08	5.9e-07	0	1.02e-07	2.09e-05	1.73e-05	1.09e-06	8.76e-06	1.48e-06	9.17e-08	2.97e-06	1.85e-06	3.45e-08	0	3.62e-08	0	1.34e-06	0	0	0	6.23e-08	0	0	0	8.26e-08	0	7.58e-07	4.84e-08	0	2.08e-07	0	0
g__Actinobacillus;s__Actinobacillus pleuropneumoniae	4.54e-08	4.97e-06	5.67e-06	2.14e-05	9.72e-06	1.8e-07	4.46e-08	9.52e-05	1.07e-05	1.14e-06	1.1e-06	4e-06	6.22e-06	2.82e-06	2.59e-06	2.36e-06	8.97e-08	6.7e-05	2.06e-06	5.24e-06	3.03e-05	2.33e-05	1.55e-06	1.2e-05	2.94e-07	5.44e-06	4.74e-06	3.28e-05	7.01e-06	0.000125717	1.8e-07	2.53e-06	0.000225933	2.06e-06	2.39e-06	9.58e-07	1.66e-05	4.32e-06	1.08e-07	5.64e-06
g__Unclassified;s__Parcubacteria bacterium RAAC4_OD1_1	9.86e-07	0	7.91e-06	0	0	1.37e-07	0	0	0	0	8.14e-07	2.1e-07	0	1.05e-06	0	0	9.09e-06	0	0	0	0	1.61e-07	0	0	0	0	0	0	0	0	0	0	0	0	5.41e-07	0	0	0	0	0.000225552
g__Jonquetella;s__Jonquetella anthropi	2.04e-05	0	9.36e-07	2.53e-05	9.7e-05	0	3.91e-06	1.18e-06	0	8.21e-07	3.56e-05	1.61e-06	8.99e-07	7.33e-05	1.08e-06	0.000160461	3.16e-06	0	0	1.6e-05	0	0	7.37e-06	0	0	0	3.31e-08	1.13e-07	0	0	0	0	0	2.31e-05	0	0	8e-08	0	9.87e-07	0
g__Parabacteroides;s__Parabacteroides sp. CAG:2	8.2e-05	1.4e-05	8.52e-06	0.000225211	6.38e-06	1.15e-05	0	1.06e-05	3.16e-05	4.53e-05	9.42e-06	2.35e-05	2.28e-05	2.42e-05	3.43e-05	6.06e-05	4.61e-05	2.88e-05	6.7e-05	1.04e-05	4.53e-05	2.59e-05	2.13e-05	2.18e-05	6.27e-07	2.26e-06	1.84e-05	5.65e-05	3.87e-06	9.99e-06	1.8e-05	6.67e-06	7.63e-05	7.78e-05	0.000105786	3.05e-06	2.72e-06	1.23e-06	3.84e-06	2.24e-05
g__Porphyromonas;s__Porphyromonas gulae	3.19e-06	1.22e-06	2.16e-06	6.52e-08	2.19e-08	0	0	0	0	3.63e-06	1.97e-05	2.83e-06	2.76e-06	1.31e-05	2.63e-06	5.17e-06	0	0	1.08e-05	1.58e-06	0	4.2e-07	0	0	0	3.02e-08	6.15e-08	0	0	0	0	0	4.63e-07	7.97e-07	0	1.23e-06	1.46e-06	3.34e-08	1.15e-07	1.23e-05
g__Unclassified;s__Firmicutes bacterium CAG:884	5.34e-05	2.77e-07	0	3.5e-08	1.09e-06	9.83e-08	0	1.64e-06	4.07e-07	5.05e-08	2.43e-06	1.03e-05	2.31e-06	0.000118143	3.25e-07	1.37e-05	3.99e-06	3.86e-06	0	1.48e-06	0	1.66e-07	0	6.08e-07	0	0	6.68e-07	2.43e-07	0	0	4.58e-07	4.67e-07	0	1.07e-07	8.28e-08	0	2.28e-06	0	0	4.05e-08
g__Clostridium;s__Clostridium sp. CAG:354	7.39e-05	6.94e-07	2.55e-07	1.21e-05	4.99e-07	4.9e-07	0	1.83e-05	8.58e-07	9.6e-07	3.11e-06	2.54e-05	2.84e-06	0.000126079	8.52e-07	1.12e-05	6.06e-05	5.35e-05	5.12e-06	0.000142693	6.67e-06	4.41e-06	1.46e-06	5.05e-06	4.72e-08	8.18e-07	3.18e-05	7.35e-06	0	0	2.3e-05	1.21e-05	2.59e-07	4.49e-06	1.06e-06	1.24e-06	5.62e-06	1.47e-07	4.44e-08	0
g__Draconibacterium;s__Draconibacterium orientale	1.24e-06	5.7e-06	0	1.79e-05	7.46e-08	0	6.99e-07	0	0	1.02e-06	6.71e-06	1.16e-05	3.93e-06	1.35e-06	0	1.2e-05	1.46e-06	0	3.6e-07	6.17e-06	4.39e-08	3.8e-06	0	3.72e-06	1.7e-07	0	0	3e-06	0	0	6.53e-07	0	1.23e-07	2.11e-07	0	0	5.83e-07	4.36e-07	0	1.15e-05
g__Lachnobacterium;s__Lachnobacterium bovis	5.61e-05	4.91e-05	9.5e-06	7.74e-06	4e-06	0.000224413	2.58e-06	3.94e-05	1.26e-05	5.8e-05	1.41e-05	5.51e-05	7.13e-06	5.86e-05	2.27e-05	8.14e-06	2.07e-05	7.32e-06	6.56e-06	3.69e-05	2.33e-05	9.17e-06	8.24e-07	1.13e-05	3.55e-06	1.28e-05	1.42e-05	1.8e-06	0	3.81e-07	8.59e-06	2.11e-07	7.01e-06	3.48e-05	4.46e-05	1.03e-06	9.72e-06	6.46e-06	6.29e-06	3.31e-06
g__Prevotella;s__Prevotella oulorum	2.18e-05	1.43e-08	0	0	1.99e-05	0	1.94e-05	1.91e-06	4.97e-05	1.35e-05	5.29e-05	5.95e-07	0	0	0	2.25e-05	2.32e-06	0	0	3.36e-06	0	5.04e-08	2.62e-05	4.47e-05	6.27e-05	1.54e-08	5.54e-07	4.67e-07	4.64e-08	1.06e-06	6.15e-07	3.9e-05	0.000124319	6.92e-08	2.97e-05	0	1.85e-05	5.6e-05	8.03e-08	8.84e-06
g__Bacillus;s__Bacillus thuringiensis	1.45e-05	8.52e-06	1.58e-05	9.31e-06	2.66e-06	4.42e-06	2.26e-06	0.000223481	6.82e-06	1.98e-05	1.85e-06	8.56e-06	0	4.83e-05	5.58e-06	1.96e-05	6.78e-06	1.12e-05	6.31e-06	5.24e-05	3.47e-06	2.06e-06	2.46e-06	3.29e-05	2.08e-07	4.53e-07	1.34e-06	5.93e-06	2.18e-06	1.01e-07	4.49e-06	0	1.65e-05	1.81e-05	2.23e-06	6.18e-07	2.36e-06	0	1.96e-07	2.93e-08
g__Streptococcus;s__Streptococcus salivarius CAG:79	4.36e-08	4.73e-07	3.26e-08	3.45e-08	0	0	6.68e-06	1.68e-05	3.53e-08	1.18e-06	6.19e-08	0	1.34e-05	2.22e-05	1.53e-06	1.55e-05	9.99e-07	0	3.46e-06	2.87e-06	8.78e-08	0	0	0	7.32e-07	4.95e-08	0	0	0	5.41e-08	0	0	0	1.16e-07	7.91e-07	0	0	9.05e-08	0	0
g__Streptococcus;s__Streptococcus sp. CCH5-D3	6.13e-08	5.58e-07	1.5e-07	0	1.14e-07	1.4e-07	2.66e-06	1.33e-05	3.39e-07	4.95e-07	3.45e-08	5.81e-08	2.02e-05	1.02e-05	7.3e-07	9.57e-06	8.16e-07	1.11e-07	8.62e-06	2.13e-06	1.83e-07	0	0	0	1.23e-06	0	0	0	0	0	0	0	0	8.58e-08	1.01e-06	0	0	4.5e-07	0	0
g__Unclassified;s__Lachnospiraceae bacterium COE1	0.000124993	4.47e-05	1.24e-05	8.79e-05	2.38e-05	3.74e-05	8.81e-07	4.78e-05	9.34e-05	9.59e-05	5.09e-05	7.88e-05	6.55e-05	0.000132919	0.000167737	3.67e-05	9.68e-05	2.54e-05	5.38e-05	8.74e-05	8.04e-05	8.34e-05	1.93e-05	6.02e-05	1.03e-05	9.57e-05	2.92e-05	4.28e-05	1.25e-05	8.37e-05	3.02e-05	1.4e-06	1.78e-05	6.79e-05	4.92e-05	2.27e-05	3.41e-05	5.82e-05	7.8e-05	8.43e-06
g__Clostridium;s__Clostridium sp. SY8519	5.5e-05	2.77e-05	6.5e-06	6.24e-05	1.72e-05	6.45e-06	1.6e-06	4.46e-05	2.04e-05	0.000111228	2.56e-05	8.39e-05	1.48e-05	6.91e-05	2.87e-05	6.51e-05	7.06e-05	3.18e-05	2.84e-05	0.000107294	3.89e-05	0.000106418	3.5e-05	5.5e-05	2.08e-05	7.84e-05	3.15e-05	5.11e-05	6.68e-05	7.02e-05	5.09e-05	2.15e-06	1.22e-05	3.9e-05	4.19e-05	3.98e-05	1.13e-05	0.00010417	6.22e-05	6.65e-06
g__Prevotella;s__Prevotella fusca	0	0	0	9.51e-07	0	0	0	0	0	0	3.3e-06	0	0	0	0	9.72e-07	0	0	2.31e-07	3.05e-05	0	0	2.8e-05	0.00021946	0	0	4.5e-07	0	2.74e-08	9.3e-06	0	3.24e-08	0	0	0	0	1.48e-07	0	0	3.29e-07
g__Aggregatibacter;s__Aggregatibacter actinomycetemcomitans	2.96e-06	1.27e-07	2.76e-08	0	1.05e-07	0.00021904	1.58e-07	5.45e-08	0	5.54e-08	3.93e-06	2.07e-05	0	2.23e-05	0	0	0	0	0	0	1.04e-07	2.68e-07	0	4.93e-06	0	5.74e-06	0	0	0	0	2.94e-08	0	0	0	0	2.65e-08	0	9.11e-08	3.18e-08	0
g__Propionispora;s__Propionispora sp. 2_2-37	7.66e-06	1.53e-05	6.01e-06	1.79e-06	6.16e-07	4.24e-06	4.11e-05	0.000218915	0.00019872	6.52e-06	7.74e-06	2.67e-06	3.04e-06	3.27e-06	1.48e-06	1.79e-05	8.47e-05	8.65e-07	9.56e-06	2.62e-06	9.91e-06	8.89e-06	1.65e-06	1.19e-05	1.18e-06	8.94e-07	4.12e-05	6.85e-07	0	2.03e-07	3.17e-05	1.07e-05	7.61e-07	2.04e-06	2.23e-06	1.05e-05	1.31e-05	2.17e-06	2.35e-06	0
g__Unclassified;s__Cronobacter phage S13	0	0	0	0	0	0	0	0	0	0	0	0	0	0	0	0	0	0	0	0	0	0	0	0	0	0	0	0	0	0	0	0	0	0	0	0	0	0	0	0.000218674
g__Unclassified;s__Clostridiales bacterium GWF2_38_85	3.01e-05	1.08e-05	3.22e-06	3.29e-05	1.53e-06	6.33e-07	5.97e-07	2.98e-05	6.62e-07	9.69e-06	1.68e-05	1.97e-05	1.06e-05	8.17e-05	7.3e-06	3.44e-05	4.19e-05	2.33e-06	1.34e-06	1.92e-05	1.63e-05	6.07e-05	1.11e-05	2.06e-05	4.26e-06	4.16e-08	1.76e-05	2.61e-05	4.14e-06	7.74e-07	8.65e-05	1.3e-07	1.09e-05	2.41e-05	2.5e-06	2.42e-06	8.45e-05	2.79e-06	8.75e-05	3.95e-07
g__Spirosoma;s__Spirosoma linguale	3.49e-06	2.38e-07	1.02e-06	7.41e-05	0	0.000218453	7.98e-08	0	0	1.33e-06	4.49e-06	2.01e-05	0	2.1e-05	0	1.1e-06	2.67e-07	1.09e-06	5.77e-08	2.59e-07	0	2.73e-07	7.33e-08	0	2.33e-07	1.12e-05	7.4e-08	1.35e-07	0	1.09e-06	2.07e-07	0	0	2.8e-06	0	4.64e-07	3.35e-07	0	0	2.53e-07
g__Clostridium;s__Clostridium sp. CAG:762	2.72e-05	1.7e-05	0	3.66e-05	0	0	0	1.64e-06	0	8.76e-08	2.41e-06	1.67e-05	0	0.000217477	0	9.97e-08	0	0	4.02e-07	8.76e-07	3.54e-07	7.97e-06	1.35e-07	2.02e-06	2.74e-07	0	2.19e-06	0	0	0	1.79e-05	0	0	5.36e-07	0	0	2.16e-05	0	0	0
g__Clostridium;s__Clostridium sp. KNHs205	6.97e-05	7.75e-06	1.33e-06	0.000118202	2.07e-05	1.5e-05	2.47e-05	3.68e-05	3.68e-07	9.7e-05	4.17e-05	0.000112684	1.3e-05	9.04e-05	4.74e-05	4.26e-05	8.14e-05	1.34e-05	2.31e-05	0.000119068	5.1e-05	4.71e-05	1.57e-05	3.87e-05	9.88e-06	2.48e-05	0.000117561	4.29e-05	0	5.13e-06	8.39e-05	1.14e-06	2.09e-05	5.46e-05	3.45e-05	2.3e-05	4.99e-05	7.51e-06	4.47e-05	1.17e-06
g__Clostridium;s__Clostridium sp. Marseille-P299	5.58e-05	1.47e-05	4.35e-06	7.18e-05	2.44e-05	1.51e-05	6.06e-07	2.24e-05	9.37e-06	1.44e-05	1.4e-05	3.16e-05	2.65e-06	4.91e-05	1.45e-05	3.06e-05	3.36e-05	1.68e-05	9.83e-06	7.17e-05	4.74e-05	6.04e-05	3.19e-05	9.95e-06	7.19e-06	6.07e-05	1.4e-05	5.14e-05	9.48e-06	2.44e-06	2.03e-05	7.63e-07	7.96e-06	2.85e-05	1.56e-05	2.12e-05	8.87e-06	5.94e-06	4.05e-05	3.16e-06
g__Bacteroides;s__Bacteroides sp. CAG:189	7.16e-06	3.43e-05	2.76e-05	5.55e-06	3.62e-07	7.13e-05	3.18e-06	3.87e-05	6.83e-06	8.19e-06	1.98e-05	1.54e-05	1.04e-06	2.55e-05	4.39e-06	2.54e-05	2.73e-05	2.12e-05	6.99e-06	5.63e-05	8.98e-06	1.98e-05	2.97e-07	5.66e-06	4.89e-07	5.56e-06	3.01e-07	4.8e-06	2.29e-06	2.01e-06	9.5e-07	7.08e-08	1.65e-05	3.66e-05	8.3e-05	1.03e-05	9.5e-07	5.79e-07	1.69e-05	0.000102448
g__Coprobacter;s__Coprobacter secundus	4.4e-05	1.65e-05	3.47e-05	0.000190906	9.99e-06	1.29e-05	5.43e-06	9.22e-06	1.57e-05	2.98e-05	3.24e-05	1.78e-05	3.85e-07	4.48e-05	6.29e-06	4.08e-05	1.4e-05	6.35e-06	8.09e-05	4.92e-05	9.22e-06	1.09e-05	6.62e-06	7.27e-06	1.25e-06	1.77e-05	4.9e-07	3.03e-05	6.36e-05	3.79e-06	9.04e-06	6.1e-07	2.49e-05	2.9e-05	0.000136023	1.79e-06	1.07e-05	2.9e-07	2.03e-07	4.22e-05
g__Unclassified;s__Veillonellaceae bacterium DNF00626	1.3e-06	1.96e-07	1.01e-06	2.04e-06	3.83e-08	0	1.78e-08	0	0.000100649	0	9.23e-06	5.01e-06	6.72e-06	2.47e-06	0	1.2e-06	1.08e-06	0	1.69e-07	0	0	7.2e-08	1.56e-06	0	0	0	0	0	0	0	0	0	0	0	4.05e-07	0	0	0	0	0
g__Unclassified;s__Eubacteriaceae bacterium CHKCI004	8.84e-05	3.68e-05	1.68e-05	0.000113941	2.9e-05	2.47e-05	4.15e-06	0.00010472	7.13e-05	7.88e-05	2.45e-05	0.000124493	0.0001582	0.000123895	3.6e-05	6.46e-05	8.1e-05	5.2e-05	5.61e-05	0.000144347	4.67e-05	3.26e-05	1.69e-05	4.51e-05	2.2e-05	5.65e-05	0.000110363	3.42e-05	3.56e-05	2.88e-05	6.36e-05	2.28e-06	2e-05	6.91e-05	3.7e-05	2.88e-05	3.53e-05	1.94e-05	2.61e-05	1.23e-05
g__Prevotella;s__Prevotella marshii	7.25e-07	9.22e-06	0	0	1.42e-05	0	1.53e-05	0	0	5.91e-07	6.32e-05	6.86e-07	0	2.14e-06	0	0	4.8e-07	7.1e-06	1.79e-07	6.83e-07	6.31e-07	9.04e-07	1.34e-05	0.000137568	5.04e-07	0	2.57e-06	0	3.57e-06	0	4.29e-07	1.23e-07	1.55e-06	7.37e-06	0	0.000182158	1.7e-05	3.46e-06	3.39e-08	0
g__Anaerotruncus;s__uncultured Anaerotruncus sp.	5.91e-05	4.61e-06	2.83e-06	4.97e-05	2.56e-06	2.57e-06	8.01e-07	2.39e-05	6.12e-06	1e-05	1.15e-05	3.04e-05	1.87e-06	7.34e-05	1.73e-05	3.24e-05	2.55e-05	1.4e-05	1.23e-05	3.36e-05	2.76e-05	5.32e-05	1.38e-05	2.8e-05	5.66e-06	1e-05	0.000214848	2.61e-05	5.04e-06	5.9e-06	0.00016403	6.03e-06	1.45e-05	3.59e-05	2.04e-05	1.2e-05	4.73e-05	6.22e-06	8.89e-05	2.31e-06
g__Lachnoclostridium;s__[Clostridium] methoxybenzovorans	5.23e-05	2.85e-05	8.29e-06	1.61e-05	3.48e-06	6.95e-05	6.33e-07	8.03e-05	3.01e-05	0.000110459	1.52e-05	4.01e-05	2.12e-05	4.47e-05	3.26e-05	3.12e-05	6.81e-05	1.01e-05	3.9e-05	4.04e-05	1.85e-05	5.34e-05	2.38e-06	2.83e-05	1.32e-05	2.08e-05	2.65e-06	5.74e-06	4.81e-06	0.000214317	8.05e-06	6.32e-07	3.37e-06	2.07e-05	2.33e-05	1.55e-05	1.33e-05	5e-05	8.63e-06	8.46e-06
g__Unclassified;s__Clostridia bacterium UC5.1-1D10	8.23e-06	5.81e-06	1.71e-06	1.15e-05	1.37e-06	1.9e-06	2.04e-07	7.25e-06	2.06e-07	1.28e-05	2.47e-06	1.69e-05	1.73e-06	7.43e-06	3.02e-06	2.21e-05	2.56e-06	6.07e-06	3.53e-06	3.86e-06	3.17e-05	7.44e-06	4.19e-06	1.6e-05	8.93e-07	2.68e-05	1.18e-05	1.75e-05	2.3e-07	6.14e-06	3.17e-05	4.9e-08	1.39e-05	6.99e-06	1.36e-06	7.94e-07	1.42e-05	2.39e-06	1.6e-05	4.93e-06
g__Dorea;s__Dorea longicatena CAG:42	1.6e-06	2.44e-06	9.9e-07	1.51e-06	3.64e-06	1.51e-06	4.55e-07	2.4e-05	0.000214067	2.47e-06	1.71e-05	1.87e-05	1.11e-05	5.99e-06	1.73e-05	0.000119282	3.83e-06	3.88e-05	1.69e-05	3.75e-05	4.18e-07	7.89e-07	2.88e-07	5.16e-07	1.95e-06	1.32e-06	9.84e-07	4.48e-07	0	1.66e-06	3.69e-08	3.26e-08	0	3.83e-06	3.11e-06	1.34e-06	3.27e-07	5.83e-07	5.01e-07	6.82e-07
g__Unclassified;s__Verrucomicrobia bacterium SCGC AAA164-O14	0	0	4.98e-06	0	0	0	0	0	0	1.68e-06	0	0	0	0	0	0	7.43e-06	1.87e-06	0	0	0	0	0	0	0	0	0	0	0	0	0	0	0	0	0	0	0	0	0	0.000213976
g__Rikenella;s__Rikenella microfusus	3.86e-06	3.54e-06	3.31e-06	9.62e-05	5.36e-06	8.49e-05	0	2.65e-05	3.86e-06	3.35e-06	8.15e-06	5.5e-05	7.98e-07	3.7e-05	1.35e-05	4.75e-05	1.86e-05	3.7e-06	8.6e-06	3.54e-05	1.5e-05	7.87e-06	4.7e-07	2.6e-05	1.42e-07	6.43e-06	7.44e-05	9.98e-05	0	9.99e-06	8.22e-05	2.31e-06	5.04e-05	1.87e-05	3.54e-05	1.18e-06	1.31e-05	2.03e-06	6.85e-06	2.31e-06
g__Methanosphaera;s__Methanosphaera stadtmanae	0	0	0	0	0	0	0	0	0	0	0	0	0	0.000213688	0	0	0	0	0	0	0	0	0	0	0	0	0	0	0	0	0	0	0	0	0	0	0	0	0	0
g__Erysipelatoclostridium;s__[Clostridium] cocleatum	4.27e-05	7.67e-06	4.8e-06	3.81e-05	1.23e-05	1.15e-05	1.28e-07	0.000213544	3.34e-06	1.97e-05	2.01e-06	3.81e-05	4.63e-05	6.88e-06	2.5e-05	1.29e-05	3.44e-05	2.4e-05	1.33e-05	5.32e-05	9.37e-06	1.84e-06	2.13e-06	2.46e-06	5.6e-06	2.38e-07	8.88e-07	1.29e-06	0	4.24e-07	9.29e-07	5.21e-07	2.15e-07	5.74e-06	1.45e-05	3.04e-07	2.62e-06	5.14e-07	7.68e-08	1.41e-06
g__Collinsella;s__Collinsella sp. GD7	1.17e-05	5.25e-06	2.89e-06	2.85e-06	7.76e-06	3.82e-06	7.25e-07	2.4e-05	0.00014001	1.25e-06	9.86e-06	2.51e-05	4.64e-06	3.8e-05	4.59e-05	3.51e-05	2.11e-05	1.97e-05	0.000213361	1.66e-05	1.37e-05	1.14e-05	5.92e-06	6.35e-06	1.42e-05	1.17e-05	1.24e-05	8.96e-06	3.55e-05	7.67e-06	8.99e-06	6.11e-06	4.36e-06	7.32e-06	1.19e-05	3.09e-05	1.43e-06	4.59e-06	9.46e-06	1.2e-06
g__Bacteroides;s__Bacteroides faecis CAG:32	2.83e-05	0.000122509	8.62e-06	6.96e-06	2.97e-06	4.94e-05	6.93e-06	6.1e-06	4.61e-06	2e-05	4.57e-06	8.06e-06	5.07e-05	7.49e-06	2.51e-05	1.72e-05	1.15e-05	9.68e-06	7.05e-06	2.16e-05	6.58e-07	1.47e-06	0	0	1.63e-07	2.85e-07	0	5.18e-07	1.07e-07	1.45e-06	6.45e-07	2.55e-07	2.96e-06	4.77e-06	1.08e-05	1.86e-06	1.08e-06	8.98e-08	1.02e-06	3.03e-05
g__Succiniclasticum;s__Succiniclasticum ruminis	3.48e-06	1.32e-05	4.44e-06	8.28e-06	1.06e-07	1.19e-05	4.57e-07	0.000212833	0.000167813	4.64e-06	5.86e-07	3.55e-06	2.07e-07	2.5e-06	1.49e-06	5.86e-06	2.75e-05	2.02e-06	3.66e-06	1e-05	3.85e-06	4.08e-06	1.94e-06	5.35e-05	9.34e-06	0	7.18e-05	1e-05	0	1.78e-06	1.75e-05	6.54e-06	4.39e-06	1.07e-05	3.85e-06	8.32e-07	1.23e-05	7.25e-07	4.49e-08	4.06e-07
g__Anaerobium;s__Anaerobium acetethylicum	8.37e-05	5.81e-05	8.29e-06	7.04e-05	2.36e-05	1.86e-05	2.13e-06	0.00021255	2.76e-05	6.31e-05	2.49e-05	8.99e-05	8.84e-05	0.000122529	3.4e-05	3.46e-05	4.69e-05	1.58e-05	4.96e-05	6.49e-05	6.22e-05	3.92e-05	1.38e-05	5.91e-05	8.95e-06	2.97e-05	9.41e-05	4.66e-05	3.43e-06	9.98e-06	8.69e-05	2.35e-06	1.38e-05	6.11e-05	9.07e-05	7.66e-05	3.61e-05	1.95e-05	1.7e-05	8.47e-06
g__Ruminiclostridium;s__Ruminiclostridium thermocellum	3.83e-05	5.67e-06	1.71e-07	3.91e-05	6.06e-07	3.71e-06	6.96e-09	2.1e-05	0	1.79e-06	6.7e-06	6.61e-05	1.68e-07	9.43e-05	5.92e-06	1.32e-05	2.33e-05	1.87e-05	5.6e-07	5.52e-05	2.75e-05	7.12e-05	2.24e-06	2.57e-05	4.35e-06	1.17e-06	0.000202644	0.000212455	0	2.9e-05	5.36e-05	5.42e-08	3.19e-05	3.77e-05	8.28e-07	4.94e-08	6.79e-05	1.8e-06	3.05e-06	4.23e-08
g__Capnocytophaga;s__Capnocytophaga sp. oral taxon 332	1.68e-05	8.4e-05	0	1.95e-06	9.42e-07	1.08e-05	1.86e-05	3e-08	0	5.23e-05	1.55e-05	1.77e-05	4.72e-08	4.59e-05	1.86e-06	1e-05	2.54e-05	1.29e-06	7.91e-05	8.01e-06	2.68e-08	4.72e-07	4.29e-07	1.45e-07	0	0	3.21e-06	2.91e-07	5.64e-08	3.73e-06	1.89e-07	5.28e-08	1.34e-05	5.64e-06	5.05e-06	8.26e-07	1.04e-05	3.78e-07	0	8.2e-06
g__Clostridium;s__Clostridium sp. CAG:557	6.11e-06	0	1.12e-05	4.75e-05	6.73e-07	1.12e-07	0	6.91e-06	1.53e-06	5.01e-07	8.09e-07	3.56e-06	1.81e-06	1.2e-05	1.86e-06	6.37e-06	1.96e-06	3.06e-06	9.09e-07	1.71e-06	5.14e-05	2.54e-06	2.18e-07	3.52e-06	1.16e-06	1.66e-07	5.18e-06	6.85e-07	1.06e-07	5.42e-08	0.000211263	6.13e-08	3.36e-07	6.51e-07	2.13e-07	2.16e-07	3.08e-06	1.25e-05	1.16e-07	0
g__Acidaminococcus;s__Acidaminococcus sp. Marseille-P2764	1.5e-05	1.24e-05	9.8e-06	1.76e-05	1.98e-07	1.02e-05	3.83e-06	0.00019077	3.23e-05	6.58e-07	9.11e-06	8.14e-06	1.65e-06	4.25e-06	1.32e-06	2.78e-05	1.33e-06	6.35e-06	1.22e-05	8.56e-06	3.49e-05	1.88e-05	1.12e-05	5.54e-06	1.74e-06	2.07e-07	3.37e-05	3.45e-07	0	6.15e-08	4.17e-05	0	3.11e-08	7.75e-06	9.25e-06	1.49e-07	2.86e-05	8.3e-06	1.06e-06	0
g__Nakamurella;s__Nakamurella panacisegetis	0	6.64e-05	0.000209269	0	0.00013262	0	0	0	0	0	0	0	0	1.18e-06	0	0	0	0	0	0	0	0	4.85e-06	0	0	0	0	4.99e-06	0	0	0	0	0	0	0	1.51e-05	0	0	4.84e-05	0
g__Alloprevotella;s__Prevotella sp. oral taxon 473	9.28e-05	1.05e-07	0	2.2e-07	0	1.34e-06	0	0	0	0	4.67e-06	6.69e-07	0	1.6e-06	0	1.53e-07	0	0	0	0	0	5.49e-06	0	1.64e-05	0	2.02e-07	3.09e-07	0	0	0	1.36e-06	0	0	6.68e-07	0	4.62e-08	1.86e-07	0	0	0
g__Coprobacillus;s__Coprobacillus sp. 29_1	3.89e-05	1.36e-05	1.46e-05	3.3e-05	1.36e-05	3.39e-05	8.02e-07	4.3e-05	4.83e-05	2.54e-05	2.29e-05	6.45e-05	0.000208539	8.48e-05	6.82e-05	5.13e-05	2.95e-05	0.000127542	9.06e-05	2.06e-05	4.18e-06	9.57e-07	5.87e-07	3.01e-07	2.34e-06	3.8e-06	1.12e-07	1.51e-06	4.06e-06	3.03e-07	3e-07	8.21e-08	1.98e-06	2.8e-05	3.18e-05	3.67e-06	6.29e-06	6.56e-07	5.78e-07	2.61e-06
g__Atopobium;s__Atopobium fossor	0	0	0	2.27e-07	0	0	0	0	0.000134509	0	6.2e-07	0	0	3.67e-06	4.96e-06	2.68e-06	0	1.78e-06	0	0	0	0	0	1.96e-06	3.91e-08	0	6.2e-08	5.6e-08	0	0	0	0	0	0	0	0	1.73e-07	0	0	0
g__Unclassified;s__Clostridiales bacterium VE202-26	3.94e-06	4.27e-06	4.9e-06	9.97e-06	1.39e-05	1.56e-05	3.44e-07	2.5e-05	2.08e-05	1.53e-05	2.85e-06	2.94e-05	0.000206857	2.94e-05	3.1e-05	7.45e-05	2.22e-06	0.000180451	2.82e-05	8.14e-06	9.34e-06	7.5e-06	2.49e-06	3.56e-06	2.02e-06	4.33e-07	8.02e-06	3.58e-07	3.26e-07	4.24e-06	3.82e-05	1.86e-06	3.73e-06	1.76e-06	5.85e-06	6.26e-07	2.15e-05	1.46e-06	2.29e-06	2.23e-06
g__Veillonella;s__Veillonella sp. OK1	0	2.86e-07	0	0	0	0	0.000206464	0	0	0	0	0	2.65e-07	8.16e-08	0	0	0	0	0	0	0	0	0	0	0	0	0	0	0	0	0	0	0	0	0	0	0	0	0	6.94e-08
g__Sporolactobacillus;s__Sporolactobacillus terrae	0	0	0	0	0	0	0	0	0	0	0	0	0	1.19e-06	6.77e-08	0	0	0	0	1.9e-07	0	0	0	0	0	0	0	0	0	0	0	0	0	9.56e-08	3.44e-05	0	0	0	0	0
g__Coprococcus;s__Coprococcus sp. HPP0048	1.42e-05	2.82e-05	2.66e-05	3.08e-06	2.57e-05	6.3e-05	7.26e-06	7.08e-05	0.000205298	1.17e-05	3.71e-06	2.93e-05	0.000154143	2.91e-05	2.52e-05	2.1e-05	3.26e-06	4.32e-05	3.32e-05	4.69e-05	2.07e-06	4.63e-06	3.26e-07	1.77e-07	4.12e-07	5.22e-07	7.01e-07	3.07e-05	9.43e-06	8.47e-07	8.11e-08	1.05e-06	7.03e-07	1.63e-05	5.22e-06	2.98e-06	1.1e-07	6.68e-07	2.28e-06	3.31e-06
g__Faecalitalea;s__Faecalitalea cylindroides	7.33e-05	7.54e-05	1.96e-05	9.06e-05	0.000105014	5.05e-05	2.34e-06	0.00010598	8.62e-05	0.000100273	3.81e-05	7.77e-05	7.61e-05	9.91e-05	0.000135548	9.55e-05	9.52e-05	6.18e-05	0.000128247	0.000105781	2.5e-05	3.57e-05	6.97e-06	1.84e-05	5.85e-06	5.94e-05	7.19e-06	9.55e-06	2.1e-07	1.66e-05	1.96e-05	5.2e-07	1.49e-05	4.29e-05	6.53e-05	8.44e-06	2.12e-05	2.27e-05	1.44e-05	7.69e-06
g__Olsenella;s__Olsenella profusa	1.4e-05	5.28e-07	4.55e-07	2.27e-05	2.51e-06	0	0	5.12e-06	5.38e-05	9.03e-07	5.52e-06	7.33e-06	7.97e-07	9.6e-06	1.54e-05	3.25e-05	1.06e-05	7.24e-06	5.28e-06	1.85e-05	5.28e-06	1.5e-06	4.89e-06	8.94e-06	1.37e-07	4.09e-07	7.18e-06	1.32e-05	0	2.16e-08	2.11e-05	6.97e-07	6.39e-07	8.7e-06	5.7e-07	3.53e-06	3.18e-06	2.95e-07	3.44e-06	0
g__Clostridium;s__Clostridium sp. CAG:594	0.000202151	1.21e-06	1.06e-07	0	3.38e-07	2.56e-07	0	2.39e-06	0	2.04e-06	7.65e-06	2.54e-05	0	0.00010288	0	1.13e-06	7.92e-06	9.61e-08	5.44e-07	1.76e-05	1.82e-06	2.42e-06	2.35e-07	3.29e-07	0	0	4.72e-07	0	0	0	3.65e-06	0	4.26e-06	3.37e-07	0	0	2.41e-06	4.66e-07	6.71e-07	0
g__Mycoplasma;s__Mycoplasma sp. CAG:776	2.29e-05	0	7.23e-08	0	0	0	0	5.5e-06	0	3.63e-08	1.41e-06	4.28e-06	0	0.000199453	0	2.42e-06	3.7e-06	1.53e-06	0	1.52e-06	5.77e-06	1.26e-06	0	2.82e-05	8.04e-07	0	9.95e-08	3.5e-08	0	0	2.04e-07	0	0	0	0	1.29e-06	3.64e-06	0	6.09e-06	0
g__Oribacterium;s__Oribacterium sp. oral taxon 078	4.77e-05	2.2e-05	9.59e-06	4.55e-05	1.73e-05	5.03e-05	2.09e-07	3.1e-05	8.12e-05	1.43e-05	2.42e-05	2.67e-05	2.49e-05	3.08e-05	3.23e-05	4.39e-05	8.5e-05	9.8e-06	4.13e-05	7.7e-05	6.44e-05	5.64e-05	3.44e-05	6.72e-05	3.86e-05	8.17e-05	2.2e-05	5.37e-05	8.92e-05	1.84e-05	5.79e-05	9.2e-07	1.24e-05	3.8e-05	3.54e-05	7.51e-05	2.94e-05	2.71e-05	3.61e-05	1.28e-05
g__Butyrivibrio;s__Butyrivibrio proteoclasticus	6.38e-05	7.86e-05	9.21e-06	5.72e-05	1.54e-05	7.08e-05	6.94e-07	3.35e-05	2.09e-05	1.88e-05	1.89e-05	8.17e-05	6.79e-06	7.3e-05	3.05e-05	3.07e-05	0.000125708	1.18e-05	2.12e-05	8.41e-05	4.11e-05	7.02e-05	2.58e-05	0.000110218	7.87e-06	4.24e-05	2.16e-05	4.01e-05	1.59e-06	4.2e-06	0.000198998	3.31e-07	2.67e-06	2.29e-05	5.27e-05	1.24e-05	3.7e-05	1.27e-05	2.39e-05	6.59e-06
g__Clostridium;s__Clostridium sp. CAG:349	3.03e-05	5.55e-07	0	4.2e-07	2.13e-07	0	0	0	0	0	0	1.33e-06	0	6.83e-06	0	8.09e-06	0	0	0	4.02e-08	1.15e-06	8.07e-07	4.58e-07	4.68e-06	5.8e-08	0	2.1e-06	2.5e-07	0	0	5.81e-06	0	5.05e-06	1.16e-05	0	0	3.17e-05	0	3.38e-06	0
g__Actinomyces;s__Actinomyces sp. ICM47	7.48e-07	0	1.78e-07	1.3e-06	4.55e-06	2.4e-07	1.74e-07	2.13e-06	1.48e-06	8.55e-08	8.57e-07	3.88e-05	1.27e-07	3.96e-07	2.19e-07	4.34e-07	2.11e-06	3.82e-06	4.01e-06	2.14e-06	2.24e-06	6.04e-07	1.35e-05	4.12e-07	7.61e-05	2.52e-06	6.21e-06	9.01e-07	1.4e-05	1.59e-06	2.3e-07	1.08e-05	1.54e-07	1.51e-07	2.94e-06	5.08e-07	1.78e-07	7.25e-06	2.2e-06	0
g__Lactobacillus;s__Lactobacillus antri	0	0	0	0	1.24e-06	0	1.81e-06	0	0	0	0	0	6.41e-08	0	0	3.4e-06	0	0	0	0	0	0	0	0	0	0	0	0	0	0	0	0	0	0	0	0	0	0	0	0
g__Clostridium;s__Clostridium sp. Bc-iso-3	1.58e-05	1.4e-05	8.66e-07	3.67e-05	8.38e-07	3.77e-06	0	2.77e-05	9.54e-07	4.05e-05	1.95e-05	3.76e-05	3.18e-05	2.31e-05	7.98e-06	9.34e-06	1.75e-05	1.89e-05	7.28e-06	1.39e-05	2.23e-05	3.66e-05	9.25e-06	1.44e-05	2.31e-06	1.8e-06	7.26e-06	4.96e-05	3.32e-07	4.17e-06	2.66e-05	6.93e-07	7.41e-06	3.57e-05	7.36e-06	4.62e-06	4.81e-05	3.4e-06	3.16e-05	1.63e-06
g__Lachnoclostridium;s__Lachnoclostridium sp. YL32	4.66e-05	2.15e-05	8.03e-06	0.000117364	1.35e-05	4.41e-05	4.05e-06	1.34e-05	5.31e-05	0.00014889	1.57e-05	6.84e-05	6.75e-05	7.72e-05	2.54e-05	1.44e-05	0.000105855	2.09e-05	3.54e-05	6.36e-05	3.12e-05	3.1e-05	7.75e-06	2.98e-05	1.2e-05	1.38e-05	2.85e-05	1.91e-05	4.09e-06	1.84e-05	1.79e-05	2.92e-06	1.58e-05	3.86e-05	3.64e-05	6.01e-05	3.2e-05	1.2e-05	5.11e-05	1.38e-05
g__Sphaerochaeta;s__Sphaerochaeta coccoides	4.93e-06	0	6.7e-08	3.47e-08	0	0	0	0	0	7.13e-08	3.27e-07	4.95e-06	0	6.46e-06	0	0	0	6.08e-07	0	1.57e-05	1.08e-05	4.13e-05	6.48e-06	2.05e-05	1.75e-06	0	1.93e-05	0	0	7.28e-08	4.01e-05	2.21e-08	0	2.92e-06	0	0	2.92e-05	1.3e-07	0	7.17e-08
g__Tepidimicrobium;s__Tepidimicrobium xylanilyticum	8.63e-06	4.89e-06	7.01e-06	1.24e-06	4.43e-08	1.43e-07	0	0.000193323	6.43e-08	0	1.2e-06	5.54e-06	0	5.16e-06	4.36e-06	4.47e-06	1.82e-05	9.01e-07	2.48e-05	8.98e-06	9.36e-06	7.48e-06	5.5e-07	5.2e-06	1.05e-06	3.12e-07	9.14e-06	1.84e-07	0	3.63e-08	4.63e-06	7.76e-07	1.09e-06	3.55e-06	0	3.1e-06	1.6e-05	2.21e-07	5.17e-07	1.98e-06
g__Olsenella;s__Olsenella uli	4.29e-06	0	4.55e-08	4.83e-06	5.67e-06	7.46e-07	4.24e-08	1.37e-07	1.72e-05	0	2.52e-07	8.52e-06	0	5.94e-06	0.000115674	3.29e-05	1.93e-06	1.87e-06	1.14e-07	3.77e-07	0	1.67e-06	2.34e-07	4.15e-07	4.11e-08	1.88e-06	3.55e-06	7.58e-08	4.32e-08	0	1.62e-06	0	3.91e-08	1.74e-07	0	0	4.39e-07	0	4.64e-06	0
g__Streptococcus;s__Streptococcus sp. F0442	0	2.3e-07	7.31e-07	0	5.17e-07	8.79e-08	3.05e-06	3.41e-06	5.2e-07	6.36e-06	1.38e-07	1.17e-07	1.34e-06	2.39e-07	2.57e-06	2.82e-06	7.11e-07	4.29e-07	1.93e-06	1.31e-06	3.54e-07	0	0	0	2.63e-06	1.59e-07	0	5.26e-08	3.15e-07	1.94e-07	0	0	0	2.7e-07	6.58e-07	0	0	7.91e-07	0	0
g__Clostridium;s__Clostridium sp. ASBs410	3.21e-05	9.99e-06	5.41e-06	8.61e-07	2.19e-05	1.6e-05	6.55e-07	2.99e-06	9.57e-06	7.22e-06	5.68e-06	7.72e-06	1.08e-05	2.67e-05	9.56e-06	3.58e-06	1.27e-05	1.42e-05	4.93e-06	5.18e-05	0.000192789	7.11e-06	1.38e-06	4.94e-06	7.49e-06	1.14e-05	5.3e-06	3.91e-06	1.51e-05	2.81e-06	5.72e-06	1.21e-06	3.16e-06	4.43e-06	1.42e-05	5.03e-06	3.07e-06	6.06e-06	2.06e-06	1.1e-06
g__Unclassified;s__Firmicutes bacterium CAG:646	2.56e-05	0.000140059	5.11e-05	1.83e-05	1.82e-05	6.64e-06	2.25e-06	4e-05	5.15e-05	5.99e-05	1.47e-05	6.93e-05	7.42e-05	7.55e-05	3.38e-05	2.46e-05	3.53e-05	3.96e-05	8.04e-05	6.45e-05	4.72e-05	2.07e-05	1.62e-05	2.51e-05	6.52e-06	4.41e-05	0.000102911	1.96e-05	6.63e-06	1.04e-05	3.87e-05	1.19e-06	1.74e-05	2.47e-05	4.5e-05	2.45e-05	3.04e-05	7.72e-06	3.1e-05	7.95e-06
g__Candidatus Izimaplasma;s__Candidatus Izimaplasma sp. HR2	6.48e-06	0	1.57e-05	0	0	0	0	3.58e-06	0	3.48e-05	6.57e-06	3.36e-06	0	2.64e-06	0	0	1.41e-05	1.15e-06	0	1.65e-05	0	0	0	6.63e-07	0	0	8.72e-07	0	0	0	0	0	0	0	0	0	1.91e-07	0	0	0.000192139
g__Clostridium;s__Clostridium sp. CAG:632	8.44e-05	5.49e-05	4.88e-06	7.83e-05	4.64e-06	5.74e-06	0	4.38e-05	1.31e-05	1.98e-05	1.92e-05	9.65e-05	9.81e-06	9.3e-05	1.33e-05	2.13e-05	4.63e-05	1.66e-05	2.33e-05	2.4e-05	7.2e-05	3.56e-05	2.78e-05	4.78e-05	1.09e-05	6.88e-05	2.27e-05	6.66e-05	9.33e-08	8.27e-06	3.53e-05	1.72e-06	2.84e-05	6.67e-05	2.02e-05	1.48e-05	2.2e-05	9.28e-06	0.00011876	1.02e-06
g__Unclassified;s__Streptococcus phage Dp-1	2.37e-06	0	0	0	0	0	0	0	0	1.13e-05	0	0	0	0	0	8.07e-08	0	0	0	0	0	0	0	0	0	0	0	0	0	0	0	0	0	0	0	0	0	0	0	0
g__Flavihumibacter;s__Flavihumibacter sp. CACIAM 22H1	0	0	5.18e-06	0	0	0	0	0	0	0	0	0	0	0	0	0	7.02e-06	0	0	0	0	0	0	0	0	0	0	0	0	0	0	0	0	0	0	0	0	0	0	0.000190446
g__Selenomonas;s__Selenomonas bovis	8.47e-06	1.05e-05	7.01e-06	7.96e-05	3.32e-05	2.33e-05	3.77e-06	2.43e-06	6.56e-05	1.41e-06	7.25e-06	2.42e-05	1.17e-06	5.32e-05	1.53e-06	4.21e-05	6.42e-06	7.85e-06	5.56e-06	4.34e-06	6.07e-06	8.46e-06	2.98e-06	1.72e-05	2.5e-06	1.07e-05	2.1e-05	8.97e-06	0	1.8e-06	3.87e-05	9.61e-06	3.83e-06	2.22e-06	7.54e-06	6.62e-07	2.22e-05	6.67e-06	1.66e-05	5.74e-07
g__Martelella;s__Martelella sp. AD-3	0	0.000189559	0	0	0	0	0	0	0	3.26e-06	0	0	0	0	2.61e-06	0	0	0	0	0	0	0	0	0	0	9.69e-07	0	0	0	0	0	0	0	5.75e-08	0	0	0	0	0	0
g__Parabacteroides;s__Parabacteroides sp. CAG:409	1.34e-05	1.22e-05	2.02e-05	2.85e-05	6.56e-06	0	1.95e-05	8.79e-06	3.47e-05	1.59e-05	3.21e-05	1.41e-06	0.000114574	7.7e-06	1.6e-05	2.24e-05	4.93e-06	3.57e-06	5.18e-05	1.01e-05	1.56e-06	2.49e-05	4.23e-06	0.000172	1.19e-05	2.24e-07	4.1e-07	2.11e-06	3.16e-06	1.59e-06	1.34e-06	1.44e-06	2.81e-06	1.85e-05	3.74e-06	3.45e-06	4.81e-05	3.44e-06	2.45e-06	1.62e-05
g__Lachnoclostridium;s__[Clostridium] citroniae	5.65e-05	0.000112589	2.41e-05	5.22e-05	7.8e-06	4.42e-05	1.03e-06	2.29e-05	5.1e-05	2.59e-05	1.42e-05	5.88e-05	7.17e-05	3.46e-05	2.33e-05	6.59e-05	4.36e-05	1.67e-05	4.25e-05	6.88e-05	5.46e-05	3.83e-05	2.09e-05	3.44e-05	4.11e-06	4.13e-05	2.84e-05	2.88e-05	3.81e-05	3.01e-05	6.51e-05	2.01e-05	1.53e-05	1.58e-05	2.76e-05	1.31e-05	3.57e-05	8.71e-06	6.04e-05	1.49e-05
g__Unclassified;s__[Clostridium] hiranonis	1.58e-05	1.35e-05	2.84e-06	5.01e-07	2.87e-05	2.18e-05	1.77e-07	1.78e-05	7.14e-06	3.21e-05	8.09e-06	6.7e-05	1.47e-05	1.74e-05	5.12e-05	4.96e-05	0.000125264	2.38e-05	1.81e-05	4.63e-05	2.87e-05	1.68e-05	1.86e-06	2.19e-06	4.65e-06	7.85e-05	5.2e-05	1.19e-05	0	0.000123463	7.46e-06	2.28e-07	8.7e-07	6.45e-05	2.33e-05	5.6e-05	2.71e-06	3.89e-05	3.39e-06	5.94e-06
g__Porphyromonas;s__Porphyromonas canoris	1.02e-05	9.85e-06	1.63e-06	1.22e-05	0	0.000188452	1.27e-07	0	0	0	7.94e-06	3.53e-05	2.93e-07	2.17e-05	0	7.06e-06	4.73e-06	5.21e-06	2.2e-05	5.97e-06	2.63e-05	3.36e-05	1.57e-05	8.99e-07	8.38e-07	7.42e-06	0	3.89e-05	0	3.26e-06	0	2.62e-06	1.46e-05	2.34e-05	2.22e-06	0	1.14e-05	3.23e-06	0	0
g__Megasphaera;s__Megasphaera sp. BV3C16-1	7.1e-06	7.34e-06	3.04e-06	0.000169285	3.21e-06	7.65e-06	1.66e-06	2.58e-06	3.61e-05	3.01e-06	2.01e-05	2.01e-06	3.75e-06	1.08e-05	3.22e-06	3.46e-06	8.73e-06	8.45e-06	1.22e-06	2.03e-05	4.4e-06	3.26e-06	3.56e-05	2.19e-06	4.87e-07	1.97e-06	4.49e-07	8.52e-06	3.74e-08	4.16e-06	5.93e-06	0	9.64e-07	3.5e-06	6.03e-06	1.41e-07	1.02e-05	3.18e-06	5.48e-06	0
g__Clostridium;s__Clostridium sp. KNHs209	3.87e-05	3.54e-05	2.97e-06	2.86e-05	1.59e-06	1.58e-06	8.21e-07	1.17e-05	1.37e-06	4.74e-05	2.07e-05	6.63e-05	9.54e-06	7.44e-05	7.94e-06	1.77e-05	2.88e-05	1.41e-05	1.09e-05	3.7e-05	5.41e-05	2.71e-05	7.54e-06	3.13e-05	8.06e-06	7.38e-05	4.15e-05	1.82e-05	1.37e-05	8.57e-06	5.74e-05	9.17e-07	2e-05	4.68e-05	1.15e-05	2.21e-05	5.22e-05	5.28e-06	4.03e-05	3.45e-06
g__Bifidobacterium;s__Bifidobacterium bifidum CAG:234	4.56e-07	3.79e-08	1.75e-07	8.9e-07	0.000187025	0	1.03e-07	2.75e-05	7.03e-06	1.38e-05	2.73e-07	2.73e-06	8.76e-05	0.000103173	3.06e-05	5.33e-05	3.13e-05	4.75e-07	6.95e-07	1.44e-05	6.77e-07	5.95e-07	8.7e-06	1.19e-06	2.79e-07	2.53e-06	7.77e-07	8.15e-07	2.72e-06	0	2.79e-07	1.29e-06	9.64e-08	1.85e-07	0	4.17e-07	4.31e-06	9.59e-08	2.74e-06	0
g__Sharpea;s__Sharpea azabuensis	5.5e-06	6.7e-05	0.000185759	9.44e-06	0.000145155	6.02e-06	1.62e-07	7.29e-06	2.24e-05	0.00010429	9.42e-06	3.33e-05	2.1e-05	2.06e-05	8.62e-06	3.12e-06	1.21e-05	1.08e-05	5.7e-06	5.81e-05	3.86e-06	1.39e-06	1.31e-06	6.45e-07	1.79e-06	8.72e-06	1.72e-06	1.36e-06	0	5.53e-07	1.34e-06	0	4.71e-06	2.57e-06	2.07e-06	4.27e-06	6.73e-06	4.07e-07	2.29e-05	2.22e-06
g__Unclassified;s__uncultured bacterium scaffold00056	4.77e-06	2.05e-07	0	1.92e-05	6.92e-08	0	0	4.13e-07	0	1.51e-07	1.1e-06	3.62e-06	0	5.66e-06	0	1.31e-06	0	8.46e-07	2.65e-06	5.09e-07	7.17e-06	1.67e-05	6.5e-07	3.96e-06	9.11e-07	4.31e-08	1.75e-06	7.4e-06	0	0	2.11e-05	3.14e-08	0	4.01e-07	3.35e-07	0	1.81e-05	1.03e-06	6.06e-06	0
g__Slackia;s__Slackia piriformis	1.2e-06	3.58e-08	0	1.59e-07	2.11e-07	0	8.62e-08	8.97e-06	4.51e-06	4.04e-06	3.34e-06	3.58e-06	1.65e-05	1.46e-05	2.28e-05	5.02e-05	6.65e-06	1.31e-05	0.000167095	5.91e-06	4.51e-06	3.2e-06	4.09e-05	1.92e-05	4.98e-07	0	1.21e-05	2.97e-07	0	0	0.000157874	0	9.82e-07	3.44e-07	0	1.71e-07	2.31e-06	2.21e-06	2.15e-07	0
g__Roseburia;s__Roseburia sp. CAG:50	2.7e-06	7.23e-06	5.55e-07	2.49e-06	4.2e-06	8.46e-07	0	1.77e-05	0	1.18e-05	3.99e-06	1.09e-05	2.03e-06	2.9e-05	1.36e-05	1.54e-05	1.8e-05	2.93e-05	9.42e-06	1.92e-05	4.62e-06	1.2e-06	8.87e-07	1.08e-05	3.48e-06	7.07e-06	1.95e-06	1.25e-06	3.64e-08	1.71e-05	1.04e-06	8.82e-07	1.71e-06	4.67e-06	7.37e-06	1.6e-06	2.96e-06	2.08e-06	6.95e-06	1.04e-06
g__Unclassified;s__Bacteroidetes bacterium GWF2_40_14	5.07e-06	2.01e-07	1.68e-06	0.000184547	5.12e-07	0	0	4.25e-06	0	6.02e-06	1.29e-06	2.42e-06	1.27e-08	0	4.7e-06	6.12e-06	3.49e-06	8.58e-06	4.91e-07	2.53e-05	2.24e-07	3.87e-05	9.07e-08	9.09e-08	2.24e-08	0	4.29e-07	1.33e-07	0	3.02e-06	2.83e-07	0	0	3.79e-06	0	1.28e-06	7.14e-06	3.92e-08	7.95e-08	1.14e-06
g__Slackia;s__Slackia heliotrinireducens	6.31e-06	2.26e-06	4.54e-07	6.68e-06	3.52e-05	2.06e-06	4.96e-07	4.68e-05	2.23e-05	2.42e-06	4.56e-06	1.28e-05	1.05e-05	3.38e-05	9.05e-06	0.000184368	3.45e-06	3.7e-05	4.63e-06	3.67e-05	8.72e-06	2.2e-05	9.56e-06	5.2e-05	2.88e-06	7.94e-07	2.17e-05	2.15e-06	3.04e-06	5.52e-05	5.36e-05	0	4.29e-07	2.75e-06	1.71e-06	4.49e-07	1.11e-05	5.12e-07	3.28e-06	2.02e-06
g__Enterococcus;s__Enterococcus cecorum	6.43e-06	2.32e-06	6.51e-07	6.04e-07	0.000130168	7.54e-07	1.68e-06	4.65e-05	1.95e-06	5.2e-05	1.29e-06	0.000183255	1.4e-05	1.58e-05	3.12e-06	3.18e-05	0.000108029	1.14e-05	6.96e-05	9.69e-05	3.58e-06	5.89e-07	0	1.9e-05	0	0	2.12e-06	1.82e-07	0	1.59e-07	6.22e-06	0	2.42e-06	8.07e-06	3.21e-06	4.03e-06	6.81e-06	3.62e-06	1.25e-06	3.61e-08
g__Clostridium;s__Clostridium sp. CAG:710	5e-05	0	0	1.36e-06	2.87e-07	1.14e-07	7.39e-08	8.44e-07	0	0	7.49e-06	2.04e-05	0	0.000182871	0	3.44e-05	2.98e-06	6.54e-06	1.99e-08	8.52e-06	0	3.83e-07	0	5.15e-08	0	0	0	0	0	0	6.89e-07	0	3.15e-07	8.61e-08	0	0	2.27e-06	0	0	0
g__Ruminococcus;s__Ruminococcus sp. AT12	4.11e-05	1.47e-05	7.52e-06	6.13e-05	5.51e-05	8.71e-05	1.13e-06	4.1e-05	5.78e-05	1.04e-05	2.07e-05	4.91e-05	7.24e-05	8.88e-05	2.56e-05	5.68e-05	3.91e-05	7.69e-05	2.52e-05	6.4e-05	1.79e-05	2.4e-05	5.91e-06	2.1e-05	1.54e-05	1.46e-05	1.86e-05	1.86e-05	1.51e-05	1.29e-05	8.51e-05	3.36e-06	8.11e-06	2.57e-05	1.33e-05	2.92e-05	4.34e-05	3.18e-05	7.1e-05	8.1e-06
g__Unclassified;s__Clostridia bacterium UC5.1-1E11	3.1e-05	9.78e-06	9.01e-06	0.000140539	5.82e-06	4.51e-06	3.07e-07	6.28e-05	1.19e-05	2.22e-05	1.37e-05	6.74e-05	1.18e-05	0.000119814	1.39e-05	2.81e-05	6.06e-05	2.39e-05	2.86e-05	5.4e-05	3.99e-05	4.85e-05	2.32e-05	7.81e-05	9.82e-06	9.11e-05	0.000118303	0.000101921	3.26e-06	1.4e-05	0.000181775	8.44e-07	3.19e-05	1.7e-05	1.43e-05	1.01e-05	0.000127351	1.5e-05	3.53e-05	3.02e-06
g__Megasphaera;s__Megasphaera paucivorans	9.24e-06	1.5e-06	7.98e-07	0.00018125	1.01e-05	3.08e-07	4.63e-05	3.22e-06	6.08e-06	2.08e-06	1.97e-05	1.39e-05	2.75e-06	1.12e-05	3.36e-06	3.29e-06	5.3e-05	2.46e-06	8.85e-06	3.1e-06	4.22e-06	5.17e-06	2.85e-05	1.38e-05	1.45e-06	1.58e-06	7.12e-06	1.16e-05	6.07e-07	3.06e-06	1.8e-05	9.81e-08	4.72e-07	3.27e-06	3.36e-06	2.29e-06	2.64e-05	1.73e-06	1.17e-05	6.51e-07
g__Capnocytophaga;s__Capnocytophaga granulosa	0	5.55e-05	3.64e-07	2.7e-06	3.42e-07	1.21e-06	0	2.23e-06	0	0	1.98e-05	1.09e-05	0	0	0	1.2e-05	7.91e-06	6.61e-08	3.23e-07	0	1.29e-07	0	1.97e-05	3.18e-06	9.96e-05	0	4.05e-08	1.41e-07	0	0	0	0	0	2.33e-08	7.94e-08	0	6.53e-08	7.83e-06	8.82e-06	0
g__Unclassified;s__Thermoanaerobacterales bacterium 50_218	4.99e-07	0	0	1.02e-06	0	0	0	0	0	0	2.04e-07	4.71e-08	0	3.53e-07	0	1.24e-07	6.68e-07	2.25e-07	0	9.62e-08	1.32e-06	2.44e-06	1.81e-06	5.26e-06	6.74e-07	0	0.000181185	8.61e-07	0	0	5.56e-06	0	1.09e-07	2.2e-06	0	0	5.35e-08	0	0	0
g__Unclassified;s__uncultured bacterium 3e18	0	0	0	0	2.79e-06	0	0	0	0	0	6.36e-06	0	0	0	0	1.26e-06	0	0	0	0	1.51e-05	0	0	0	1.88e-06	4.81e-05	3.78e-08	0	1.64e-05	0	0	0	0	3.61e-06	0	0	0	0	0	0
g__Clostridium;s__Clostridium sp. C105KSO15	4.76e-05	1.51e-05	1.98e-05	0.000141409	1.3e-05	4.89e-05	1.86e-06	2.67e-05	1.47e-05	6.82e-05	4.48e-05	5.01e-05	9.27e-06	3.42e-05	5.49e-05	1.67e-05	6.68e-05	4.3e-06	1.95e-05	5.78e-05	3.09e-05	2.41e-05	1e-05	2.19e-05	1.11e-05	5.72e-05	6.06e-06	1.81e-05	2.59e-05	7.82e-06	1.5e-05	1.09e-06	1.19e-05	3.61e-05	5.43e-05	1.86e-05	1.53e-05	4.25e-05	2.78e-05	7.93e-06
[truncated: 6,002 more rows]
