# Supplementary material for: Duration of Persistent Atrial Fibrillation Is Associated with Alterations in Human Gut Microbiota and Metabolic Phenotypes
Source: mSystems. 2019 Dec 10;4(6):e00422-19. doi: 10.1128/mSystems.00422-19 (PMC6906738; doi:10.1128/mSystems.00422-19)
Supplement: TABLE S3 [file mSystems.00422-19-st003.xlsx]

## Sheet: Table S3
Differential genera	CTR-median	Pers<12m-median	Pers>12m-median	CTR.vs.Pers<12m.q	CTR.vs.Pers>12m.q	Pers<12m.vs.Pers>12m.q		Differential species	CTR-median	Pers<12m-median	Pers>12m-median	CTR.vs.Pers<12m.q	CTR.vs.Pers>12m.q	Pers<12m.vs.Pers>12m.q
f__Ruminococcaceae;g__Faecalibacterium	0.088761	0.0541536	0.0253262	NA	0.00670507	0.0468073		g__Faecalibacterium;s__Faecalibacterium prausnitzii	0.0553729	0.0366051	0.01251	NA	0.00480831	0.0485836
f__Ruminococcaceae;g__Ruminococcus	0.00614771	0.0193356	0.0347291	NA	0.0365015	NA		g__Oscillibacter;s__Oscillibacter sp. ER4	0.00500158	0.00086894	0.000853949	0.0431008	NA	NA
f__Eubacteriaceae;g__Eubacterium	0.00415717	0.0330622	0.0142165	0.00217657	0.0219522	NA		g__Ruminococcus;s__uncultured Ruminococcus sp.	0.00101114	0.00294008	0.00460724	0.00492992	0.0194339	NA
f__Lachnospiraceae;g__Roseburia	0.00566877	0.0271891	0.00653291	0.0321293	NA	NA		g__Unclassified;s__[Eubacterium] rectale	0.000419903	0.00406096	0.00246847	0.0107654	0.0249927	NA
f__Lachnospiraceae;g__Blautia	0.00270913	0.0114193	0.020877	0.00238092	0.0057093	NA		g__Phascolarctobacterium;s__Phascolarctobacterium sp. CAG:207	0.000825294	0.000209136	0.00395701	NA	0.0489156	NA
f__Bifidobacteriaceae;g__Bifidobacterium	0.00173806	0.0180636	0.00311252	0.0261253	NA	NA		g__Roseburia;s__Roseburia faecis	0.000194962	0.0038853	0.000770453	0.0149289	NA	NA
f__Oscillospiraceae;g__Oscillibacter	0.0127533	0.00294739	0.00203308	0.022592	NA	NA		g__Bacteroides;s__Bacteroides ovatus	0.00182637	0.00204268	0.00331336	NA	0.0386947	NA
f__Prevotellaceae;g__Prevotella	0.00701701	0.00191018	0.00220911	NA	0.0421528	NA		g__Butyricicoccus;s__uncultured Butyricicoccus sp.	0.00311172	0.000826596	0.00106499	0.00492992	0.00575996	NA
f__Lachnospiraceae;g__Dorea	0.000635167	0.00390089	0.00504504	0.000496954	0.00444423	NA		g__Dorea;s__Dorea longicatena	0.00034515	0.00141357	0.00272705	0.000996853	0.00416358	NA
f__Desulfovibrionaceae;g__Bilophila	0.00470252	0.00120141	0.00184096	0.0392593	NA	NA		g__Faecalibacterium;s__Faecalibacterium sp. CAG:82	0.0023289	0.00141973	0.000371819	NA	0.00277961	0.0485836
f__Clostridiaceae;g__Butyricicoccus	0.00322033	0.000921049	0.00117461	0.00312505	0.00444423	NA		g__Blautia;s__Blautia obeum	0.000205131	0.00174725	0.00214106	0.000810589	0.00356409	NA
f__Lachnospiraceae;g__Coprococcus	0.000629805	0.0023462	0.00154935	0.00937979	0.0487487	NA		g__Bilophila;s__Bilophila wadsworthia	0.00209972	0.000555846	0.000823228	0.0457108	NA	NA
f__Lachnospiraceae;g__Fusicatenibacter	0.000411178	0.00128273	0.00121227	0.0261253	NA	NA		g__Blautia;s__uncultured Blautia sp.	0.000630461	0.000997497	0.00204036	0.00734549	0.0145614	NA
f__Selenomonadaceae;g__Megamonas	1.62e-05	0.000954868	3.16e-05	0.0158352	NA	NA		g__Blautia;s__[Ruminococcus] torques	0.00041037	0.00176176	0.00194068	0.00338004	0.011134	NA
f__Lachnospiraceae;g__Lachnospira	0.000130257	0.000954202	0.000666402	0.00713167	0.0202549	NA		g__Unclassified;s__uncultured bacterium	0.00176376	0.00117972	0.00131471	0.0198408	NA	NA
f__Lachnospiraceae;g__Tyzzerella	0.000364067	0.000779157	0.000907851	0.0086048	0.00345103	NA		g__Fusicatenibacter;s__Fusicatenibacter saccharivorans	0.000408072	0.00128145	0.00119937	0.0250627	NA	NA
f__Streptococcaceae;g__Streptococcus	0.000127769	0.000728575	0.000857835	0.00217657	0.00670507	NA		g__Flavonifractor;s__Flavonifractor plautii	0.00120809	0.000356106	0.00062973	0.0184204	NA	NA
f__Clostridiaceae;g__Hungatella	0.0008348	0.000469169	0.00046143	0.0321293	NA	NA		g__Bacteroides;s__Bacteroides coprophilus	0.00111057	0.00030022	0.000734923	0.0377343	NA	NA
f__Peptostreptococcaceae;g__Clostridioides	0.000542612	0.000830731	0.000765657	NA	0.0339559	NA		g__Eubacterium;s__Eubacterium ventriosum	0.000271523	0.00109513	0.000361271	0.0136039	NA	NA
f__Lachnospiraceae;g__Anaerostipes	7.36e-05	0.000804355	0.000686284	0.000276617	0.00288456	NA		g__Blautia;s__Blautia wexlerae	0.00016639	0.000789887	0.00108307	0.00126929	0.00277961	NA
f__Sutterellaceae;g__Sutterella	0.00074793	0.000296037	0.000142349	NA	0.0457713	NA		g__Eubacterium;s__Eubacterium sp. CAG:274	1.335e-05	0.000216025	0.000990084	0.0209056	0.011134	NA
f__Veillonellaceae;g__Dialister	5.25e-05	0.000735041	0.000138563	0.0209631	NA	NA		g__Unclassified;s__Firmicutes bacterium CAG:83	0.000913824	0.00049113	0.00013115	NA	0.0434899	NA
f__Prevotellaceae;g__Paraprevotella	0.000720213	0.000270484	0.000422582	0.0086048	0.0402994	NA		g__Eubacterium;s__[Eubacterium] hallii	3.31e-05	0.000476669	0.000843752	0.00152614	0.00356409	NA
f__Eggerthellaceae;g__Eggerthella	0.000165492	0.0002638	0.000640114	NA	0.044004	NA		g__Bifidobacterium;s__Bifidobacterium longum	0.000148203	0.000479534	0.000838016	0.0457108	0.0456478	NA
f__Erysipelotrichaceae;g__Coprobacillus	2.77e-05	0.000447455	0.000475904	0.000276617	0.00100624	NA		g__Hungatella;s__Hungatella hathewayi	0.0008348	0.000469169	0.00046143	0.0327724	NA	NA
f__Enterococcaceae;g__Enterococcus	0.00011901	0.000290906	0.00042439	0.000579518	0.00100624	NA		g__Clostridioides;s__Clostridioides difficile	0.000539847	0.000825792	0.000764181	NA	0.0279667	NA
f__Bacillaceae;g__Bacillus	0.00014739	0.000330591	0.000368107	0.0086048	0.0190682	NA		g__Flavonifractor;s__uncultured Flavonifractor sp.	0.000824573	0.000462059	0.000234449	NA	0.0489156	NA
f__Unclassified;g__Pseudoflavonifractor	0.000282652	0.000133832	0.000128415	0.00347591	0.0202549	NA		g__Bifidobacterium;s__Bifidobacterium pseudocatenulatum	5.35e-05	0.000792166	3.33e-05	0.0212729	NA	NA
f__Porphyromonadaceae;g__Porphyromonas	0.000265193	0.0001447	0.000156888	0.0086048	NA	NA		g__Anaerostipes;s__Anaerostipes hadrus	4.49e-05	0.000774758	0.000328555	0.000587689	0.00356409	NA
f__Lactobacillaceae;g__Lactobacillus	8.85e-05	0.000257242	0.000198604	0.000496954	0.00670507	NA		g__Eubacterium;s__uncultured Eubacterium sp.	0.000245189	0.000768336	0.000597112	0.00152614	0.0386947	NA
f__Flavobacteriaceae;g__Ornithobacterium	0.000205085	6.42e-05	7.49e-05	0.00364245	0.0190682	NA		g__Blautia;s__[Ruminococcus] gnavus	0.000132454	0.000338692	0.000746051	0.00492992	0.011134	NA
f__Peptostreptococcaceae;g__Romboutsia	1.38e-05	0.000193146	0.000149659	0.0026976	0.0145261	NA		g__Tyzzerella;s__Tyzzerella nexilis	0.000223254	0.000592661	0.000725379	0.0136039	0.00841712	NA
f__Akkermansiaceae;g__Akkermansia	8.45e-06	0.000154909	8.72e-05	0.0392593	NA	NA		g__Bacteroides;s__Bacteroides xylanisolvens	0.000363226	0.000711316	0.000508121	0.0198408	NA	NA
f__Ruminococcaceae;g__Acetivibrio	6.5e-05	0.000145496	0.000107498	0.0318493	NA	NA		g__Oscillibacter;s__uncultured Oscillibacter sp.	0.000684282	0.000143996	0.00012334	0.0230435	NA	NA
f__Alcaligenaceae;g__Taylorella	0.000143187	4.75e-05	5.63e-05	0.00937979	0.0219522	NA		g__Eubacterium;s__[Eubacterium] eligens	0.000121815	0.000679197	0.000471561	0.00492992	0.0214256	NA
f__Erysipelotrichaceae;g__Erysipelatoclostridium	2.36e-05	9.49e-05	0.000131738	0.0026976	0.00187367	NA		g__Oscillibacter;s__Oscillibacter sp. 1-3	0.00066308	0.000221908	0.000115808	0.0230435	NA	NA
f__Lachnospiraceae;g__Robinsoniella	4.45e-05	0.000122379	9.52e-05	0.0491805	NA	NA		g__Ruminococcus;s__Ruminococcus bromii	0.00011527	0.000644752	0.000433879	0.0377343	0.0456478	NA
f__Campylobacteraceae;g__Campylobacter	3.6e-05	9.46e-05	0.000112907	0.0304464	0.018807	NA		g__Coprococcus;s__Coprococcus catus	0.000101049	0.000642076	0.000192887	0.00184116	0.0489156	NA
f__Fusobacteriaceae;g__Fusobacterium	5.78e-05	0.0001034	0.00010543	0.0261253	NA	NA		g__Coprococcus;s__Coprococcus comes	0.000121646	0.000435722	0.000597579	0.00152614	0.00416358	NA
f__Erysipelotrichaceae;g__Holdemanella	1.5e-05	9.96e-05	9.81e-05	0.00015981	0.00344855	NA		g__Roseburia;s__Roseburia sp. CAG:18	2.95e-05	0.00057909	9.4209e-05	0.0306285	NA	NA
f__Erysipelotrichaceae;g__Faecalitalea	1.58e-05	8.65e-05	8.84e-05	0.000496954	0.00444423	NA		g__Oscillibacter;s__Oscillibacter sp. CAG:155	0.00052715	0.000156056	7.6844e-05	0.0272768	0.0423643	NA
f__Lachnospiraceae;g__Pseudobutyrivibrio	3.64e-05	8.78e-05	5.61e-05	0.0304464	NA	NA		g__Bifidobacterium;s__Bifidobacterium adolescentis	4.67e-05	0.000521676	7.995e-05	0.0198408	NA	NA
f__Eggerthellaceae;g__Enterorhabdus	8.22e-06	3.21e-05	8.23e-05	0.0113021	0.0457713	NA		g__Lachnoclostridium;s__[Clostridium] bolteae	0.000280958	0.000185862	0.000517592	NA	NA	0.0485836
f__Flavobacteriaceae;g__Flavobacterium	2.13e-05	5.97e-05	7.76e-05	0.00795158	0.018807	NA		g__Intestinimonas;s__Intestinimonas butyriciproducens	0.000471697	0.000242638	0.000169127	0.0457108	NA	NA
f__Peptococcaceae;g__Desulfosporosinus	1.88e-05	6.09e-05	4.2e-05	0.0166576	NA	NA		g__Eubacterium;s__Eubacterium ramulus	0.0001658	0.000369811	0.000446952	0.0107654	0.00416358	NA
f__Peptostreptococcaceae;g__Intestinibacter	1.04e-06	5.24e-05	4.18e-05	0.000276617	0.00789173	NA		g__Dorea;s__Dorea formicigenerans	5.695e-05	0.000416638	0.000444828	0.00170294	0.00573674	NA
f__Lachnospiraceae;g__Catonella	1.58e-05	3.26e-05	4.89e-05	0.0305177	0.0190682	NA		g__Clostridium;s__Clostridium sp. GD3	0.000439763	0.000163164	0.000106444	0.0306285	0.0489156	NA
f__Peptostreptococcaceae;g__Paeniclostridium	9.04e-06	4.79e-05	4.15e-05	0.0026976	0.0170798	NA		g__Eubacterium;s__Eubacterium sp. CAG:86	3.625e-05	0.000439712	3.48e-05	0.0457108	NA	NA
f__Corynebacteriaceae;g__Corynebacterium	4.43e-05	2.18e-05	7.2e-06	NA	0.00670507	0.0468073		g__Blautia;s__Blautia sp. KLE 1732	7.54e-05	0.000308343	0.000420455	0.00366221	0.0163971	NA
f__Erysipelotrichaceae;g__Turicibacter	3.16e-06	1.44e-05	4.31e-05	0.00818049	0.0057093	NA		g__Unclassified;s__Clostridiales bacterium KLE1615	0.000111729	0.000328055	0.000411288	0.00143535	0.0194339	NA
f__Flavobacteriaceae;g__Capnocytophaga	1.03e-05	3.69e-05	1.37e-05	0.0086048	NA	NA		g__Lachnospira;s__Lachnospira pectinoschiza	3.16e-05	0.000411192	0.00013046	0.00659505	0.0163971	NA
f__Sphingobacteriaceae;g__Pedobacter	1.09e-05	1.96e-05	2.55e-05	NA	0.0365015	NA		g__Ruminococcus;s__Ruminococcus sp. CAG:108	1.43e-05	0.000397242	0.000245958	0.00609772	0.0341158	NA
f__Peptoniphilaceae;g__Anaerococcus	1.26e-06	1.72e-05	2.53e-05	0.00930363	0.00789173	NA		g__Paraprevotella;s__Paraprevotella xylaniphila	0.000386185	0.00010854	0.000168202	0.00447152	0.0174371	NA
f__Streptococcaceae;g__Lactococcus	4.48e-06	2.49e-05	2.52e-05	0.00487907	0.0241718	NA		g__Ruminococcus;s__Ruminococcus sp. JC304	6.355e-05	0.000318189	0.000205235	0.000996853	0.00650348	NA
f__Clostridiales Family XIII. Incertae Sedis;g__Anaerovorax	4.78e-06	1.99e-05	2.46e-05	0.0368218	NA	NA		g__Paraprevotella;s__Paraprevotella clara	0.000315119	0.000146565	0.000216269	0.0402087	NA	NA
f__Selenomonadaceae;g__Anaerovibrio	8.04e-06	2.36e-05	1.01e-05	0.0074892	NA	NA		g__Prevotella;s__Prevotella copri	0.000310101	8.99485e-05	6.71e-05	0.00988665	0.0214256	NA
f__Lachnospiraceae;g__Lachnobacterium	6.74e-06	2.17e-05	1.11e-05	0.0195501	0.0487487	NA		g__Unclassified;s__Ruminococcaceae bacterium D16	0.00030914	0.000130222	5.725e-05	0.0352528	0.0309168	NA
f__Staphylococcaceae;g__Staphylococcus	7.76e-06	2.09e-05	1.99e-05	0.00930363	0.038595	NA		g__Lachnospira;s__uncultured Lachnospira sp.	8.665e-05	0.00024806	0.000301708	0.00344435	NA	NA
f__Peptostreptococcaceae;g__Terrisporobacter	2.73e-06	1.73e-05	1.88e-05	NA	0.0424228	NA		g__Pseudoflavonifractor;s__Pseudoflavonifractor capillosus	0.000282651	0.000133832	0.000128414	0.00344435	0.0194339	NA
f__Ruminococcaceae;g__Pseudobacteroides	3.23e-06	4.55e-06	1.66e-05	NA	0.0170798	NA		g__Unclassified;s__Firmicutes bacterium CAG:227	3.235e-05	0.000278863	0.000138122	0.0159816	NA	NA
f__Lactobacillaceae;g__Sharpea	1.76e-06	1.66e-05	1.01e-05	0.00347591	0.00487789	NA		g__Anaerotruncus;s__Anaerotruncus colihominis	0.000276053	0.000141768	0.000112786	NA	0.0489156	NA
f__Sporomusaceae;g__Anaerosporomusa	1.52e-06	2.39e-06	1.62e-05	NA	0.0424228	NA		g__Unclassified;s__[Bacteroides] pectinophilus	6.505e-05	0.000270708	0.000214712	0.00344435	0.0145614	NA
f__Xanthomonadaceae;g__Stenotrophomonas	1.61e-05	6.54e-06	2.71e-06	0.0158352	0.00979246	NA		g__Eubacterium;s__Eubacterium desmolans	0.000267226	0.000100487	4.585e-05	0.0114645	0.00416358	NA
f__Sporomusaceae;g__Pelosinus	3.79e-06	1.61e-05	1.27e-05	0.00828847	0.0169899	NA		g__Enterococcus;s__Enterococcus faecium	4.86e-05	0.000136373	0.000257401	0.00473496	0.00277961	0.0485836
f__Leptotrichiaceae;g__Leptotrichia	1.28e-06	1.59e-05	5.36e-06	0.0026976	0.0457713	NA		g__Prevotella;s__Prevotella bivia	0.000253082	0.000106408	0.000102073	0.00821343	0.00650348	NA
f__Peptostreptococcaceae;g__Peptostreptococcus	3.07e-06	1.5e-05	1.2e-05	0.0392593	NA	NA		g__Coprobacillus;s__Coprobacillus sp. CAG:235	2.045e-06	0.000239667	2.525e-05	0.000810589	NA	NA
f__Porphyromonadaceae;g__Macellibacteroides	5.29e-06	7.22e-06	1.45e-05	NA	0.0339559	NA		g__Ruminococcus;s__Ruminococcus lactaris	8.77e-05	0.000230255	0.00023687	0.00228492	0.0145614	NA
f__Coriobacteriaceae;g__Coriobacterium	1.86e-06	5.76e-06	1.45e-05	0.0300334	NA	NA		g__Bifidobacterium;s__Bifidobacterium bifidum	1.95e-05	0.000236179	8.86665e-05	0.00447152	0.0122479	NA
f__Selenomonadaceae;g__Propionispira	2.34e-06	1.43e-05	7.8e-06	0.00435026	0.0452705	NA		g__Unclassified;s__uncultured phage crAssphage	7.16e-06	0.00022899	0.000150667	0.0384591	NA	NA
f__Porphyromonadaceae;g__Sanguibacteroides	1.95e-06	1.32e-05	2.15e-06	0.0205698	NA	NA		g__Eubacterium;s__Eubacterium sp. CAG:146	3.265e-06	0.00016749	0.000227771	0.00143535	0.00332183	NA
f__Selenomonadaceae;g__Mitsuokella	1.78e-06	1.31e-05	1.19e-05	0.0062323	0.0365015	NA		g__Prevotella;s__Prevotella sp. KHD1	0.00022056	6.795e-05	7.215e-05	NA	0.0489156	NA
f__Sphingobacteriaceae;g__Mucilaginibacter	2.99e-06	1.12e-05	1.21e-05	0.0273854	NA	NA		g__Butyricicoccus;s__Butyricicoccus pullicaecorum	0.000217425	5.885e-05	4.145e-05	0.00447152	0.00480831	NA
f__Erysipelotrichaceae;g__Kandleria	1.31e-06	1.2e-05	7.83e-06	0.00111236	0.00670507	NA		g__Clostridium;s__Clostridium sp. ATCC BAA-442	0.000211863	7.64e-05	0.000140325	0.0327724	NA	NA
f__Erysipelotrichaceae;g__Erysipelothrix	1.17e-05	2.26e-06	1.55e-06	0.00745404	0.0325461	NA		g__Ornithobacterium;s__Ornithobacterium rhinotracheale	0.000205084	6.415e-05	7.485e-05	0.00366221	0.0174371	NA
f__Thermoanaerobacterales Family III. Incertae Sedis;g__Thermoanaerobacterium	8e-07	5.09e-06	1.1e-05	0.0392593	0.0057093	NA		g__Sutterella;s__Sutterella wadsworthensis	0.000196112	6.35e-05	3.745e-05	NA	0.0487986	NA
f__Alcaligenaceae;g__Bordetella	1.04e-05	4.52e-06	4.19e-06	NA	0.0200437	NA		g__Roseburia;s__uncultured Roseburia sp.	5.825e-05	0.000194894	9.4744e-05	0.0402087	NA	NA
f__Defluviitaleaceae;g__Defluviitalea	4.23e-06	9.76e-06	7.1e-06	0.0273854	NA	NA		g__Oscillibacter;s__Oscillibacter ruminantium	0.000189393	6.865e-05	3.655e-05	0.0292191	0.0456478	NA
f__Methanobacteriaceae;g__Methanobrevibacter	3.02e-06	9.74e-06	7.86e-06	0.0286736	NA	NA		g__Romboutsia;s__Romboutsia sp. DR1	9.15e-06	0.000183619	0.000140141	0.00447152	0.00841712	NA
f__Mycoplasmataceae;g__Mycoplasma	1.23e-06	9.21e-06	7.13e-06	0.0198485	NA	NA		g__Unclassified;s__Firmicutes bacterium ASF500	0.00016886	7.375e-05	4.44e-05	0.0457108	NA	NA
f__Acidaminococcaceae;g__Succinispira	2.12e-06	9.99e-07	9.12e-06	NA	0.0424228	NA		g__Megamonas;s__Megamonas funiformis	5.085e-06	0.000168595	9.545e-06	0.0384591	NA	NA
f__Mycobacteriaceae;g__Mycobacterium	7.11e-06	8.79e-06	1.95e-06	NA	0.0202549	0.0468073		g__Ruminococcus;s__Ruminococcus albus	4.315e-05	7.35e-05	0.000167507	NA	0.0386947	NA
f__Halanaerobiaceae;g__Halanaerobium	1.22e-06	3.57e-06	8.07e-06	NA	0.0272702	NA		g__Ruminococcus;s__Ruminococcus sp. SR1_5	1.255e-05	5.81e-05	0.000166022	0.00447152	0.00841712	NA
f__Fibrobacteraceae;g__Fibrobacter	1.01e-06	6.65e-06	7.58e-06	0.0135488	0.0457713	NA		g__Prevotella;s__Prevotella timonensis	0.000150253	5.945e-05	3.355e-05	0.0292191	0.00388629	NA
f__Unclassified;g__Gottschalkia	2.69e-06	6.63e-06	6.66e-06	0.0431529	NA	NA		g__Ruminococcus;s__Ruminococcus faecis	1.241e-05	0.000147044	0.000139408	0.000587689	0.00388629	NA
f__Carnobacteriaceae;g__Granulicatella	7.2e-07	3.36e-06	6.66e-06	NA	0.0457713	NA		g__Ruminococcus;s__Ruminococcus sp. 5_1_39BFAA	1.725e-05	0.00011418	0.000145897	0.000996853	0.0137389	NA
f__Clostridiaceae;g__Clostridiisalibacter	8.29e-07	6.26e-06	9.51e-07	0.0469914	NA	0.0468073		g__Bacteroides;s__Bacteroides eggerthii CAG:109	5.695e-06	0.000144257	3.975e-05	0.0198408	NA	NA
f__Leptospiraceae;g__Leptospira	3.08e-07	6.16e-06	1.29e-06	0.0491805	NA	NA		g__Clostridium;s__Clostridium sp. KLE 1755	6.04e-05	5.815e-05	0.000143994	NA	0.00965273	NA
f__Eubacteriaceae;g__Anaerofustis	1.85e-06	3.62e-06	5.92e-06	0.0491805	NA	NA		g__Taylorella;s__Taylorella asinigenitalis	0.000143187	4.75e-05	5.625e-05	0.00988665	0.0214256	NA
f__Cytophagaceae;g__Dyadobacter	7.95e-07	2.42e-06	5.86e-06	NA	0.0365015	NA		g__Oscillibacter;s__Oscillibacter valericigenes	0.000143006	6.935e-05	3.345e-05	NA	0.0456478	NA
f__Clostridiales Family XII. Incertae Sedis;g__Fusibacter	1.85e-06	5.63e-06	4.6e-06	0.0491805	0.0339559	NA		g__Clostridium;s__Clostridium sp. CAG:91	0.00014283	9.74065e-05	1.368e-05	NA	0.0361269	NA
f__Ruminococcaceae;g__Drancourtella	4.6e-07	4.78e-06	5.46e-06	0.00182687	0.00436188	NA		g__Prevotella;s__Prevotella disiens	0.000142806	5.11e-05	6.57e-05	0.0114645	0.0489156	NA
f__Lachnospiraceae;g__Sellimonas	2.48e-07	1.81e-06	5.43e-06	0.00321288	0.00181228	NA		g__Roseburia;s__Roseburia sp. CAG:197	1.335e-05	0.000137917	5.13e-05	0.0090562	NA	NA
f__Flavobacteriaceae;g__Myroides	5.1e-07	4.79e-06	5.57e-07	0.0273854	NA	NA		g__Acetivibrio;s__Acetivibrio ethanolgignens	4.71e-05	0.000137106	0.000105247	0.0230435	NA	NA
f__Flavobacteriaceae;g__Aquimarina	6.84e-08	4.14e-06	4.75e-06	NA	0.0325461	NA		g__Blautia;s__Blautia sp. SF-50	7.475e-06	7.015e-05	0.000134746	0.000634896	0.0014329	NA
f__Bacillaceae;g__Geobacillus	3.94e-07	3.43e-06	4.48e-06	0.0273854	0.0457713	NA		g__Bacteroides;s__Bacteroides sp. D2	2.43e-05	0.000134192	4.93e-05	0.00170294	0.0341158	0.0485836
f__Bifidobacteriaceae;g__Gardnerella	7.04e-07	4.46e-06	1.39e-06	0.0186135	NA	NA		g__Bifidobacterium;s__Bifidobacterium breve	1.38e-05	0.000133419	6.68e-05	0.0213154	NA	NA
f__Flavobacteriaceae;g__Polaribacter	8.68e-08	4.43e-06	4.39e-06	0.022592	NA	NA		g__Porphyromonas;s__Porphyromonas crevioricanis	0.000133069	2.66e-05	2.435e-05	0.0377343	NA	NA
f__Erysipelotrichaceae;g__Bulleidia	3.93e-06	2.28e-06	3.1e-07	NA	0.00979246	0.0468073		g__Lachnoclostridium;s__[Clostridium] symbiosum	6.86e-05	7.455e-05	0.000132214	NA	0.0374071	NA
f__Clostridiaceae;g__Caldisalinibacter	1.03e-07	3.82e-06	4.96e-07	0.00240924	NA	NA		g__Tyzzerella;s__Tyzzerella sp. Marseille-P3062	2.86e-05	9.8891e-05	0.000130597	0.000587689	0.00113124	NA
f__Synergistaceae;g__Jonquetella	3.73e-07	3.68e-06	7.97e-07	0.0107485	NA	NA		g__Eubacterium;s__Eubacterium plexicaudatum	7.165e-05	0.000127364	0.000129458	0.017375	0.0455583	NA
f__Unclassified;g__Gemella	4.4e-08	3.67e-06	1.85e-06	0.00364245	0.0453575	NA		g__Ruminiclostridium;s__[Clostridium] cellulosi	0.000125262	6.1e-05	7.11e-05	0.0198408	NA	NA
f__Veillonellaceae;g__Negativicoccus	0	3.61e-06	7.14e-07	0.0026976	0.0190682	NA		g__Veillonella;s__Veillonella sp. CAG:933	8.275e-06	0.000123281	2.97e-05	0.00508366	0.0333446	NA
f__Cytophagaceae;g__Spirosoma	1.38e-07	1.61e-06	3.53e-06	0.0247824	NA	NA		g__Bacteroides;s__Bacteroides sp. CAG:702	3.81e-05	5.415e-05	0.000121979	NA	0.0386947	NA
f__Sporomusaceae;g__Thermosinus	5.83e-07	1e-07	3.52e-06	NA	NA	0.0468073		g__Butyrivibrio;s__Butyrivibrio crossotus	2.42e-05	0.000121461	6.675e-05	0.0136039	0.0423643	NA
f__Rhodospirillaceae;g__Azospirillum	1.56e-06	3.23e-06	2.95e-07	NA	0.0421528	NA		g__Coprococcus;s__uncultured Coprococcus sp.	3.7e-05	0.000121196	9.9485e-05	0.00659505	0.0214256	NA
f__Cyclobacteriaceae;g__Cyclobacterium	2.09e-07	2.79e-06	3.08e-06	0.0247824	NA	NA		g__Parabacteroides;s__Parabacteroides sp. D26	5.37e-05	0.000118239	6.265e-05	0.0431008	NA	NA
f__Erysipelotrichaceae;g__Eggerthia	0	3.08e-07	2.98e-06	0.0372485	0.0169899	NA		g__Clostridium;s__Clostridium botulinum	3.475e-05	0.000101086	0.000116002	0.00552865	0.00766726	NA
f__Aerococcaceae;g__Aerococcus	7.42e-07	2.98e-06	2.94e-06	0.00745404	NA	NA		g__Unclassified;s__Lachnospiraceae bacterium 1_4_56FAA	1.71e-05	5.49e-05	0.000114233	0.0159816	0.0122479	NA
f__Clostridiaceae;g__Caloranaerobacter	1.58e-06	2.95e-06	2.47e-06	0.0280664	NA	NA		g__Clostridium;s__Clostridium sp. CAG:277	1.17e-05	0.000110585	9.33e-05	0.0377343	NA	NA
f__Prolixibacteraceae;g__Draconibacterium	2.99e-07	2.82e-06	3.63e-07	0.0261253	NA	NA		g__Intestinimonas;s__Intestinimonas sp. GD2	0.000110548	4.59e-05	2.38e-05	0.0377343	0.0489156	NA
f__Planococcaceae;g__Sporosarcina	4.32e-07	2.79e-06	1.11e-06	0.0273854	NA	NA		g__Eubacterium;s__Eubacterium sp. CAG:156	1.075e-05	0.000110425	8.085e-05	0.0149289	0.0174371	NA
f__Flavobacteriaceae;g__Cellulophaga	3.53e-07	2.53e-06	2.69e-06	NA	0.0363161	NA		g__Bacteroides;s__Bacteroides nordii	3.915e-05	0.000107177	6.43e-05	0.0302908	NA	NA
f__Unclassified;g__Exiguobacterium	2.72e-07	2.49e-06	1.92e-06	NA	0.0424228	NA		g__Bacteroides;s__Bacteroides sp. 3_1_23	3.77e-05	0.000104818	8.305e-05	0.0306285	0.0423643	NA
f__Sporomusaceae;g__Anaeroarcus	0	0	2.43e-06	NA	0.00789173	0.0468073		g__Bacteroides;s__Bacteroides caccae CAG:21	2.605e-05	0.000101465	2.31e-05	0.0306285	NA	NA
f__Gracilibacteraceae;g__Gracilibacter	4.37e-07	2.31e-06	9.31e-07	0.0434472	NA	NA		g__Eubacterium;s__Eubacterium rectale CAG:36	4.525e-06	0.000101046	7.035e-05	0.00366221	0.0386947	NA
f__Cyclobacteriaceae;g__Algoriphagus	1.54e-07	2.3e-06	4.99e-07	0.0126801	NA	NA		g__Ruminococcus;s__Ruminococcus sp. CAG:9	2.07e-06	6.085e-05	0.000100679	0.00152614	0.00277961	NA
f__Methylococcaceae;g__Methylovulum	3.7e-08	8.04e-07	2.29e-06	NA	0.00905206	NA		g__Holdemanella;s__Holdemanella biformis	1.495e-05	9.963e-05	9.80515e-05	0.000367306	0.00335503	NA
f__Thermoanaerobacteraceae;g__Fervidicola	1.49e-07	2.07e-07	2.09e-06	NA	0.0211806	NA		g__Eubacterium;s__Eubacterium sp. CAG:192	7.01e-06	9.2892e-05	9.73125e-05	0.00126929	0.0122479	NA
f__Oxalobacteraceae;g__Herbaspirillum	0	1.72e-07	2.04e-06	NA	0.0200437	NA		g__Eubacterium;s__Eubacterium sp. CAG:581	3.97e-06	9.64435e-05	1.246e-05	0.0107654	NA	0.0487292
f__Cytophagaceae;g__Runella	0	1.98e-06	1.06e-06	0.00570345	NA	NA		g__Coprobacillus;s__Coprobacillus sp. 8_1_38FAA	3.48e-06	9.5762e-05	4.285e-05	0.000587689	0.00356409	NA
f__Aerococcaceae;g__Facklamia	1.38e-07	1.74e-06	1.94e-06	0.00818224	0.0424228	NA		g__Prevotella;s__Prevotella salivae	9.47e-05	2.045e-05	3.88e-05	0.00257755	0.0174371	NA
f__Selenomonadaceae;g__Centipeda	1.45e-07	1.49e-07	1.89e-06	NA	0.0176934	NA		g__Unclassified;s__Lachnospiraceae bacterium 3-1	2.32e-05	8.11e-05	9.37e-05	0.0186164	0.0145614	NA
f__Clostridiaceae;g__Candidatus Arthromitus	1.9e-07	1.84e-06	5.25e-07	0.0287127	0.0457713	NA		g__Unclassified;s__Clostridia bacterium UC5.1-1D1	9.355e-05	1.96e-05	3.09e-05	0.0136039	NA	NA
f__Cystobacteraceae;g__Stigmatella	7.22e-07	1.84e-06	7.99e-07	0.0492489	NA	NA		g__Bacteroides;s__Bacteroides sp. D22	2.33e-05	7.63e-05	9.275e-05	0.0327724	0.0341158	NA
f__Lactobacillaceae;g__Pediococcus	4.63e-08	1.81e-06	7.5e-08	0.0136829	NA	0.0468073		g__Bacteroides;s__Bacteroides sp. HPS0048	4.675e-05	9e-05	4.94e-05	0.0250627	NA	0.0485836
f__Flavobacteriaceae;g__Tenacibaculum	1.89e-08	6.57e-07	1.78e-06	0.032176	0.0457713	NA		g__Bifidobacterium;s__Bifidobacterium catenulatum	5.705e-06	8.87995e-05	2.925e-06	0.0175605	NA	NA
f__Peptococcaceae;g__Thermincola	1.35e-06	1.7e-06	0	NA	NA	0.0468073		g__Faecalitalea;s__Faecalitalea cylindroides	1.575e-05	8.645e-05	8.84e-05	0.000810589	0.00416358	NA
f__Flavobacteriaceae;g__Tamlana	0	1.7e-06	1.28e-06	0.0195501	NA	NA		g__Bacteroides;s__Bacteroides sp. CAG:1076	6.17e-06	3.115e-05	8.82985e-05	0.0270127	0.0304135	NA
f__Entomoplasmataceae;g__Mesoplasma	1.62e-06	1.75e-07	0	0.0434472	0.0107944	NA		g__Lachnoclostridium;s__[Clostridium] scindens	2.575e-05	5.595e-05	8.825e-05	NA	0.00766726	NA
f__Paenibacillaceae;g__Saccharibacillus	1.85e-07	1.61e-06	1.59e-07	0.0269943	NA	NA		g__Sutterella;s__Sutterella sp. KLE1602	8.82e-05	2.559e-05	3.3025e-06	NA	0.0233593	NA
f__Bacillaceae;g__Psychrobacillus	0	1.61e-06	3.12e-07	0.0102985	NA	NA		g__Blautia;s__Blautia sp. Marseille-P2398	4.09e-06	7.525e-05	8.79e-05	0.000727599	0.00650348	NA
f__Sporolactobacillaceae;g__Sporolactobacillus	1.83e-07	5.78e-07	1.61e-06	0.034969	0.0402994	NA		g__Bacteroides;s__Bacteroides sp. HMSC067B03	2.605e-05	8.779e-05	7.885e-05	0.0489848	0.0423643	NA
f__Peptostreptococcaceae;g__Acetoanaerobium	0	6.11e-07	1.6e-06	0.0205698	0.00345103	NA		g__Prevotella;s__Prevotella multiformis	8.77e-05	1.072e-05	2.598e-05	0.00389003	0.0489156	NA
f__Flavobacteriaceae;g__Lutibacter	4.61e-08	1.41e-06	2.67e-07	0.0273854	NA	NA		g__Blautia;s__Blautia sp. CAG:52	3.86e-06	2.37e-05	8.7293e-05	0.00257755	0.0214256	NA
f__Chitinophagaceae;g__Niastella	0	2.25e-07	1.35e-06	NA	0.0190682	NA		g__Eubacterium;s__Eubacterium sp. CAG:76	1.33e-05	8.7142e-05	2.575e-05	0.0454952	NA	NA
f__Marinifilaceae;g__Marinifilum	1.53e-07	1.33e-06	4.54e-07	0.0105787	NA	NA		g__Roseburia;s__Roseburia sp. CAG:471	1.97e-05	8.63e-05	7.83e-05	0.0198408	NA	NA
f__Cyclobacteriaceae;g__Mariniradius	0	1.31e-06	4.92e-08	0.0026976	NA	0.0468073		g__Prevotella;s__Prevotella corporis	8.5e-05	2.025e-05	1.715e-05	0.0184204	0.0279667	NA
f__Marinilabiliaceae;g__Saccharicrinis	0	8.89e-07	1.24e-06	NA	0.0417047	NA		g__Unclassified;s__Bacteroidetes bacterium oral taxon 272	8.305e-05	2.775e-05	3.265e-05	0.00257755	0.0249927	NA
f__Carnobacteriaceae;g__Isobaculum	0	2.01e-07	1.2e-06	NA	0.0169899	NA		g__Akkermansia;s__Akkermansia muciniphila	4.39e-07	8.22e-05	8.11e-06	0.00821343	0.0386947	NA
f__Peptoniphilaceae;g__Finegoldia	7.38e-08	1.19e-06	9.85e-07	0.00240713	0.0228078	NA		g__Clostridium;s__Clostridium sp. CAG:230	6.29e-06	8.2104e-05	6.23e-05	0.00659505	0.011134	NA
f__Campylobacteraceae;g__Arcobacter	1.92e-08	1.19e-06	6.17e-07	0.00756448	NA	NA		g__Clostridium;s__Clostridium sp. CAG:75	1.265e-05	2.345e-05	8.10525e-05	NA	0.0174371	NA
f__Moraxellaceae;g__Moraxella	0	1.19e-06	5.42e-08	0.0220255	NA	NA		g__Prevotella;s__Prevotella melaninogenica	2.245e-05	7.005e-05	8.04355e-05	0.00170294	0.00650348	NA
f__Flammeovirgaceae;g__Nafulsella	1.91e-08	3.5e-07	1.15e-06	0.0137114	0.0190682	NA		g__Tannerella;s__Tannerella forsythia	7.71e-05	3.505e-05	5.825e-05	0.0352826	NA	NA
f__Morganellaceae;g__Morganella	0	2.55e-07	1.13e-06	NA	0.0213451	NA		g__Clostridium;s__Clostridium sp. CAG:253	5.92e-06	7.595e-05	2e-05	0.00969657	NA	NA
f__Cytophagaceae;g__Leadbetterella	5.83e-08	1.13e-06	0	NA	NA	0.0468073		g__Prevotella;s__Prevotella stercorea CAG:629	7.56e-05	5.775e-06	1.2535e-06	NA	0.023094	NA
f__Flavobacteriaceae;g__Gramella	0	1.1e-06	2.02e-07	0.0469914	NA	NA		g__Clostridium;s__Clostridium sp. ASF502	3.69e-05	6.305e-05	7.535e-05	NA	0.0216205	NA
f__Cyanothecaceae;g__Cyanothece	0	1.06e-06	8.38e-08	0.0026976	0.0369191	NA		g__Unclassified;s__Lachnospiraceae bacterium 5_1_63FAA	3.815e-06	7.485e-05	5.59e-05	0.000587689	0.00416358	NA
f__Planococcaceae;g__Jeotgalibacillus	0	1.04e-06	6.85e-07	0.0360162	0.0200437	NA		g__Unclassified;s__Lachnospiraceae bacterium TF01-11	7.505e-06	7.445e-05	5.045e-05	0.0159816	NA	NA
f__Thermoactinomycetaceae;g__Thermoactinomyces	3.82e-07	8.84e-07	0	NA	0.0402994	0.0468073		g__Unclassified;s__Bacteroidaceae bacterium MS4	1.58e-05	7.215e-05	6.04e-05	0.0114645	NA	NA
f__Bacillaceae;g__Pontibacillus	9.1e-08	8.83e-07	4.72e-07	0.00997232	0.0450633	NA		g__Unclassified;s__Firmicutes bacterium CAG:41	8.275e-06	6.80725e-05	7.1826e-05	0.00659505	0.0456478	NA
f__Flammeovirgaceae;g__Flammeovirga	0	8.47e-07	1.97e-08	0.0335006	NA	NA		g__Unclassified;s__Eubacteriaceae bacterium CHKCI004	3.34e-05	7.17e-05	6.37e-05	0.0344538	NA	NA
f__Parachlamydiaceae;g__Parachlamydia	1.41e-09	7.98e-07	8.2e-07	0.0026976	0.018807	NA		g__Unclassified;s__Lachnospiraceae bacterium 28-4	2.45e-05	7.065e-05	2.55e-05	0.00609772	NA	NA
f__Planococcaceae;g__Planomicrobium	0	3.99e-07	8.16e-07	0.0360162	0.0424228	NA		g__Unclassified;s__Lachnospiraceae bacterium CAG:215	7.01e-06	2.235e-05	7.05e-05	0.00204571	0.000377079	0.0485836
f__Flavobacteriaceae;g__Gillisia	0	0	8.07e-07	NA	0.0339559	NA		g__Clostridium;s__Clostridium sp. SS2_1	3.025e-06	6.975e-05	6.23e-05	0.000587689	0.00560107	NA
f__Aerococcaceae;g__Globicatella	1.64e-07	7.98e-07	8.75e-08	0.0329236	NA	NA		g__Eubacterium;s__Eubacterium sp. CAG:161	4.825e-06	5.93e-05	6.915e-05	0.00659505	0.00841712	NA
f__Unclassified;g__Kouleothrix	6.64e-07	2.43e-07	7.55e-07	0.0377871	NA	NA		g__Dorea;s__Dorea sp. CAG:105	1.34e-05	6.71e-05	4.065e-05	0.000996853	0.00416358	NA
f__Flavobacteriaceae;g__Arenibacter	0	0	6.94e-07	NA	0.0457713	NA		g__Dorea;s__uncultured Dorea sp.	6.8e-06	5.52e-05	6.63e-05	0.000587689	0.0122479	NA
f__Propionibacteriaceae;g__Propionimicrobium	0	0	6.91e-07	NA	NA	0.0468073		g__Dorea;s__Dorea sp. AGR2135	1.27e-05	4.205e-05	6.57e-05	0.000996853	0.00698742	NA
f__Fusobacteriaceae;g__Psychrilyobacter	5.02e-08	6.9e-07	2.84e-08	0.0261253	NA	NA		g__Unclassified;s__Clostridia bacterium UC5.1-2H11	6.475e-05	2.01e-05	4.785e-05	0.0123731	NA	NA
f__Unclassified;g__Acidomyces	6.03e-07	5.9e-08	0	NA	0.0378452	NA		g__Lachnoclostridium;s__[Clostridium] lavalense	6.41e-05	2.575e-05	2.57e-05	0.0440713	0.0386947	NA
f__Promicromonosporaceae;g__Isoptericola	5.86e-07	8.82e-08	2.24e-07	0.0491805	NA	NA		g__Bacteroides;s__Bacteroides sp. 2_1_22	2.865e-05	6.31e-05	3.63e-05	0.0431008	NA	NA
f__Desulfobacteraceae;g__Desulfatibacillum	4.72e-07	0	5.67e-07	NA	NA	0.0468073		g__Lactobacillus;s__Lactobacillus ruminis	2.58e-05	6.14e-05	4.455e-05	0.017375	NA	NA
f__Flavobacteriaceae;g__Apibacter	0	5.48e-07	0	0.0184284	NA	0.0468073		g__Coprococcus;s__Coprococcus sp. HPP0074	7.905e-06	4.44e-05	6.085e-05	0.000723347	0.00698742	NA
f__Micrococcaceae;g__Paenarthrobacter	5.27e-07	5.5e-08	4.63e-08	NA	0.0241718	NA		g__Blautia;s__Blautia sp. CAG:257	1.17e-05	4.365e-05	6.025e-05	0.0186164	0.00356409	NA
f__Sanguibacteraceae;g__Sanguibacter	5.09e-07	1.34e-07	8.47e-08	NA	0.0452705	NA		g__Lachnoclostridium;s__[Clostridium] glycyrrhizinilyticum	6.45e-06	3.49e-05	6.025e-05	0.00659505	0.00335503	NA
f__Bradyrhizobiaceae;g__Bosea	8.86e-08	0	5.03e-07	0.0322139	NA	0.0468073		g__Clostridium;s__Clostridium sp. CAG:964	1.33e-05	5.985e-05	5.82e-05	0.0258351	0.0374071	NA
f__Leptotrichiaceae;g__Streptobacillus	0	0	4.7e-07	NA	0.0057093	NA		g__Ruminococcus;s__Ruminococcus sp. AT12	1.825e-05	4.01e-05	5.955e-05	NA	0.0249927	NA
f__Veillonellaceae;g__Anaeroglobus	0	4.69e-07	0	0.034969	NA	NA		g__Unclassified;s__Clostridiales bacterium CHKCI001	1.785e-05	3.96e-05	5.925e-05	0.0295767	0.023094	NA
f__Hymenobacteraceae;g__Rufibacter	0	4.59e-07	0	0.0318493	NA	0.0468073		g__Unclassified;s__Lachnospiraceae bacterium M18-1	1.91e-05	5.515e-05	5.925e-05	0.0220943	0.0244754	NA
f__Halanaerobiaceae;g__Halothermothrix	4.54e-07	0	0	0.0300334	0.0211569	NA		g__Bacteroides;s__Bacteroides acidifaciens	3.095e-05	5.665e-05	9.38e-06	NA	NA	0.0485836
f__Holosporaceae;g__Holospora	0	7.9e-08	4.24e-07	0.0273854	0.00345103	NA		g__Dialister;s__Dialister sp. CAG:357	2.225e-06	5.585e-05	1.3075e-06	0.0272768	NA	NA
f__Flavobacteriaceae;g__Gelidibacter	0	4.17e-07	0	0.0072643	0.044004	NA		g__Enterorhabdus;s__Enterorhabdus caecimuris	5.05e-06	2.17e-05	5.425e-05	0.00659505	0.0489156	NA
f__Myoviridae;g__T4virus	0	0	4.12e-07	0.00778574	0.00584475	NA		g__Unclassified;s__Firmicutes bacterium CAG:424	1.64e-05	5.285e-05	5.335e-05	0.017375	0.00560107	NA
f__Prevotellaceae;g__Hallella	4.08e-07	0	0	0.0152997	NA	NA		g__Megamonas;s__Megamonas rupellensis	1.375e-06	5.2975e-05	3.87e-06	0.0122979	NA	NA
f__Desulfobacteraceae;g__Candidatus Magnetomorum	0	3.99e-07	0	0.0440993	NA	NA		g__Intestinibacter;s__Intestinibacter bartlettii	1.039e-06	5.235e-05	4.175e-05	0.000587689	0.00781345	NA
f__Phyllobacteriaceae;g__Nitratireductor	3.77e-07	0	0	0.0269943	0.0452705	NA		g__Selenomonas;s__Selenomonas ruminantium	1.395e-05	4.475e-05	5.21e-05	0.00410424	0.0194339	NA
f__Chlorobiaceae;g__Chlorobaculum	0	3.66e-07	1.63e-08	0.0273854	NA	NA		g__Prevotella;s__Prevotella sp. CAG:520	3.478e-05	5.135e-05	1.88e-07	NA	0.0201229	0.0485836
f__Bradyrhizobiaceae;g__Afipia	3.65e-07	0	2.68e-08	0.00238092	0.0402994	NA		g__Unclassified;s__Lachnospiraceae bacterium 3-2	1.665e-05	5.115e-05	4.78e-05	0.0327724	0.0361269	NA
f__Crocinitomicaceae;g__Crocinitomix	0	9.55e-08	3.56e-07	0.022592	0.0176934	NA		g__Clostridium;s__Clostridium sp. BR31	1.73e-05	4.01e-05	5.085e-05	NA	0.0163971	NA
f__Pseudonocardiaceae;g__Pseudonocardia	3.56e-07	0	0	0.0184915	0.0190682	NA		g__Lachnoclostridium;s__[Eubacterium] contortum	1.85e-05	4.36e-05	5.035e-05	0.00659505	0.0194339	NA
f__Streptomycetaceae;g__Streptacidiphilus	0	3.45e-07	0	0.0136829	NA	NA		g__Candidatus Stoquefichus;s__Candidatus Stoquefichus sp. KLE1796	3.13e-06	2.985e-05	5.02e-05	0.00143535	0.00229675	NA
f__Gemmataceae;g__Zavarzinella	3.78e-08	3.28e-07	3.41e-07	0.0189909	NA	NA		g__Catonella;s__Catonella morbi	1.575e-05	3.26e-05	4.885e-05	0.0309386	0.0174371	NA
f__Enterococcaceae;g__Tetragenococcus	0	0	3.39e-07	NA	0.0241409	NA		g__Paeniclostridium;s__Paeniclostridium sordellii	9.04e-06	4.785e-05	4.15e-05	0.00293441	0.0145614	NA
f__Limnochordaceae;g__Limnochorda	0	3.33e-07	0	NA	NA	0.0468073		g__Unclassified;s__Lachnospiraceae bacterium 9_1_43BFAA	6.665e-07	4.74e-05	3.995e-05	9.08797e-05	0.00277961	NA
f__Bifidobacteriaceae;g__Scardovia	2.97e-08	3.31e-07	2.88e-07	0.00818224	NA	NA		g__Coprobacillus;s__Coprobacillus sp. 29_1	1.745e-06	2.745e-05	4.565e-05	0.00170294	0.000502772	NA
f__Leptotrichiaceae;g__Sneathia	0	3.23e-07	0	0.000276617	0.0365015	NA		g__Unclassified;s__Firmicutes bacterium CAG:646	2.26e-05	3.455e-05	4.555e-05	NA	0.0489156	NA
f__Chitinophagaceae;g__Sediminibacterium	0	0	3.2e-07	0.0192037	0.00239946	NA		g__Eubacterium;s__Eubacterium eligens CAG:72	4.36e-06	4.02e-05	4.49e-05	0.00447152	0.0279667	NA
f__Cordycipitaceae;g__Beauveria	1.07e-07	0	3.12e-07	0.0434472	NA	0.0468073		g__Butyricimonas;s__Butyricimonas sp. Marseille-P2440	9.755e-06	4.385e-05	1.82e-05	0.0159816	NA	NA
f__Ectothiorhodospiraceae;g__Thioalkalivibrio	0	3.04e-07	0	0.030058	NA	NA		g__Ruminococcus;s__Ruminococcus bicirculans	9.495e-06	3.89e-05	4.35e-05	0.0155981	NA	NA
f__Rivulariaceae;g__Calothrix	0	2.95e-07	0	0.009907	NA	NA		g__Bacteroides;s__Bacteroides faecis	1.076e-05	4.225e-05	3.665e-05	0.00988665	NA	NA
f__Spizellomycetaceae;g__Spizellomyces	0	2.92e-07	0	0.0086048	NA	NA		g__Streptococcus;s__Streptococcus salivarius	6.06e-07	4.185e-05	6.21e-06	0.00165744	0.0172829	NA
f__Alcaligenaceae;g__Kerstersia	2.86e-07	0	0	NA	0.0228078	NA		g__Erysipelatoclostridium;s__[Clostridium] innocuum	8.615e-06	2.405e-05	4.125e-05	0.00492992	0.0174371	NA
f__Burkholderiaceae;g__Ralstonia	2.84e-07	0	0	NA	0.0325461	NA		g__Unclassified;s__Clostridiales bacterium VE202-13	4.1e-05	2.25e-05	2e-05	0.0489848	NA	NA
f__Cyclobacteriaceae;g__Cecembia	0	2.74e-07	0	0.00818049	NA	NA		g__Bacteroides;s__Bacteroides finegoldii CAG:203	1.685e-05	2.575e-05	4.08e-05	NA	0.0174371	NA
f__Candidatus Brocadiaceae;g__Candidatus Brocadia	0	2.3e-07	0	0.0035585	NA	NA		g__Eubacterium;s__Eubacterium sp. 3_1_31	2.92e-06	1.975e-05	3.995e-05	0.00204571	0.00272866	NA
f__Rhodanobacteraceae;g__Rhodanobacter	0	1.49e-07	2.12e-07	0.0305177	0.0487487	NA		g__Unclassified;s__bacterium LF-3	1.29e-06	3.995e-05	1.4015e-05	0.00163021	0.00277961	NA
f__Lentimicrobiaceae;g__Lentimicrobium	0	1.89e-07	0	0.00559218	NA	0.0468073		g__Clostridium;s__Clostridium butyricum	3.6e-06	3.585e-05	3.91e-05	0.000634896	0.00229675	NA
f__Phyllobacteriaceae;g__Hoeflea	1.82e-07	0	0	0.0372485	0.0190682	NA		g__Unclassified;s__Firmicutes bacterium CAG:56	5.575e-06	3.905e-05	2.07e-05	0.0159816	NA	NA
f__Streptosporangiaceae;g__Microbispora	0	0	1.7e-07	NA	0.0169899	NA		g__Bacteroides;s__Bacteroides thetaiotaomicron CAG:40	8.53e-06	3.86e-05	1.465e-05	0.00344435	NA	NA
f__Unclassified;g__Dehalogenimonas	0	0	1.32e-07	NA	0.0406675	NA		g__Bacteroides;s__Bacteroides reticulotermitis	9.645e-06	3.85e-05	3.515e-05	0.0107654	0.0249927	NA
f__Cytophagaceae;g__Anditalea	0	1.28e-07	0	0.0026976	NA	0.0468073		g__Prevotella;s__Prevotella sp. CAG:279	3.84e-05	1.46e-05	9.96e-06	NA	0.0279667	NA
f__Flavobacteriaceae;g__Formosa	0	1.25e-07	0	0.0120725	NA	NA		g__Coprococcus;s__Coprococcus sp. HPP0048	9.485e-07	2.31e-05	3.82e-05	0.000996853	0.00229675	NA
f__Desulfurellaceae;g__Hippea	0	0	1.08e-07	NA	0.0402994	NA		g__Selenomonas;s__Selenomonas sputigena	3.795e-05	1.725e-05	1.48e-05	0.0377343	NA	NA
f__Pseudomonadaceae;g__Azotobacter	1.06e-07	0	0	0.0269486	NA	NA		g__Blautia;s__Blautia sp. YL58	1.415e-05	3.75e-05	2.77e-05	0.0286088	NA	NA
f__Alphaflexiviridae;g__Allexivirus	0	1.03e-07	7e-08	0.000227347	0.00100624	NA		g__Ruminococcus;s__Ruminococcus sp. CAG:17	5.55e-06	3.75e-05	3.07e-05	0.00938802	0.0201229	NA
f__Leuconostocaceae;g__Fructobacillus	0	1.02e-07	0	0.0152059	NA	NA		g__Clostridium;s__Clostridium perfringens	4.93e-06	3.69e-05	3.175e-05	0.00152614	0.00575996	NA
f__Pasteurellaceae;g__Pasteurella	0	9.89e-08	2.46e-08	0.0469914	NA	NA		g__Dialister;s__Dialister sp. CAG:486	1.16e-06	3.65e-05	1.6755e-05	0.0114645	0.0489156	NA
f__Intrasporangiaceae;g__Terrabacter	0	4.51e-08	9.55e-08	0.00214663	0.00584475	NA		g__Unclassified;s__Lachnospiraceae bacterium JC7	3.64e-05	2.9e-05	2.375e-05	NA	0.0333446	NA
f__Flavobacteriaceae;g__Psychroserpens	0	9.16e-08	6.2e-08	0.00745404	0.0402994	NA		g__Ruminococcus;s__Ruminococcus sp. YE78	8.775e-06	2.1e-05	3.555e-05	NA	0.0386947	NA
f__Flavobacteriaceae;g__Joostella	0	9.12e-08	0	0.00182687	NA	NA		g__Eubacterium;s__[Eubacterium] cellulosolvens	8.46e-06	3.54e-05	1.675e-05	0.0457108	NA	NA
f__Rhodobacteraceae;g__Pannonibacter	0	8.35e-08	0	0.0265905	NA	NA		g__Olsenella;s__Olsenella sp. oral taxon 807	1.39e-06	6.97e-06	3.5e-05	0.0159816	NA	NA
f__Desulfobacteraceae;g__Desulfobacula	0	7.96e-08	0	0.007753	NA	0.0471867		g__Streptococcus;s__Streptococcus dysgalactiae	2.505e-06	2.965e-05	3.495e-05	0.00204571	0.00480831	NA
f__Halobacteroidaceae;g__Fuchsiella	0	2.67e-08	7.9e-08	0.014251	0.0170798	NA		g__Bacteroides;s__Bacteroides sp. HMSC068A09	1.8e-06	3.465e-05	1.85e-05	0.00595131	0.0174371	NA
f__Spiroplasmataceae;g__Spiroplasma	0	7.7e-08	0	0.0169729	NA	0.0468073		g__Lachnoclostridium;s__[Clostridium] methoxybenzovorans	1.325e-05	3.19e-05	3.455e-05	0.0457108	NA	NA
f__Microcoleaceae;g__Planktothrix	0	7.56e-08	1.87e-08	0.0269943	NA	NA		g__Megasphaera;s__Megasphaera cerevisiae	1.73e-06	3.42e-05	9.72e-06	0.029316	NA	NA
f__Nostocaceae;g__Anabaena	0	7.22e-08	0	0.032062	NA	NA		g__Ruminococcus;s__Ruminococcus sp. CAG:60	1.12e-05	3.41e-05	3.21e-05	0.00170294	0.023094	NA
f__Unclassified;g__Labilibacter	0	7.01e-08	0	0.0075777	NA	NA		g__Clostridium;s__Clostridium sp. C105KSO13	9.27e-06	1.65e-05	3.4e-05	0.0399647	0.0249927	NA
f__Rhodothermaceae;g__Salinibacter	6.95e-08	0	0	NA	0.0457713	NA		g__Megamonas;s__Megamonas hypermegale	4.035e-06	3.37e-05	2.31e-06	0.0309386	NA	NA
f__Unclassified;g__Methylibium	0	0	6.9e-08	NA	NA	0.0468073		g__Oscillibacter;s__Oscillibacter sp. KLE 1745	3.29e-05	8.275e-06	1.565e-05	0.0175605	NA	NA
f__Methanosarcinaceae;g__Methanolobus	0	6.75e-08	3.49e-08	0.0205698	NA	NA		g__Ruminococcus;s__Ruminococcus gnavus CAG:126	6.09e-06	7.21e-06	3.29e-05	NA	0.0122479	NA
f__Rhodocyclaceae;g__Azospira	6.73e-08	3.63e-08	0	NA	0.025554	0.0468073		g__Clostridium;s__Clostridium sp. CAG:264	2.27e-06	3.22e-05	1.146e-05	0.0186164	NA	NA
f__Kosmotogaceae;g__Mesotoga	6.52e-08	0	0	NA	0.044004	NA		g__Unclassified;s__Lachnospiraceae bacterium 5_1_57FAA	9.47e-06	2.125e-05	3.21e-05	0.0220943	0.011134	NA
f__Oxalobacteraceae;g__Collimonas	0	6.45e-08	0	0.0075777	0.0459531	NA		g__Campylobacter;s__Campylobacter jejuni	4.215e-06	2.87e-05	3.185e-05	0.0212729	0.02268	NA
f__Unclassified;g__Geotoga	0	6.4e-08	0	0.022592	NA	NA		g__Unclassified;s__Lachnospiraceae bacterium 2_1_58FAA	4.25e-06	2.015e-05	3.145e-05	0.00126929	0.00575996	NA
f__Pseudonocardiaceae;g__Saccharopolyspora	0	6.32e-08	0	0.0363636	NA	NA		g__Unclassified;s__Erysipelotrichaceae bacterium 6_1_45	6.92e-06	1.57e-05	3.135e-05	0.00821343	0.0174371	NA
f__Unclassified;g__Saitoella	0	5.93e-08	0	0.0113021	NA	NA		g__Clostridium;s__Clostridium sp. CAG:411	8.59e-06	3.13e-05	1.715e-05	0.0327724	NA	NA
f__Betaflexiviridae;g__Carlavirus	0	3.43e-08	4.99e-08	0.000276617	0.00100624	NA		g__Odoribacter;s__Odoribacter laneus	7.53e-06	3.095e-05	1.1495e-05	0.0272768	NA	NA
f__Xanthomonadaceae;g__Pseudoxanthomonas	0	0	4.99e-08	NA	0.0457713	NA		g__Eubacterium;s__Eubacterium ruminantium	4.95e-06	3.05e-05	1.0805e-05	0.00473496	NA	NA
f__Flavobacteriaceae;g__Muricauda	0	0	4.92e-08	NA	0.025554	NA		g__Unclassified;s__Clostridiales bacterium VE202-09	4.23e-06	2.72e-05	3.015e-05	0.00492992	0.0279667	NA
f__Ferroplasmaceae;g__Acidiplasma	4.34e-08	4.8e-08	0	NA	0.0457713	NA		g__Lachnoclostridium;s__[Clostridium] fimetarium	1.009e-05	2.97e-05	1.585e-05	0.0198408	NA	NA
f__Cytophagaceae;g__Sporocytophaga	0	0	4.45e-08	0.0261253	0.00793482	NA		g__Megamonas;s__Megamonas sp. Calf98-2	6.005e-08	2.925e-05	5.515e-06	0.0019647	0.0239148	NA
f__Blastocladiaceae;g__Allomyces	0	4.29e-08	0	0.032062	NA	NA		g__Prevotella;s__Prevotella sp. CAG:1031	1.515e-05	2.87e-05	5.42e-06	NA	0.0489156	NA
f__Cytophagaceae;g__Rhodonellum	0	3.84e-08	0	0.0482647	NA	NA		g__Erysipelatoclostridium;s__Erysipelatoclostridium ramosum	4.71e-06	5.485e-06	2.805e-05	NA	0.00650348	0.0485836
f__Erwiniaceae;g__Erwinia	0	3.68e-08	0	0.00848162	NA	NA		g__Dialister;s__Dialister invisus	2.395e-06	2.775e-05	1.74e-05	0.0181912	NA	NA
f__Leptolyngbyaceae;g__Leptolyngbya	3.57e-08	7.9e-09	0	NA	0.0200437	NA		g__Lachnospira;s__Lachnospira multipara	4.605e-06	2.765e-05	1.775e-05	0.00184116	0.0456478	NA
f__Gonapodyaceae;g__Gonapodya	0	3.48e-08	0	0.0300334	NA	NA		g__Alistipes;s__Alistipes sp. CAG:831	2.76e-05	8.78e-06	9.78e-06	0.0286088	NA	NA
f__Glomeraceae;g__Rhizophagus	0	3.46e-08	0	0.0273854	NA	NA		g__Unclassified;s__Clostridiales bacterium VE202-29	1.115e-05	2.45e-05	2.75e-05	0.0272768	0.0288047	NA
f__Unclassified;g__Rozella	0	3.08e-08	0	0.0343124	NA	NA		g__Dorea;s__Dorea sp. CAG:317	3.525e-06	1.71e-05	2.73e-05	0.00410424	0.00335503	NA
f__Methylobacteriaceae;g__Microvirga	0	0	3.06e-08	NA	0.0402994	NA		g__Streptococcus;s__Streptococcus gallolyticus	1.52e-06	2.03e-05	2.725e-05	0.000587689	0.00229675	NA
f__Rhodospirillaceae;g__Rhodospirillum	0	0	2.81e-08	NA	0.0339559	NA		g__Parabacteroides;s__Parabacteroides sp. HGS0025	6.795e-06	2.675e-05	1.1105e-05	0.0440713	NA	NA
f__Bdellovibrionaceae;g__Bdellovibrio	0	2.78e-08	2.77e-08	0.0247824	0.0457713	NA		g__Unclassified;s__Clostridiales bacterium VE202-01	5.105e-06	2.295e-05	2.635e-05	0.00257755	0.0122479	NA
f__Comamonadaceae;g__Polaromonas	0	2.37e-08	0	NA	NA	0.0468073		g__Bacillus;s__Bacillus cereus	2.045e-06	2.605e-05	2.25e-05	0.0119636	0.00560107	NA
f__Leptolyngbyaceae;g__Phormidesmis	0	2.35e-08	0	NA	NA	0.0468073		g__Oscillibacter;s__Oscillibacter sp. KLE 1728	2.575e-05	7.59e-06	8.055e-06	0.0295767	NA	NA
f__Candidatus Brocadiaceae;g__Candidatus Kuenenia	0	2.23e-08	0	0.0273854	NA	NA		g__Streptococcus;s__Streptococcus suis	4.335e-06	2.52e-05	2.07e-05	0.0071443	0.0145614	NA
f__Neocallimastigaceae;g__Neocallimastix	0	2.21e-08	0	0.0188908	NA	NA		g__Eubacterium;s__Eubacterium limosum	7.12e-06	2.505e-05	1.205e-05	0.0272768	NA	NA
f__Natrialbaceae;g__Natronorubrum	0	2.03e-08	0	0.000276617	0.0169899	NA		g__Clostridium;s__Clostridium nexile CAG:348	3.41e-06	2.48e-05	2.195e-05	0.00165744	0.00625968	NA
f__Hymenobacteraceae;g__Adhaeribacter	2.02e-08	0	0	0.0491805	NA	NA		g__Bacteroides;s__Bacteroides sp. Marseille-P2824	6.925e-06	2.475e-05	1.66e-05	0.0286088	NA	NA
f__Propionibacteriaceae;g__Cutibacterium	0	1.81e-08	0	0.00347591	0.0169899	NA		g__Clostridium;s__Clostridium sp. CAG:245	0	2.475e-05	3.105e-07	0.00894398	NA	NA
f__Flavobacteriaceae;g__Algibacter	0	1.36e-08	0	0.0261253	NA	NA		g__Prevotella;s__Prevotella copri CAG:164	2.47e-05	1.151e-05	2.38e-06	NA	0.0279667	NA
f__Planctomycetaceae;g__Roseimaritima	0	9.53e-09	0	NA	NA	0.0468073		g__Anaerovorax;s__Anaerovorax odorimutans	4.78e-06	1.99e-05	2.4565e-05	0.0377343	NA	NA
f__Cellvibrionaceae;g__Saccharophagus	0	0	4.13e-09	NA	0.0213451	NA		g__Erysipelatoclostridium;s__[Clostridium] saccharogumia	1.92e-06	2.45e-05	1.495e-05	0.00152614	0.00573674	NA
f__Desulfuromonadaceae;g__Desulfuromusa	0	1.52e-09	0	NA	NA	0.0468073		g__Tyzzerella;s__[Clostridium] propionicum	2.445e-05	7.245e-06	1.15e-05	0.0431008	NA	NA
								g__Unclassified;s__Clostridiales bacterium VE202-06	9.465e-06	2.41e-05	2.445e-05	NA	0.0249927	NA
								g__Enterococcus;s__Enterococcus faecalis	3.425e-06	1.44e-05	2.425e-05	0.00659505	0.00277961	NA
								g__Tannerella;s__Tannerella sp. CAG:51	1.085e-06	2.41e-05	1.88e-05	0.00858273	0.0145614	NA
								g__Clostridium;s__Clostridium sp. CAG:780	4.08e-07	2.4045e-05	7.19e-07	0.0155981	NA	NA
								g__Unclassified;s__Lachnospiraceae bacterium AC2029	3.035e-06	2.4e-05	1.215e-05	0.0212729	0.0361269	NA
								g__Ruminococcus;s__Ruminococcus obeum CAG:39	1.345e-06	2.385e-05	1.6935e-05	0.000587689	0.0249927	NA
								g__Bacteroides;s__Bacteroides cellulosilyticus CAG:158	4.375e-06	1.65e-05	2.355e-05	0.0431008	0.00766726	NA
								g__Streptococcus;s__Streptococcus pasteurianus	1.78e-06	1.94e-05	2.355e-05	0.0019647	0.00416358	NA
								g__Ruminococcus;s__Ruminococcus sp. CAG:90	2.17e-06	1.525e-05	2.35e-05	0.00344435	0.00416358	NA
								g__Bacteroides;s__Bacteroides sp. CAG:189	5.18e-06	1.1795e-05	2.335e-05	NA	0.0434899	NA
								g__Streptococcus;s__Streptococcus thermophilus	1.455e-06	9.72e-06	2.31e-05	0.00165744	0.0456478	NA
								g__Turicibacter;s__Turicibacter sanguinis	6.995e-07	5.755e-06	2.31e-05	0.00170294	0.000502772	NA
								g__Enterococcus;s__Enterococcus cecorum	1.685e-06	2.29e-05	6.675e-06	0.00711059	NA	NA
								g__Unclassified;s__Clostridiales bacterium VE202-26	2.39e-06	1.102e-05	2.29e-05	0.0306285	0.00388629	NA
								g__Unclassified;s__Lachnospiraceae bacterium 8_1_57FAA	2.58e-06	1.145e-05	2.26e-05	0.0112815	0.00388629	NA
								g__Lachnoclostridium;s__[Clostridium] polysaccharolyticum	7.015e-06	2.255e-05	1.475e-05	0.0122979	NA	NA
								g__Robinsoniella;s__Robinsoniella peoriensis	8.565e-06	2.24e-05	1.465e-05	0.0136039	NA	NA
								g__Streptococcus;s__Streptococcus equinus	6.105e-07	2.24e-05	3.795e-06	0.00228492	NA	0.0485836
								g__Erysipelatoclostridium;s__[Clostridium] cocleatum	1.1095e-06	2.235e-05	1.24e-05	0.00170294	0.00277961	NA
								g__Unclassified;s__Lachnospiraceae bacterium KHCPX20	2.52e-06	2.225e-05	1.065e-05	0.0144717	0.0216205	NA
								g__Bifidobacterium;s__Bifidobacterium saeculare	8.945e-06	2.03e-05	2.22e-05	0.00659505	0.0145614	NA
								g__Unclassified;s__Clostridiales bacterium VE202-27	6.79e-06	1.715e-05	2.215e-05	0.0384591	0.0374071	NA
								g__Bacteroides;s__Bacteroides coprophilus CAG:333	3.515e-06	1.27e-05	2.21e-05	0.0465007	0.0463931	NA
								g__Lachnobacterium;s__Lachnobacterium bovis	6.735e-06	2.17e-05	1.105e-05	0.0184204	0.0489156	NA
								g__Clostridium;s__Clostridium sp. CAG:470	2.785e-06	2.141e-05	9.295e-06	0.0494608	NA	NA
								g__Unclassified;s__Lachnospiraceae bacterium V9D3004	5.305e-06	2.135e-05	1.3e-05	0.00366221	0.0341158	NA
								g__Unclassified;s__Ruminococcaceae bacterium GD6	2.13e-05	8.2e-06	1.2055e-05	0.0457108	NA	NA
								g__Clostridium;s__Clostridium sp. CAG:571	7.335e-08	2.1239e-05	8.77e-07	0.0288598	NA	NA
								g__Unclassified;s__Erysipelotrichaceae bacterium 5_2_54FAA	1.345e-05	2.09e-05	5.965e-06	NA	NA	0.0485836
								g__Unclassified;s__Lachnospiraceae bacterium 6_1_63FAA	5.325e-06	2.015e-05	1.735e-05	0.00659505	0.0361269	NA
								g__Unclassified;s__Lachnospiraceae bacterium 3_1_46FAA	2.7e-06	1.605e-05	2.01e-05	0.00344435	0.00277961	NA
								g__Akkermansia;s__Akkermansia sp. CAG:344	7.67e-08	3.825e-06	1.9975e-05	NA	0.0349454	NA
								g__Clostridium;s__Clostridium sp. FS41	1.02e-05	1.395e-05	1.885e-05	NA	0.04231	NA
								g__Bacteroides;s__Bacteroides pectinophilus CAG:437	4.095e-06	1.88e-05	1.15e-05	0.0306285	NA	NA
								g__Clostridium;s__Clostridium sp. D5	1.09e-05	1.88e-05	1.65e-05	0.0457108	NA	NA
								g__Bacteroides;s__Bacteroides faecis CAG:32	6.515e-07	1.86e-05	7.27e-06	0.00110806	0.00573674	NA
								g__Oribacterium;s__Oribacterium sp. FC2011	1.805e-05	5.205e-06	6.29e-06	0.0114645	NA	NA
								g__Unclassified;s__Lachnospiraceae bacterium 2_1_46FAA	3.76e-06	1.415e-05	1.795e-05	0.00734549	0.0122479	NA
								g__Clostridium;s__Clostridium pasteurianum	3.49e-06	1.78e-05	7.225e-06	0.0321015	NA	NA
								g__Clostridium;s__Clostridium sp. Marseille-P2538	8.105e-06	1.775e-05	1.39e-05	0.0212729	NA	NA
								g__Pseudobutyrivibrio;s__Pseudobutyrivibrio sp. 49	1.23e-06	1.775e-05	2.735e-06	0.00366221	NA	0.0485836
								g__Clostridium;s__Clostridium sp. CAG:122	1.405e-06	1.77e-05	1.3175e-05	0.00529419	0.0405062	NA
								g__Unclassified;s__Lachnospiraceae bacterium RM5	2.3e-06	1.765e-05	7.25e-06	0.000634896	0.0341158	NA
								g__Dorea;s__Dorea formicigenerans CAG:28	1.695e-06	1.73e-05	1.745e-05	0.00152901	0.0456478	NA
								g__Lactococcus;s__Lactococcus lactis	2.135e-06	1.195e-05	1.735e-05	0.00152614	0.0361269	NA
								g__Megasphaera;s__Megasphaera elsdenii	3.28e-06	1.58e-05	1.7335e-05	0.0122979	NA	NA
								g__Roseburia;s__Roseburia sp. CAG:45	2.37e-06	1.73e-05	5.005e-06	0.0186164	NA	NA
								g__Unclassified;s__Clostridiales bacterium VE202-14	1.81e-06	4.61e-06	1.71e-05	0.0377343	0.00480831	NA
								g__Sutterella;s__Sutterella sp. CAG:521	1.6975e-05	1.188e-05	1.014e-06	NA	0.0279667	0.0485836
								g__Bacteroides;s__Bacteroides sp. 2_1_16	6.69e-07	1.086e-05	1.69e-05	0.0198408	0.0279667	NA
								g__Corynebacterium;s__Corynebacterium striatum	1.52e-05	1.69e-05	2.805e-06	NA	0.00560107	0.0485836
								g__Unclassified;s__Lachnospiraceae bacterium AC2014	5.17e-06	1.675e-05	1.175e-05	NA	0.0361269	NA
								g__Lactobacillus;s__Lactobacillus salivarius	6.765e-07	1.665e-05	5.77e-06	0.0122979	0.0172829	NA
								g__Pseudobacteroides;s__Pseudobacteroides cellulosolvens	3.225e-06	4.545e-06	1.66e-05	NA	0.0145614	NA
								g__Sharpea;s__Sharpea azabuensis	1.755e-06	1.655e-05	1.012e-05	0.00344435	0.00466125	NA
								g__Escherichia;s__Escherichia albertii	1.65e-06	1.4925e-06	1.64e-05	NA	0.04231	NA
								g__Anaerosporomusa;s__Anaerosporomusa subterranea	1.515e-06	2.39e-06	1.62e-05	NA	0.0405062	NA
								g__Clostridium;s__Clostridium bartlettii CAG:1329	6.71e-07	3.35e-06	1.62e-05	0.0492379	NA	NA
								g__Capnocytophaga;s__Capnocytophaga sp. oral taxon 332	4.035e-07	1.615e-05	1.62e-06	0.00437882	NA	NA
								g__Clostridium;s__Clostridium sp. 12(A)	5.25e-06	1.585e-05	1.105e-05	0.0352528	NA	NA
								g__Clostridium;s__Clostridium sp. CAG:417	0	1.58e-05	6.315e-07	0.0112902	NA	NA
								g__Unclassified;s__Lachnospiraceae bacterium oral taxon 500	2.23e-06	1.565e-05	1.12e-05	0.00344435	0.011134	NA
								g__Anaerovibrio;s__Anaerovibrio lipolyticus	3.845e-06	1.555e-05	7.19e-06	0.00659505	NA	NA
								g__Bifidobacterium;s__Bifidobacterium pseudocatenulatum CAG:263	7.87e-07	1.545e-05	2.9075e-07	0.0462877	NA	NA
								g__Bifidobacterium;s__Bifidobacterium angulatum	1.1e-06	7.18e-06	1.479e-05	0.00609772	NA	NA
								g__Parabacteroides;s__Parabacteroides sp. CAG:409	3.3e-06	1.465e-05	1.4495e-05	0.0352528	NA	NA
								g__Streptococcus;s__Streptococcus constellatus	1.465e-05	6.695e-06	1.21e-05	0.0114645	NA	NA
								g__Macellibacteroides;s__Macellibacteroides sp. HH-ZS	5.29e-06	7.215e-06	1.45e-05	NA	0.0309168	NA
								g__Coriobacterium;s__Coriobacterium glomerans	1.855e-06	5.755e-06	1.445e-05	0.0302908	NA	NA
								g__Unclassified;s__Lachnospiraceae bacterium CAG:25	6.265e-07	1.432e-05	9.48e-06	0.00437882	0.0463931	NA
								g__Bifidobacterium;s__Bifidobacterium bifidum CAG:234	6.36e-07	1.41e-05	7.925e-07	0.0286088	NA	NA
								g__Unclassified;s__Lachnospiraceae bacterium MC2017	3.37e-06	1.022e-05	1.3945e-05	0.0184204	NA	NA
								g__Butyrivibrio;s__Butyrivibrio sp. AC2005	2.2e-06	1.385e-05	7.735e-06	NA	0.0386947	NA
								g__Prevotella;s__Prevotella sp. CAG:755	1.383e-05	2.835e-07	5.5e-08	NA	0.0316507	NA
								g__Oribacterium;s__Oribacterium sp. NK2B42	3.225e-06	1.375e-05	5.92e-06	0.0112815	NA	NA
								g__Prevotella;s__Prevotella sp. ne3005	8.145e-06	1.365e-05	8.32e-07	NA	0.0288047	0.0485836
								g__Clostridium;s__Clostridium sp. CAG:440	1.475e-07	1.356e-05	9.58e-06	0.0114645	NA	NA
								g__Veillonella;s__Veillonella parvula	1.78e-06	1.25e-05	1.325e-05	0.0352528	NA	NA
								g__Sanguibacteroides;s__Sanguibacteroides justesenii	1.945e-06	1.315e-05	2.15e-06	0.0196422	NA	NA
								g__Unclassified;s__bacterium F083	1.305e-05	5.03e-06	1.30225e-06	NA	0.0172027	NA
								g__Ruminococcus;s__Ruminococcus sp. DSM 100440	9.14e-07	1.27e-05	2.265e-06	0.0175605	NA	NA
								g__Escherichia;s__Escherichia fergusonii	8.445e-07	1.079e-06	1.2595e-05	NA	0.0434899	NA
								g__Blautia;s__Blautia hydrogenotrophica CAG:147	9.81e-07	1.255e-05	7.43e-06	0.0159816	NA	NA
								g__Clostridium;s__Clostridium sp. CAG:798	1.705e-07	1.255e-05	1.695e-07	0.0384591	NA	NA
								g__Streptococcus;s__Streptococcus pyogenes	2.39e-06	1.23e-05	7.225e-06	0.00165744	0.0361269	NA
								g__Ruminococcus;s__Ruminococcus sp. CAG:57	8.59e-07	4.805e-06	1.2075e-05	0.0175605	0.0333446	NA
								g__Sutterella;s__Sutterella sp. CAG:397	1.205e-05	2.34e-06	9.835e-07	NA	0.00560107	NA
								g__Coprococcus;s__Coprococcus eutactus CAG:665	3.04e-06	1.2e-05	3.455e-06	0.0384591	NA	NA
								g__Kandleria;s__Kandleria vitulina	1.305e-06	1.2e-05	7.825e-06	0.00130339	0.00625968	NA
								g__Terrisporobacter;s__Terrisporobacter othiniensis	1.595e-06	7.7e-06	1.195e-05	NA	0.0138094	NA
								g__Streptococcus;s__Streptococcus parasanguinis	5.72e-07	1.185e-05	9.025e-06	0.0090562	0.023094	NA
								g__Clostridium;s__Clostridium sp. CAG:389	4.78e-07	8.755e-06	1.18e-05	0.0236119	NA	NA
								g__Coprobacillus;s__Coprobacillus sp. D7	6.07e-07	5.53e-06	1.1705e-05	0.0019647	0.00841712	NA
								g__Unclassified;s__Erysipelotrichaceae bacterium 2_2_44A	4.525e-06	1.0175e-05	1.168e-05	0.0482333	0.0279667	NA
								g__Dorea;s__Dorea longicatena CAG:42	5.495e-07	7.465e-06	1.1445e-05	0.00165744	0.00560107	NA
								g__Enterococcus;s__Enterococcus gallinarum	2.74e-07	5.83e-06	1.1435e-05	0.00195368	0.00356409	NA
								g__Unclassified;s__Firmicutes bacterium CAG:270	1.38e-06	1.1395e-05	9.485e-06	0.00410424	NA	NA
								g__Erysipelothrix;s__Erysipelothrix rhusiopathiae	1.125e-05	1.241e-06	1.39e-06	0.00410866	0.0249927	NA
								g__Acidaminococcus;s__Acidaminococcus sp. Marseille-P2764	3.64e-06	5.985e-06	1.12e-05	NA	NA	0.0487292
								g__Lactobacillus;s__Lactobacillus mucosae	6.535e-08	1.096e-05	7.58e-07	0.00965561	NA	NA
								g__Sutterella;s__Sutterella parvirubra	3.64e-07	1.095e-05	1.498e-07	NA	NA	0.0487292
								g__Paenibacillus;s__Paenibacillus polymyxa	8.455e-07	1.09e-05	3.12e-06	0.00473496	NA	0.0485836
								g__Akkermansia;s__Akkermansia muciniphila CAG:154	0	1.08725e-05	6.065e-07	NA	0.0370441	NA
								g__Dysgonomonas;s__Dysgonomonas gadei	1.65e-06	1.085e-05	4.015e-06	0.0454824	NA	NA
								g__Unclassified;s__uncultured Desulfobacterales bacterium HF0200_07G10	1.0845e-05	0	0	0.000587689	0.00277961	NA
								g__Bacteroides;s__Bacteroides sp. HMSC073E02	1.915e-06	1.072e-05	1.081e-05	0.0123731	NA	NA
								g__Robinsoniella;s__Robinsoniella sp. RHS	1.28e-06	1.08e-05	4.105e-06	0.00228492	0.0249927	NA
								g__Clostridium;s__Clostridium sp. CAG:356	1.46e-07	1.0745e-05	6.555e-07	0.0385755	NA	NA
								g__Butyrivibrio;s__Butyrivibrio sp. ob235	8.745e-07	1.06e-05	6.08e-06	0.00410424	0.0174371	NA
								g__Romboutsia;s__Romboutsia lituseburensis	4.9e-07	1.0505e-05	5.625e-06	0.0133945	NA	NA
								g__Coprobacter;s__Coprobacter fastidiosus	1.545e-06	1.0465e-05	2.39e-06	0.0377343	NA	NA
								g__Prevotella;s__Prevotella sp. CAG:604	1.043e-05	1.405e-06	8.155e-07	NA	0.0434899	NA
								g__Unclassified;s__uncultured bacterium EB1	7.105e-07	8.78e-06	1.0425e-05	0.01796	0.0061842	NA
								g__Bacillus;s__Bacillus thuringiensis	2.12e-06	7.65e-06	1.0255e-05	0.0321015	0.00942124	NA
								g__Butyrivibrio;s__Butyrivibrio hungatei	2.765e-06	1.014e-05	9.455e-06	0.0377343	0.0288047	NA
								g__Butyrivibrio;s__Butyrivibrio sp. LC3010	8.13e-07	1.0045e-05	1.6652e-06	0.00602156	NA	NA
								g__Clostridium;s__Clostridium bornimense	3.615e-06	9.92e-06	5.25e-06	0.010091	NA	NA
								g__Clostridium;s__Clostridium sp. ASBs410	4.985e-06	9.775e-06	7.49e-06	0.0457108	NA	NA
								g__Defluviitalea;s__Defluviitalea phaphyphila	4.225e-06	9.755e-06	7.095e-06	0.0272768	NA	NA
								g__Coprobacillus;s__Coprobacillus sp. 3_3_56FAA	5.185e-07	6.015e-06	9.75e-06	0.000996853	0.00277961	NA
								g__Unclassified;s__Firmicutes bacterium CAG:822	6.85e-08	9.695e-06	0	0.0119894	NA	0.0485836
								g__Desulfosporosinus;s__Desulfosporosinus sp. BRH_c37	6.78e-07	8.22e-06	9.69e-06	0.0286088	0.0352434	NA
								g__Ruminiclostridium;s__[Clostridium] cellobioparum	8.31e-07	4.73e-06	9.575e-06	NA	0.0249927	NA
								g__Megasphaera;s__Megasphaera massiliensis	2.1e-07	9.545e-06	1.041e-06	0.0184204	NA	NA
								g__Lachnoclostridium;s__[Clostridium] celerecrescens	2.58e-06	8.155e-06	9.525e-06	0.0377343	0.0361269	NA
								g__Clostridium;s__Clostridium sp. CAG:575	1.265e-07	3.124e-06	9.4675e-06	0.0431008	NA	NA
								g__Lactococcus;s__Lactococcus garvieae	1.645e-06	9.26e-06	3.43e-06	0.0431008	NA	NA
								g__Succinispira;s__Succinispira mobilis	2.12e-06	9.985e-07	9.115e-06	NA	0.0405062	NA
								g__Unclassified;s__Lachnospiraceae bacterium NE2001	1.8e-07	9.075e-06	1.589e-06	0.00344435	0.0374071	NA
								g__Roseburia;s__Roseburia sp. CAG:50	2.015e-06	9.065e-06	5.955e-06	0.0286088	NA	NA
								g__Clostridium;s__Clostridium sp. CAG:343	3.335e-07	8.99e-06	2.235e-06	0.0494608	NA	NA
								g__Clostridium;s__Clostridium beijerinckii	3.08e-06	5.66e-06	8.97e-06	0.0482333	NA	NA
								g__Coprobacillus;s__Coprobacillus sp. 8_2_54BFAA	2.465e-06	6.035e-06	8.935e-06	0.0279362	0.00841712	NA
								g__Unclassified;s__Lachnospiraceae bacterium AD3010	2.64e-06	8.89e-06	3.555e-06	0.0454952	NA	NA
								g__Butyrivibrio;s__Butyrivibrio sp. VCB2006	8.785e-06	1.825e-06	1.26e-06	NA	0.0333446	NA
								g__Clostridium;s__Clostridium disporicum	1.68e-06	8.78e-06	4.92e-06	0.0230435	NA	NA
								g__Unclassified;s__Erysipelotrichaceae bacterium 21_3	9.235e-07	1.51e-06	8.775e-06	NA	0.0304135	NA
								g__Selenomonas;s__Selenomonas noxia	5.02e-07	5.875e-06	8.69e-06	0.0482333	0.0405062	NA
								g__Bifidobacterium;s__Bifidobacterium ruminantium	1.81e-06	8.68e-06	6.34e-08	0.01796	NA	0.0485836
								g__Acidaminococcus;s__Acidaminococcus intestini	1.51e-06	5.74e-06	8.66e-06	0.0230435	0.0194339	NA
								g__Selenomonas;s__Selenomonas sp. oral taxon 126	7.43e-07	3.065e-06	8.66e-06	NA	0.0434899	NA
								g__Veillonella;s__Veillonella montpellierensis	2.995e-07	8.655e-06	4.04e-06	0.00858273	NA	NA
								g__Unclassified;s__Lachnospiraceae bacterium C6A11	7.85e-07	8.02e-06	8.61e-06	NA	0.0463931	NA
								g__Unclassified;s__Lachnospiraceae bacterium C10	4.47e-07	8.6e-06	1.96e-06	0.0218661	NA	NA
								g__Treponema;s__Treponema primitia	3.205e-06	6.94e-06	8.55e-06	0.0384591	NA	NA
								g__Prevotella;s__Prevotella oulorum	8.375e-07	8.43e-06	0	NA	0.0288047	0.0485836
								g__Clostridium;s__Clostridium baratii	2.07e-06	8.4e-06	3.725e-06	0.0248607	NA	NA
								g__Prevotella;s__Prevotella nanceiensis	2.12e-07	8.32e-06	5.215e-06	0.0164012	NA	NA
								g__Unclassified;s__Lachnospiraceae bacterium CAG:364	1.74e-07	5.935e-06	8.17e-06	0.00257755	0.00841712	NA
								g__Prevotella;s__Prevotella sp. MA2016	1.2505e-06	8.135e-06	6.64e-06	0.0462877	NA	NA
								g__Enterococcus;s__Enterococcus sp. HMSC29A04	3.51e-07	5.715e-06	8.125e-06	0.00316097	0.00416358	NA
								g__Mitsuokella;s__Mitsuokella multacida	6.14e-07	7.78e-06	3.86e-06	0.00366221	0.0456478	NA
								g__Cloacibacillus;s__Cloacibacillus porcorum	7.765e-06	3.205e-06	3.48e-06	0.00858273	NA	NA
								g__Fusobacterium;s__Fusobacterium nucleatum	2.95e-06	7.735e-06	6.44e-06	0.00659505	0.0361269	NA
								g__Unclassified;s__Eggerthellaceae bacterium AT8	7.255e-07	6.16e-06	7.605e-06	0.0328153	NA	NA
								g__Fibrobacter;s__Fibrobacter succinogenes	1.014e-06	6.645e-06	7.58e-06	0.0132996	0.0463931	NA
								g__Bifidobacterium;s__Bifidobacterium tsurumiense	8.2e-07	7.54e-06	1.765e-06	0.0149289	NA	NA
								g__Clostridium;s__Clostridium ragsdalei	1.395e-06	7.35e-06	6.47e-06	0.0239904	0.0423643	NA
								g__Ruminiclostridium;s__[Clostridium] josui	3.015e-07	7.315e-06	9.34e-07	0.0155981	NA	0.0485836
								g__Eubacterium;s__Eubacterium hallii CAG:12	3.29e-08	7.2e-06	6.355e-06	0.000587689	0.00388629	NA
								g__Unclassified;s__Lachnospiraceae bacterium NK4A179	1.115e-06	5.635e-06	7.125e-06	0.0220943	NA	NA
								g__Prevotella;s__Prevotella sp. CAG:386	7.015e-06	5.56e-06	6.495e-07	NA	0.0423643	NA
								g__Unclassified;s__Erysipelotrichaceae bacterium I46	2.01e-07	2.815e-06	6.97e-06	0.00734549	0.00388629	NA
								g__Clostridium;s__Clostridium cellulovorans	1.351e-06	6.905e-06	4.885e-06	0.0159816	0.0374071	NA
								g__Bifidobacterium;s__Bifidobacterium merycicum	1.44e-06	6.78e-06	5.575e-07	0.0230435	NA	NA
								g__Veillonella;s__Veillonella magna	2.04e-07	3.895e-06	6.775e-06	0.0103256	0.0112996	NA
								g__Unclassified;s__Ruminococcaceae bacterium AB4001	2.79e-07	1.2975e-06	6.58e-06	NA	0.0276304	NA
								g__Eubacterium;s__Eubacterium xylanophilum	7.07e-07	6.49e-06	1.2135e-06	0.0295767	NA	NA
								g__Butyrivibrio;s__Butyrivibrio sp. XPD2002	3.31e-06	6.47e-06	1.07e-06	NA	NA	0.0485836
								g__Clostridium;s__Clostridium saccharoperbutylacetonicum	8.49e-07	6.46e-06	1.915e-06	0.00316097	NA	NA
								g__Cryptobacterium;s__Cryptobacterium sp. CAG:338	8.51e-07	6.445e-06	2.4655e-06	0.0364821	NA	NA
								g__Bifidobacterium;s__Bifidobacterium animalis	1.041e-06	6.435e-06	5.37e-06	0.00969657	NA	NA
								g__Pelosinus;s__Pelosinus fermentans	2.325e-07	3.055e-06	6.425e-06	0.00549743	0.00416358	NA
								g__Clostridium;s__Clostridium sporogenes	1.49e-07	5.755e-06	6.31e-06	0.00599815	0.00388629	NA
								g__Alkaliphilus;s__Alkaliphilus metalliredigens	4.28e-07	5.485e-06	6.29e-06	0.0213144	0.0160201	NA
								g__Desulfotomaculum;s__Desulfotomaculum reducens	5.205e-07	4.645e-06	6.27e-06	0.00257755	NA	NA
								g__Clostridiisalibacter;s__Clostridiisalibacter paucivorans	8.285e-07	6.26e-06	9.51e-07	0.0465007	NA	0.0485836
								g__Unclassified;s__Clostridiaceae bacterium mt10	2.46e-07	2.99e-06	6.235e-06	0.00894072	0.0138094	NA
								g__Desulfosporosinus;s__Desulfosporosinus youngiae	3.995e-07	6.2e-06	1.8e-06	0.00344435	NA	NA
								g__Dysgonomonas;s__Dysgonomonas macrotermitis	7.48e-07	6.175e-06	1.975e-06	0.0175605	NA	NA
								g__Rothia;s__Rothia mucilaginosa	5.985e-06	1.2455e-06	5.455e-07	NA	0.0216205	NA
								g__Stenotrophomonas;s__Stenotrophomonas terrae	5.935e-06	1.385e-06	6e-08	0.0295767	0.00841712	0.0485836
								g__Anaerofustis;s__Anaerofustis stercorihominis	1.85e-06	3.615e-06	5.915e-06	0.0494364	NA	NA
								g__Streptococcus;s__Streptococcus lutetiensis	7e-07	5.745e-06	2.195e-06	0.00409007	0.0304135	NA
								g__Lactobacillus;s__Lactobacillus iners	2.915e-08	8.25e-07	5.725e-06	0.00527092	0.00356409	0.0485836
								g__Clostridium;s__Clostridium aceticum	5.695e-06	1.187e-06	1.22e-06	NA	0.0183934	NA
								g__Clostridium;s__Clostridium sp. CAG:452	7.965e-07	5.675e-06	4.445e-06	0.0454196	0.0364146	NA
								g__Veillonella;s__Veillonella tobetsuensis	1.027e-06	5.215e-06	5.665e-06	0.0431008	NA	NA
								g__Clostridium;s__Clostridium tyrobutyricum	8.47e-07	5.17e-06	5.645e-06	0.0212729	0.00841712	NA
								g__Pseudobutyrivibrio;s__Pseudobutyrivibrio sp. C4	3.44e-07	4.925e-06	5.64e-06	0.0236119	NA	NA
								g__Fusibacter;s__Fusibacter sp. 3D3	1.85e-06	5.625e-06	4.595e-06	0.0489848	0.0309168	NA
								g__Clostridium;s__Clostridium paraputrificum	8.495e-07	5.535e-06	4.905e-06	0.0175605	0.0216205	NA
								g__Drancourtella;s__Drancourtella massiliensis	4.6e-07	4.78e-06	5.46e-06	0.00165744	0.00391895	NA
								g__Prevotella;s__Prevotella sp. S7 MS 2	5.425e-06	2.68e-06	5.215e-06	0.0306285	NA	NA
								g__Sellimonas;s__Sellimonas intestinalis	2.48e-07	1.805e-06	5.425e-06	0.00344435	0.00272866	NA
								g__Clostridium;s__Clostridium saccharobutylicum	3.705e-07	3.805e-06	5.37e-06	0.0285852	0.0216205	NA
								g__Veillonella;s__Veillonella atypica	1.0345e-06	5.33e-06	3.835e-06	0.0384591	NA	NA
								g__Unclassified;s__Lachnospiraceae bacterium NK4A144	7.06e-07	5.025e-06	5.22e-06	0.0439698	NA	NA
								g__Bifidobacterium;s__Bifidobacterium biavatii	1.765e-06	5.175e-06	1.26e-06	0.0292191	NA	NA
								g__Dialister;s__Dialister micraerophilus	0	5.095e-06	4.735e-06	0.0475472	NA	NA
								g__Megamonas;s__Megamonas funiformis CAG:377	2.7e-08	5.093e-06	1.482e-07	0.0302908	NA	NA
								g__Ruminococcus;s__Ruminococcus sp. CAG:55	3.665e-07	4.565e-06	5.065e-06	0.00473496	0.0172829	NA
								g__Unclassified;s__Clostridiaceae bacterium GM1	1.505e-06	5.025e-06	4.035e-06	0.0327724	0.0386947	NA
								g__Butyrivibrio;s__Butyrivibrio sp. TB	1.575e-06	5.005e-06	1.82e-06	0.0454952	NA	NA
								g__Clostridium;s__Clostridium sp. 1_1_41A1FAA	1.685e-07	4.125e-06	4.95e-06	0.0175605	0.0279667	NA
								g__Clostridium;s__Clostridium sp. CAG:273	0	4.9325e-06	6.6355e-07	0.0431008	NA	NA
								g__Unclassified;s__Lachnospiraceae bacterium A10	1.14e-07	4.86e-06	6.65e-07	0.00390426	NA	0.0487292
								g__Clostridium;s__Clostridium sp. BNL1100	4.805e-07	4.84e-06	1.06e-06	0.0275638	NA	NA
								g__Streptococcus;s__Streptococcus mutans	1.271e-07	1.68e-06	4.81e-06	0.00342209	NA	NA
								g__Unclassified;s__Firmicutes bacterium M10-2	4.79e-06	3.015e-06	1.805e-06	NA	NA	0.0485836
								g__Alloprevotella;s__Alloprevotella rava	7.155e-07	4.77e-06	2.025e-08	NA	0.0463931	0.0487292
								g__Veillonella;s__Veillonella seminalis	7.8e-09	4.27e-07	4.77e-06	0.00602156	0.014867	NA
								g__Acholeplasma;s__Acholeplasma sp. CAG:878	9.55e-09	4.76e-06	5.53e-07	0.0295767	NA	NA
								g__Lactobacillus;s__Lactobacillus plantarum	2.765e-07	3.14e-06	4.74e-06	0.00978151	0.0352434	NA
								g__Unclassified;s__uncultured Mediterranean phage uvMED	2.495e-07	4.735e-06	7.865e-07	0.035437	NA	NA
								g__Acetobacterium;s__Acetobacterium woodii	1.22e-06	4.54e-06	4.675e-06	NA	0.0249927	NA
								g__Pseudobutyrivibrio;s__Pseudobutyrivibrio sp. YE44	1.455e-06	4.575e-06	3.125e-06	0.0220943	0.04231	NA
								g__Unclassified;s__Bacteroidetes oral taxon 274	1.835e-07	4.545e-06	3.665e-06	0.0114645	NA	NA
								g__Bifidobacterium;s__Bifidobacterium thermacidophilum	0	4.49e-06	2.908e-07	0.00251038	NA	NA
								g__Clostridium;s__Clostridium sp. CAG:508	0	4.465e-06	3.37e-07	0.0138841	NA	NA
								g__Gardnerella;s__Gardnerella vaginalis	4.565e-07	4.46e-06	1.387e-06	0.0352528	NA	NA
								g__Burkholderia;s__Burkholderia pseudomallei	4.43e-06	1.31e-06	5.575e-07	0.0209056	0.00587724	NA
								g__Sediminispirochaeta;s__Sediminispirochaeta smaragdinae	4.375e-06	5.365e-07	6.61e-07	0.040953	0.0463931	NA
								g__Unclassified;s__Erysipelotrichaceae bacterium MTC7	1.018e-07	4.35e-06	2.085e-06	0.0034624	NA	NA
								g__Unclassified;s__Clostridia bacterium UC5.1-2H6	1.545e-07	2.885e-06	4.295e-06	0.011364	0.00388629	NA
								g__Prevotella;s__Prevotella bergensis	6.755e-07	4.235e-06	5.36e-07	NA	NA	0.0487292
								g__Butyrivibrio;s__Butyrivibrio sp. XPD2006	5.165e-07	3.85e-06	4.22e-06	0.00978151	0.00768066	NA
								g__Clostridium;s__Clostridium sp. CAG:433	1.79e-08	4.215e-06	2.865e-08	0.0352954	NA	NA
								g__Clostridium;s__Clostridium arbusti	3.59e-08	4.19e-06	4.485e-07	0.00121457	NA	NA
								g__Prevotella;s__Prevotella sp. RM4	1.325e-08	1.32e-06	4.19e-06	0.0277197	0.014867	NA
								g__Treponema;s__Treponema saccharophilum	1.295e-07	3.48e-06	4.17e-06	0.0255757	0.00942761	NA
								g__Lactobacillus;s__Lactobacillus johnsonii	7.165e-08	4.145e-06	1.375e-06	0.00170294	NA	NA
								g__Lachnoanaerobaculum;s__Lachnoanaerobaculum sp. MSX33	2.86e-07	3.745e-06	4.135e-06	0.00269778	0.00386196	NA
								g__Desulfosporosinus;s__Desulfosporosinus sp. Tol-M	8.33e-07	3.97e-06	1.455e-06	0.0302908	NA	NA
								g__Selenomonas;s__Selenomonas sp. oral taxon 920	1.95e-06	1.305e-06	3.955e-06	NA	NA	0.0485836
								g__Flavobacterium;s__Flavobacterium succinicans	0	3.935e-06	3.135e-06	0.0157973	NA	NA
								g__Bulleidia;s__Bulleidia extructa	3.93e-06	2.28e-06	3.095e-07	NA	0.00942124	0.0485836
								g__Unclassified;s__Spirochaetes bacterium GWC2_52_13	3.85e-06	8.31e-07	6.445e-07	NA	0.0201229	NA
								g__Catenibacterium;s__Catenibacterium sp. CAG:290	1.595e-07	2.685e-06	3.83e-06	0.00170294	0.0227611	NA
								g__Streptococcus;s__Streptococcus mitis	1.233e-07	3.145e-06	3.825e-06	0.00144939	0.00804707	NA
								g__Caldisalinibacter;s__Caldisalinibacter kiritimatiensis	1.025e-07	3.815e-06	4.96e-07	0.00223527	NA	NA
								g__Clostridium;s__Clostridium sp. CAG:793	5.205e-08	3.78e-06	5.1535e-07	0.0147236	NA	NA
								g__Propionispira;s__Propionispira raffinosivorans	1.315e-06	3.7e-06	2.36e-06	0.0328153	NA	NA
								g__Unclassified;s__Clostridiales bacterium VE202-18	2.03e-07	1.71e-06	3.69e-06	NA	0.0177018	NA
								g__Erysipelatoclostridium;s__[Clostridium] spiroforme	1.087e-06	2.65e-06	3.665e-06	NA	0.0463931	NA
								g__Sutterella;s__Sutterella wadsworthensis CAG:135	3.645e-06	2.415e-06	2.73e-07	NA	0.0297734	0.0485836
								g__Pelosinus;s__Pelosinus sp. UFO1	1.225e-07	2.165e-06	3.635e-06	NA	0.0374071	NA
								g__Clostridium;s__Clostridium celatum	3.97e-07	3.625e-06	2.885e-06	0.00938802	NA	NA
								g__Aquimarina;s__Aquimarina sp. RZW4-3-2	0	1.85e-07	3.615e-06	0.00344435	0.00480831	NA
								g__Negativicoccus;s__Negativicoccus succinicivorans	0	3.61e-06	7.135e-07	0.00293377	0.0171772	NA
								g__Streptococcus;s__Streptococcus anginosus	7.905e-07	3.475e-06	3.56e-06	0.0270117	NA	NA
								g__Jonquetella;s__Jonquetella anthropi	0	3.535e-06	4.68e-07	0.00184116	NA	NA
								g__Ruminococcus;s__Ruminococcus sp. AT10	4.01e-07	2.575e-06	3.535e-06	0.0149289	0.0145614	NA
								g__Unclassified;s__uncultured bacterium Contig1495	3.53e-06	0	6.35e-08	0.0228403	NA	NA
								g__Thermosinus;s__Thermosinus carboxydivorans	5.825e-07	1e-07	3.52e-06	NA	NA	0.0485836
								g__Mycobacterium;s__Mycobacterium orygis	3.515e-06	2.48e-06	2.025e-07	NA	0.00386196	0.0485836
								g__Shuttleworthia;s__Shuttleworthia satelles	1.67e-06	3.505e-06	8.925e-07	NA	NA	0.0485836
								g__Butyrivibrio;s__Butyrivibrio sp. NC2002	4.135e-07	2.75e-06	3.5e-06	0.0257576	0.0216205	NA
								g__Clostridium;s__Clostridium sp. CAG:568	3.5e-06	1.065e-06	1.6465e-07	0.0302129	NA	NA
								g__Bacillus;s__Bacillus subtilis	6.9e-09	9.715e-07	3.485e-06	0.00894072	NA	NA
								g__Clostridium;s__Clostridium tunisiense	3.825e-07	3.48e-06	1.1615e-06	0.0100361	NA	NA
								g__Clostridium;s__Clostridium sp. Marseille-P2414	9.97e-07	3.465e-06	2.855e-06	0.0431008	NA	NA
								g__Romboutsia;s__[Clostridium] dakarense	3.15e-07	3.43e-06	2.775e-06	0.00858273	0.0233593	NA
								g__Bifidobacterium;s__Bifidobacterium sp. 12_1_47BFAA	7.21e-07	2.37e-06	3.41e-06	0.0185627	0.0349454	NA
								g__Porphyromonas;s__Porphyromonas macacae	1.21e-07	3.39e-06	2.387e-06	0.0396795	NA	NA
								g__Unclassified;s__Lachnospiraceae bacterium VE202-23	2.75e-07	1.039e-07	3.36e-06	NA	0.0333446	NA
								g__Unclassified;s__Planctomycetes bacterium GWF2_42_9	1.371e-07	3.275e-06	2.175e-06	0.0454196	0.0405062	NA
								g__Unclassified;s__Firmicutes bacterium CAG:536	9.97e-07	3.265e-06	2.975e-07	0.0352528	NA	0.0485836
								g__Unclassified;s__Firmicutes bacterium CAG:308	7.45e-08	2.315e-06	3.165e-06	0.000587689	0.00789821	NA
								g__Anaerovibrio;s__Anaerovibrio sp. RM50	5.17e-07	2.335e-06	3.16e-06	0.0302894	NA	NA
								g__Streptococcus;s__Streptococcus oralis	8.555e-07	3.155e-06	1.69e-06	0.0056337	NA	NA
								g__Propionispira;s__Propionispira arboris	1.165e-07	3.13e-06	2.245e-06	0.0489848	0.045663	NA
								g__Unclassified;s__Lachnospiraceae bacterium 1_1_57FAA	0	1.865e-06	3.075e-06	0.00410424	0.00951756	NA
								g__Treponema;s__Treponema pedis	6.405e-07	2.565e-06	3.065e-06	0.0212729	0.0434899	NA
								g__Unclassified;s__Peptostreptococcaceae bacterium VA2	1.063e-07	3.035e-06	1.64e-06	0.00492979	NA	NA
								g__Butyrivibrio;s__Butyrivibrio sp. INlla18	1.65e-07	2.985e-06	8.665e-07	0.0198408	NA	NA
								g__Unclassified;s__Lachnospiraceae bacterium MD2004	3.445e-07	2.62e-06	2.985e-06	0.0071443	0.0333446	NA
								g__Eggerthia;s__Eggerthia catenaformis	0	3.08e-07	2.976e-06	0.0381266	0.014528	NA
								g__Gottschalkia;s__[Clostridium] purinilyticum	5.69e-07	2.965e-06	1.382e-06	0.0451447	NA	NA
								g__Streptococcus;s__Streptococcus sp. I-P16	1.2555e-07	1.6885e-06	2.965e-06	0.0158694	0.0115922	NA
								g__Unclassified;s__Bacteroidetes bacterium GWF2_40_14	1.1195e-07	2.955e-06	1.0855e-06	0.0451447	NA	NA
								g__Desulfitobacterium;s__Desulfitobacterium metallireducens	1.715e-07	1.391e-06	2.935e-06	NA	0.0434162	NA
								g__Unclassified;s__Clostridiales bacterium PH28_bin88	2.91e-06	1.6e-06	2.022e-06	0.0209056	NA	NA
								g__Streptococcus;s__Streptococcus vestibularis	1.165e-07	2.865e-06	8.625e-07	0.00126929	0.0227611	NA
								g__Paraclostridium;s__Paraclostridium bifermentans	2.065e-07	2.86e-06	2.456e-06	0.0246649	NA	NA
								g__Peptostreptococcus;s__Peptostreptococcus sp. MV1	5.38e-07	2.86e-06	6.27e-07	0.0132996	NA	NA
								g__Butyrivibrio;s__Butyrivibrio sp. AE2005	1.0165e-06	2.83e-06	9.435e-07	0.0246649	NA	NA
								g__Pseudobutyrivibrio;s__Pseudobutyrivibrio xylanivorans	4.365e-07	2.805e-06	1.5175e-07	NA	NA	0.0485836
								g__Draconibacterium;s__Draconibacterium orientale	8.345e-08	2.695e-06	0	0.00965561	NA	0.0487292
								g__Porphyromonas;s__Porphyromonas gulae	1.51e-08	2.695e-06	3.26e-08	0.0123637	NA	NA
								g__Butyrivibrio;s__Butyrivibrio sp. WCE2006	2.775e-07	2.68e-06	8.365e-07	0.0110968	NA	NA
								g__Clostridium;s__Clostridium diolis	3.08e-07	2.675e-06	2.055e-06	0.00969657	NA	NA
								g__Clostridium;s__Clostridium clostridioforme CAG:511	5.255e-07	6.055e-07	2.63e-06	NA	0.00466125	0.0485836
								g__Cohnella;s__Cohnella panacarvi	1.225e-07	2.6e-06	1.54e-07	0.030962	NA	0.0487292
								g__Unclassified;s__Bacteroidales bacterium Barb7	1.9975e-07	2.575e-06	1.66675e-06	0.0209056	NA	NA
								g__Unclassified;s__Erysipelotrichaceae bacterium CAG:64	1.13e-07	2.5e-06	1.61e-06	0.0120297	0.0405062	NA
								g__Fusobacterium;s__Fusobacterium mortiferum	3.48e-07	2.48e-06	8.395e-07	0.0123731	NA	NA
								g__Selenomonas;s__Selenomonas infelix	9.18e-07	2.46e-06	2.175e-07	NA	NA	0.0485836
								g__Dysgonomonas;s__Dysgonomonas sp. HGC4	2.42e-07	2.455e-06	8.305e-08	0.0377343	NA	NA
								g__Unclassified;s__Firmicutes bacterium CAG:582	0	2.439e-06	2.5e-08	0.00858273	NA	NA
								g__Anaeroarcus;s__Anaeroarcus burkinensis	0	0	2.425e-06	NA	0.00768066	0.0485836
								g__Streptococcus;s__Streptococcus infantarius	2.085e-08	2.05e-06	2.395e-06	0.0010358	0.0102627	NA
								g__Olsenella;s__Olsenella sp. DNF00959	2.253e-07	4.195e-07	2.385e-06	NA	0.049245	NA
								g__Pedobacter;s__Pedobacter heparinus	7.1e-08	0	2.375e-06	NA	NA	0.0485836
								g__Clostridium;s__Clostridium sp. CAG:265	2.54e-07	2.365e-06	1.118e-06	0.0153244	NA	NA
								g__Veillonella;s__Veillonella sp. oral taxon 158	3.915e-07	2.315e-06	1.865e-06	0.0175605	NA	NA
								g__Gracilibacter;s__Gracilibacter sp. BRH_c7a	4.37e-07	2.31e-06	9.305e-07	0.0439698	NA	NA
								g__Methylovulum;s__Methylovulum miyakonense	3.695e-08	8.04e-07	2.29e-06	NA	0.00855403	NA
								g__Chitinophaga;s__Chitinophaga costaii	0	0	2.275e-06	NA	0.0127019	0.0485836
								g__Campylobacter;s__Campylobacter iguaniorum	2.25e-06	9e-08	4.4525e-07	0.0432058	NA	NA
								g__Clostridium;s__Clostridium acetobutylicum	9.92e-08	2.245e-06	1.365e-06	0.0164029	0.0246973	NA
								g__Geobacillus;s__Geobacillus stearothermophilus	0	1.115e-07	2.23e-06	0.0431008	0.00277961	0.0485836
								g__Coprobacillus;s__Coprobacillus sp. CAG:605	0	2.22e-06	2.165e-07	0.00344435	NA	NA
								g__Ensifer;s__Ensifer sp. LCM 4579	1.451e-06	1.425e-08	2.22e-06	NA	NA	0.0485836
								g__Bifidobacterium;s__Bifidobacterium thermophilum	1.105e-07	2.15e-06	1.145e-07	0.00969657	NA	0.0485836
								g__Shuttleworthia;s__Shuttleworthia sp. MSX8B	1.175e-06	2.15e-06	7.49e-07	0.0122979	NA	NA
								g__Clostridium;s__Clostridium sp. CAG:1000	0	2.135e-06	3.515e-07	0.0212729	NA	NA
								g__Selenomonas;s__Selenomonas sp. oral taxon 138	0	1.42e-08	2.105e-06	NA	0.00560107	NA
								g__Lactobacillus;s__Lactobacillus reuteri	9.305e-08	2.0995e-06	2.17e-07	0.0138265	NA	NA
								g__Fervidicola;s__Fervidicola ferrireducens	1.49e-07	2.0685e-07	2.085e-06	NA	0.0203076	NA
								g__Streptococcus;s__Streptococcus sp. SR4	5.05e-08	2.04e-06	2.67e-07	0.00492979	0.048053	NA
								g__Lactobacillus;s__Lactobacillus helveticus	0	2.025e-06	0	0.00152614	NA	0.0485836
								g__Butyrivibrio;s__Butyrivibrio sp. FCS006	0	2.013e-06	7.545e-07	0.00734549	NA	NA
								g__Unclassified;s__Coriobacteriaceae bacterium BV3Ac1	3.07e-07	5.895e-07	1.99e-06	NA	0.03851	NA
								g__Peptostreptococcus;s__Peptostreptococcus anaerobius	0	1.9195e-06	1.915e-06	0.00894072	0.0034504	NA
								g__Unclassified;s__Lachnospiraceae bacterium VE202-12	4.52e-08	1.905e-06	2.045e-07	0.0385755	NA	NA
								g__Unclassified;s__Firmicutes bacterium CAG:884	2.025e-08	1.895e-06	2.5265e-07	0.00410424	NA	NA
								g__Clostridium;s__Clostridium septicum	4.53e-08	3.145e-07	1.89e-06	NA	0.0115922	NA
								g__Centipeda;s__Centipeda periodontii	1.45e-07	1.49e-07	1.885e-06	NA	0.0152757	NA
								g__Bacillus;s__Bacillus coagulans	9.09e-08	1.625e-06	1.85e-06	0.0174658	NA	NA
								g__Stigmatella;s__Stigmatella aurantiaca	2.745e-07	1.835e-06	7.985e-07	0.00659505	NA	NA
								g__Clostridium;s__Clostridium tetani	1.47e-07	1.82e-06	1.237e-06	0.0238437	0.01747	NA
								g__Citrobacter;s__Citrobacter rodentium	0	4.06e-07	1.81e-06	0.0321326	0.0146957	NA
								g__Corynebacterium;s__Corynebacterium cystitidis	1.805e-06	4.75e-07	4.84e-08	NA	0.0341483	NA
								g__Paenibacillus;s__Paenibacillus sp. P22	6.6e-07	1.805e-06	1.47e-06	0.0364821	NA	NA
								g__Lachnoanaerobaculum;s__Lachnoanaerobaculum sp. ICM7	7.97e-08	1.76e-06	8.19e-07	0.0175605	NA	NA
								g__Peptoniphilus;s__Peptoniphilus lacrimalis	0	2.445e-07	1.755e-06	0.00184116	0.0163971	NA
								g__Veillonella;s__Veillonella sp. DORA_A_3_16_22	2.77e-07	1.665e-06	1.755e-06	0.0200667	NA	NA
								g__Clostridium;s__Clostridium sartagoforme	0	1.745e-06	1.5175e-06	0.034501	0.0174371	NA
								g__Unclassified;s__Clostridia bacterium UC5.1-1C12	9.125e-08	1.74e-06	4.68e-07	0.0168693	NA	NA
								g__Unclassified;s__unidentified virus	0	1.72225e-06	0	0.0114645	NA	NA
								g__Candidatus Izimaplasma;s__Candidatus Izimaplasma sp. HR2	0	1.68e-06	5.75e-07	0.0494608	NA	NA
								g__Unclassified;s__Firmicutes bacterium CAG:321	1.77e-08	1.6645e-06	4.905e-07	0.0217287	NA	NA
								g__Streptococcus;s__Streptococcus sp. I-G2	1.78e-07	1.52e-06	1.6615e-06	0.0266175	0.0112996	NA
								g__Clostridium;s__Clostridium sp. CAG:710	0	1.6335e-06	4.79e-07	0.0200667	0.0288047	NA
								g__Clostridium;s__Clostridium sp. CAG:594	2.82e-07	1.625e-06	1.81e-07	0.0443993	NA	NA
								g__Streptococcus;s__Streptococcus intermedius	2.32e-07	1.625e-06	8.175e-07	0.0377807	NA	NA
								g__Mesoplasma;s__Mesoplasma florum	1.62e-06	0	0	0.0172318	0.00896048	NA
								g__Acetoanaerobium;s__Acetoanaerobium sticklandii	0	6.11e-07	1.6e-06	0.0197068	0.00356409	NA
								g__Salmonella;s__Salmonella bongori	0	1.165e-07	1.585e-06	NA	0.020634	NA
								g__Flavobacterium;s__Flavobacterium sp. Leaf359	0	0	1.5655e-06	NA	0.0190534	NA
								g__Cyclobacterium;s__Cyclobacterium qasimii	0	8.79e-07	1.56e-06	0.0302908	0.0325866	NA
								g__Lactobacillus;s__Lactobacillus paracasei	9.38e-08	1.56e-06	1.4925e-07	0.0366575	NA	NA
								g__Clostridium;s__Clostridium sp. 7_2_43FAA	2.145e-07	1.544e-06	1.05e-06	0.033581	NA	NA
								g__Gemella;s__Gemella sp. oral taxon 928	0	1.535e-06	0	0.0107429	NA	NA
								g__Desulfovibrio;s__Desulfovibrio fructosivorans	1.475e-06	6.655e-07	6.36e-07	0.036577	0.0374071	NA
								g__Bacillus;s__Bacillus sp. J37	0	8.8e-08	1.4715e-06	NA	0.0341483	NA
								g__Coprobacillus;s__Coprobacillus sp. CAG:183	0	2.945e-08	1.47e-06	0.0285852	0.00277961	NA
								g__Pedobacter;s__Pedobacter steynii	0	2.805e-07	1.47e-06	0.0172318	0.023094	NA
								g__Thermoanaerobacterium;s__Thermoanaerobacterium thermosaccharolyticum	1.0845e-07	1.465e-06	9.105e-07	0.0352528	NA	NA
								g__Bacillus;s__Bacillus azotoformans	0	6.84e-07	1.46e-06	0.0129366	0.0246108	NA
								g__Unclassified;s__Deltaproteobacteria bacterium RBG_13_43_22	1.45e-06	2.05e-08	0	0.0323854	0.0145614	NA
								g__Bacillus;s__Bacillus stratosphericus	1.265e-06	3.74e-07	1.425e-06	NA	NA	0.0487292
								g__Desulfitibacter;s__Desulfitibacter sp. BRH_c19	5.86e-08	1.416e-06	3.875e-07	0.0304263	NA	NA
								g__Atopobium;s__Atopobium vaginae	1.665e-08	1.365e-06	2.51e-07	0.0212729	NA	NA
								g__Treponema;s__Treponema maltophilum	1.36e-06	4.37e-07	0	NA	0.0460827	NA
								g__Anaerococcus;s__Anaerococcus sp. HMSC075B03	0	0	1.357e-06	NA	0.00573674	0.0485836
								g__Marinifilum;s__Marinifilum fragile	1.525e-07	1.33e-06	4.54e-07	0.011032	NA	NA
								g__Streptococcus;s__Streptococcus sp. HMSC10E12	0	1.32e-06	2.42e-08	0.0066765	NA	NA
								g__Collinsella;s__Collinsella sp. CAG:398	0	1.31e-06	9.465e-08	0.00344435	0.0426615	NA
								g__Staphylococcus;s__Staphylococcus epidermidis	4.315e-08	1.223e-06	1.31e-06	0.0402087	NA	NA
								g__Streptococcus;s__Streptococcus sp. HMSC073D05	0	3.295e-07	1.31e-06	0.00659505	0.0127019	NA
								g__Unclassified;s__Firmicutes bacterium CAG:212	6.84e-08	1.31e-06	6.315e-07	0.00184116	NA	NA
								g__Mariniradius;s__Mariniradius saccharolyticus	0	1.3085e-06	4.92e-08	0.00293377	NA	0.0485836
								g__Olsenella;s__Olsenella uli	5.95e-08	1.1535e-06	1.308e-06	NA	0.0345859	NA
								g__Campylobacter;s__Campylobacter fetus	9.015e-08	1.285e-06	5.25e-07	0.011364	NA	NA
								g__Lactobacillus;s__Lactobacillus composti	1.285e-06	4.4e-07	2.005e-08	NA	0.0417151	NA
								g__Unclassified;s__Acidithiobacillales bacterium SM1_46	0	0	1.27e-06	NA	0.0341483	NA
								g__Actinomyces;s__Actinomyces turicensis	4.65e-07	8.78e-07	1.265e-06	NA	0.0341158	NA
								g__Butyrivibrio;s__Butyrivibrio sp. NC2007	0	1.25e-06	6.935e-07	0.0420074	NA	NA
								g__Paenibacillus;s__Paenibacillus riograndensis	6.35e-08	1.247e-06	4.14e-07	0.0302908	NA	NA
								g__Unclassified;s__uncultured bacterium IN-06	1.8755e-07	1.22e-06	1.354e-07	0.0440204	NA	NA
								g__Facklamia;s__Facklamia languida	0	1.255e-07	1.217e-06	0.0161664	0.0208836	NA
								g__Halanaerobium;s__Halanaerobium congolense	9.06e-08	1.205e-06	5.675e-07	0.0489848	NA	NA
								g__Clostridium;s__Clostridium senegalense	1.625e-07	1.1975e-06	9.805e-07	0.0377807	NA	NA
								g__Isobaculum;s__Isobaculum melis	0	2.0125e-07	1.195e-06	NA	0.0142796	NA
								g__Finegoldia;s__Finegoldia magna	7.375e-08	1.19e-06	9.85e-07	0.00215153	0.0218935	NA
								g__Parvimonas;s__Parvimonas micra	0	1.1875e-06	5.12e-07	0.0346156	NA	NA
								g__Desulfosporosinus;s__Desulfosporosinus sp. BICA1-9	6.98e-08	9.205e-07	1.185e-06	0.00184116	0.00627228	NA
								g__Prevotella;s__Prevotella sp. BV3P1	1.185e-06	0	0	0.000996853	0.00388629	NA
								g__Clostridium;s__Clostridium sp. enrichment culture clone 7-14	1.1735e-06	3.9e-07	6.625e-08	NA	0.0220579	NA
								g__Bifidobacterium;s__Bifidobacterium stellenboschense	3.735e-08	1.1685e-06	0	0.0184204	NA	0.0487292
								g__Clostridium;s__Clostridium tetanomorphum	2.305e-07	6.47e-07	1.15e-06	0.0384591	0.0201229	NA
								g__Nafulsella;s__Nafulsella turpanensis	1.91e-08	3.5e-07	1.145e-06	0.0136039	0.0174371	NA
								g__Streptococcus;s__Streptococcus sp. ACS2	0	1.143e-06	1.29e-07	0.00410866	NA	NA
								g__Ruminococcus;s__Ruminococcus torques CAG:61	0	3.21e-07	1.1425e-06	NA	0.0246108	NA
								g__Bacillus;s__Bacillus sp. MB2021	0	2.695e-07	1.131e-06	0.0114645	0.0144898	NA
								g__Staphylococcus;s__Staphylococcus pseudintermedius	0	5.78e-07	1.1225e-06	0.00170294	0.0034504	NA
								g__Clostridium;s__Clostridium coskatii	0	1.1185e-06	9.3e-08	0.0161664	NA	NA
								g__Unclassified;s__[Eubacterium] infirmum	0	7.015e-07	1.115e-06	NA	0.0246108	NA
								g__Unclassified;s__Porphyromonadaceae bacterium KH3R12	0	1.1055e-06	6.2e-08	0.0295767	NA	NA
								g__Unclassified;s__Lachnospiraceae bacterium NC2008	1.57e-07	1.105e-06	6.375e-07	0.0296483	NA	NA
								g__Lactobacillus;s__Lactobacillus fermentum	1.7e-07	1.101e-06	6.58e-08	0.0245716	NA	NA
								g__Lactobacillus;s__Lactobacillus gasseri	0	1.099e-06	2.124e-07	0.017375	NA	NA
								g__Streptococcus;s__Streptococcus salivarius CAG:79	0	1.0895e-06	3.49e-08	0.00492992	NA	NA
								g__Lactobacillus;s__Lactobacillus perolens	9.445e-08	1.057e-06	1.0705e-06	NA	0.0352434	NA
								g__Desulfosporosinus;s__Desulfosporosinus sp. BG	0	1.067e-06	7.76e-07	0.0476304	NA	NA
								g__Selenomonas;s__Selenomonas artemidis	0	1.0435e-06	0	0.0122979	NA	NA
								g__Jeotgalibacillus;s__Jeotgalibacillus malaysiensis	0	1.0395e-06	6.85e-07	0.0041972	0.00277961	NA
								g__Streptococcus;s__Streptococcus sp. 449_SSPC	0	1.0365e-06	8.325e-08	0.0109888	NA	NA
								g__Clostridium;s__Clostridium taeniosporum	0	2.2695e-07	1.035e-06	NA	0.0216205	NA
								g__Streptococcus;s__Streptococcus sp. F0442	0	1.0105e-06	4.745e-07	0.00821343	0.0348106	NA
								g__Lactobacillus;s__Lactobacillus delbrueckii	0	5.955e-07	9.85e-07	0.0489848	0.0141377	NA
								g__Anaerococcus;s__Anaerococcus lactolyticus	1.71e-07	9.72e-07	1.795e-07	NA	NA	0.0487292
								g__Clostridium;s__Clostridium sp. LF2	8.53e-08	4.295e-07	9.385e-07	NA	0.039342	NA
								g__Citrobacter;s__Citrobacter sp. 30_2	8.235e-08	4.1965e-07	9.225e-07	NA	0.0417151	NA
								g__Clostridium;s__Clostridium scatologenes	1.36e-07	9.195e-07	5.86e-07	0.0375057	NA	NA
								g__Clostridium;s__Clostridium sp. C8	2.03e-07	9.155e-07	6.625e-07	0.0494364	NA	NA
								g__Bacillus;s__Bacillus aryabhattai	8.29e-08	9.125e-07	0	NA	NA	0.0487292
								g__Streptococcus;s__Streptococcus sanguinis	4.36e-08	9.09e-07	6.49e-07	0.00292446	0.0147858	NA
								g__Clostridium;s__Clostridium sp. JCC	0	9.015e-07	4.705e-07	0.00228256	0.0103049	NA
								g__Clostridium;s__Clostridium sp. L74	0	8.75e-07	3.605e-07	0.0197068	NA	NA
								g__Unclassified;s__uncultured bacterium Ad_113_F04_contig1	0	8.475e-07	0	0.0117972	NA	NA
								g__Streptococcus;s__Streptococcus henryi	8.41e-07	2.755e-07	0	NA	0.0361269	NA
								g__Streptococcus;s__Streptococcus sp. HMSC078H12	0	8.4e-07	9.43e-08	0.0109888	0.00754894	NA
								g__Enterococcus;s__Enterococcus phoeniculicola	0	1.4285e-07	8.37e-07	NA	0.0341483	NA
								g__Mucilaginibacter;s__Mucilaginibacter gotjawali	0	8.31e-07	1.89e-08	0.00165744	0.0145614	NA
								g__Paludibacter;s__Paludibacter propionicigenes	8.56e-08	8.305e-07	4.19e-07	0.033581	NA	NA
								g__Bacillus;s__Bacillus licheniformis	0	1.643e-07	8.265e-07	0.0120297	0.0112996	NA
								g__Unclassified;s__Clostridiales bacterium GWD2_32_59	5.01e-08	8.24e-07	2.5135e-07	0.0107654	0.0466993	NA
								g__Unclassified;s__Porphyromonadaceae bacterium COT-184 OH4590	0	2.19e-07	8.24e-07	0.00529419	0.00884312	NA
								g__Megasphaera;s__Megasphaera micronuciformis	0	6.07e-07	8.145e-07	0.0145122	0.03851	NA
								g__Megasphaera;s__Megasphaera sp. DISK 18	4.835e-08	8.01e-07	1.4e-07	0.0389154	NA	NA
								g__Carnobacterium;s__Carnobacterium iners	0	7.995e-07	5.89e-07	0.0107335	0.0125995	NA
								g__Flavobacterium;s__Flavobacterium psychrophilum	1.035e-08	7.88e-07	5.1e-07	0.0179402	NA	NA
								g__Streptococcus;s__Streptococcus parauberis	0	0	7.82e-07	NA	0.0341483	NA
								g__Echinicola;s__Echinicola pacifica	0	7.45e-07	7.775e-07	0.0389058	NA	NA
								g__Eubacterium;s__Eubacterium dolichum CAG:375	0	7.725e-07	4.3775e-07	0.0174487	NA	NA
								g__Vibrio;s__Vibrio tritonius	7.705e-07	2.465e-07	1.02e-07	NA	0.0434162	NA
								g__Desulfitobacterium;s__Desulfitobacterium sp. PCE1	1.78e-08	2.58e-07	7.68e-07	0.0494608	NA	NA
								g__Mycoplasma;s__Mycoplasma sp. CAG:877	0	7.61e-07	3.575e-08	0.0103098	NA	NA
								g__Kouleothrix;s__Kouleothrix aurantiaca	6.635e-07	2.425e-07	7.55e-07	0.0384591	NA	NA
								g__Unclassified;s__Lachnospiraceae bacterium AC2012	0	7.345e-07	2.89e-08	0.0115947	NA	NA
								g__Clostridium;s__Clostridium sp. CAG:451	0	7.34e-07	0	0.00521034	NA	NA
								g__Globicatella;s__Globicatella sp. HMSC072A10	5.75e-08	7.27e-07	8.75e-08	0.0475472	NA	NA
								g__Carnobacterium;s__Carnobacterium maltaromaticum	5.22e-08	2.66e-07	7.155e-07	0.0494608	0.0341483	NA
								g__Unclassified;s__Peptostreptococcaceae bacterium oral taxon 113	0	7.125e-07	4.95e-07	0.0211201	0.0112996	NA
								g__Unclassified;s__Bacteroidetes bacterium RIFOXYA12_FULL_40_10	0	7.11e-07	3.73e-08	0.0138841	NA	NA
								g__Propionimicrobium;s__Propionimicrobium lymphophilum	0	0	6.91e-07	NA	NA	0.0485836
								g__Psychrilyobacter;s__Psychrilyobacter atlanticus	5.015e-08	6.9e-07	2.835e-08	0.0244665	NA	NA
								g__Tamlana;s__Tamlana sp. s12	0	6.86e-07	3.415e-08	0.00602156	NA	NA
								g__Prevotella;s__Prevotella sp. khp7	0	6.8145e-07	0	0.0248607	NA	NA
								g__Streptococcus;s__Streptococcus devriesei	0	6.79e-07	1.1035e-07	0.00949954	NA	NA
								g__Clostridium;s__Clostridium sp. CAG:609	0	6.775e-07	0	0.0414361	NA	NA
								g__Paenibacillus;s__Paenibacillus lactis	4.765e-07	0	6.69e-07	0.0181912	NA	NA
								g__Nitrosomonas;s__Nitrosomonas ureae	6.55e-07	5.765e-07	0	NA	0.039342	NA
								g__Alloscardovia;s__Alloscardovia omnicolens	0	6.505e-07	4.955e-08	0.00410866	NA	NA
								g__Bifidobacterium;s__Bifidobacterium pseudolongum	0	6.475e-07	2.44e-07	0.0114645	NA	NA
								g__Streptococcus;s__Streptococcus sp. CCH5-D3	0	6.44e-07	2.445e-07	0.00165744	0.0113708	NA
								g__Enterococcus;s__Enterococcus columbae	7.25e-08	6.43e-07	3.785e-07	0.0379536	NA	NA
								g__Unclassified;s__Veillonellaceae bacterium DNF00626	0	6.38e-07	5.895e-07	0.00410866	0.0171772	NA
								g__Unclassified;s__uncultured bacterium Contig1522a	6.33e-07	6.86e-08	0	NA	0.0430279	NA
								g__Oceanobacillus;s__Oceanobacillus massiliensis	3.08e-08	6.19e-07	1.38e-07	0.030918	NA	NA
								g__Streptococcus;s__Streptococcus infantis	0	1.515e-07	6.13e-07	0.0145122	0.00561554	NA
								g__Bacillus;s__Bacillus sp. B-jedd	0	2.506e-07	6.075e-07	NA	0.0443718	NA
								g__Pedobacter;s__Pedobacter glucosidilyticus	0	6.04e-07	0	0.00118451	NA	0.0485836
								g__Acidomyces;s__Acidomyces richmondensis	6.025e-07	5.9e-08	0	NA	0.0348106	NA
								g__Unclassified;s__Spirochaetes bacterium GWB1_36_13	0	6.02e-07	5.3e-08	0.0476304	NA	NA
								g__Dialister;s__Dialister pneumosintes	0	3.185e-07	5.795e-07	0.00653588	0.00573674	NA
								g__Paenibacillus;s__Paenibacillus pini	0	5.76e-07	3.785e-08	0.0244665	NA	NA
								g__Sporosarcina;s__Sporosarcina globispora	0	5.65e-07	0	0.00659505	NA	0.0485836
								g__Azospirillum;s__Azospirillum sp. CAG:260	5.61e-07	3.505e-07	1.022e-07	NA	0.0434162	NA
								g__Bacillus;s__Bacillus decisifrondis	0	5.605e-07	8.885e-08	0.00199489	0.0216205	NA
								g__Streptococcus;s__Streptococcus pseudopneumoniae	0	2.37e-07	5.57e-07	0.0017023	0.00231393	NA
								g__Lactobacillus;s__Lactobacillus gastricus	0	5.51e-07	0	0.00592716	NA	NA
								g__Dyadobacter;s__Dyadobacter koreensis	0	0	5.49e-07	NA	0.0190534	NA
								g__Apibacter;s__Apibacter mensalis	0	5.48e-07	0	0.017375	NA	0.0485836
								g__Bacillus;s__Bacillus sp. FF4	0	5.455e-07	9.7e-09	0.0103889	NA	NA
								g__Algoriphagus;s__Algoriphagus marincola	0	5.41e-07	0	0.0220943	NA	0.0487292
								g__Leptotrichia;s__Leptotrichia goodfellowii	0	5.34e-07	2.51e-07	0.0107654	0.0361269	NA
								g__Capnocytophaga;s__Capnocytophaga canis	0	5.335e-07	1.755e-07	0.0458406	NA	NA
								g__Bacillus;s__Bacillus okhensis	1.04e-08	5.33e-07	1.2685e-07	0.0146405	NA	NA
								g__Streptococcus;s__Streptococcus sp. HSISS3	0	3.05e-07	5.3e-07	0.00344435	NA	NA
								g__Actinomyces;s__Actinomyces sp. oral taxon 414	0	5.265e-07	6.45e-08	0.000587689	0.0201229	NA
								g__Paenarthrobacter;s__Paenarthrobacter nicotinovorans	5.265e-07	5.495e-08	4.625e-08	NA	0.023094	NA
								g__Leptotrichia;s__Leptotrichia sp. oral taxon 212	0	5.255e-07	0	0.00140633	NA	NA
								g__Candidatus Arthromitus;s__Candidatus Arthromitus sp. SFB-rat-Yit	0	7.51e-08	5.245e-07	NA	0.0154587	NA
								g__Psychrobacillus;s__Psychrobacillus sp. FJAT-21963	0	5.235e-07	0	0.00351325	NA	0.0485836
								g__Edwardsiella;s__Edwardsiella tarda	0	0	5.22e-07	NA	0.0152757	0.0485836
								g__Niastella;s__Niastella koreensis	0	1.1e-08	5.195e-07	NA	0.0443718	NA
								g__Bacillus;s__Bacillus sp. J13	1.083e-07	5.145e-07	6.03e-08	0.0384591	NA	NA
								g__Parachlamydia;s__Parachlamydia sp. C2	1.405e-09	3.86e-07	5.06e-07	0.00659505	0.0194217	NA
								g__Morganella;s__Morganella morganii	0	0	5.03e-07	NA	0.0112996	NA
								g__Unclassified;s__uncultured bacterium fosmid pJB23D10	0	5.02e-07	2.785e-07	0.000810589	0.00480831	NA
								g__Algoriphagus;s__Algoriphagus faecimaris	0	5.01e-07	0	0.00942715	NA	NA
								g__Streptococcus;s__Streptococcus sp. HMSC078H03	0	4.975e-07	1.18e-08	0.000587689	0.0276304	NA
								g__Enterococcus;s__Enterococcus rivorum	0	4.9e-07	3.4885e-07	0.000587689	0.00229675	NA
								g__Bifidobacterium;s__Bifidobacterium minimum	0	4.895e-07	2.24e-07	0.00224039	0.0118805	NA
								g__Bacillus;s__Bacillus sp. FJAT-27245	0	4.7915e-07	0	0.00316097	NA	0.0485836
								g__Unclassified;s__Peptostreptococcaceae bacterium AS15	0	4.78e-07	1.865e-07	0.00821343	NA	NA
								g__Selenomonas;s__Selenomonas sp. oral taxon 478	0	4.76e-07	2.5715e-07	0.00344435	0.0249927	NA
								g__Anaeroglobus;s__Anaeroglobus geminatus	0	4.685e-07	0	0.0356419	NA	NA
								g__Streptococcus;s__Streptococcus sp. A12	0	2.61e-07	4.61e-07	0.00602156	0.00855403	NA
								g__Unclassified;s__methanogenic archaeon ISO4-H5	1.13e-07	4.57e-07	0	NA	0.0325866	0.0485836
								g__Halothermothrix;s__Halothermothrix orenii	4.54e-07	0	0	0.0302908	0.0201229	NA
								g__Unclassified;s__Bacillaceae bacterium mt6	0	4.48e-07	3.6535e-07	0.0309566	NA	NA
								g__Enterococcus;s__Enterococcus plantarum	0	0	4.46e-07	NA	0.00277961	0.0485836
								g__Streptococcus;s__Streptococcus sp. CCH8-H5	0	4.365e-07	1.52e-07	0.00121457	NA	NA
								g__Amphibacillus;s__Amphibacillus jilinensis	0	0	4.36e-07	NA	0.00905704	NA
								g__Bacillus;s__Bacillus sp. OK048	0	2.61e-07	4.3335e-07	0.0443993	NA	NA
								g__Anaerococcus;s__Anaerococcus sp. HMSC068A02	0	4.315e-07	0	0.0218039	NA	NA
								g__Thermincola;s__Thermincola ferriacetica	2.415e-07	4.28e-07	0	NA	NA	0.0485836
								g__Unclassified;s__Candidatus Atribacteria bacterium RBG_16_35_8	0	0	4.26e-07	NA	0.0463931	NA
								g__Streptobacillus;s__Streptobacillus moniliformis	0	0	4.255e-07	NA	0.00277961	NA
								g__Streptococcus;s__Streptococcus sp. HMSC064H09	0	4.185e-07	7.86e-08	0.00344435	NA	NA
								g__Gelidibacter;s__Gelidibacter algens	0	4.165e-07	0	0.00632119	0.0422236	NA
								g__Paenibacillus;s__Paenibacillus sp. IHBB 9852	0	4.38e-08	4.163e-07	0.0494608	0.0228535	NA
								g__Prevotella;s__Prevotella sp. DNF00663	4.145e-07	0	0	0.0156894	0.03851	NA
								g__Enterococcus;s__Enterococcus sp. RIT-PI-f	4.75e-08	4.105e-07	5.18e-08	0.0112004	NA	NA
								g__Streptococcus;s__Streptococcus australis	0	3.34e-07	4.105e-07	0.0167301	0.0112996	NA
								g__Peptostreptococcus;s__Peptostreptococcus russellii	0	4.085e-07	1.745e-07	0.0421142	NA	NA
								g__Hallella;s__Hallella seregens	4.0755e-07	0	0	0.0149492	NA	NA
								g__Enterococcus;s__Enterococcus hirae	0	0	4.065e-07	NA	0.0142796	NA
								g__Streptococcus;s__Streptococcus sp. HMSC065H07	0	4.01e-07	9.22e-08	0.00344435	0.0206559	NA
								g__Enterococcus;s__Enterococcus sp. HMSC05C03	0	5.24e-08	3.99e-07	NA	0.0174371	NA
								g__Candidatus Magnetomorum;s__Candidatus Magnetomorum sp. HK-1	0	3.985e-07	0	0.0443993	NA	NA
								g__Bacillus;s__Bacillus fordii	0	1.705e-07	3.915e-07	0.0327724	0.0127019	NA
								g__Enterococcus;s__Enterococcus silesiacus	0	3.91e-07	1.966e-07	0.00199489	0.0171772	NA
								g__Bacillus;s__Bacillus sp. REN51N	0	3.8505e-07	1.425e-08	0.0203453	NA	NA
								g__Atopobium;s__Atopobium minutum	6.395e-08	3.835e-07	2.11e-07	0.0198408	NA	NA
								g__Bacillus;s__Bacillus weihenstephanensis	0	3.83e-07	0	0.0228403	NA	NA
								g__Streptococcus;s__Streptococcus sp. C150	0	3.825e-07	1.349e-07	0.000677375	0.0119602	NA
								g__Methanobrevibacter;s__Methanobrevibacter oralis	0	8.175e-08	3.775e-07	0.00602156	0.0154743	NA
								g__Streptococcus;s__Streptococcus sp. HMSC065C01	0	1.89e-07	3.765e-07	NA	0.0193419	NA
								g__Streptococcus;s__Streptococcus ovis	0	3.715e-07	7.165e-08	0.00942715	0.0206559	NA
								g__Lacinutrix;s__Lacinutrix jangbogonensis	3.66e-07	0	0	0.0277197	0.0171772	NA
								g__Streptococcus;s__Streptococcus sp. HMSC072C09	5.25e-08	3.275e-07	3.66e-07	NA	0.0204641	NA
								g__Streptococcus;s__Streptococcus sp. HMSC064D12	0	3.65e-07	1.725e-07	0.00344435	0.0240553	NA
								g__Streptococcus;s__Streptococcus sp. oral taxon 058	0	3.645e-07	0	0.000996853	NA	NA
								g__Unclassified;s__Nitrospirae bacterium HCH-1	0	3.59e-07	0	0.0302689	NA	NA
								g__Paenibacillus;s__Paenibacillus sp. NAIST15-1	0	3.575e-07	3.115e-07	0.0264019	0.0341483	NA
								g__Pseudonocardia;s__Pseudonocardia acaciae	3.555e-07	0	0	0.0174487	0.0174371	NA
								g__Bacillus;s__Bacillus sp. FJAT-29814	0	3.545e-07	8.58e-08	0.040953	0.0289044	NA
								g__Coprobacillus;s__Coprobacillus sp. D6	0	0	3.485e-07	NA	0.00705025	NA
								g__Sphingobacterium;s__Sphingobacterium spiritivorum	1.775e-08	3.465e-07	1.65e-08	0.0346156	NA	NA
								g__Streptacidiphilus;s__Streptacidiphilus anmyonensis	0	3.45e-07	0	0.0136039	NA	NA
								g__Zavarzinella;s__Zavarzinella formosa	3.78e-08	3.28e-07	3.4085e-07	0.0179402	NA	NA
								g__Unclassified;s__Gammaproteobacteria bacterium 2W06	0	3.3385e-07	2.294e-07	0.0120297	0.0341483	NA
								g__Limnochorda;s__Limnochorda pilosa	0	3.33e-07	0	NA	NA	0.0487292
								g__Bacillus;s__Bacillus mesonae	0	3.205e-07	1.295e-07	0.00711059	0.0288047	NA
								g__Sediminibacterium;s__Sediminibacterium sp. C3	0	0	3.2e-07	0.0181362	0.00480831	NA
								g__Helicobacter;s__Helicobacter sp. MIT 01-6242	0	3.77e-08	3.12e-07	0.00344435	0.00566731	NA
								g__Beauveria;s__Beauveria bassiana	0	0	3.115e-07	NA	NA	0.0487292
								g__Unclassified;s__Tissierellia bacterium S7-1-4	3.115e-07	1.465e-07	0	NA	0.0456478	NA
								g__Veillonella;s__Veillonella sp. HPA0037	1.3125e-07	3.105e-07	5.93e-08	NA	NA	0.0488002
								g__Clostridium;s__Clostridium chauvoei	0	3.06e-07	0	0.000634896	NA	NA
								g__Paenibacillus;s__Paenibacillus sp. FSL R7-277	0	3.035e-07	1.085e-08	0.0110968	NA	NA
								g__Bacillus;s__Bacillus humi	0	3.014e-07	0	0.0107429	NA	0.0485836
								g__Spizellomyces;s__Spizellomyces punctatus	0	2.917e-07	0	0.00893699	NA	NA
								g__Afipia;s__Afipia sp. P52-10	2.875e-07	0	0	0.0101648	NA	NA
								g__Kerstersia;s__Kerstersia gyiorum	2.86e-07	0	0	NA	0.0218269	NA
								g__Desulfococcus;s__Desulfococcus oleovorans	2.82e-07	3.345e-08	1.55e-08	0.0205751	NA	NA
								g__Streptococcus;s__Streptococcus sp. HMSC078D09	0	1.305e-07	2.79e-07	0.0198408	0.0240553	NA
								g__Cecembia;s__Cecembia lonarensis	0	2.735e-07	0	0.00776695	NA	NA
								g__Enterococcus;s__Enterococcus massiliensis	0	0	2.72e-07	NA	0.0216205	NA
								g__Fusobacterium;s__Fusobacterium sp. HMSC073F01	0	2.7e-07	9.24e-08	0.00247228	0.0236034	NA
								g__Unclassified;s__Deltaproteobacteria bacterium SM23_61	0	1.41e-08	2.625e-07	NA	0.016125	NA
								g__Streptococcus;s__Streptococcus sp. 1171_SSPC	0	2.55e-07	1.98e-07	0.0123637	0.0171772	NA
								g__Arcobacter;s__Arcobacter thereius	0	2.53e-07	1.695e-08	0.0136039	NA	NA
								g__Facklamia;s__Facklamia miroungae	0	2.52e-07	0	0.0321015	NA	0.0485836
								g__Streptococcus;s__Streptococcus sp. HMSC061E03	0	2.47e-07	1.415e-07	NA	0.0394847	NA
								g__Streptococcus;s__Streptococcus sp. HMSC072D03	0	2.44e-07	9.44e-08	0.00351531	0.020634	NA
								g__Streptococcus;s__Streptococcus sp. HMSC057G03	0	2.42e-07	1.5e-07	0.00165744	0.0127247	NA
								g__Flavobacterium;s__Flavobacterium subsaxonicum	0	0	2.385e-07	NA	0.0132211	NA
								g__Brachyspira;s__Brachyspira pilosicoli	0	2.378e-07	2.285e-08	0.0184204	NA	NA
								g__Runella;s__Runella zeae	0	2.35e-07	5.6e-08	0.00821343	NA	NA
								g__Candidatus Brocadia;s__Candidatus Brocadia sinica	0	2.3e-07	0	0.0028348	NA	NA
								g__Scardovia;s__Scardovia wiggsiae	1.245e-08	2.275e-07	3.58e-08	0.0114698	NA	NA
								g__Bacillus;s__Bacillus muralis	2.175e-08	2.09e-07	2.255e-07	NA	0.032385	NA
								g__Escherichia;s__Escherichia sp. 4_1_40B	0	0	2.242e-07	0.0323854	0.00905704	NA
								g__Streptococcus;s__Streptococcus massiliensis	0	0	2.24e-07	0.0304722	0.00277961	NA
								g__Mycoplasma;s__Mycoplasma sp. CAG:472	0	2.235e-07	1.391e-07	0.035567	NA	NA
								g__Bacillus;s__Bacillus sp. UNC41MFS5	0	2.225e-07	0	0.0071443	NA	NA
								g__Lactobacillus;s__Lactobacillus collinoides	0	8.65e-08	2.2165e-07	0.0310719	0.0386947	NA
								g__Desulfobacterium;s__uncultured Desulfobacterium sp.	0	0	2.215e-07	NA	0.0443718	NA
								g__Paenibacillus;s__Paenibacillus sp. MT18	0	9.8e-08	2.2145e-07	0.0411304	0.0249927	NA
								g__Streptococcus;s__Streptococcus sp. HMSC072G04	0	1.5e-07	2.19e-07	0.0309566	0.03851	NA
								g__Paenibacillus;s__Paenibacillus sp. OK003	0	0	2.17e-07	0.0496209	0.00573674	NA
								g__Isoptericola;s__Isoptericola dokdonensis	2.165e-07	3.44e-08	0	NA	0.0361269	NA
								g__Fusobacterium;s__Fusobacterium sp. CAG:815	0	1.0755e-07	2.14e-07	0.0282299	0.0125046	NA
								g__Unclassified;s__Bacteroidetes bacterium GWA2_30_7	0	0	2.065e-07	NA	0.0489156	NA
								g__Bacillus;s__Bacillus sp. FJAT-20673	0	2.0375e-07	0	0.0120782	NA	0.0485836
								g__Unclassified;s__Planctomycetes bacterium RBG_13_60_9	2.03e-07	6.06e-08	0	NA	0.0463931	NA
								g__Streptococcus;s__Streptococcus sp. 343_SSPC	0	2.01e-07	2.014e-07	0.0133945	NA	NA
								g__Haloferax;s__Haloferax elongans	0	0	1.99e-07	NA	0.0127247	NA
								g__Unclassified;s__uncultured bacterium BAC10G6	1.985e-07	0	0	0.0136039	NA	NA
								g__Paenibacillus;s__Paenibacillus sp. FSL R7-269	0	0	1.9815e-07	NA	0.0341483	NA
								g__Selenomonas;s__Selenomonas sp. FOBRC6	0	1.975e-07	5.59e-08	0.0231613	NA	NA
								g__Unclassified;s__Actinobacteria bacterium RBG_16_64_13	0	1.9485e-07	3.775e-08	0.0146405	NA	NA
								g__Sporolactobacillus;s__Sporolactobacillus laevolacticus	0	5.675e-08	1.93e-07	0.0200667	0.0227611	NA
								g__Lactobacillus;s__Lactobacillus alimentarius	0	1.915e-07	2.27e-08	0.0440713	NA	NA
								g__Unclassified;s__Candidatus Dadabacteria bacterium CSP1-2	0	0	1.91e-07	0.0181362	0.0127247	NA
								g__Pelobacter;s__Pelobacter carbinolicus	1.905e-07	3.405e-08	1.355e-07	0.0339972	NA	0.0485836
								g__Sporosarcina;s__Sporosarcina psychrophila	0	0	1.9e-07	0.0164029	0.00277961	NA
								g__Flavobacterium;s__Flavobacterium sp. fv08	0	1.89e-07	0	0.0239991	NA	NA
								g__Lentimicrobium;s__Lentimicrobium saccharophilum	0	1.8895e-07	0	0.00492992	NA	0.0485836
								g__Streptococcus;s__Streptococcus sp. HMSC065E03	0	1.87e-07	1.205e-07	0.00316097	0.00841712	NA
								g__Unclassified;s__uncultured bacterium (gcode 4)	0	1.85e-07	8.59e-08	0.00602156	0.0227611	NA
								g__Mycobacterium;s__Mycobacterium kansasii	0	0	1.845e-07	NA	0.0190534	NA
								g__Brachyspira;s__Brachyspira sp. CAG:484	0	1.84e-07	0	NA	0.0369788	0.0485836
								g__Butyrivibrio;s__Butyrivibrio sp. AE3003	0	1.83e-07	0	0.00663337	NA	NA
								g__Bacillus;s__Bacillus sp. 522_BSPC	0	9.805e-08	1.815e-07	0.00175423	0.00277961	NA
								g__Hoeflea;s__Hoeflea sp. 108	1.815e-07	0	0	0.0381266	0.0171772	NA
								g__Desulfovibrio;s__Desulfovibrio aespoeensis	0	0	1.805e-07	NA	0.0183009	NA
								g__Leptospira;s__Leptospira alexanderi	0	9.185e-08	1.7985e-07	0.0107429	0.0106554	NA
								g__Flavobacterium;s__Flavobacterium limnosediminis	0	1.79e-07	0	0.00344435	NA	0.0485836
								g__Bacillus;s__Bacillus paralicheniformis	1.545e-08	1.755e-07	1.75e-07	0.030918	NA	NA
								g__Bacillus;s__Bacillus megaterium	0	1.753e-07	4.95e-08	0.0496783	NA	NA
								g__Parabacteroides;s__Parabacteroides sp. ASF519	4.77e-08	1.7375e-07	0	NA	NA	0.0485836
								g__Streptococcus;s__Streptococcus sp. 45	0	1.915e-08	1.718e-07	0.0161664	0.0106554	NA
								g__Sphingomonas;s__Sphingomonas sp. Leaf343	1.705e-07	2.215e-08	0	NA	0.0253245	NA
								g__Microbispora;s__Microbispora sp. ATCC PTA-5024	0	0	1.7045e-07	NA	0.0142796	NA
								g__Lactobacillus;s__Lactobacillus harbinensis	0	1.69e-07	5.71e-08	0.00501851	0.0311047	NA
								g__Turicibacter;s__Turicibacter sp. H121	0	1.6615e-07	1.54e-07	0.0384591	0.0222219	NA
								g__Facklamia;s__Facklamia hominis	0	1.64e-07	1.195e-07	0.0476304	NA	NA
								g__Providencia;s__Providencia rettgeri	0	0	1.62e-07	NA	0.0369788	NA
								g__Aerococcus;s__Aerococcus viridans	0	9.455e-08	1.61e-07	0.0285852	0.00585537	NA
								g__Streptococcus;s__Streptococcus sp. HMSC074F05	0	1.585e-07	1.44e-07	0.0269656	0.0227556	NA
								g__Lactobacillus;s__Lactobacillus vaginalis	0	1.575e-07	1.345e-08	0.031358	NA	NA
								g__Pedobacter;s__Pedobacter ginsenosidimutans	0	1.57e-07	0	0.0303713	NA	NA
								g__Herbaspirillum;s__Herbaspirillum rubrisubalbicans	0	3.145e-08	1.565e-07	NA	0.00585537	NA
								g__Bacillus;s__Bacillus litoralis	0	5.07e-08	1.5585e-07	0.00175423	0.00277961	NA
								g__Clostridium;s__Clostridium sp. Marseille-P2434	0	0	1.545e-07	0.0219912	0.0127247	NA
								g__Clostridium;s__Clostridium sp. CAG:967	0	1.53e-07	0	0.0185627	NA	0.0485836
								g__Methanosarcina;s__Methanosarcina barkeri	0	1.1155e-07	1.499e-07	0.0185627	0.0347505	NA
								g__Unclassified;s__uncultured bacterium 4h09	0	1.485e-07	0	0.0302689	NA	NA
								g__Methanosarcina;s__Methanosarcina sp. 1.H.T.1A.1	0	0	1.48e-07	NA	0.00427175	NA
								g__Clostridium;s__Clostridium algidicarnis	0	1.465e-07	0	0.0182107	NA	NA
								g__Clostridium;s__Clostridium sp. CAG:768	0	0	1.455e-07	NA	0.0369788	NA
								g__Actinomyces;s__Actinomyces sp. oral taxon 178	1.445e-07	0	6.62e-08	0.0302129	NA	NA
								g__Bacillus;s__Bacillus atrophaeus	0	1.431e-07	3.345e-08	0.0215094	NA	NA
								g__Marinobacterium;s__Marinobacterium litorale	0	1.4175e-07	0	0.0458049	NA	0.0487292
								g__Streptococcus;s__Streptococcus marimammalium	0	2.21e-08	1.417e-07	0.0395442	0.0249927	NA
								g__Bifidobacterium;s__Bifidobacterium cuniculi	0	1.335e-07	0	NA	NA	0.0485836
								g__Paenibacillus;s__Paenibacillus sp. PDC88	0	1.335e-07	0	0.0156894	NA	NA
								g__Parvimonas;s__Parvimonas sp. oral taxon 393	0	1.295e-07	0	0.00344435	0.0349312	NA
								g__Bacillus;s__Bacillus sp. H1a	0	1.29e-07	0	0.0212729	NA	0.0485836
								g__Anditalea;s__Anditalea andensis	0	1.2795e-07	0	0.00293441	NA	0.0485836
								g__Paenibacillus;s__Paenibacillus chitinolyticus	0	1.261e-07	5.2e-08	0.0285852	NA	NA
								g__Unclassified;s__Deltaproteobacteria bacterium RIFOXYC2_FULL_48_10	0	1.254e-07	8.99e-08	0.00575385	0.00808945	NA
								g__Streptococcus;s__Streptococcus sp. HSISS2	0	1.2125e-07	3.84e-08	0.00501851	0.0369788	NA
								g__Alkalibacterium;s__Alkalibacterium putridalgicola	0	1.205e-07	0	0.0489848	NA	NA
								g__Rhodococcus;s__Rhodococcus fascians	0	0	1.19e-07	NA	0.0127247	0.0485836
								g__Unclassified;s__Bacteroidetes bacterium GWA2_31_9	0	0	1.185e-07	NA	0.0187707	0.0487292
								g__Streptococcus;s__Streptococcus iniae	0	1.155e-07	0	0.00442441	NA	NA
								g__Cyclobacterium;s__Cyclobacterium halophilum	0	1.153e-07	0	0.0414361	NA	0.0485836
								g__Mycoplasma;s__Mycoplasma californicum	0	1.146e-07	0	0.00344435	NA	NA
								g__Prevotella;s__Prevotella sp. MSX73	1.13e-07	0	0	NA	0.0361269	NA
								g__Actinomyces;s__Actinomyces urogenitalis	1.1185e-07	0	0	0.0275638	0.0171772	NA
								g__Deinococcus;s__Deinococcus pimensis	1.105e-07	0	0	NA	0.0434162	NA
								g__Hippea;s__Hippea sp. KM1	0	0	1.08e-07	NA	0.0127247	NA
								g__Methanobrevibacter;s__Methanobrevibacter arboriphilus	0	1.08e-07	0	0.00184116	0.0369788	NA
								g__Clostridium;s__Clostridium sp. HMSC19A10	0	7.54e-08	1.06e-07	0.0431008	NA	NA
								g__Paenibacillus;s__Paenibacillus sp. TI45-13ar	0	1.045e-07	0	0.0384591	NA	NA
								g__Bacillus;s__Bacillus badius	0	2.57e-08	1.03e-07	0.0362138	0.0125995	NA
								g__Fructobacillus;s__Fructobacillus ficulneus	0	1.019e-07	0	0.0149048	NA	NA
								g__Paenisporosarcina;s__Paenisporosarcina sp. HGH0030	0	1.0095e-07	5.825e-08	0.0114645	0.0176813	NA
								g__Streptococcus;s__Streptococcus sp. HSISS1	0	1.005e-07	6.465e-08	0.0107429	0.0243376	NA
								g__Lysinibacillus;s__Lysinibacillus fusiformis	0	1.83e-08	1.0025e-07	0.0282253	0.0152757	NA
								g__Unclassified;s__Lactobacillus phage phiLdb	0	9.9e-08	0	0.00344435	NaN	0.0485836
								g__Pasteurella;s__Pasteurella multocida	0	9.885e-08	0	0.0144307	NA	NA
								g__Lysinibacillus;s__Lysinibacillus xylanilyticus	0	9.715e-08	1.87e-08	0.0211838	NA	NA
								g__Sporosarcina;s__Sporosarcina koreensis	0	9.695e-08	0	0.00228492	0.0466325	NA
								g__Sneathia;s__Sneathia sanguinegens	0	9.595e-08	0	0.00410424	0.0337763	NA
								g__Crocinitomix;s__Crocinitomix catalasitica	0	9.55e-08	4.175e-08	0.0212729	0.0407626	NA
								g__Terrabacter;s__Terrabacter sp. 28	0	4.51e-08	9.55e-08	0.00175423	0.00566731	NA
								g__Mycoplasma;s__Mycoplasma canis	0	0	9.545e-08	0.0304722	0.00277961	NA
								g__Streptococcus;s__Streptococcus orisratti	0	9.54e-08	9.105e-08	0.0157378	NA	NA
								g__Oceanobacillus;s__Oceanobacillus sp. Castelsardo	0	9.515e-08	9.45e-08	0.0209519	NA	NA
								g__Bacillus;s__Bacillus mycoides	0	9.425e-08	0	0.0416794	NA	NA
								g__Legionella;s__Legionella pneumophila	0	9.34e-08	8.1e-09	0.0295468	NA	NA
								g__Helicobacter;s__Helicobacter pylori	0	9.325e-08	0	0.0352528	NA	NA
								g__Granulicatella;s__Granulicatella sp. HMSC31F03	0	9.275e-08	4.925e-08	0.0200667	0.0451247	NA
								g__Halanaerobium;s__Halanaerobium sp. MDAL1	0	0	9.15e-08	NA	0.0440447	0.0485836
								g__Joostella;s__Joostella marina	0	9.115e-08	0	0.00165744	NA	NA
								g__Flavobacterium;s__Flavobacterium daejeonense	0	9.025e-08	0	0.0440713	NA	NA
								g__Clostridium;s__Clostridium haemolyticum	0	2.075e-08	8.4e-08	0.0161664	0.0216205	NA
								g__Methanocorpusculum;s__Methanocorpusculum bavaricum	0	8.37e-08	2.04e-08	0.0443993	NA	NA
								g__Streptococcus;s__Streptococcus sp. HMSC062D07	0	8.365e-08	4.42e-08	0.0124666	0.0344699	NA
								g__Pannonibacter;s__Pannonibacter phragmitetus	0	8.35e-08	0	0.0255757	NA	NA
								g__Desulfovibrio;s__Desulfovibrio aminophilus	0	0	8.315e-08	NA	NA	0.0487292
								g__Paenibacillus;s__Paenibacillus typhae	0	0	8.3e-08	NA	0.0451247	NA
								g__Flavobacterium;s__Flavobacterium johnsoniae	0	8e-08	0	0.0323854	NA	NA
								g__Fuchsiella;s__Fuchsiella alkaliacetigena	0	2.665e-08	7.9e-08	0.0140844	0.0145614	NA
								g__Pediococcus;s__Pediococcus acidilactici	0	7.9e-08	0	0.00228492	NA	NA
								g__Spiroplasma;s__Spiroplasma helicoides	0	7.7e-08	0	0.0161664	NA	0.0485836
								g__Unclassified;s__bacterium 336_3	0	2.18e-08	7.55e-08	0.0302689	0.0369788	NA
								g__Streptococcus;s__Streptococcus ferus	0	7.5e-08	0	0.00734549	0.0337763	NA
								g__Acinetobacter;s__Acinetobacter sp. NIPH 236	0	0	7.4e-08	NA	0.0127247	0.0485836
								g__Clostridium;s__Clostridium sp. CAG:628	0	7.23e-08	0	0.0303717	NA	NA
								g__Streptomyces;s__Streptomyces regalis	0	4.49e-08	7.23e-08	0.0174738	0.0171772	NA
								g__Streptococcus;s__Streptococcus sp. HMSC066E07	0	7.045e-08	3.485e-08	0.00184116	0.0145614	NA
								g__Labilibacter;s__Labilibacter sp. HQYD1	0	7.01e-08	0	0.00699298	NA	NA
								g__Salinibacter;s__Salinibacter ruber	6.945e-08	0	0	NA	0.0456478	NA
								g__Chlorobaculum;s__Chlorobaculum limnaeum	0	6.92e-08	0	0.00492992	0.0466325	NA
								g__Allexivirus;s__Garlic virus X	0	6.815e-08	0	0.000996853	0.0349312	NA
								g__Azospira;s__Azospira oryzae	6.725e-08	3.63e-08	0	NA	0.0243376	0.0487292
								g__Paenibacillus;s__Paenibacillus jamilae	0	6.695e-08	0	0.0327724	NA	0.0485836
								g__Flavobacterium;s__Flavobacterium frigoris	0	6.65e-08	0	0.00949954	0.0369788	NA
								g__Geotoga;s__Geotoga petraea	0	6.4e-08	0	0.0212729	NA	NA
								g__Clostridium;s__Clostridium autoethanogenum	0	6.385e-08	0	0.0375057	NA	0.0485836
								g__Paucisalibacillus;s__Paucisalibacillus globulus	0	6.015e-08	6.35e-08	0.0352528	NA	NA
								g__Unclassified;s__Clostridiales bacterium GWD2_32_19	0	6.15e-08	0	0.0369998	NA	NA
								g__Bosea;s__Bosea sp. BIWAKO-01	3.855e-08	0	6.14e-08	NA	NA	0.0485836
								g__Acidovorax;s__Acidovorax sp. MR-S7	6.05e-08	0	0	0.0358499	NA	NA
								g__Streptococcus;s__Streptococcus macedonicus	0	5.76e-08	6e-08	0.00396966	0.0216205	NA
								g__Saitoella;s__Saitoella complicata	0	5.925e-08	0	0.0114645	NA	NA
								g__Bacillus;s__Bacillus nakamurai	0	0	5.9e-08	NA	0.0201229	NA
								g__Pediococcus;s__Pediococcus damnosus	0	5.9e-08	0	0.0212729	NA	NA
								g__Actinomyces;s__Actinomyces sp. C10	0	5.75e-08	0	0.0352528	NA	NA
								g__Paenibacillus;s__Paenibacillus durus	0	5.75e-08	0	0.0161664	NA	NA
								g__Selenomonas;s__Selenomonas sp. FOBRC9	0	0	5.725e-08	NA	0.0369788	NA
								g__Bacillus;s__Bacillus sp. NC2-31	0	5.69e-08	0	0.0123637	NA	NA
								g__Streptococcus;s__Streptococcus didelphis	0	0	5.65e-08	NA	0.0145614	NA
								g__Streptococcus;s__Streptococcus sp. HMSC068F04	0	0	5.6e-08	0.0301609	0.0276304	NA
								g__Yersinia;s__Yersinia rohdei	0	0	5.335e-08	0.0352528	0.00560107	NA
								g__Bifidobacterium;s__Bifidobacterium magnum	0	5.27e-08	0	0.00363148	NA	NA
								g__Pedobacter;s__Pedobacter sp. PACM 27299	0	0	5.05e-08	NA	0.0460827	NA
								g__Carlavirus;s__Shallot latent virus	0	3.43e-08	4.99e-08	0.000587689	0.00229675	NA
								g__Psychroserpens;s__Psychroserpens sp. Hel_I_66	0	4.96e-08	0	0.015967	NA	NA
								g__Flavobacterium;s__Flavobacterium denitrificans	0	4.925e-08	0	0.00344435	0.0144898	NA
								g__Thermoanaerobacter;s__Thermoanaerobacter wiegelii	0	4.885e-08	0	0.015967	NA	NA
								g__Planococcus;s__Planococcus maritimus	0	0	4.85e-08	NA	NA	0.0485836
								g__Acidiplasma;s__Acidiplasma cupricumulans	4.34e-08	4.795e-08	0	NA	0.0463931	NA
								g__Anaerolinea;s__Anaerolinea thermolimosa	4.7e-08	0	0	0.0239991	NA	NA
								g__Slackia;s__Slackia sp. NATTS	0	4.575e-08	0	0.0471936	NA	NA
								g__Bacillus;s__Bacillus sonorensis	0	0	4.565e-08	0.0352528	0.00560107	NA
								g__Sporocytophaga;s__Sporocytophaga myxococcoides	0	0	4.45e-08	0.0246146	0.0079885	NA
								g__Weissella;s__Weissella halotolerans	0	4.365e-08	0	NA	0.0369788	0.0485836
								g__Chromobacterium;s__Chromobacterium subtsugae	4.34e-08	0	0	NA	0.0288047	NA
								g__Lactobacillus;s__Lactobacillus amylovorus	0	4.31e-08	0	0.0161153	NA	NA
								g__Allomyces;s__Allomyces macrogynus	0	4.29e-08	0	0.032703	NA	NA
								g__Unclassified;s__Geobacillus virus E3	0	0	4.19e-08	NA	0.0164346	NA
								g__Flavobacterium;s__Flavobacterium sp. KJJ	0	0	4.175e-08	0.00729041	0.00566731	NA
								g__Dorea;s__Candidatus Dorea massiliensis	0	4.17e-08	0	0.015967	NA	NA
								g__Streptococcus;s__Streptococcus thermophilus CAG:236	0	4.17e-08	0	0.0120782	NA	NA
								g__Methanosaeta;s__Methanosaeta harundinacea	0	4.12e-08	1.32e-08	0.0107429	NA	NA
								g__Thermoactinomyces;s__Thermoactinomyces sp. DSM 45892	0	4.03e-08	0	NA	0.0369788	0.0485836
								g__Brevibacillus;s__Brevibacillus brevis	0	4.015e-08	0	0.0285852	NA	NA
								g__Paenibacillus;s__Paenibacillus sonchi	0	3.98e-08	0	0.0411304	NA	NA
								g__Listeria;s__Listeria cornellensis	0	3.855e-08	0	0.0161664	NA	0.0485836
								g__Streptobacillus;s__Streptobacillus notomytis	0	0	3.78e-08	NA	0.0145614	NA
								g__Sulfurospirillum;s__Sulfurospirillum sp. MES	0	3.77e-08	0	0.00880138	NA	NA
								g__Helcococcus;s__Helcococcus sueciensis	0	3.735e-08	0	0.0352528	NA	NA
								g__Leptotrichia;s__Leptotrichia buccalis	0	3.695e-08	0	0.0458049	NA	NA
								g__Vibrio;s__Vibrio ordalii	0	3.68e-08	0	0.0378159	NA	0.0485836
								g__Tetragenococcus;s__Tetragenococcus muriaticus	0	0	3.55e-08	0.0301609	0.0276304	NA
								g__Gonapodya;s__Gonapodya prolifera	0	3.48e-08	0	0.0302908	NA	NA
								g__Sneathia;s__Sneathia amnii	0	3.46e-08	0	0.00344435	NA	NA
								g__Enterococcus;s__Enterococcus italicus	0	3.455e-08	0	0.00344435	0.0349312	NA
								g__Rhizophagus;s__Rhizophagus irregularis	0	3.455e-08	0	0.0282299	NA	NA
								g__Neisseria;s__Neisseria sp. HMSC055F11	0	0	3.44e-08	NA	0.0344699	NA
								g__Streptococcus;s__Streptococcus peroris	0	3.35e-08	3.255e-08	0.00353937	0.0216205	NA
								g__Bifidobacterium;s__Bifidobacterium mongoliense	0	3.31e-08	0	0.0138841	NA	NA
								g__Unclassified;s__candidate division TA06 bacterium DG_24	3.27e-08	0	0	NA	0.0288047	NA
								g__Unclassified;s__Osedax symbiont Rs1	0	3.24e-08	0	0.0282299	NA	NA
								g__Streptococcus;s__Streptococcus sp. M334	0	1.635e-08	3.18e-08	0.0411304	0.0408588	NA
								g__Rozella;s__Rozella allomycis	0	3.075e-08	0	0.0352528	NA	NA
								g__Microvirga;s__Microvirga sp. JC119	0	0	3.055e-08	NA	0.00585537	NA
								g__Geobacter;s__Geobacter bemidjiensis	0	3.015e-08	0	0.0197068	NA	NA
								g__Brevibacillus;s__Brevibacillus agri	0	0	2.955e-08	NA	0.0489156	NA
								g__Gemella;s__Gemella haemolysans	0	2.91e-08	1.69e-08	0.0149289	0.0243861	NA
								g__Bacillus;s__Bacillus amyloliquefaciens	0	2.89e-08	0	0.0431008	NA	NA
								g__Akkermansia;s__uncultured Akkermansia sp. SMG25	0	0	2.87e-08	NA	0.0309168	0.0485836
								g__Rhodospirillum;s__Rhodospirillum centenum	0	0	2.805e-08	NA	0.0309168	NA
								g__Tenacibaculum;s__Tenacibaculum soleae	0	2.785e-08	0	0.0184637	NA	NA
								g__Bdellovibrio;s__Bdellovibrio bacteriovorus	0	2.78e-08	2.77e-08	0.00344435	0.00566731	NA
								g__Leptolyngbya;s__Leptolyngbya boryana	2.665e-08	0	0	NA	0.0361269	NA
								g__Capnocytophaga;s__Capnocytophaga ochracea	0	2.595e-08	0	NA	NA	0.0485836
								g__Paenibacillus;s__Paenibacillus wynnii	2.595e-08	0	0	NA	0.0288047	NA
								g__Mycoplasma;s__Mycoplasma sp. CAG:611	0	2.56e-08	1.19e-08	0.0409266	NA	NA
								g__Enterobacter;s__Enterobacter sp. 638	0	2.535e-08	0	NA	NA	0.0485836
								g__Bacteroides;s__Bacteroides sp. 3_2_5	0	2.53e-08	0	0.0203453	NA	NA
								g__Unclassified;s__uncultured Mediterranean phage	0	0	2.525e-08	NA	0.0344699	NA
								g__Mycoplasma;s__Mycoplasma fermentans	0	0	2.45e-08	0.0457108	0.0201229	NA
								g__Polaromonas;s__Polaromonas sp. CG9_12	0	2.37e-08	0	NA	NA	0.0485836
								g__Phormidesmis;s__Phormidesmis priestleyi	0	2.345e-08	0	NA	NA	0.0487292
								g__Candidatus Kuenenia;s__Candidatus Kuenenia stuttgartiensis	0	2.23e-08	0	0.0282299	NA	NA
								g__Neocallimastix;s__Neocallimastix frontalis	0	2.205e-08	0	0.0177369	NA	NA
								g__Granulicatella;s__Granulicatella elegans	0	2.115e-08	0	0.00447152	0.0337763	NA
								g__Lysinibacillus;s__Lysinibacillus sinduriensis	0	0	2.095e-08	0.0153244	0.00566731	NA
								g__Natronorubrum;s__Natronorubrum texcoconense	0	2.025e-08	0	0.000587689	0.0144898	NA
								g__Adhaeribacter;s__Adhaeribacter aquaticus	2.015e-08	0	0	0.0490192	NA	NA
								g__Peptostreptococcus;s__Peptostreptococcus anaerobius CAG:621	0	2e-08	0	0.0114645	NA	NA
								g__Bacillus;s__Bacillus sp. 17376	0	1.86e-08	0	NA	NA	0.0485836
								g__Listeria;s__Listeria floridensis	0	1.845e-08	0	0.0255757	NA	NA
								g__Cutibacterium;s__Cutibacterium avidum	0	1.81e-08	0	0.00344435	0.0144898	NA
								g__Bacillus;s__Bacillus sp. FJAT-18043	0	1.69e-08	1.775e-08	0.0114645	0.0182956	NA
								g__Paenibacillus;s__Paenibacillus sp. G4	0	1.725e-08	0	0.0378159	NA	NA
								g__Pseudoalteromonas;s__Pseudoalteromonas sp. BSi20652	0	1.685e-08	0	0.0327724	NA	NA
								g__Gemella;s__Gemella sanguinis	0	0	1.68e-08	0.0181362	0.0164346	NA
								g__Streptococcus;s__Streptococcus sp. HMSC056C01	0	1.675e-08	0	0.0212643	NA	NA
								g__Calothrix;s__Calothrix sp. PCC 7103	0	1.655e-08	0	0.00851149	NA	NA
								g__Scardovia;s__Scardovia inopinata	0	1.57e-08	0	0.0323854	NA	NA
								g__Unclassified;s__[Eubacterium] saphenum	0	0	1.555e-08	0.0304722	0.00566731	NA
								g__Staphylococcus;s__Staphylococcus pasteuri	0	0	1.54e-08	0.0301609	0.0276304	NA
								g__Methanolobus;s__Methanolobus sp. T82-4	0	1.525e-08	0	0.00344435	0.0144898	NA
								g__Lactobacillus;s__Lactobacillus casei	0	1.475e-08	0	0.00734549	NA	NA
								g__Streptococcus;s__Streptococcus sp. oral taxon 431	0	0	1.425e-08	0.0457108	0.0309168	NA
								g__Algibacter;s__Algibacter lectus	0	1.215e-08	0	0.0285852	NA	NA
								g__Allexivirus;s__Garlic virus B	0	0	1.215e-08	0.0153244	0.00566731	NA
								g__Pedobacter;s__Pedobacter soli	0	1.04e-08	0	0.0230696	NA	NA
								g__Unclassified;s__[Clostridium] paradoxum	0	9.85e-09	0	NA	NA	0.0485836
								g__Roseimaritima;s__Roseimaritima ulvae	0	9.53e-09	0	NA	NA	0.0485836
								g__Lewinella;s__Lewinella persica	0	7.5e-09	0	0.0255757	NA	NA
								g__Bacillus;s__Bacillus altitudinis	0	0	7.35e-09	0.0304722	0.00566731	NA
								g__Bacillus;s__Bacillus selenatarsenatis	0	5.95e-09	0	NA	NA	0.0485836
								g__Unclassified;s__archaeon GW2011_AR3	0	0	5.75e-09	NA	0.0451247	NA
								g__Saccharophagus;s__Saccharophagus degradans	0	0	4.13e-09	NA	0.0206559	NA
								g__Desulfuromusa;s__Desulfuromusa kysingii	0	1.515e-09	0	NA	NA	0.0485836
								g__Chloroflexus;s__Chloroflexus aggregans	0	4.215e-10	0	0.0494608	NA	NA
