# Supplementary material for: Duration of Persistent Atrial Fibrillation Is Associated with Alterations in Human Gut Microbiota and Metabolic Phenotypes
Source: mSystems. 2019 Dec 10;4(6):e00422-19. doi: 10.1128/mSystems.00422-19 (PMC6906738; doi:10.1128/mSystems.00422-19)
Supplement: TABLE S4 [file mSystems.00422-19-st004.xlsx]

## Sheet: Table S4
Differential KEGG modules	CTR-median	Pers<12m-median	Pers>12m-median	CTR.vs.Pers<12m.q	CTR.vs.Pers>12m.q	Pers<12m.vs.Pers>12m.q
M00178	0.00979077	0.0127273	0.0124772	0.000123757	0.00388648	NA
M00179	0.0063576	0.00788563	0.00770153	0.000790143	0.019813	NA
M00360	0.00715517	0.00621833	0.00581439	0.0168753	0.00988148	NA
M00359	0.00708207	0.00615101	0.00566558	0.0146225	0.00618375	NA
M00173	0.0040281	0.00305854	0.0030236	0.000102191	0.000148	NA
M00009	0.00337036	0.00268478	0.00265342	0.000987483	0.00554736	NA
M00048	0.00320806	0.0025495	0.00257019	0.00202838	0.00326834	NA
M00157	0.00284567	0.00250341	0.00232794	0.0485323	0.0392339	NA
M00051	0.00270019	0.00230361	0.00214115	0.00167714	0.000555001	NA
M00011	0.00267906	0.00192105	0.00191424	0.000987483	0.00554736	NA
M00254	0.00205999	0.00245729	0.00227318	0.0183046	NA	NA
M00096	0.00240857	0.00184118	0.00184093	0.000648512	0.00213984	NA
M00527	0.00239023	0.00205258	0.0020147	0.00793062	0.00473885	NA
M00002	0.00230238	0.00216442	0.00211381	NA	0.0141811	NA
M00260	0.00217187	0.00185218	0.00182513	0.00433966	0.0125003	NA
M00083	0.00187972	0.00171582	0.00166032	0.0100314	NA	NA
M00240	0.00187208	0.00119832	0.00119702	0.000189258	0.00344773	NA
M00620	0.00179683	0.00119727	0.00128541	6.61669e-05	0.00388648	NA
M00565	0.0013269	0.0016262	0.00161543	0.0448673	NA	NA
M00023	0.00161668	0.0013052	0.00142538	0.0448673	NA	NA
M00127	0.00156341	0.00115337	0.001054	0.0100314	0.0178388	NA
M00144	0.00154019	0.00120712	0.00125353	0.038931	NA	NA
M00572	0.00151139	0.00120969	0.00132081	0.00549352	0.041094	NA
M00018	0.0014703	0.00131767	0.001256	NA	0.0487487	NA
M00028	0.00140063	0.00110873	0.00103721	0.00217291	0.00618375	NA
M00050	0.00137794	0.00114913	0.00115458	0.0183046	0.0125003	NA
M00207	0.000996453	0.001338	0.00112575	0.0213583	NA	NA
M00196	0.000647611	0.00131014	0.00116898	0.0168753	0.021387	NA
M00120	0.0012563	0.00103872	0.001062	0.000934453	0.00244729	NA
M00631	0.00125475	0.000825071	0.000710804	0.000790143	0.00344773	NA
M00632	0.00100934	0.00122737	0.00114367	0.00793062	0.0234407	NA
M00125	0.00119869	0.00102322	0.000911633	0.00352848	0.00988148	NA
M00061	0.00116841	0.000849991	0.000739925	0.00217291	0.00344773	NA
M00308	0.00110356	0.000931303	0.000926387	0.0100314	NA	NA
M00346	0.00105685	0.00086757	0.000840613	0.00793062	0.0155129	NA
M00034	0.00104722	0.000769956	0.000825022	0.008674	NA	NA
M00609	0.00103769	0.000782609	0.000708094	0.000523018	0.00326834	NA
M00015	0.0010349	0.000722042	0.000724172	0.00191186	0.00213984	NA
M00119	0.00102759	0.000885891	0.000863092	0.0485323	NA	NA
M00377	0.000994513	0.00081379	0.000817185	0.0273626	0.029171	NA
M00535	0.000973806	0.000813333	0.000800189	0.00549352	0.0141811	NA
M00549	0.000938073	0.000921277	0.000819508	NA	0.0257015	NA
M00116	0.000915044	0.000585303	0.000510543	0.00433966	0.0257015	NA
M00029	0.00089723	0.000756665	0.000714545	NA	0.0155129	NA
M00299	0.000890635	0.00077938	0.000726887	0.0197777	0.0359941	NA
M00140	0.000868924	0.0006995	0.000642759	0.0197777	0.041094	NA
M00242	0.000831905	0.000556155	0.000634791	0.000580019	0.00618375	NA
M00021	0.00080222	0.000634481	0.000613341	0.00145677	0.00244729	NA
M00357	0.000791347	0.000683618	0.000715823	0.00926577	NA	NA
M00124	0.000787567	0.000617847	0.000620916	0.00217291	0.00868796	NA
M00394	0.00077184	0.000607122	0.000584644	0.00288397	0.00344773	NA
M00307	0.000765081	0.000597278	0.00059776	0.0146225	NA	NA
M00052	0.000668342	0.000553204	0.000546277	0.000580019	0.00618375	NA
M00212	0.000279224	0.000470375	0.000628715	0.0100314	0.00613342	NA
M00063	0.000600789	0.000421389	0.000477547	0.0183046	NA	NA
M00024	0.000581816	0.000497076	0.000490774	0.0146225	0.0234407	NA
M00189	0.000580854	0.000408594	0.000340327	0.0296499	NA	NA
M00086	0.000572161	0.000514112	0.000432989	NA	0.00618375	NA
M00603	0.000297724	0.000490107	0.000561065	0.00926577	0.021387	NA
M00727	0.000409479	0.000553299	0.000549984	0.0358495	0.0487487	NA
M00256	0.000534584	0.000479973	0.000468709	NA	0.0452018	NA
M00499	0.000530181	0.000272111	0.000281477	0.00132807	0.00868796	NA
M00172	0.000505641	0.000380366	0.0003719	0.000523018	0.001739	NA
M00169	0.000495542	0.000350997	0.000346917	0.000123757	0.000555001	NA
M00045	0.000485633	0.000264397	0.00017535	0.0485323	0.0318957	NA
M00491	0.000319891	0.00048051	0.00047913	0.0197777	NA	NA
M00255	0.000469763	0.000294265	0.000290807	0.000729866	0.00388648	NA
M00519	0.00017488	0.000365079	0.000451555	0.0168753	0.0178388	NA
M00368	0.000436967	0.000326255	0.000331373	0.0108666	0.041094	NA
M00171	0.000350949	0.000305718	0.000266858	0.008674	0.0112341	NA
M00344	0.000275386	0.000347626	0.000341805	0.0183046	NA	NA
M00117	0.000345597	0.000199517	0.000219025	0.038931	NA	NA
M00153	0.000317411	0.000185051	0.00021241	0.00491464	0.0392339	NA
M00170	0.000233879	0.000298327	0.000272385	0.00202838	NA	NA
M00006	0.000144315	0.000286153	0.00025233	0.0136651	NA	NA
M00276	0.000138644	0.000281751	0.000225299	0.0252592	NA	NA
M00032	0.000268173	0.000225211	0.000222844	NA	0.0487487	NA
M00190	0.000253861	0.000113315	0.000107015	0.0168753	NA	NA
M00185	5.635e-05	0.000225833	0.000234357	0.000790143	0.0392339	NA
M00030	0.000225772	0.000154509	0.000142512	0.0160979	0.0318957	NA
M00273	0.00012871	0.000224578	0.000172	0.00217291	NA	NA
M00627	0.000107278	0.00022083	0.000208313	0.00202838	0.000555001	NA
M00816	0.000103731	0.000219271	0.000219963	0.0108666	0.021387	NA
M00817	1.335e-05	0.000174192	0.000218336	0.000523018	0.001739	NA
M00275	8.065e-05	0.000216866	0.000141571	0.0213583	NA	NA
M00150	0.000202195	0.000115607	7.935e-05	0.0213583	0.00613342	NA
M00279	9.26e-05	0.000198025	0.000175618	0.00132807	0.0487487	NA
M00506	4.415e-05	0.000181207	0.000127108	0.00199925	NA	NA
M00271	6.87e-05	0.000177473	0.000156621	0.00288397	0.041094	NA
M00589	8.995e-05	9.31e-05	0.000170589	NA	NA	0.034894
M00078	0.000153956	0.000168669	0.000119726	NA	NA	0.034894
M00652	6.26e-05	0.000122114	0.000161557	NA	0.0257015	NA
M00211	2.885e-05	0.000158728	0.00011603	0.000987483	0.0125003	NA
M00081	0.000156934	0.000148529	0.000102928	NA	0.0267442	0.0425784
M00208	6.3e-05	0.000156712	0.000100818	0.00793062	NA	NA
M00747	2.99e-05	0.000146334	0.000133665	0.00926577	0.0141811	NA
M00643	0.000145749	8.905e-05	8.19e-05	0.0121364	NA	NA
M00657	3.225e-05	0.000107878	0.000139613	0.00487927	0.00613342	NA
M00199	1.865e-05	6.75e-05	0.00013896	0.00330615	0.0234407	NA
M00642	0.000136152	8.95e-05	8.355e-05	0.0168753	NA	NA
M00768	0.000124128	8.635e-05	7.945e-05	0.0241645	NA	NA
M00251	2.815e-05	0.000102357	0.000122203	0.00145677	0.00988148	NA
M00569	3.78e-05	9.375e-05	0.000103462	0.0100314	NA	NA
M00250	5.35e-05	8.775e-05	8.74e-05	0.0358495	0.0452018	NA
M00280	3.51e-06	7.83e-05	5.6e-05	0.00352848	0.00868796	NA
M00269	2.9e-05	5.15e-05	7.56e-05	0.0275997	0.041094	NA
M00283	1.705e-05	7.47e-05	5.37e-05	0.0141298	NA	NA
M00274	3.4e-05	6.79e-05	4.525e-05	0.0121364	NA	NA
M00580	2.915e-05	6.655e-05	5.505e-05	0.00352848	0.019813	NA
M00298	1.47e-05	6.395e-05	3.71e-05	0.000648512	0.041094	NA
M00216	7.575e-06	3.19e-05	6.105e-05	0.00217291	0.0155129	NA
M00287	2.465e-05	4.655e-05	4.34e-05	0.0192914	NA	NA
M00175	1.96e-05	4.44e-05	4.175e-05	0.0419471	0.0392339	NA
M00365	5.89e-06	3.455e-05	4.24e-05	0.0252592	NA	NA
M00118	4.445e-06	3.695e-05	2.535e-05	0.0235725	NA	NA
M00306	6.34e-06	2.185e-05	3.15e-05	0.0419471	0.0392339	NA
M00332	2.215e-05	6.215e-06	2.945e-05	NA	NA	0.034894
M00656	5.935e-06	2.66e-05	2.91e-05	0.00352848	0.00618375	NA
M00342	2.64e-06	2.6905e-05	3.325e-06	0.0286015	NA	NA
M00542	1.61e-05	4.895e-06	2.465e-05	NA	NA	0.0425784
M00443	1.96e-06	2.2855e-05	4.04e-06	0.0197777	NA	NA
M00442	2.185e-05	9.755e-06	9.84e-06	0.00137243	0.0201539	NA
M00660	1.42e-05	4.595e-06	2.175e-05	NA	NA	0.0425784
M00495	5.82e-07	2.155e-05	1.25e-05	0.000123757	0.0101428	NA
M00585	6.93e-06	2.03e-05	1.515e-05	0.0419471	NA	NA
M00725	1.745e-06	1.105e-05	1.675e-05	0.00394734	0.041094	NA
M00610	7.81e-07	1.565e-05	8.375e-06	0.000729866	0.0112341	NA
M00478	2.61e-07	1.535e-05	4.49e-06	0.00308041	0.0149778	NA
M00217	9.26e-07	1.03e-05	4.51e-06	0.0273626	0.0234407	NA
M00281	1.28e-06	9.19e-06	9.97e-06	0.000369799	0.021387	NA
M00186	8.645e-06	2.75e-06	4.78e-06	0.00394734	NA	NA
M00590	1.405e-06	3.715e-06	8.545e-06	0.038931	0.041094	NA
M00706	5.045e-07	3.63e-06	8.22e-06	0.000523018	0.000555001	NA
M00330	8e-06	2.09e-06	3.71e-06	0.0213583	NA	NA
M00704	1.26e-06	4.145e-06	7.405e-06	0.00926577	NA	NA
M00586	1.315e-07	5.095e-06	7.39e-06	0.000987483	0.00326834	NA
M00477	5.065e-07	3.19e-07	5.295e-06	NA	0.041094	NA
M00224	0	1.4285e-06	4.975e-06	0.00549352	0.00202364	NA
M00700	1.93e-07	1.74e-06	4.79e-06	0.00196728	0.0298383	NA
M00522	4.85e-07	4.165e-06	2.265e-06	0.026804	0.0423545	NA
M00715	8.03e-08	4.11e-06	1.337e-06	0.00186581	0.0357386	NA
M00719	2.995e-07	3.965e-06	1.92e-06	0.00145677	0.00613342	NA
M00090	5.845e-07	3.73e-06	3.04e-06	0.0150435	NA	NA
M00802	2.345e-07	3.32e-06	3.61e-06	0.0216368	NA	NA
M00448	4.8e-07	3.07e-06	2.195e-06	0.00253125	NA	NA
M00801	7.235e-08	2.88e-06	1.822e-06	0.0144174	NA	NA
M00047	2.365e-07	2.01e-06	2.75e-06	0.0401295	NA	NA
M00762	2.435e-06	9.185e-07	2.955e-07	NA	0.0423545	NA
M00177	1.48e-08	2.425e-06	1.98e-06	0.00352848	NA	NA
M00601	5.99e-07	2.3e-06	1.905e-06	0.0491032	NA	NA
M00498	2.115e-06	5.705e-07	8.43e-07	0.0355911	NA	NA
M00766	2.07e-06	1.08e-07	1.755e-06	0.0285544	NA	0.034894
M00521	3.525e-08	6.47e-07	2.035e-06	0.00926577	0.0298383	NA
M00798	3.04e-08	1.65e-06	1.0265e-06	0.0252592	NA	NA
M00799	3.04e-08	1.65e-06	1.0265e-06	0.0252592	NA	NA
M00800	3.04e-08	1.65e-06	1.0265e-06	0.0252592	NA	NA
M00803	3.04e-08	1.65e-06	1.0265e-06	0.0252592	NA	NA
M00712	0	1.286e-06	8.455e-07	0.0207291	0.0234407	NA
M00791	0	4.39e-07	1.1095e-06	0.00879742	0.0182965	NA
M00595	1.0405e-06	2.375e-07	4.2e-07	0.0442569	NA	NA
M00633	1.31e-08	4.635e-07	1.012e-06	0.00410796	0.00213984	NA
M00400	1.165e-07	9.805e-07	8.75e-07	0.0168753	NA	NA
M00403	1.165e-07	9.805e-07	8.75e-07	0.0168753	NA	NA
M00481	0	4.03e-07	9.69e-07	0.000523018	0.0248659	NA
M00754	0	4.03e-07	9.69e-07	0.000523018	0.0248659	NA
M00097	1.38e-07	2.32e-07	9.37e-07	NA	0.0182965	NA
M00151	0	9.365e-07	6.75e-07	0.0432957	NA	NA
M00152	0	9.365e-07	6.75e-07	0.0432957	NA	NA
M00296	0	5.68e-07	0	0.00352848	NA	0.034894
M00540	3.6e-07	4.95e-08	3.665e-07	0.00410796	NA	NA
M00483	0	2.435e-07	3.01e-07	0.0168753	0.0201539	NA
M00468	0	1.3995e-07	2.775e-07	0.008674	0.00293902	NA
M00496	0	2.395e-07	2.045e-07	0.000123757	0.00613342	NA
M00145	2.255e-07	2.45e-08	0	NA	0.0298007	NA
M00807	0	1.315e-07	2.08e-07	0.0106583	0.0125003	NA
M00039	0	1.1775e-07	1.93e-07	0.0105467	0.0461784	NA
M00350	0	1.1775e-07	1.93e-07	0.0105467	0.0461784	NA
M00649	1.31e-08	0	1.845e-07	NA	NA	0.0475094
M00158	0	1.435e-07	0	0.013936	NA	NA
M00812	0	1.357e-07	4.135e-08	0.000523018	0.000555001	NA
M00066	0	1.255e-07	0	0.00101063	NA	NA
M00154	0	1.22e-07	0	0.0168753	NA	NA
M00708	0	9.63e-08	4.01e-08	0.008674	NA	NA
M00655	0	0	9.47e-08	NA	NA	0.0425784
M00389	7.975e-08	0	0	0.0160979	0.0149778	NA
M00160	0	5.55e-08	0	0.00776166	NA	NA
M00515	0	0	3.705e-08	NA	NA	0.0425784
