# Supplementary material for: Duration of Persistent Atrial Fibrillation Is Associated with Alterations in Human Gut Microbiota and Metabolic Phenotypes
Source: mSystems. 2019 Dec 10;4(6):e00422-19. doi: 10.1128/mSystems.00422-19 (PMC6906738; doi:10.1128/mSystems.00422-19)
Supplement: TABLE S6 [file mSystems.00422-19-st006.xlsx]

## Sheet: Table S6
Serum metabolites	Molecular Weight	CTR vs Pers<12m								CTR vs Pers>12m									Fecal metabolites	Molecular Weight	CTR vs Pers<12m								CTR vs Pers>12m
		mode	rt (min)	peak intensities-control	peak intensities-Pers<12m	p value	VIP	Score	△ppm	mode	rt (min)	peak intensities-control	peak intensities-Pers>12m	p value	VIP	Score	△ppm				mode	rt (min)	peak intensities-control	peak intensities-Pers<12m	p value	VIP	Score	△ppm	mode	rt (min)	peak intensities-control	peak intensities-Pers>12m	p value	VIP	Score	△ppm
Oleic Acid	282.256	ES-	11.899	333.528	13.9018	1.5591e-10	1.36138	86.6	1	ES-	11.899	333.528	8.59384	8.28491e-10	1.30447	86.6	1		Oleic Acid	282.254	ES+	11.22	726.62	309.709	0.0435713	1.26933	94.1	5	ES+	11.22	726.62	200.62	0.0283002	1.38956	94.1	5
corticosterone	346.213	ES+	7.373	31.4323	1.90237	4.27395e-08	1.3161	82.3	4	ES+	7.373	31.4323	1.72765	8.53955e-09	1.23415	82.3	4		corticosterone	346.218	ES-	6.565	374.218	72.2523	0.0484257	1.22239	72.1	9	ES-	6.86	221.247	27.8324	0.0233003	1.43141	70.6	9
L-Methionine	149.05	ES+	1.012	64.2751	23.4993	0.000239907	1.04941	94.3	5	ES+	1.012	64.2751	10.1889	2.42419e-07	1.17245	94.3	5		L-Methionine	149.051	ES+	1.299	881.267	224.993	0.00181635	1.8108	87.3	3	ES+	1.299	881.267	265.953	0.011089	1.56425	87.3	3
L-Isoleucine	131.095	ES+	1.7	23883.1	6404.38	6.07374e-07	1.26084	92.2	0	ES+	1.7	23883.1	6904.45	7.40902e-07	1.14855	92.2	0		L-Isoleucine	131.094	ES+	1.497	27633.9	5802.39	0.000825065	1.90365	92.5	4	ES+	1.497	27633.9	8173.42	0.0108127	1.56847	92.5	4
L-Leucine	131.094	ES+	1.028	981.966	401.179	7.27751e-06	1.19133	89.5	4	ES+	1.028	981.966	578.927	5.7638e-06	1.09958	89.5	4		L-Leucine	131.095	ES+	0.998	1576.36	366.396	0.00598665	1.64466	90.5	0	ES+	0.998	1576.36	483.557	0.0324717	1.36062	90.5	0
Choline	103.099	ES+	0.929	5944.07	2918.36	1.92415e-05	1.15795	96.4	2	ES+	0.929	5944.07	2671.95	1.00859e-06	1.1371	96.4	2		Choline	103.099	ES+	0.967	877.755	257.495	0.000153242	2.067	88.9	3	ES+	0.967	877.755	79.6631	9.40478e-05	2.08751	88.9	3
Stearamide	283.287	ES+	12.281	4.27653	317.443	1.23108e-09	1.36863	88.2	3	ES+	12.281	4.27653	302.877	4.88499e-08	1.21124	88.2	3		Stearamide	283.286	ES+	11.797	4.81767	624.033	0.00413861	1.69985	96.7	3	ES+	11.797	4.81767	566.53	0.0265745	1.40249	96.7	3
LysoPC(16:0)	495.33	ES+	8.467	14.7429	7628.72	4.60363e-08	1.31476	81.9	5	ES+	8.467	23.8414	72722.1	1.62627e-13	1.33699	81.9	5		LysoPC(16:0)	495.33	ES+	8.755	180.825	5003.29	0.00544368	1.65922	91.9	5	ES+	8.755	180.825	1866.71	0.0387279	1.32211	91.9	5
Bilirubin	584.262	ES+	6.5	2.62314	48.3875	5.23912e-05	1.11906	98.5	2	ES-	6.443	3.15228	331.5	1.65898e-06	1.17931	85.8	1		Bilirubin	584.26	ES+	6.402	4.32977	117.336	0.0222056	1.41438	85.8	5	ES+	6.402	4.32977	42.9747	0.037252	1.33074	85.8	5
Octadecanedioic acid	314.245	ES-	6.513	4.76655	100.755	3.04184e-05	1.11636	81.2	0	ES-	6.513	4.76655	171.835	5.26606e-05	1.07153	81.2	0		Octadecanedioic acid	314.245	ES-	6.782	115.538	1035.88	0.00921807	1.5472	81.2	1	ES-	6.782	115.538	498.444	0.0154797	1.50882	81.2	1
LysoPE(0:0/20:0)	509.347	ES+	9.854	7.53517	654.718	3.51244e-05	1.13518	83.2	3	ES+	9.854	7.53517	880.415	6.77734e-09	1.23548	83.2	3		LysoPE(0:0/20:0)	509.347	ES-	10.074	1186.68	20.7149	0.00856812	1.55915	83.7	1	ES-	10.074	1186.68	22.4623	0.0278055	1.39564	83.7	1
L-Valine	117.079	ES+	1.261	450.922	1478.75	5.43084e-05	1.11757	83.2	2	ES+	1.261	450.922	1876.71	5.44139e-10	1.2705	83.2	2		L-Valine	117.078	ES+	1.207	2723.86	240.76	3.2173e-06	2.31988	97.8	4	ES+	1.207	2723.86	325.694	8.34313e-05	2.09577	97.8	4
L-Tryptophan	204.09	ES-	3.523	264.464	2166.62	1.10577e-06	1.21921	89.1	0	ES-	3.523	264.464	2568.45	1.31302e-09	1.29959	89.1	0		L-Tryptophan	204.089	ES+	3.486	1032.43	128.895	0.00998613	1.56169	93.5	4	ES+	3.486	1032.43	88.3354	0.0248145	1.41636	93.5	4
Palmitic acid	256.24	ES-	8.603	15.4912	1550.45	1.16221e-11	1.38306	82.4	0	ES-	8.603	15.4912	1439.65	1.49573e-20	1.39298	82.4	0		Palmitic acid	256.24	ES-	7.917	212.385	52.378	0.000436792	1.93536	82.4	0	ES-	7.917	212.385	46.3419	0.00227472	1.79455	82.4	0
myo-Inositol	180.064	ES-	0.859	11.5903	680.891	3.72043e-09	1.32538	73.9	1	ES-	0.859	11.5903	769.162	1.92124e-19	1.39085	73.9	1		myo-Inositol	180.064	ES-	1.129	592.98	206.012	0.0167175	1.44333	83.9	0	ES-	1.129	592.98	100.15	0.00559844	1.67408	83.9	0
LysoPC(15:0)	481.316	ES-	9.235	18.1968	3085.62	6.79746e-08	1.2796	95.2	0	ES-	9.235	18.1968	3843.19	1.06356e-12	1.3532	95.2	0		LysoPC(15:0)	481.316	ES-	9.301	1686.3	665.402	0.0464706	1.23197	95.2	1	ES+	9.198	739.993	112.283	0.0386213	1.32272	93.3	5
LysoPE(0:0/16:0)	453.285	ES-	7.878	4.3418	2129.54	4.38013e-08	1.2875	92.2	0	ES-	7.878	4.3418	2265.29	3.32631e-13	1.35864	92.2	0		LysoPE(0:0/16:0)	453.283	ES+	7.994	3668.64	1415.67	0.00679225	1.62492	93.4	5	ES+	7.994	3668.64	1305.45	0.0171269	1.48773	93.4	5
